# Supplementary material for: Trace benzene capture by decoration of structural defects in metal–organic framework materials
Source: Nat Mater. 2024 Oct 29;23(11):1531–8. doi: 10.1038/s41563-024-02029-1 (PMC11525167; doi:10.1038/s41563-024-02029-1)
Supplement: Supplementary file 2 — Crystallographic data (11 CIFs) and checkCIF reports. [file 41563_2024_2029_MOESM2_ESM.zip]

Archive with 23 entries (22 files):
- cifs and check cif reports/
- cifs and check cif reports/C6D6@MIL-125-defect.cif
- cifs and check cif reports/C6D6@MIL-125-defect_checkcif.pdf
- cifs and check cif reports/C6D6@MIL-125-Zn-high.cif
- cifs and check cif reports/C6D6@MIL-125-Zn-high_checkcif.pdf
- cifs and check cif reports/C6D6@MIL-125-Zn-low.cif
- cifs and check cif reports/C6D6@MIL-125-Zn-low_checkcif.pdf
- cifs and check cif reports/C6D6@MIL-125.cif
- cifs and check cif reports/C6D6@MIL-125_checkcif.pdf
- cifs and check cif reports/C6H6@MIL-125-Co.cif
- cifs and check cif reports/C6H6@MIL-125-Co_checkcif.pdf
- cifs and check cif reports/C6H6@MIL-125-Cu.cif
- cifs and check cif reports/C6H6@MIL-125-Cu_checkcif.pdf
- cifs and check cif reports/C6H6@MIL-125-Fe.cif
- cifs and check cif reports/C6H6@MIL-125-Fe_checkcif.pdf
- cifs and check cif reports/C6H6@MIL-125-Mn.cif
- cifs and check cif reports/C6H6@MIL-125-Mn_checkcif.pdf
- cifs and check cif reports/C6H6@MIL-125-Ni.cif
- cifs and check cif reports/C6H6@MIL-125-Ni_checkcif.pdf
- cifs and check cif reports/MIL-125-defect.cif
- cifs and check cif reports/MIL-125-defect_checkcif.pdf
- cifs and check cif reports/MIL-125-Zn.cif
- cifs and check cif reports/MIL-125-Zn_checkcif.pdf
