# Supplementary material for: Trace benzene capture by decoration of structural defects in metal–organic framework materials
Source: Nat Mater. 2024 Oct 29;23(11):1531–8. doi: 10.1038/s41563-024-02029-1 (PMC11525167; doi:10.1038/s41563-024-02029-1)
Supplement: Supplementary file 2 — Crystallographic data (11 CIFs) and checkCIF reports. [file 41563_2024_2029_MOESM2_ESM.zip › cifs and check cif reports/C6D6@MIL-125-defect.cif]

data_C6D6@MIL-125-defect

_chemical_name_mineral              C6D6@MIL-125-defect
_chemical_formula_weight            2066.87
_chemical_formula_sum               "C89.16 D41.16 H27.48 O34.46 Ti6.98"
_chemical_formula_moiety            "8(C6 H3.22 D0.22 O4.31 Ti0.87), 6.573(C6 D6), 0.286(C6 H6)"
_space_group_crystal_system         tetragonal
_symmetry_space_group_name_H-M      I4/mmm
_symmetry_space_group_name_Hall     "-I 4 2"

loop_
	_symmetry_equiv_pos_as_xyz
	"x, y, z"
	"-x, -y, z"
	"-x, y, -z"
	"-x, y, z"
	"-y, -x, -z"
	"-y, -x, z"
	"-y, x, -z"
	"-y, x, z"
	"y, -x, -z"
	"y, -x, z"
	"y, x, -z"
	"y, x, z"
	"x, -y, -z"
	"x, -y, z"
	"x, y, -z"
	"-x, -y, -z"
	"x+1/2, y+1/2, z+1/2"
	"-x+1/2, -y+1/2, z+1/2"
	"-x+1/2, y+1/2, -z+1/2"
	"-x+1/2, y+1/2, z+1/2"
	"-y+1/2, -x+1/2, -z+1/2"
	"-y+1/2, -x+1/2, z+1/2"
	"-y+1/2, x+1/2, -z+1/2"
	"-y+1/2, x+1/2, z+1/2"
	"y+1/2, -x+1/2, -z+1/2"
	"y+1/2, -x+1/2, z+1/2"
	"y+1/2, x+1/2, -z+1/2"
	"y+1/2, x+1/2, z+1/2"
	"x+1/2, -y+1/2, -z+1/2"
	"x+1/2, -y+1/2, z+1/2"
	"x+1/2, y+1/2, -z+1/2"
	"-x+1/2, -y+1/2, -z+1/2"

_cell_length_a                      18.5706(11)
_cell_length_b                      18.5706(11)
_cell_length_c                      18.1366(11)
_cell_angle_alpha                   90
_cell_angle_beta                    90
_cell_angle_gamma                   90
_cell_volume                        6254.7(8)
_cell_formula_units_Z               2
_cell_measurement_temperature       10
_pd_char_colour                     "white powder"
_pd_spec_mount_mode                 transmission
_pd_spec_shape                      cylinder
_pd_spec_mounting                   "vanadium can"
_pd_instr_location                  "POWGEN, BL-11A, SNS, ORNL"
_pd_meas_special_details            
;
Time of flight method using a pulsed neutron source
;
_pd_meas_scan_method                tof
_pd_instr_dist_src/spec             60000
_pd_instr_dist_spec/detc            2500-4700
_pd_meas_2theta_fixed               10-170
_diffrn_ambient_temperature         10
_diffrn_source                      "SNS, ORNL"
_diffrn_radiation_type              neutron
_diffrn_measurement_device_type     POWGEN
_exptl_crystal_density_diffrn       1.0975
_computing_structure_refinement     TOPAS
_pd_proc_ls_profile_function        pseudo-Voigt
_pd_proc_ls_background_function     Chebyshev
_refine_ls_goodness_of_fit_all      4.144
_pd_proc_ls_prof_R_factor           2.093
_pd_proc_ls_prof_wR_factor          2.270
_pd_proc_ls_prof_wR_expected        0.548
_refine_ls_R_factor_all             1.05373
_refine_ls_structure_factor_coef    Inet
_refine_ls_matrix_type              fullcycle
_refine_ls_weighting_scheme         sigma
_refine_ls_hydrogen_treatment       mixed
_refine_ls_extinction_method        none
_refine_ls_number_parameters        102
_refine_ls_shift/su_max             0.0333

loop_
	_atom_site_label
	_atom_site_type_symbol
	_atom_site_symmetry_multiplicity
	_atom_site_fract_x
	_atom_site_fract_y
	_atom_site_fract_z
	_atom_site_occupancy
	_atom_site_B_iso_or_equiv
	C_1  C  32  0.9852(16)  0.6958(15)  0.7344(14)  0.087(4)  0.5(8)  
	C_2  C  32  0.9826(17)  0.7593(15)  0.6946(14)  0.087(4)  0.5(8)  
	C_3  C  32  0.9467(18)  0.8184(15)  0.7229(15)  0.087(4)  0.5(8)  
	C_4  C  32  0.9133(16)  0.8140(15)  0.7910(14)  0.087(4)  0.5(8)  
	C_5  C  32  0.9159(17)  0.7505(15)  0.8308(14)  0.087(4)  0.5(8)  
	C_6  C  32  0.9518(18)  0.6914(15)  0.8025(15)  0.087(4)  0.5(8)  
	D_1  D  32  1.014(2)  0.6484(19)  0.7117(18)  0.087(4)  0.5(8)  
	D_2  D  32  1.009(2)  0.763(2)  0.6401(18)  0.087(4)  0.5(8)  
	D_3  D  32  0.945(3)  0.8694(18)  0.6910(19)  0.087(4)  0.5(8)  
	D_4  D  32  0.884(2)  0.8614(19)  0.8137(18)  0.087(4)  0.5(8)  
	D_5  D  32  0.889(2)  0.747(2)  0.8853(18)  0.087(4)  0.5(8)  
	D_6  D  32  0.954(3)  0.6404(18)  0.8344(19)  0.087(4)  0.5(8)  
	C_1_1  C  32  0.4223(15)  0.5605(15)  0.8128(13)  0.125(3)  3.7(6)  
	C_2_1  C  32  0.3592(15)  0.5555(15)  0.7726(13)  0.125(3)  3.7(6)  
	C_3_1  C  32  0.3111(15)  0.5003(16)  0.7867(13)  0.125(3)  3.7(6)  
	C_4_1  C  32  0.3260(15)  0.4502(15)  0.8410(13)  0.125(3)  3.7(6)  
	C_5_1  C  32  0.3892(15)  0.4552(15)  0.8812(13)  0.125(3)  3.7(6)  
	C_6_1  C  32  0.4373(15)  0.5104(16)  0.8671(13)  0.125(3)  3.7(6)  
	D_1_1  D  32  0.4609(19)  0.6048(18)  0.8015(18)  0.107(3)  3.7(6)  
	D_2_1  D  32  0.3472(19)  0.5957(19)  0.7290(17)  0.107(3)  3.7(6)  
	D_3_1  D  32  0.2604(18)  0.496(2)  0.7544(18)  0.107(3)  3.7(6)  
	D_4_1  D  32  0.2874(19)  0.4059(18)  0.8523(18)  0.107(3)  3.7(6)  
	D_5_1  D  32  0.4012(19)  0.4150(19)  0.9248(17)  0.107(3)  3.7(6)  
	D_6_1  D  32  0.4879(18)  0.514(2)  0.8994(18)  0.107(3)  3.7(6)  
	H_1_1_H  H  32  0.4609(19)  0.6048(18)  0.8015(18)  0.0179(7)  3.7(6)  
	H_2_1_H  H  32  0.3472(19)  0.5957(19)  0.7290(17)  0.0179(7)  3.7(6)  
	H_3_1_H  H  32  0.2604(18)  0.496(2)  0.7544(18)  0.0179(7)  3.7(6)  
	H_4_1_H  H  32  0.2874(19)  0.4059(18)  0.8523(18)  0.0179(7)  3.7(6)  
	H_5_1_H  H  32  0.4012(19)  0.4150(19)  0.9248(17)  0.0179(7)  3.7(6)  
	H_6_1_H  H  32  0.4879(18)  0.514(2)  0.8994(18)  0.0179(7)  3.7(6)  
	C_1_2  C  32  0.2905(13)  0.5611(15)  0.5191(14)  0.0788(17)  1.0(7)  
	C_2_2  C  32  0.2665(14)  0.5928(16)  0.4546(14)  0.0788(17)  1.0(7)  
	C_3_2  C  32  0.2847(14)  0.6633(16)  0.4387(13)  0.0788(17)  1.0(7)  
	C_4_2  C  32  0.3269(13)  0.7023(15)  0.4873(14)  0.0788(17)  1.0(7)  
	C_5_2  C  32  0.3509(14)  0.6706(16)  0.5519(14)  0.0788(17)  1.0(7)  
	C_6_2  C  32  0.3327(14)  0.6000(16)  0.5677(13)  0.0788(17)  1.0(7)  
	D_1_2  D  32  0.2759(18)  0.5045(18)  0.5319(19)  0.0788(17)  1.0(7)  
	D_2_2  D  32  0.233(2)  0.562(2)  0.4156(18)  0.0788(17)  1.0(7)  
	D_3_2  D  32  0.265(2)  0.689(2)  0.3869(18)  0.0788(17)  1.0(7)  
	D_4_2  D  32  0.3414(18)  0.7589(18)  0.4746(19)  0.0788(17)  1.0(7)  
	D_5_2  D  32  0.385(2)  0.702(2)  0.5909(18)  0.0788(17)  1.0(7)  
	D_6_2  D  32  0.352(2)  0.575(2)  0.6195(18)  0.0788(17)  1.0(7)  
	C_1_3  C  32  -0.0089(12)  0.3531(13)  0.1888(13)  0.138(3)  5.0(8)  
	C_2_3  C  32  -0.026(4)  0.409(2)  0.2359(14)  0.138(3)  5.0(8)  
	C_3_3  C  32  -0.009(4)  0.4041(18)  0.3102(14)  0.138(3)  5.0(8)  
	C_4_3  C  32  0.0238(12)  0.3429(13)  0.3373(13)  0.138(3)  5.0(8)  
	C_5_3  C  32  0.041(4)  0.287(2)  0.2902(14)  0.138(3)  5.0(8)  
	C_6_3  C  32  0.024(4)  0.2919(18)  0.2160(14)  0.138(3)  5.0(8)  
	D_1_3  D  32  -0.0220(17)  0.3572(17)  0.1293(17)  0.138(3)  5.0(8)  
	D_2_3  D  32  -0.052(7)  0.458(4)  0.2142(18)  0.138(3)  5.0(8)  
	D_3_3  D  32  -0.023(7)  0.449(3)  0.3480(18)  0.138(3)  5.0(8)  
	D_4_3  D  32  0.0369(17)  0.3389(17)  0.3969(17)  0.138(3)  5.0(8)  
	D_5_3  D  32  0.067(7)  0.238(4)  0.3120(18)  0.138(3)  5.0(8)  
	D_6_3  D  32  0.038(7)  0.247(3)  0.1782(18)  0.138(3)  5.0(8)  
	Ti  Ti  16  0.2036(11)  0.0789(11)  0.5  0.872(17)  0.5(5)  
	O2  O  16  0.1963(6)  0  0.4374(6)  0.872(17)  0.63(17)  
	O4  O  8  0.1097(8)  0.1097(8)  0.5  0.872(17)  0.63(17)  
	H4O  H  8  0.068(3)  0.068(3)  0.5  0.441(18)  0.8(2)  
	H4O_D  D  8  0.068(3)  0.068(3)  0.5  0.431(18)  0.8(2)  
	O1  O  16  0.3131(8)  0.0586(4)  0.5  1  0.63(17)  
	C1  C  8  0.3447(6)  0  0.5  1  2.44(15)  
	C2  C  8  0.4246(7)  0  0.5  1  2.44(15)  
	C3  C  16  0.4621(8)  0.0648(3)  0.5  1  2.44(15)  
	H4  H  16  0.4340(9)  0.1134(7)  0.5  1  2.93(18)  
	O3  O  32  0.2286(4)  0.1457(4)  0.4203(6)  1  0.63(17)  
	C4  C  16  0.1975(2)  0.1975(2)  0.3916(4)  1  2.44(15)  
	C5  C  16  0.2236(3)  0.2236(3)  0.3190(6)  1  2.44(15)  
	C6  C  32  0.1899(4)  0.2816(5)  0.2850(7)  1  2.44(15)  
	H5  H  32  0.1464(7)  0.3068(6)  0.3105(7)  1  2.93(18)  


loop_
	_geom_bond_atom_site_label_1
	_geom_bond_atom_site_label_2
	_geom_bond_distance
	_geom_bond_site_symmetry_1
	_geom_bond_site_symmetry_2
	C_1  D_1  0.972(17)  1_555  4_755  
	C_1  D_1  1.110(17)  1_555  1_555  
	C_1  H_3_1_H  1.23(4)  1_555  27_556  
	C_1  D_3_1  1.23(4)  1_555  27_556  
	C_1  D_3_1  1.27(4)  1_555  23_656  
	C_1  H_3_1_H  1.27(4)  1_555  23_656  
	C_1  C_2  1.384(12)  1_555  1_555  
	C_1  C_6  1.384(12)  1_555  1_555  
	C_1  C_4_3  1.50(3)  1_555  16_666  
	C_1  C_2  1.51(2)  1_555  4_755  
	C_1  C_4_3  1.65(3)  1_555  13_666  
	C_1  C_1_3  1.67(4)  1_555  13_666  
	C_1  C_6  1.70(4)  1_555  4_755  
	C_1  C_1_3  1.72(3)  1_555  16_666  
	C_1  C_3_3  2.03(4)  1_555  13_666  
	C_1  C_2_3  2.03(4)  1_555  13_666  
	C_2  D_5_3  0.94(12)  1_555  16_666  
	C_2  H_3_1_H  0.96(4)  1_555  27_556  
	C_2  D_3_1  0.96(4)  1_555  27_556  
	C_2  D_2  1.00(2)  1_555  4_755  
	C_2  H_3_1_H  1.00(5)  1_555  23_656  
	C_2  D_3_1  1.00(5)  1_555  23_656  
	C_2  D_2  1.110(17)  1_555  1_555  
	C_2  C_1  1.384(12)  1_555  1_555  
	C_2  C_3  1.384(12)  1_555  1_555  
	C_2  C_5_3  1.40(8)  1_555  13_666  
	C_2  C_1  1.51(2)  1_555  4_755  
	C_2  C_4_1  1.52(4)  1_555  27_556  
	C_2  C_3  1.79(4)  1_555  4_755  
	C_2  C_6_3  1.88(4)  1_555  16_666  
	C_2  C_4_3  1.99(4)  1_555  16_666  
	C_2  C_6_3  2.03(6)  1_555  13_666  
	C_3  D_2_1  1.29(4)  1_555  23_656  
	C_3  H_2_1_H  1.29(4)  1_555  23_656  
	C_3  C_2  1.384(12)  1_555  1_555  
	C_3  C_4  1.384(12)  1_555  1_555  
	C_3  D_3_1  1.47(5)  1_555  27_556  
	C_3  H_3_1_H  1.47(5)  1_555  27_556  
	C_3  D_1_1  1.52(5)  1_555  29_566  
	C_3  H_1_1_H  1.52(5)  1_555  29_566  
	C_3  D_3_1  1.57(5)  1_555  23_656  
	C_3  H_3_1_H  1.57(5)  1_555  23_656  
	C_3  C_2  1.79(4)  1_555  4_755  
	C_3  C_3  1.98(7)  1_555  4_755  
	C_3  C_5_3  1.98(4)  1_555  16_666  
	C_3  C_1_1  2.04(4)  1_555  23_656  
	C_4  D_4  1.110(17)  1_555  1_555  
	C_4  C_5  1.384(12)  1_555  1_555  
	C_4  C_3  1.384(12)  1_555  1_555  
	C_4  D_6_3  1.55(5)  1_555  16_666  
	C_5  D_5  1.110(17)  1_555  1_555  
	C_5  C_4  1.384(12)  1_555  1_555  
	C_5  C_6  1.384(12)  1_555  1_555  
	C_5  C_6_3  1.60(5)  1_555  16_666  
	C_5  D_2_2  1.63(5)  1_555  24_655  
	C_6  D_6  1.110(17)  1_555  1_555  
	C_6  D_6_3  1.21(7)  1_555  16_666  
	C_6  C_1_3  1.35(4)  1_555  16_666  
	C_6  C_5  1.384(12)  1_555  1_555  
	C_6  C_1  1.384(12)  1_555  1_555  
	C_6  C_6_3  1.42(7)  1_555  13_666  
	C_6  D_1_3  1.61(4)  1_555  13_666  
	C_6  C_1  1.70(4)  1_555  4_755  
	C_6  C_5_3  1.73(4)  1_555  16_666  
	C_6  C_6  1.79(7)  1_555  4_755  
	C_6  C_2_3  2.04(5)  1_555  13_666  
	D_1  C_4_3  0.92(4)  1_555  13_666  
	D_1  C_1  0.972(17)  1_555  4_755  
	D_1  C_3_3  1.06(5)  1_555  16_666  
	D_1  C_1  1.110(17)  1_555  1_555  
	D_1  C_3_3  1.14(4)  1_555  13_666  
	D_1  C_4_3  1.14(4)  1_555  16_666  
	D_1  C_5_3  1.30(5)  1_555  13_666  
	D_1  C_2_3  1.45(4)  1_555  16_666  
	D_1  C_5_3  1.58(5)  1_555  16_666  
	D_1  C_2_3  1.61(4)  1_555  13_666  
	D_2  C_2  1.00(2)  1_555  4_755  
	D_2  C_2  1.110(17)  1_555  1_555  
	D_3  C_4_1  1.00(5)  1_555  27_556  
	D_3  C_3  1.110(17)  1_555  1_555  
	D_3  C_5_1  1.37(4)  1_555  27_556  
	D_4  C_4  1.110(17)  1_555  1_555  
	D_5  C_5  1.110(17)  1_555  1_555  
	D_5  C_2_2  1.35(5)  1_555  24_655  
	D_5  C_3_2  1.54(4)  1_555  24_655  
	D_6  C_6  1.110(17)  1_555  1_555  
	D_6  C_1_3  1.11(5)  1_555  16_666  
	D_6  C_6_3  1.61(6)  1_555  16_666  
	D_6  C_2_3  1.62(5)  1_555  13_666  
	C_1_1  D_3  0.99(4)  1_555  25_466  
	C_1_1  D_1_1  1.110(17)  1_555  1_555  
	C_1_1  H_1_1_H  1.110(17)  1_555  1_555  
	C_1_1  D_3  1.37(5)  1_555  29_466  
	C_1_1  C_2_1  1.384(12)  1_555  1_555  
	C_1_1  C_6_1  1.384(12)  1_555  1_555  
	C_1_1  C_6_1  1.67(5)  1_555  14_565  
	C_1_1  C_5_1  1.67(3)  1_555  10_565  
	C_1_1  C_4_1  1.87(3)  1_555  14_565  
	C_1_1  C_3  2.04(4)  1_555  25_466  
	C_2_1  D_1_1  0.90(2)  1_555  6_665  
	C_2_1  H_1_1_H  0.90(2)  1_555  6_665  
	C_2_1  H_2_1_H  1.110(17)  1_555  1_555  
	C_2_1  D_2_1  1.110(17)  1_555  1_555  
	C_2_1  C_1_1  1.384(12)  1_555  1_555  
	C_2_1  C_4_1  1.39(3)  1_555  14_565  
	C_2_1  C_4  1.54(4)  1_555  25_466  
	C_2_1  C_1_1  1.71(4)  1_555  6_665  
	C_2_1  C_2_1  2.06(5)  1_555  14_565  
	C_3_1  H_3_1_H  1.109(18)  1_555  14_565  
	C_3_1  D_3_1  1.109(18)  1_555  14_565  
	C_3_1  D_3_1  1.110(17)  1_555  1_555  
	C_3_1  H_3_1_H  1.110(17)  1_555  1_555  
	C_3_1  C_4_1  1.384(12)  1_555  1_555  
	C_3_1  D_3  1.55(5)  1_555  27_446  
	C_3_1  D_5_3  1.61(13)  1_555  24_555  
	C_3_1  D_2  1.61(4)  1_555  27_446  
	C_3_1  D_2  1.61(4)  1_555  25_466  
	C_3_1  D_5_3  1.61(13)  1_555  22_555  
	C_3_1  C_5_3  1.97(7)  1_555  24_555  
	C_3_1  C_5_3  1.97(7)  1_555  22_555  
	C_4_1  D_4_1  1.110(17)  1_555  1_555  
	C_4_1  H_4_1_H  1.110(17)  1_555  1_555  
	C_4_1  D_5_3  1.34(10)  1_555  22_555  
	C_4_1  D_2  1.44(5)  1_555  25_466  
	C_4_1  D_1_1  1.48(5)  1_555  8_655  
	C_4_1  H_1_1_H  1.48(5)  1_555  8_655  
	C_4_1  C_2  1.52(4)  1_555  27_446  
	C_4_1  C_2  1.87(4)  1_555  25_466  
	C_5_1  H_5_1_H  1.110(17)  1_555  1_555  
	C_5_1  H_5_1_H  1.36(5)  1_555  12_555  
	C_5_1  D_3  1.37(4)  1_555  27_446  
	C_5_1  C_1_1  1.42(3)  1_555  14_565  
	C_5_1  H_1_1_H  1.45(3)  1_555  8_655  
	C_5_1  C_1_1  1.67(3)  1_555  8_655  
	C_6_1  D_6_1  1.07(4)  1_555  6_665  
	C_6_1  H_6_1_H  1.07(4)  1_555  6_665  
	C_6_1  D_6_1  1.110(17)  1_555  1_555  
	C_6_1  H_6_1_H  1.110(17)  1_555  1_555  
	C_6_1  H_6_1_H  1.15(4)  1_555  8_655  
	C_6_1  D_6_1  1.15(4)  1_555  8_655  
	C_6_1  H_6_1_H  1.20(3)  1_555  14_565  
	C_6_1  D_6_1  1.20(3)  1_555  14_565  
	C_6_1  C_6_1  1.37(5)  1_555  6_665  
	C_6_1  C_1_1  1.384(12)  1_555  1_555  
	C_6_1  H_6_1_H  1.51(5)  1_555  4_655  
	C_6_1  D_6_1  1.51(5)  1_555  4_655  
	C_6_1  H_1_1_H  1.52(2)  1_555  6_665  
	C_6_1  D_1_1  1.52(2)  1_555  6_665  
	C_6_1  D_6_1  1.55(5)  1_555  10_565  
	C_6_1  H_6_1_H  1.55(5)  1_555  10_565  
	C_6_1  H_6_1_H  1.58(6)  1_555  2_665  
	C_6_1  D_6_1  1.58(6)  1_555  2_665  
	C_6_1  H_6_1_H  1.60(6)  1_555  12_555  
	C_6_1  D_6_1  1.60(6)  1_555  12_555  
	C_6_1  C_1_1  1.67(5)  1_555  14_565  
	C_6_1  C_6_1  1.67(4)  1_555  8_655  
	C_6_1  C_5_1  1.91(4)  1_555  10_565  
	C_6_1  C_6_1  1.92(6)  1_555  12_555  
	D_1_1  C_2_1  0.90(2)  1_555  6_665  
	D_1_1  C_1_1  1.110(17)  1_555  1_555  
	D_1_1  C_5_1  1.45(3)  1_555  10_565  
	D_2_1  C_2_1  1.110(17)  1_555  1_555  
	D_3_1  C_2  0.96(4)  1_555  27_446  
	D_3_1  C_2  1.00(5)  1_555  25_466  
	D_3_1  C_3_1  1.110(17)  1_555  1_555  
	D_3_1  C_6_3  1.26(6)  1_555  22_555  
	D_3_1  C_1  1.27(4)  1_555  25_466  
	D_3_1  C_5_3  1.29(7)  1_555  22_555  
	D_3_1  C_6_3  1.31(6)  1_555  24_555  
	D_3_1  C_5_3  1.37(7)  1_555  24_555  
	D_3_1  C_3  1.47(5)  1_555  27_446  
	D_3_1  C_3  1.57(5)  1_555  25_466  
	D_5_1  C_5_1  1.110(17)  1_555  1_555  
	D_5_1  C_5_1  1.36(5)  1_555  12_555  
	D_5_1  O4  1.45(3)  1_555  18_555  
	D_6_1  C_6_1  1.15(4)  1_555  10_565  
	D_6_1  C_6_1  1.20(3)  1_555  14_565  
	D_6_1  C_6_1  1.51(5)  1_555  4_655  
	D_6_1  C_6_1  1.55(5)  1_555  8_655  
	D_6_1  C_6_1  1.60(6)  1_555  12_555  
	H_1_1_H  C_1_1  1.110(17)  1_555  1_555  
	H_1_1_H  C_5_1  1.45(3)  1_555  10_565  
	H_2_1_H  C_3  1.29(4)  1_555  25_466  
	H_3_1_H  C_2  0.96(4)  1_555  27_446  
	H_3_1_H  C_2  1.00(5)  1_555  25_466  
	H_3_1_H  C_3_1  1.109(18)  1_555  14_565  
	H_3_1_H  C_6_3  1.26(6)  1_555  22_555  
	H_3_1_H  C_1  1.27(4)  1_555  25_466  
	H_3_1_H  C_5_3  1.29(7)  1_555  22_555  
	H_3_1_H  C_6_3  1.31(6)  1_555  24_555  
	H_3_1_H  C_5_3  1.37(7)  1_555  24_555  
	H_3_1_H  C_3  1.47(5)  1_555  27_446  
	H_3_1_H  C_3  1.57(5)  1_555  25_466  
	H_5_1_H  C_5_1  1.110(17)  1_555  1_555  
	H_5_1_H  C_5_1  1.36(5)  1_555  12_555  
	H_5_1_H  O4  1.45(3)  1_555  18_555  
	H_6_1_H  C_6_1  1.15(4)  1_555  10_565  
	H_6_1_H  C_6_1  1.58(6)  1_555  2_665  
	H_6_1_H  C_6_1  1.60(6)  1_555  12_555  
	C_1_2  D_1_2  1.110(17)  1_555  1_555  
	C_1_2  D_1_2  1.27(6)  1_555  14_565  
	C_1_2  C_2_2  1.384(12)  1_555  1_555  
	C_1_2  C_6_2  1.384(12)  1_555  1_555  
	C_1_2  D_1_2  1.43(4)  1_555  15_556  
	C_1_2  D_1_2  1.55(6)  1_555  13_566  
	C_1_2  D_2_2  1.60(4)  1_555  15_556  
	C_1_2  C_5_2  1.88(4)  1_555  6_665  
	C_1_2  C_6_2  1.90(4)  1_555  15_556  
	C_1_2  C_3_2  2.05(3)  1_555  15_556  
	C_2_2  D_5_2  1.10(4)  1_555  5_666  
	C_2_2  D_2_2  1.110(17)  1_555  1_555  
	C_2_2  D_5  1.35(5)  1_555  26_464  
	C_2_2  D_4_2  1.36(4)  1_555  6_665  
	C_2_2  C_1_2  1.384(12)  1_555  1_555  
	C_2_2  C_3_2  1.384(12)  1_555  1_555  
	C_2_2  C_5_2  1.57(4)  1_555  5_666  
	C_2_2  C_2_2  1.65(5)  1_555  15_556  
	C_2_2  C_4_2  1.71(4)  1_555  6_665  
	C_2_2  C_4_2  1.92(4)  1_555  5_666  
	C_3_2  D_4_2  1.04(4)  1_555  6_665  
	C_3_2  D_5_2  1.07(5)  1_555  5_666  
	C_3_2  D_3_2  1.110(17)  1_555  1_555  
	C_3_2  C_3_2  1.37(5)  1_555  6_665  
	C_3_2  C_4_2  1.38(5)  1_555  5_666  
	C_3_2  C_4_2  1.384(12)  1_555  1_555  
	C_3_2  C_2_2  1.384(12)  1_555  1_555  
	C_3_2  C_6_2  1.48(4)  1_555  15_556  
	C_3_2  D_5  1.54(4)  1_555  26_464  
	C_3_2  C_4_2  1.71(4)  1_555  15_556  
	C_3_2  C_1_2  2.05(3)  1_555  15_556  
	C_4_2  D_4_2  1.110(17)  1_555  1_555  
	C_4_2  D_4_2  1.29(3)  1_555  15_556  
	C_4_2  C_3_2  1.38(5)  1_555  5_666  
	C_4_2  C_5_2  1.384(12)  1_555  1_555  
	C_4_2  C_3_2  1.384(12)  1_555  1_555  
	C_4_2  C_5_2  1.53(3)  1_555  6_665  
	C_4_2  C_2_2  1.71(4)  1_555  6_665  
	C_4_2  C_3_2  1.71(4)  1_555  15_556  
	C_4_2  C_6_2  1.81(3)  1_555  5_666  
	C_4_2  C_2_2  1.92(4)  1_555  5_666  
	C_5_2  D_5_2  1.110(17)  1_555  1_555  
	C_5_2  C_4_2  1.384(12)  1_555  1_555  
	C_5_2  C_6_2  1.384(12)  1_555  1_555  
	C_5_2  C_4_2  1.53(3)  1_555  6_665  
	C_5_2  C_2_2  1.57(4)  1_555  5_666  
	C_5_2  D_5_2  1.59(5)  1_555  6_665  
	C_5_2  C_5_2  1.88(5)  1_555  15_556  
	C_5_2  C_1_2  1.88(4)  1_555  6_665  
	C_5_2  C_5_2  1.96(5)  1_555  5_666  
	C_6_2  D_6_2  1.110(17)  1_555  1_555  
	C_6_2  C_5_2  1.384(12)  1_555  1_555  
	C_6_2  C_1_2  1.384(12)  1_555  1_555  
	C_6_2  C_3_2  1.48(4)  1_555  15_556  
	C_6_2  C_6_2  1.77(5)  1_555  6_665  
	C_6_2  C_4_2  1.81(3)  1_555  5_666  
	C_6_2  C_1_2  1.90(4)  1_555  15_556  
	D_1_2  C_1_2  1.110(17)  1_555  1_555  
	D_1_2  C_1_2  1.27(6)  1_555  14_565  
	D_1_2  C_1_2  1.43(4)  1_555  15_556  
	D_1_2  C_1_2  1.55(6)  1_555  13_566  
	D_2_2  C_2_2  1.110(17)  1_555  1_555  
	D_2_2  C_1_2  1.60(4)  1_555  15_556  
	D_2_2  C_5  1.63(5)  1_555  26_464  
	D_3_2  C_3_2  1.110(17)  1_555  1_555  
	D_4_2  C_3_2  1.04(4)  1_555  6_665  
	D_4_2  C_4_2  1.110(17)  1_555  1_555  
	D_4_2  C_4_2  1.29(3)  1_555  15_556  
	D_4_2  C_2_2  1.36(4)  1_555  6_665  
	D_5_2  C_3_2  1.07(5)  1_555  5_666  
	D_5_2  C_2_2  1.10(4)  1_555  5_666  
	D_5_2  C_5_2  1.110(17)  1_555  1_555  
	D_5_2  C_5_2  1.59(5)  1_555  6_665  
	D_6_2  C_6_2  1.110(17)  1_555  1_555  
	C_1_3  D_1_3  1.110(17)  1_555  1_555  
	C_1_3  D_6  1.11(5)  1_555  16_666  
	C_1_3  D_1_3  1.23(3)  1_555  4_555  
	C_1_3  C_6  1.35(4)  1_555  16_666  
	C_1_3  C_6_3  1.384(12)  1_555  1_555  
	C_1_3  C_2_3  1.384(12)  1_555  1_555  
	C_1_3  C_2_3  1.49(3)  1_555  4_555  
	C_1_3  C_1  1.67(4)  1_555  13_466  
	C_1_3  C_1  1.72(3)  1_555  16_666  
	C_2_3  D_2_3  1.110(17)  1_555  1_555  
	C_2_3  D_2_3  1.19(9)  1_555  27_455  
	C_2_3  C_1_3  1.384(12)  1_555  1_555  
	C_2_3  C_3_3  1.384(12)  1_555  1_555  
	C_2_3  D_1  1.45(4)  1_555  16_666  
	C_2_3  C_1_3  1.49(3)  1_555  4_555  
	C_2_3  C_3_3  1.50(6)  1_555  4_555  
	C_2_3  D_1  1.61(4)  1_555  13_466  
	C_2_3  D_6  1.62(5)  1_555  13_466  
	C_2_3  C_2_3  1.78(7)  1_555  27_455  
	C_2_3  C_1  2.03(4)  1_555  13_466  
	C_2_3  C_6  2.04(5)  1_555  13_466  
	C_3_3  D_1  1.06(5)  1_555  16_666  
	C_3_3  D_2_3  1.10(8)  1_555  27_455  
	C_3_3  D_3_3  1.110(17)  1_555  1_555  
	C_3_3  D_1  1.14(4)  1_555  13_466  
	C_3_3  D_3_3  1.24(8)  1_555  4_555  
	C_3_3  D_2_3  1.32(5)  1_555  23_555  
	C_3_3  C_4_3  1.384(12)  1_555  1_555  
	C_3_3  C_2_3  1.384(12)  1_555  1_555  
	C_3_3  C_2_3  1.50(6)  1_555  4_555  
	C_3_3  C_1  2.03(4)  1_555  13_466  
	C_4_3  D_1  0.92(4)  1_555  13_466  
	C_4_3  D_4_3  1.110(17)  1_555  1_555  
	C_4_3  D_1  1.14(4)  1_555  16_666  
	C_4_3  C_5_3  1.384(12)  1_555  1_555  
	C_4_3  C_3_3  1.384(12)  1_555  1_555  
	C_4_3  C_1  1.50(3)  1_555  16_666  
	C_4_3  D_4_3  1.56(4)  1_555  4_555  
	C_4_3  C_1  1.65(3)  1_555  13_466  
	C_4_3  C_5_3  1.80(5)  1_555  4_555  
	C_4_3  C_2  1.99(4)  1_555  16_666  
	C_5_3  D_5_3  1.110(17)  1_555  1_555  
	C_5_3  D_3_1  1.29(7)  1_555  22_554  
	C_5_3  H_3_1_H  1.29(7)  1_555  22_554  
	C_5_3  D_1  1.30(5)  1_555  13_466  
	C_5_3  D_3_1  1.37(7)  1_555  26_454  
	C_5_3  H_3_1_H  1.37(7)  1_555  26_454  
	C_5_3  C_4_3  1.384(12)  1_555  1_555  
	C_5_3  C_6_3  1.384(12)  1_555  1_555  
	C_5_3  C_2  1.40(8)  1_555  13_466  
	C_5_3  C_5_3  1.51(14)  1_555  4_555  
	C_5_3  D_1  1.58(5)  1_555  16_666  
	C_5_3  C_6  1.73(4)  1_555  16_666  
	C_5_3  C_4_3  1.80(5)  1_555  4_555  
	C_5_3  C_6_3  1.81(9)  1_555  4_555  
	C_5_3  C_3  1.98(4)  1_555  16_666  
	C_6_3  D_6_3  1.110(17)  1_555  1_555  
	C_6_3  D_3_1  1.26(6)  1_555  22_554  
	C_6_3  H_3_1_H  1.26(6)  1_555  22_554  
	C_6_3  H_3_1_H  1.31(6)  1_555  26_454  
	C_6_3  D_3_1  1.31(6)  1_555  26_454  
	C_6_3  C_5_3  1.384(12)  1_555  1_555  
	C_6_3  C_1_3  1.384(12)  1_555  1_555  
	C_6_3  C_6  1.42(7)  1_555  13_466  
	C_6_3  D_6_3  1.58(13)  1_555  4_555  
	C_6_3  C_5  1.60(5)  1_555  16_666  
	C_6_3  D_6  1.61(6)  1_555  16_666  
	C_6_3  C_5_3  1.81(9)  1_555  4_555  
	C_6_3  C_2  1.88(4)  1_555  16_666  
	C_6_3  C_2  2.03(6)  1_555  13_466  
	D_1_3  C_1_3  1.110(17)  1_555  1_555  
	D_1_3  C_1_3  1.23(3)  1_555  4_555  
	D_1_3  C_6  1.61(4)  1_555  13_466  
	D_2_3  C_3_3  1.10(8)  1_555  27_455  
	D_2_3  C_2_3  1.110(17)  1_555  1_555  
	D_2_3  C_2_3  1.19(9)  1_555  27_455  
	D_2_3  C_3_3  1.32(5)  1_555  25_455  
	D_3_3  C_3_3  1.110(17)  1_555  1_555  
	D_3_3  C_3_3  1.24(8)  1_555  4_555  
	D_4_3  C_4_3  1.110(17)  1_555  1_555  
	D_4_3  C_4_3  1.56(4)  1_555  4_555  
	D_5_3  C_2  0.94(12)  1_555  16_666  
	D_5_3  C_5_3  1.110(17)  1_555  1_555  
	D_5_3  C_3  1.25(8)  1_555  16_666  
	D_5_3  C_2  1.58(13)  1_555  13_466  
	D_5_3  C_3_1  1.61(13)  1_555  26_454  
	D_5_3  C_3_1  1.61(13)  1_555  22_554  
	D_6_3  C_6_3  1.110(17)  1_555  1_555  
	D_6_3  C_6  1.21(7)  1_555  16_666  
	D_6_3  C_4  1.55(5)  1_555  16_666  
	D_6_3  C_6_3  1.58(13)  1_555  4_555  
	Ti  O4  1.84(2)  1_555  1_555  
	Ti  O2  1.858(17)  1_555  13_556  
	Ti  O2  1.858(17)  1_555  1_555  
	Ti  O3  1.961(17)  1_555  1_555  
	Ti  O3  1.961(17)  1_555  15_556  
	Ti  O1  2.07(2)  1_555  1_555  
	Ti  Ti  2.93(4)  1_555  13_556  
	O2  Ti  1.858(17)  1_555  13_556  
	O2  Ti  1.858(17)  1_555  1_555  
	O4  H4O  1.09(7)  1_555  1_555  
	O4  H4O_D  1.09(7)  1_555  1_555  
	O4  D_5_1  1.45(3)  1_555  21_556  
	O4  D_5_1  1.45(3)  1_555  32_556  
	O4  H_5_1_H  1.45(3)  1_555  21_556  
	O4  H_5_1_H  1.45(3)  1_555  32_556  
	O4  H_5_1_H  1.45(3)  1_555  22_554  
	O4  D_5_1  1.45(3)  1_555  22_554  
	O4  D_5_1  1.45(3)  1_555  18_554  
	O4  H_5_1_H  1.45(3)  1_555  18_554  
	O4  Ti  1.84(2)  1_555  11_556  
	O4  Ti  1.84(2)  1_555  1_555  
	H4O  O4  1.09(7)  1_555  1_555  
	H4O_D  O4  1.09(7)  1_555  1_555  
	O1  C1  1.237(7)  1_555  1_555  
	O1  Ti  2.07(2)  1_555  1_555  
	C1  O1  1.237(7)  1_555  1_555  
	C1  O1  1.237(7)  1_555  13_556  
	C1  C2  1.484(9)  1_555  1_555  
	C2  C3  1.389(7)  1_555  13_556  
	C2  C3  1.389(7)  1_555  1_555  
	C2  C1  1.484(9)  1_555  1_555  
	C3  H4  1.042(14)  1_555  1_555  
	C3  C2  1.389(7)  1_555  1_555  
	C3  C3  1.41(3)  1_555  3_656  
	H4  C3  1.042(14)  1_555  1_555  
	O3  C4  1.237(7)  1_555  1_555  
	O3  Ti  1.961(17)  1_555  1_555  
	C4  O3  1.237(7)  1_555  12_555  
	C4  O3  1.237(7)  1_555  1_555  
	C4  C5  1.484(9)  1_555  1_555  
	C5  C6  1.389(7)  1_555  12_555  
	C5  C6  1.389(7)  1_555  1_555  
	C5  C4  1.484(9)  1_555  1_555  
	C6  H5  1.042(14)  1_555  1_555  
	C6  C5  1.389(7)  1_555  1_555  
	C6  C6  1.47(2)  1_555  21_555  
	H5  C6  1.042(14)  1_555  1_555  


loop_
	_geom_angle_atom_site_label_1
	_geom_angle_atom_site_label_2
	_geom_angle_atom_site_label_3
	_geom_angle
	_geom_angle_site_symmetry_1
	_geom_angle_site_symmetry_2
	_geom_angle_site_symmetry_3
	C_2  C_1  D_1  123.5(7)  1_555  1_555  4_755  
	C_4_3  C_1  C_6  134.2(17)  16_666  1_555  1_555  
	C_2  C_1  C_6  130.6(7)  4_755  1_555  1_555  
	C_2  C_1  D_1  104.6(14)  4_755  1_555  1_555  
	C_2  C_1  D_1  120.1(18)  4_755  1_555  4_755  
	C_4_3  C_1  C_6  150.7(16)  13_666  1_555  1_555  
	C_1_3  C_1  C_2  154.5(15)  13_666  1_555  1_555  
	C_6  C_1  C_2  116.3(15)  4_755  1_555  1_555  
	C_1_3  C_1  C_2  151.8(16)  16_666  1_555  1_555  
	C_3_3  C_1  C_2  120.4(16)  13_666  1_555  4_755  
	C_3_3  C_1  C_6  108.9(14)  13_666  1_555  1_555  
	C_3_3  C_1  C_2  125.1(14)  13_666  1_555  1_555  
	C_2_3  C_1  C_2  162.2(17)  13_666  1_555  1_555  
	C_3_3  C_1  C_6  113.1(18)  16_666  1_555  1_555  
	C_3_3  C_1  C_2  124.6(15)  16_666  1_555  1_555  
	C_1  C_2  D_2  124.4(5)  1_555  1_555  4_755  
	C_5_3  C_2  C_3  141.5(16)  13_666  1_555  1_555  
	C_1  C_2  C_3  129.4(8)  4_755  1_555  1_555  
	C_1  C_2  D_2  107.2(14)  4_755  1_555  1_555  
	C_3  C_2  C_1  110.4(16)  4_755  1_555  1_555  
	C_4_1  C_2  C_1  136.1(18)  23_656  1_555  1_555  
	C_6_3  C_2  D_2  145.9(15)  16_666  1_555  1_555  
	C_6_3  C_2  D_2  153.2(12)  16_666  1_555  4_755  
	C_4_3  C_2  C_4_1  124.8(16)  16_666  1_555  23_656  
	C_4_3  C_2  C_3  146.8(13)  16_666  1_555  1_555  
	C_6_3  C_2  C_3  105.0(16)  13_666  1_555  1_555  
	C_6_3  C_2  D_2  124.6(19)  13_666  1_555  1_555  
	C_4_3  C_2  C_4_1  104.9(15)  13_666  1_555  23_656  
	C_4_3  C_2  C_3  169.3(12)  13_666  1_555  1_555  
	D_3_1  C_3  D_3  142.1(18)  27_556  1_555  1_555  
	H_3_1_H  C_3  D_3  142.1(18)  27_556  1_555  1_555  
	D_1_1  C_3  C_4  113.2(19)  29_566  1_555  1_555  
	H_1_1_H  C_3  C_4  113.2(19)  29_566  1_555  1_555  
	D_3_1  C_3  D_3  138.3(17)  23_656  1_555  1_555  
	H_3_1_H  C_3  D_3  138.3(17)  23_656  1_555  1_555  
	C_2  C_3  C_4  123.3(3)  4_755  1_555  1_555  
	C_2  C_3  D_3  113.6(5)  4_755  1_555  1_555  
	C_5_3  C_3  D_3  141.4(11)  16_666  1_555  1_555  
	C_1_1  C_3  C_5_3  154.4(18)  23_656  1_555  16_666  
	C_1_1  C_3  C_4  108.1(14)  23_656  1_555  1_555  
	C_1_1  C_3  C_2  131.6(15)  23_656  1_555  1_555  
	D_1_1  C_3  C_4  123.3(15)  32_666  1_555  1_555  
	H_1_1_H  C_3  C_4  123.3(15)  32_666  1_555  1_555  
	D_3  C_3  C_4  129.9(9)  4_755  1_555  1_555  
	D_3  C_3  H_2_1_H  122.3(19)  4_755  1_555  23_656  
	D_3  C_3  D_2_1  122.3(19)  4_755  1_555  23_656  
	C_1_1  C_3  C_5_3  156.9(17)  29_566  1_555  16_666  
	C_1_1  C_3  C_2  129.9(17)  29_566  1_555  4_755  
	C_1_1  C_3  C_4  102.3(13)  29_566  1_555  1_555  
	C_1_1  C_3  C_2  137.7(13)  29_566  1_555  1_555  
	D_5_3  C_3  C_1_1  119.0(15)  13_666  1_555  29_566  
	D_5_3  C_3  C_1_1  111.4(16)  13_666  1_555  23_656  
	D_5_3  C_3  C_4  126.2(15)  13_666  1_555  1_555  
	D_5_3  C_3  D_3  104.4(13)  13_666  1_555  1_555  
	H_2_1_H  C_3  D_5_3  164.0(17)  29_566  1_555  13_666  
	H_2_1_H  C_3  H_1_1_H  102.6(19)  29_566  1_555  32_666  
	H_2_1_H  C_3  D_1_1  102.6(19)  29_566  1_555  32_666  
	H_2_1_H  C_3  C_2  176.9(13)  29_566  1_555  4_755  
	H_2_1_H  C_3  C_2  163.1(15)  29_566  1_555  1_555  
	D_2_1  C_3  D_5_3  164.0(17)  29_566  1_555  13_666  
	D_2_1  C_3  H_1_1_H  102.6(19)  29_566  1_555  32_666  
	D_2_1  C_3  D_1_1  102.6(19)  29_566  1_555  32_666  
	D_2_1  C_3  C_2  176.9(13)  29_566  1_555  4_755  
	D_2_1  C_3  C_2  163.1(15)  29_566  1_555  1_555  
	C_5_3  C_3  D_2_1  163.8(14)  13_666  1_555  29_566  
	C_5_3  C_3  H_2_1_H  163.8(14)  13_666  1_555  29_566  
	C_5_3  C_3  C_1_1  143.3(15)  13_666  1_555  29_566  
	C_5_3  C_3  C_1_1  135.8(17)  13_666  1_555  23_656  
	C_5_3  C_3  C_4  109.5(9)  13_666  1_555  1_555  
	C_5_3  C_3  D_3  127.5(9)  13_666  1_555  1_555  
	D_3  C_3  C_5_3  160.1(8)  12_555  1_555  13_666  
	D_3  C_3  D_5_3  137.6(12)  12_555  1_555  13_666  
	D_3  C_3  C_5_3  149.1(18)  12_555  1_555  16_666  
	D_3  C_3  C_2  146.0(9)  12_555  1_555  4_755  
	D_3  C_3  H_3_1_H  166.9(17)  12_555  1_555  23_656  
	D_3  C_3  D_3_1  166.9(17)  12_555  1_555  23_656  
	D_3  C_3  H_3_1_H  170.3(16)  12_555  1_555  27_556  
	D_3  C_3  D_3_1  170.3(16)  12_555  1_555  27_556  
	D_3  C_3  C_4  90.2(9)  12_555  1_555  1_555  
	D_3  C_3  C_2  146.3(6)  12_555  1_555  1_555  
	H_1_1_H  C_3  C_5_3  154.0(15)  23_656  1_555  13_666  
	H_1_1_H  C_3  D_5_3  129.5(15)  23_656  1_555  13_666  
	H_1_1_H  C_3  C_2  140.6(17)  23_656  1_555  4_755  
	H_1_1_H  C_3  C_2  147.3(12)  23_656  1_555  1_555  
	D_1_1  C_3  C_5_3  154.0(15)  23_656  1_555  13_666  
	D_1_1  C_3  D_5_3  129.5(15)  23_656  1_555  13_666  
	D_1_1  C_3  C_2  140.6(17)  23_656  1_555  4_755  
	D_1_1  C_3  C_2  147.3(12)  23_656  1_555  1_555  
	C_4  C_3  H_1_1_H  113.3(11)  4_755  1_555  23_656  
	C_4  C_3  D_3  125.0(4)  4_755  1_555  12_555  
	C_4  C_3  D_2_1  121.1(11)  4_755  1_555  29_566  
	C_4  C_3  H_2_1_H  121.1(11)  4_755  1_555  29_566  
	C_4  C_3  C_1_1  108.4(12)  4_755  1_555  29_566  
	C_4  C_3  C_1_1  102.8(14)  4_755  1_555  23_656  
	C_4  C_3  D_3  106.2(10)  4_755  1_555  1_555  
	C_1_1  C_3  D_2_1  100.6(15)  27_556  1_555  29_566  
	C_1_1  C_3  H_2_1_H  100.6(15)  27_556  1_555  29_566  
	C_1_1  C_3  C_4  124.0(12)  27_556  1_555  1_555  
	D_2_1  C_3  H_1_1_H  101.1(16)  27_556  1_555  23_656  
	D_2_1  C_3  D_3  112.9(8)  27_556  1_555  12_555  
	D_2_1  C_3  H_2_1_H  117.2(18)  27_556  1_555  29_566  
	H_2_1_H  C_3  H_1_1_H  101.1(16)  27_556  1_555  23_656  
	H_2_1_H  C_3  D_3  112.9(8)  27_556  1_555  12_555  
	H_2_1_H  C_3  D_2_1  117.2(18)  27_556  1_555  29_566  
	C_2_1  C_4  C_5  147.4(16)  23_656  1_555  1_555  
	D_6_3  C_4  D_4  136.5(13)  16_666  1_555  1_555  
	D_4  C_4  D_6_3  144.6(16)  12_555  1_555  16_666  
	D_4  C_4  C_5  123.9(4)  12_555  1_555  1_555  
	D_6_3  C_4  D_4  141.9(11)  13_666  1_555  12_555  
	D_6_3  C_4  D_4  133.3(9)  13_666  1_555  1_555  
	C_2_1  C_4  D_6_3  139.1(15)  29_566  1_555  13_666  
	C_2_1  C_4  C_5  160.6(14)  29_566  1_555  1_555  
	C_3  C_4  C_2_1  96.9(7)  4_755  1_555  29_566  
	C_3  C_4  D_4  127.0(3)  4_755  1_555  12_555  
	C_3  C_4  C_5  102.5(9)  4_755  1_555  1_555  
	C_3  C_4  D_4  124.9(5)  4_755  1_555  1_555  
	C_2_1  C_4  D_4  112.4(8)  27_556  1_555  12_555  
	C_2_1  C_4  C_5  114.1(11)  27_556  1_555  1_555  
	C_2_1  C_4  D_4  110.2(10)  27_556  1_555  1_555  
	C_6_3  C_5  D_5  138.8(13)  16_666  1_555  1_555  
	C_6_3  C_5  D_5  133.9(12)  13_666  1_555  1_555  
	C_6  C_5  C_4  106.0(9)  4_755  1_555  1_555  
	C_6  C_5  D_5  123.0(6)  4_755  1_555  1_555  
	D_2_2  C_5  C_4  112.1(14)  28_555  1_555  1_555  
	D_6_3  C_6  D_6  130.5(18)  16_666  1_555  1_555  
	C_5  C_6  C_1_3  145.0(19)  1_555  1_555  16_666  
	D_1_3  C_6  C_1  125.8(19)  13_666  1_555  1_555  
	D_1_3  C_6  C_5  107.8(18)  13_666  1_555  1_555  
	C_1  C_6  C_5  124.2(3)  4_755  1_555  1_555  
	C_1  C_6  D_6  113.3(6)  4_755  1_555  1_555  
	C_5_3  C_6  C_5  102.3(13)  16_666  1_555  1_555  
	C_5_3  C_6  D_6  134.5(15)  16_666  1_555  1_555  
	D_1_3  C_6  C_1  106.6(16)  16_666  1_555  1_555  
	D_1_3  C_6  C_5  116.1(15)  16_666  1_555  1_555  
	D_6  C_6  C_5  131.8(6)  4_755  1_555  1_555  
	C_5_3  C_6  C_5  117.4(15)  13_666  1_555  1_555  
	C_5_3  C_6  D_6  119.2(18)  13_666  1_555  1_555  
	C_2_3  C_6  C_5  173.1(17)  16_666  1_555  1_555  
	C_5  C_6  D_6  102.3(10)  4_755  1_555  1_555  
	C_5_1  C_1_1  C_2_1  94.6(8)  14_565  1_555  1_555  
	C_5_1  C_1_1  H_1_1_H  126.6(14)  14_565  1_555  1_555  
	C_5_1  C_1_1  D_1_1  126.6(14)  14_565  1_555  1_555  
	C_6_1  C_1_1  C_2_1  173.2(17)  6_665  1_555  1_555  
	C_6_1  C_1_1  C_2_1  113.5(9)  14_565  1_555  1_555  
	C_6_1  C_1_1  H_1_1_H  125.9(7)  14_565  1_555  1_555  
	C_6_1  C_1_1  D_1_1  125.9(7)  14_565  1_555  1_555  
	C_5_1  C_1_1  C_2_1  137.7(19)  10_565  1_555  1_555  
	C_2_1  C_1_1  C_6_1  154.1(17)  6_665  1_555  14_565  
	C_2_1  C_1_1  D_1_1  124.4(6)  6_665  1_555  6_665  
	C_2_1  C_1_1  H_1_1_H  124.4(6)  6_665  1_555  6_665  
	C_4_1  C_1_1  C_2_1  116.1(14)  14_565  1_555  6_665  
	C_4_1  C_1_1  C_6_1  125.7(17)  14_565  1_555  6_665  
	C_4_1  C_1_1  H_1_1_H  138.3(15)  14_565  1_555  1_555  
	C_4_1  C_1_1  D_1_1  138.3(15)  14_565  1_555  1_555  
	C_6_1  C_1_1  C_2_1  177.2(15)  10_565  1_555  1_555  
	H_1_1_H  C_1_1  C_2_1  148.6(9)  8_655  1_555  6_665  
	H_1_1_H  C_1_1  C_6_1  107.2(10)  8_655  1_555  6_665  
	H_1_1_H  C_1_1  D_1_1  149.3(13)  8_655  1_555  1_555  
	D_1_1  C_1_1  C_2_1  148.6(9)  8_655  1_555  6_665  
	D_1_1  C_1_1  C_6_1  107.2(10)  8_655  1_555  6_665  
	D_1_1  C_1_1  H_1_1_H  149.3(13)  8_655  1_555  1_555  
	C_3  C_1_1  C_6_1  107.1(14)  25_466  1_555  14_565  
	C_3  C_1_1  C_6_1  160.2(19)  25_466  1_555  6_665  
	C_3  C_1_1  H_1_1_H  126.9(12)  25_466  1_555  1_555  
	C_3  C_1_1  D_1_1  126.9(12)  25_466  1_555  1_555  
	C_4_1  C_1_1  C_3  110.7(18)  10_565  1_555  25_466  
	C_4_1  C_1_1  D_1_1  172.7(9)  10_565  1_555  8_655  
	C_4_1  C_1_1  H_1_1_H  172.7(9)  10_565  1_555  8_655  
	C_4_1  C_1_1  C_6_1  124.9(10)  10_565  1_555  14_565  
	C_4_1  C_1_1  C_2_1  112.4(14)  10_565  1_555  1_555  
	C_4_1  C_1_1  D_1_1  143.3(14)  10_565  1_555  6_665  
	C_4_1  C_1_1  H_1_1_H  143.3(14)  10_565  1_555  6_665  
	D_1_1  C_1_1  C_3  151.2(11)  4_655  1_555  25_466  
	D_1_1  C_1_1  H_1_1_H  124.9(17)  4_655  1_555  8_655  
	D_1_1  C_1_1  C_6_1  100.1(8)  4_655  1_555  14_565  
	D_1_1  C_1_1  C_2_1  140.0(6)  4_655  1_555  1_555  
	D_1_1  C_1_1  H_1_1_H  151.3(15)  4_655  1_555  6_665  
	H_1_1_H  C_1_1  C_3  151.2(11)  4_655  1_555  25_466  
	H_1_1_H  C_1_1  D_1_1  124.9(17)  4_655  1_555  8_655  
	H_1_1_H  C_1_1  C_6_1  100.1(8)  4_655  1_555  14_565  
	H_1_1_H  C_1_1  C_2_1  140.0(6)  4_655  1_555  1_555  
	H_1_1_H  C_1_1  D_1_1  151.3(15)  4_655  1_555  6_665  
	D_3  C_1_1  H_1_1_H  134.8(13)  27_446  1_555  4_655  
	D_3  C_1_1  D_1_1  134.8(13)  27_446  1_555  4_655  
	D_3  C_1_1  C_2_1  151.7(16)  27_446  1_555  6_665  
	D_3  C_1_1  H_1_1_H  159.4(10)  27_446  1_555  1_555  
	D_3  C_1_1  D_1_1  159.4(10)  27_446  1_555  1_555  
	C_3  C_1_1  D_3  158.2(17)  29_466  1_555  27_446  
	C_3  C_1_1  D_1_1  157.8(9)  29_466  1_555  8_655  
	C_3  C_1_1  H_1_1_H  157.8(9)  29_466  1_555  8_655  
	C_3  C_1_1  C_6_1  150.9(12)  29_466  1_555  14_565  
	C_3  C_1_1  D_1_1  128.1(14)  29_466  1_555  6_665  
	C_3  C_1_1  H_1_1_H  128.1(14)  29_466  1_555  6_665  
	C_5_1  C_1_1  H_1_1_H  125.0(10)  1_555  1_555  4_655  
	C_5_1  C_1_1  D_1_1  125.0(10)  1_555  1_555  4_655  
	C_5_1  C_1_1  C_2_1  173.8(8)  1_555  1_555  6_665  
	C_2_1  C_1_1  H_1_1_H  134.3(6)  14_565  1_555  4_655  
	C_2_1  C_1_1  D_1_1  134.3(6)  14_565  1_555  4_655  
	C_2_1  C_1_1  C_6_1  123.9(19)  14_565  1_555  6_665  
	C_2_1  C_1_1  D_3  157.7(19)  14_565  1_555  29_466  
	C_2_1  C_1_1  H_1_1_H  150.1(5)  14_565  1_555  1_555  
	C_2_1  C_1_1  D_1_1  150.1(5)  14_565  1_555  1_555  
	C_5_1  C_1_1  C_2_1  142.4(11)  6_665  1_555  14_565  
	C_5_1  C_1_1  D_3  131.6(15)  6_665  1_555  27_446  
	C_5_1  C_1_1  C_3  161.2(15)  6_665  1_555  25_466  
	C_5_1  C_1_1  D_1_1  126.1(9)  6_665  1_555  8_655  
	C_5_1  C_1_1  H_1_1_H  126.1(9)  6_665  1_555  8_655  
	C_5_1  C_1_1  C_2_1  163.7(13)  6_665  1_555  1_555  
	C_5_1  C_1_1  D_1_1  162.7(18)  6_665  1_555  6_665  
	C_5_1  C_1_1  H_1_1_H  162.7(18)  6_665  1_555  6_665  
	C_4_1  C_1_1  C_5_1  134.5(13)  1_555  1_555  6_665  
	C_4_1  C_1_1  H_1_1_H  151.6(10)  1_555  1_555  4_655  
	C_4_1  C_1_1  D_1_1  151.6(10)  1_555  1_555  4_655  
	C_4_1  C_1_1  C_2_1  151.7(18)  1_555  1_555  6_665  
	C_6_1  C_1_1  C_3  118.9(17)  8_655  1_555  25_466  
	C_6_1  C_1_1  C_2_1  139.3(17)  8_655  1_555  6_665  
	C_6_1  C_1_1  C_2_1  120.7(11)  8_655  1_555  1_555  
	C_6_1  C_1_1  H_1_1_H  112.6(11)  8_655  1_555  1_555  
	C_6_1  C_1_1  D_1_1  112.6(11)  8_655  1_555  1_555  
	D_3  C_1_1  C_2_1  142.2(12)  32_666  1_555  14_565  
	D_3  C_1_1  C_3  149.2(16)  32_666  1_555  25_466  
	D_3  C_1_1  D_1_1  132.5(14)  32_666  1_555  8_655  
	D_3  C_1_1  H_1_1_H  132.5(14)  32_666  1_555  8_655  
	D_3  C_1_1  C_6_1  103.6(10)  32_666  1_555  14_565  
	D_3  C_1_1  C_2_1  140.2(13)  32_666  1_555  1_555  
	D_3  C_1_1  D_1_1  158.2(13)  32_666  1_555  6_665  
	D_3  C_1_1  H_1_1_H  158.2(13)  32_666  1_555  6_665  
	C_3  C_1_1  D_3  155.7(17)  27_446  1_555  32_666  
	C_3  C_1_1  H_1_1_H  147.9(10)  27_446  1_555  4_655  
	C_3  C_1_1  D_1_1  147.9(10)  27_446  1_555  4_655  
	C_3  C_1_1  C_2_1  133.8(15)  27_446  1_555  6_665  
	C_3  C_1_1  H_1_1_H  156.6(8)  27_446  1_555  1_555  
	C_3  C_1_1  D_1_1  156.6(8)  27_446  1_555  1_555  
	C_6_1  C_1_1  C_3  115.4(8)  4_655  1_555  27_446  
	C_6_1  C_1_1  C_2_1  103.6(7)  4_655  1_555  14_565  
	C_6_1  C_1_1  C_3  157.7(13)  4_655  1_555  25_466  
	C_6_1  C_1_1  C_2_1  101.8(18)  4_655  1_555  6_665  
	C_6_1  C_1_1  C_2_1  155.1(6)  4_655  1_555  1_555  
	C_6_1  C_1_1  D_1_1  125.3(17)  4_655  1_555  6_665  
	C_6_1  C_1_1  H_1_1_H  125.3(17)  4_655  1_555  6_665  
	C_2_1  C_1_1  C_6_1  97.2(4)  10_565  1_555  8_655  
	C_2_1  C_1_1  D_3  142.4(13)  10_565  1_555  27_446  
	C_2_1  C_1_1  C_3  137.8(13)  10_565  1_555  25_466  
	C_2_1  C_1_1  D_1_1  132.1(7)  10_565  1_555  8_655  
	C_2_1  C_1_1  H_1_1_H  132.1(7)  10_565  1_555  8_655  
	C_2_1  C_1_1  C_6_1  113.7(6)  10_565  1_555  14_565  
	C_2_1  C_1_1  D_1_1  147.3(12)  10_565  1_555  6_665  
	C_2_1  C_1_1  H_1_1_H  147.3(12)  10_565  1_555  6_665  
	C_6_1  C_1_1  C_3  125.0(12)  12_555  1_555  25_466  
	C_6_1  C_1_1  C_2_1  132.7(15)  12_555  1_555  6_665  
	C_6_1  C_1_1  C_2_1  125.9(5)  12_555  1_555  1_555  
	C_6_1  C_1_1  H_1_1_H  106.0(4)  12_555  1_555  1_555  
	C_6_1  C_1_1  D_1_1  106.0(4)  12_555  1_555  1_555  
	C_6_1  C_1_1  C_3  150.9(19)  2_665  1_555  25_466  
	C_6_1  C_1_1  C_2_1  148.9(13)  2_665  1_555  1_555  
	C_6_1  C_1_1  D_1_1  118.5(18)  2_665  1_555  6_665  
	C_6_1  C_1_1  H_1_1_H  118.5(18)  2_665  1_555  6_665  
	D_1_1  C_1_1  D_3  104.5(9)  14_565  1_555  32_666  
	D_1_1  C_1_1  H_1_1_H  97.2(6)  14_565  1_555  4_655  
	D_1_1  C_1_1  C_2_1  139.9(6)  14_565  1_555  6_665  
	D_1_1  C_1_1  H_1_1_H  124.1(10)  14_565  1_555  1_555  
	H_1_1_H  C_1_1  D_3  104.5(9)  14_565  1_555  32_666  
	H_1_1_H  C_1_1  D_1_1  97.2(6)  14_565  1_555  4_655  
	H_1_1_H  C_1_1  C_2_1  139.9(6)  14_565  1_555  6_665  
	H_1_1_H  C_1_1  D_1_1  124.1(10)  14_565  1_555  1_555  
	C_4_1  C_2_1  H_2_1_H  126.7(15)  14_565  1_555  1_555  
	C_4  C_2_1  C_1_1  146.2(17)  25_466  1_555  1_555  
	C_1_1  C_2_1  H_2_1_H  108.4(12)  6_665  1_555  1_555  
	H_1_1_H  C_2_1  C_4  136.7(19)  8_655  1_555  25_466  
	H_1_1_H  C_2_1  H_2_1_H  150.0(10)  8_655  1_555  1_555  
	D_1_1  C_2_1  C_4  136.7(19)  8_655  1_555  25_466  
	D_1_1  C_2_1  H_2_1_H  150.0(10)  8_655  1_555  1_555  
	H_2_1_H  C_2_1  H_1_1_H  136.4(17)  6_665  1_555  8_655  
	D_2_1  C_2_1  H_1_1_H  136.4(17)  6_665  1_555  8_655  
	D_1_1  C_2_1  C_4  119.8(18)  1_555  1_555  25_466  
	D_1_1  C_2_1  H_2_1_H  93.6(3)  1_555  1_555  1_555  
	H_1_1_H  C_2_1  C_4  119.8(18)  1_555  1_555  25_466  
	H_1_1_H  C_2_1  H_2_1_H  93.6(3)  1_555  1_555  1_555  
	C_4_1  C_2_1  H_1_1_H  116.4(3)  1_555  1_555  1_555  
	C_4_1  C_2_1  D_1_1  116.4(3)  1_555  1_555  1_555  
	C_4_1  C_2_1  D_2_1  168.4(13)  1_555  1_555  6_665  
	C_4_1  C_2_1  H_2_1_H  168.4(13)  1_555  1_555  6_665  
	C_4_1  C_2_1  C_4  123.7(18)  1_555  1_555  25_466  
	C_1_1  C_2_1  D_2_1  129.5(10)  14_565  1_555  6_665  
	C_1_1  C_2_1  H_2_1_H  129.5(10)  14_565  1_555  6_665  
	C_1_1  C_2_1  C_4  141.3(18)  14_565  1_555  25_466  
	C_1_1  C_2_1  H_2_1_H  149.5(5)  14_565  1_555  1_555  
	C_4  C_2_1  H_1_1_H  138.5(14)  29_466  1_555  8_655  
	H_2_1_H  C_2_1  C_4  136.9(6)  14_565  1_555  29_466  
	H_2_1_H  C_2_1  H_1_1_H  122.6(10)  14_565  1_555  1_555  
	H_2_1_H  C_2_1  D_1_1  122.6(10)  14_565  1_555  1_555  
	H_2_1_H  C_2_1  D_2_1  137.7(7)  14_565  1_555  6_665  
	H_2_1_H  C_2_1  C_1_1  105.8(10)  14_565  1_555  1_555  
	D_2_1  C_2_1  C_4  136.9(6)  14_565  1_555  29_466  
	D_2_1  C_2_1  H_1_1_H  122.6(10)  14_565  1_555  1_555  
	D_2_1  C_2_1  D_1_1  122.6(10)  14_565  1_555  1_555  
	D_2_1  C_2_1  H_2_1_H  137.7(7)  14_565  1_555  6_665  
	D_2_1  C_2_1  C_1_1  105.8(10)  14_565  1_555  1_555  
	D_2_1  C_2_1  H_2_1_H  116.0(11)  14_565  1_555  1_555  
	C_1_1  C_2_1  C_4  128.7(11)  8_655  1_555  29_466  
	C_1_1  C_2_1  D_2_1  126.5(12)  8_655  1_555  6_665  
	C_1_1  C_2_1  H_2_1_H  126.5(12)  8_655  1_555  6_665  
	C_1_1  C_2_1  C_4  140.3(17)  8_655  1_555  25_466  
	C_1_1  C_2_1  H_2_1_H  146.5(6)  8_655  1_555  1_555  
	C_4  C_2_1  H_1_1_H  135.2(10)  27_446  1_555  1_555  
	C_4  C_2_1  D_1_1  135.2(10)  27_446  1_555  1_555  
	C_4  C_2_1  D_2_1  135.2(7)  27_446  1_555  6_665  
	C_4  C_2_1  H_2_1_H  135.2(7)  27_446  1_555  6_665  
	C_4  C_2_1  C_1_1  119.9(10)  27_446  1_555  1_555  
	C_4  C_2_1  H_2_1_H  105.2(9)  27_446  1_555  1_555  
	C_4_1  C_2_1  C_4  161.7(11)  10_565  1_555  27_446  
	C_4_1  C_2_1  C_1_1  102.9(3)  10_565  1_555  8_655  
	C_4_1  C_2_1  H_2_1_H  148.0(8)  10_565  1_555  14_565  
	C_4_1  C_2_1  H_1_1_H  110.6(5)  10_565  1_555  8_655  
	C_4_1  C_2_1  C_4  109.6(17)  10_565  1_555  25_466  
	C_4_1  C_3_1  D_3_1  126.4(10)  14_565  1_555  1_555  
	D_3  C_3_1  D_3_1  141.0(18)  25_466  1_555  1_555  
	D_3  C_3_1  D_3_1  133.1(18)  27_446  1_555  1_555  
	C_3_1  C_4_1  H_4_1_H  119.8(12)  14_565  1_555  1_555  
	C_3_1  C_4_1  D_4_1  119.8(12)  14_565  1_555  1_555  
	C_2_1  C_4_1  H_4_1_H  113.3(17)  14_565  1_555  1_555  
	C_2_1  C_4_1  D_4_1  113.3(17)  14_565  1_555  1_555  
	D_1_1  C_4_1  H_4_1_H  138.4(18)  8_655  1_555  1_555  
	D_1_1  C_4_1  D_4_1  138.4(18)  8_655  1_555  1_555  
	H_1_1_H  C_4_1  H_4_1_H  138.4(18)  8_655  1_555  1_555  
	H_1_1_H  C_4_1  D_4_1  138.4(18)  8_655  1_555  1_555  
	C_1_1  C_4_1  C_2  134.8(18)  14_565  1_555  27_446  
	C_1_1  C_4_1  H_4_1_H  126.1(16)  14_565  1_555  1_555  
	C_1_1  C_4_1  D_4_1  126.1(16)  14_565  1_555  1_555  
	C_2  C_4_1  H_1_1_H  108.4(17)  25_466  1_555  8_655  
	C_2  C_4_1  D_1_1  108.4(17)  25_466  1_555  8_655  
	D_3  C_4_1  H_4_1_H  161.2(12)  25_466  1_555  1_555  
	D_3  C_4_1  D_4_1  161.2(12)  25_466  1_555  1_555  
	D_1_1  C_4_1  H_4_1_H  171.2(6)  6_665  1_555  1_555  
	D_1_1  C_4_1  D_4_1  171.2(6)  6_665  1_555  1_555  
	H_1_1_H  C_4_1  H_4_1_H  171.2(6)  6_665  1_555  1_555  
	H_1_1_H  C_4_1  D_4_1  171.2(6)  6_665  1_555  1_555  
	C_1_1  C_4_1  C_2  134.5(14)  8_655  1_555  25_466  
	C_1_1  C_4_1  C_2  139.8(16)  8_655  1_555  27_446  
	C_1_1  C_4_1  H_4_1_H  118.8(13)  8_655  1_555  1_555  
	C_1_1  C_4_1  D_4_1  118.8(13)  8_655  1_555  1_555  
	D_5_3  C_4_1  C_1_1  118.8(18)  24_555  1_555  14_565  
	D_5_3  C_4_1  H_1_1_H  100.9(19)  24_555  1_555  8_655  
	D_5_3  C_4_1  D_1_1  100.9(19)  24_555  1_555  8_655  
	D_5_3  C_4_1  H_4_1_H  111.9(11)  24_555  1_555  1_555  
	D_5_3  C_4_1  D_4_1  111.9(11)  24_555  1_555  1_555  
	D_3  C_4_1  C_2  145.8(19)  31_446  1_555  25_466  
	D_3  C_4_1  D_2  177.8(19)  31_446  1_555  25_466  
	H_4_1_H  C_4_1  C_1_1  111.7(17)  14_565  1_555  14_565  
	H_4_1_H  C_4_1  D_4_1  122.2(11)  14_565  1_555  1_555  
	D_4_1  C_4_1  C_1_1  111.7(17)  14_565  1_555  14_565  
	D_4_1  C_4_1  H_4_1_H  122.2(11)  14_565  1_555  1_555  
	D_1_1  C_4_1  H_4_1_H  127.0(12)  14_565  1_555  14_565  
	D_1_1  C_4_1  D_5_3  132.7(15)  14_565  1_555  24_555  
	D_1_1  C_4_1  C_2  138.3(15)  14_565  1_555  25_466  
	D_1_1  C_4_1  C_2  139.9(18)  14_565  1_555  27_446  
	D_1_1  C_4_1  H_4_1_H  110.8(14)  14_565  1_555  1_555  
	D_1_1  C_4_1  D_4_1  110.8(14)  14_565  1_555  1_555  
	H_1_1_H  C_4_1  D_4_1  127.0(12)  14_565  1_555  14_565  
	H_1_1_H  C_4_1  H_4_1_H  127.0(12)  14_565  1_555  14_565  
	H_1_1_H  C_4_1  D_5_3  132.7(15)  14_565  1_555  24_555  
	H_1_1_H  C_4_1  C_2  138.3(15)  14_565  1_555  25_466  
	H_1_1_H  C_4_1  C_2  139.9(18)  14_565  1_555  27_446  
	H_1_1_H  C_4_1  H_4_1_H  110.8(14)  14_565  1_555  1_555  
	H_1_1_H  C_4_1  D_4_1  110.8(14)  14_565  1_555  1_555  
	C_2_1  C_4_1  D_4_1  138.8(9)  8_655  1_555  14_565  
	C_2_1  C_4_1  H_4_1_H  138.8(9)  8_655  1_555  14_565  
	C_2_1  C_4_1  D_5_3  137.0(11)  8_655  1_555  24_555  
	C_2_1  C_4_1  C_2  135.1(12)  8_655  1_555  25_466  
	C_2_1  C_4_1  C_2  129.5(15)  8_655  1_555  27_446  
	C_6_1  C_5_1  D_5_1  112.5(15)  14_565  1_555  1_555  
	C_6_1  C_5_1  H_5_1_H  115.1(9)  1_555  1_555  12_555  
	C_6_1  C_5_1  D_5_1  115.1(9)  1_555  1_555  12_555  
	C_1_1  C_5_1  H_5_1_H  113.5(16)  14_565  1_555  1_555  
	C_1_1  C_5_1  D_5_1  113.5(16)  14_565  1_555  1_555  
	D_1_1  C_5_1  H_5_1_H  137.9(17)  8_655  1_555  1_555  
	D_1_1  C_5_1  D_5_1  137.9(17)  8_655  1_555  1_555  
	H_1_1_H  C_5_1  H_5_1_H  137.9(17)  8_655  1_555  1_555  
	H_1_1_H  C_5_1  D_5_1  137.9(17)  8_655  1_555  1_555  
	H_1_1_H  C_5_1  H_5_1_H  164.9(11)  6_665  1_555  1_555  
	H_1_1_H  C_5_1  D_5_1  164.9(11)  6_665  1_555  1_555  
	D_1_1  C_5_1  H_5_1_H  164.9(11)  6_665  1_555  1_555  
	D_1_1  C_5_1  D_5_1  164.9(11)  6_665  1_555  1_555  
	D_3  C_5_1  H_5_1_H  168.2(13)  25_466  1_555  12_555  
	D_3  C_5_1  D_5_1  168.2(13)  25_466  1_555  12_555  
	D_3  C_5_1  H_5_1_H  168.5(12)  25_466  1_555  1_555  
	D_3  C_5_1  D_5_1  168.5(12)  25_466  1_555  1_555  
	C_1_1  C_5_1  H_5_1_H  144.1(12)  1_555  1_555  12_555  
	C_1_1  C_5_1  D_5_1  144.1(12)  1_555  1_555  12_555  
	H_5_1_H  C_5_1  D_3  142.3(14)  14_565  1_555  31_446  
	H_5_1_H  C_5_1  C_6_1  94.9(8)  14_565  1_555  12_555  
	H_5_1_H  C_5_1  H_1_1_H  127.8(14)  14_565  1_555  14_565  
	H_5_1_H  C_5_1  D_5_1  119.0(11)  14_565  1_555  12_555  
	H_5_1_H  C_5_1  D_5_1  113.5(12)  14_565  1_555  1_555  
	D_5_1  C_5_1  D_3  142.3(14)  14_565  1_555  31_446  
	D_5_1  C_5_1  C_6_1  94.9(8)  14_565  1_555  12_555  
	D_5_1  C_5_1  H_1_1_H  127.8(14)  14_565  1_555  14_565  
	D_5_1  C_5_1  H_5_1_H  119.0(11)  14_565  1_555  12_555  
	D_5_1  C_5_1  H_5_1_H  113.5(12)  14_565  1_555  1_555  
	C_6_1  C_5_1  H_5_1_H  110.5(8)  6_665  1_555  12_555  
	C_6_1  C_5_1  D_5_1  110.5(8)  6_665  1_555  12_555  
	C_6_1  C_5_1  H_5_1_H  114.8(3)  6_665  1_555  1_555  
	C_6_1  C_5_1  D_5_1  114.8(3)  6_665  1_555  1_555  
	C_1_1  C_5_1  H_5_1_H  138.5(13)  6_665  1_555  12_555  
	C_1_1  C_5_1  D_5_1  138.5(13)  6_665  1_555  12_555  
	C_1_1  C_5_1  H_5_1_H  143.9(7)  6_665  1_555  1_555  
	C_1_1  C_5_1  D_5_1  143.9(7)  6_665  1_555  1_555  
	H_5_1_H  C_5_1  D_3  137.4(15)  10_565  1_555  31_446  
	H_5_1_H  C_5_1  C_6_1  90.1(4)  10_565  1_555  12_555  
	H_5_1_H  C_5_1  H_1_1_H  123.0(14)  10_565  1_555  14_565  
	H_5_1_H  C_5_1  D_5_1  118.2(10)  10_565  1_555  12_555  
	H_5_1_H  C_5_1  D_5_1  113.7(11)  10_565  1_555  1_555  
	D_5_1  C_5_1  D_3  137.4(15)  10_565  1_555  31_446  
	D_5_1  C_5_1  C_6_1  90.1(4)  10_565  1_555  12_555  
	D_5_1  C_5_1  H_1_1_H  123.0(14)  10_565  1_555  14_565  
	D_5_1  C_5_1  H_5_1_H  118.2(10)  10_565  1_555  12_555  
	D_5_1  C_5_1  H_5_1_H  113.7(11)  10_565  1_555  1_555  
	C_6_1  C_5_1  H_5_1_H  105.8(13)  10_565  1_555  12_555  
	C_6_1  C_5_1  D_5_1  105.8(13)  10_565  1_555  12_555  
	C_6_1  C_5_1  H_5_1_H  110.8(8)  10_565  1_555  1_555  
	C_6_1  C_5_1  D_5_1  110.8(8)  10_565  1_555  1_555  
	C_5_1  C_6_1  H_6_1_H  120.9(11)  14_565  1_555  1_555  
	C_5_1  C_6_1  D_6_1  120.9(11)  14_565  1_555  1_555  
	C_5_1  C_6_1  H_6_1_H  121.5(10)  14_565  1_555  6_665  
	C_5_1  C_6_1  D_6_1  121.5(10)  14_565  1_555  6_665  
	H_6_1_H  C_6_1  C_5_1  135.1(16)  8_655  1_555  14_565  
	D_6_1  C_6_1  C_5_1  135.1(16)  8_655  1_555  14_565  
	H_6_1_H  C_6_1  C_5_1  136.7(6)  14_565  1_555  14_565  
	D_6_1  C_6_1  C_5_1  136.7(6)  14_565  1_555  14_565  
	H_6_1_H  C_6_1  C_1_1  115.3(7)  4_655  1_555  1_555  
	H_6_1_H  C_6_1  C_5_1  124.0(5)  4_655  1_555  1_555  
	H_6_1_H  C_6_1  C_5_1  127.8(15)  4_655  1_555  14_565  
	D_6_1  C_6_1  C_1_1  115.3(7)  4_655  1_555  1_555  
	D_6_1  C_6_1  C_5_1  124.0(5)  4_655  1_555  1_555  
	D_6_1  C_6_1  C_5_1  127.8(15)  4_655  1_555  14_565  
	H_1_1_H  C_6_1  D_6_1  156.8(11)  6_665  1_555  14_565  
	H_1_1_H  C_6_1  H_6_1_H  156.8(11)  6_665  1_555  14_565  
	D_1_1  C_6_1  D_6_1  156.8(11)  6_665  1_555  14_565  
	D_1_1  C_6_1  H_6_1_H  156.8(11)  6_665  1_555  14_565  
	D_6_1  C_6_1  C_1_1  116.2(15)  10_565  1_555  1_555  
	D_6_1  C_6_1  C_5_1  122.9(17)  10_565  1_555  1_555  
	H_6_1_H  C_6_1  C_1_1  116.2(15)  10_565  1_555  1_555  
	H_6_1_H  C_6_1  C_5_1  122.9(17)  10_565  1_555  1_555  
	H_6_1_H  C_6_1  C_5_1  141.2(13)  2_665  1_555  14_565  
	D_6_1  C_6_1  C_5_1  141.2(13)  2_665  1_555  14_565  
	C_1_1  C_6_1  C_5_1  135.4(17)  6_665  1_555  1_555  
	C_1_1  C_6_1  D_6_1  104.5(17)  6_665  1_555  1_555  
	H_6_1_H  C_6_1  C_1_1  114.0(15)  12_555  1_555  6_665  
	H_6_1_H  C_6_1  D_1_1  146.8(15)  12_555  1_555  6_665  
	H_6_1_H  C_6_1  H_1_1_H  146.8(15)  12_555  1_555  6_665  
	H_6_1_H  C_6_1  C_1_1  127.9(6)  12_555  1_555  1_555  
	H_6_1_H  C_6_1  C_5_1  108.5(11)  12_555  1_555  1_555  
	H_6_1_H  C_6_1  C_5_1  140.6(16)  12_555  1_555  14_565  
	D_6_1  C_6_1  C_1_1  114.0(15)  12_555  1_555  6_665  
	D_6_1  C_6_1  D_1_1  146.8(15)  12_555  1_555  6_665  
	D_6_1  C_6_1  H_1_1_H  146.8(15)  12_555  1_555  6_665  
	D_6_1  C_6_1  C_1_1  127.9(6)  12_555  1_555  1_555  
	D_6_1  C_6_1  C_5_1  108.5(11)  12_555  1_555  1_555  
	D_6_1  C_6_1  C_5_1  140.6(16)  12_555  1_555  14_565  
	C_1_1  C_6_1  H_6_1_H  113.2(16)  14_565  1_555  10_565  
	C_1_1  C_6_1  D_6_1  113.2(16)  14_565  1_555  10_565  
	C_1_1  C_6_1  D_6_1  115.0(10)  14_565  1_555  4_655  
	C_1_1  C_6_1  H_6_1_H  115.0(10)  14_565  1_555  4_655  
	C_1_1  C_6_1  C_5_1  116.7(14)  14_565  1_555  14_565  
	C_1_1  C_6_1  D_6_1  120.4(9)  14_565  1_555  1_555  
	C_1_1  C_6_1  H_6_1_H  119.1(19)  14_565  1_555  6_665  
	C_1_1  C_6_1  D_6_1  119.1(19)  14_565  1_555  6_665  
	H_1_1_H  C_6_1  H_6_1_H  134.7(15)  8_655  1_555  10_565  
	H_1_1_H  C_6_1  D_6_1  134.7(15)  8_655  1_555  10_565  
	H_1_1_H  C_6_1  D_6_1  142.9(15)  8_655  1_555  1_555  
	H_1_1_H  C_6_1  H_6_1_H  141.8(13)  8_655  1_555  6_665  
	H_1_1_H  C_6_1  D_6_1  141.8(13)  8_655  1_555  6_665  
	D_1_1  C_6_1  H_6_1_H  134.7(15)  8_655  1_555  10_565  
	D_1_1  C_6_1  D_6_1  134.7(15)  8_655  1_555  10_565  
	D_1_1  C_6_1  D_6_1  142.9(15)  8_655  1_555  1_555  
	D_1_1  C_6_1  H_6_1_H  141.8(13)  8_655  1_555  6_665  
	D_1_1  C_6_1  D_6_1  141.8(13)  8_655  1_555  6_665  
	C_1_1  C_6_1  H_6_1_H  101.1(10)  8_655  1_555  10_565  
	C_1_1  C_6_1  D_6_1  101.1(10)  8_655  1_555  10_565  
	C_1_1  C_6_1  D_6_1  102.9(17)  8_655  1_555  4_655  
	C_1_1  C_6_1  H_6_1_H  102.9(17)  8_655  1_555  4_655  
	C_1_1  C_6_1  D_6_1  108.2(14)  8_655  1_555  1_555  
	C_1_1  C_6_1  H_6_1_H  106.8(10)  8_655  1_555  6_665  
	C_1_1  C_6_1  D_6_1  106.8(10)  8_655  1_555  6_665  
	C_5_1  C_6_1  C_1_1  154.3(9)  10_565  1_555  8_655  
	C_5_1  C_6_1  C_1_1  151.4(12)  10_565  1_555  14_565  
	C_5_1  C_6_1  D_6_1  92.8(8)  10_565  1_555  12_555  
	C_5_1  C_6_1  H_6_1_H  92.8(8)  10_565  1_555  12_555  
	H_1_1_H  C_6_1  C_1_1  113.9(11)  1_555  1_555  8_655  
	H_1_1_H  C_6_1  C_1_1  110.4(13)  1_555  1_555  14_565  
	H_1_1_H  C_6_1  D_6_1  103.3(9)  1_555  1_555  12_555  
	H_1_1_H  C_6_1  H_6_1_H  103.3(9)  1_555  1_555  12_555  
	H_1_1_H  C_6_1  C_5_1  146.4(3)  1_555  1_555  1_555  
	H_1_1_H  C_6_1  D_6_1  93.6(3)  1_555  1_555  1_555  
	D_1_1  C_6_1  C_1_1  113.9(11)  1_555  1_555  8_655  
	D_1_1  C_6_1  C_1_1  110.4(13)  1_555  1_555  14_565  
	D_1_1  C_6_1  D_6_1  103.3(9)  1_555  1_555  12_555  
	D_1_1  C_6_1  H_6_1_H  103.3(9)  1_555  1_555  12_555  
	D_1_1  C_6_1  C_5_1  146.4(3)  1_555  1_555  1_555  
	D_1_1  C_6_1  D_6_1  93.6(3)  1_555  1_555  1_555  
	C_5_1  C_6_1  H_1_1_H  145.9(9)  12_555  1_555  1_555  
	C_5_1  C_6_1  C_1_1  146.8(8)  12_555  1_555  6_665  
	C_5_1  C_6_1  D_1_1  120.4(17)  12_555  1_555  6_665  
	C_5_1  C_6_1  H_1_1_H  120.4(17)  12_555  1_555  6_665  
	C_5_1  C_6_1  C_1_1  140.4(5)  12_555  1_555  1_555  
	H_1_1_H  C_6_1  C_5_1  150.7(10)  14_565  1_555  10_565  
	H_1_1_H  C_6_1  C_1_1  112.0(11)  14_565  1_555  6_665  
	H_1_1_H  C_6_1  C_1_1  105.9(11)  14_565  1_555  1_555  
	D_1_1  C_6_1  H_1_1_H  113.4(13)  14_565  1_555  1_555  
	D_1_1  C_6_1  C_5_1  150.7(10)  14_565  1_555  10_565  
	D_1_1  C_6_1  C_1_1  112.0(11)  14_565  1_555  6_665  
	D_1_1  C_6_1  C_1_1  105.9(11)  14_565  1_555  1_555  
	C_5_1  C_6_1  D_1_1  120.1(6)  6_665  1_555  14_565  
	C_5_1  C_6_1  H_1_1_H  120.1(6)  6_665  1_555  14_565  
	C_5_1  C_6_1  C_1_1  127.9(11)  6_665  1_555  8_655  
	C_5_1  C_6_1  D_1_1  140.3(12)  6_665  1_555  8_655  
	C_5_1  C_6_1  H_1_1_H  140.3(12)  6_665  1_555  8_655  
	C_5_1  C_6_1  C_1_1  135.5(6)  6_665  1_555  14_565  
	C_1_1  C_6_1  D_1_1  94.1(9)  10_565  1_555  14_565  
	C_1_1  C_6_1  H_1_1_H  94.1(9)  10_565  1_555  14_565  
	C_1_1  C_6_1  C_5_1  111.2(13)  10_565  1_555  12_555  
	C_1_1  C_6_1  D_1_1  111.9(12)  10_565  1_555  8_655  
	C_1_1  C_6_1  H_1_1_H  111.9(12)  10_565  1_555  8_655  
	C_1_1  C_6_1  C_5_1  158.1(10)  10_565  1_555  1_555  
	H_1_1_H  C_6_1  D_1_1  102.3(10)  4_655  1_555  14_565  
	H_1_1_H  C_6_1  C_5_1  123.8(16)  4_655  1_555  12_555  
	H_1_1_H  C_6_1  C_1_1  107.4(12)  4_655  1_555  8_655  
	H_1_1_H  C_6_1  D_1_1  110.3(15)  4_655  1_555  8_655  
	H_1_1_H  C_6_1  C_1_1  110.5(10)  4_655  1_555  14_565  
	H_1_1_H  C_6_1  C_5_1  164.7(4)  4_655  1_555  1_555  
	D_1_1  C_6_1  H_1_1_H  102.3(10)  4_655  1_555  14_565  
	D_1_1  C_6_1  C_5_1  123.8(16)  4_655  1_555  12_555  
	D_1_1  C_6_1  C_1_1  107.4(12)  4_655  1_555  8_655  
	D_1_1  C_6_1  H_1_1_H  110.3(15)  4_655  1_555  8_655  
	D_1_1  C_6_1  C_1_1  110.5(10)  4_655  1_555  14_565  
	D_1_1  C_6_1  C_5_1  164.7(4)  4_655  1_555  1_555  
	C_1_1  C_6_1  C_5_1  102.7(13)  4_655  1_555  12_555  
	C_1_1  C_6_1  D_1_1  110.2(12)  4_655  1_555  8_655  
	C_1_1  C_6_1  H_1_1_H  110.2(12)  4_655  1_555  8_655  
	C_1_1  C_6_1  C_5_1  150.4(9)  4_655  1_555  1_555  
	C_1_1  C_6_1  C_5_1  116.5(10)  12_555  1_555  10_565  
	C_1_1  C_6_1  D_1_1  109.2(12)  12_555  1_555  6_665  
	C_1_1  C_6_1  H_1_1_H  109.2(12)  12_555  1_555  6_665  
	C_1_1  C_6_1  C_5_1  173.8(13)  12_555  1_555  14_565  
	C_5_1  C_6_1  H_1_1_H  121.1(9)  8_655  1_555  1_555  
	C_5_1  C_6_1  C_1_1  128.4(12)  8_655  1_555  6_665  
	C_5_1  C_6_1  D_1_1  131.9(10)  8_655  1_555  6_665  
	C_5_1  C_6_1  H_1_1_H  131.9(10)  8_655  1_555  6_665  
	C_5_1  C_6_1  C_1_1  134.0(7)  8_655  1_555  1_555  
	C_1_1  C_6_1  C_5_1  108.2(14)  2_665  1_555  10_565  
	C_1_1  C_6_1  D_1_1  109.5(12)  2_665  1_555  6_665  
	C_1_1  C_6_1  H_1_1_H  109.5(12)  2_665  1_555  6_665  
	C_1_1  C_6_1  C_5_1  106.8(13)  2_665  1_555  1_555  
	C_1_1  C_6_1  C_5_1  169.9(18)  2_665  1_555  14_565  
	H_1_1_H  C_6_1  C_5_1  128.3(16)  2_665  1_555  10_565  
	H_1_1_H  C_6_1  C_1_1  106.8(11)  2_665  1_555  6_665  
	H_1_1_H  C_6_1  D_1_1  104.8(14)  2_665  1_555  6_665  
	H_1_1_H  C_6_1  C_1_1  108.3(10)  2_665  1_555  1_555  
	D_1_1  C_6_1  H_1_1_H  103.0(11)  2_665  1_555  1_555  
	D_1_1  C_6_1  C_5_1  128.3(16)  2_665  1_555  10_565  
	D_1_1  C_6_1  C_1_1  106.8(11)  2_665  1_555  6_665  
	D_1_1  C_6_1  H_1_1_H  104.8(14)  2_665  1_555  6_665  
	D_1_1  C_6_1  C_1_1  108.3(10)  2_665  1_555  1_555  
	D_1_2  C_1_2  C_2_2  113.4(13)  1_555  1_555  15_556  
	D_1_2  C_1_2  C_2_2  115.8(15)  14_565  1_555  15_556  
	C_2_2  C_1_2  D_1_2  119.55(18)  1_555  1_555  14_565  
	C_6_2  C_1_2  D_1_2  120.40(15)  1_555  1_555  14_565  
	D_1_2  C_1_2  C_6_2  154.9(8)  15_556  1_555  1_555  
	D_1_2  C_1_2  C_2_2  138.5(19)  15_556  1_555  15_556  
	D_1_2  C_1_2  C_6_2  152.6(12)  13_566  1_555  1_555  
	D_1_2  C_1_2  C_2_2  139.4(16)  13_566  1_555  15_556  
	D_2_2  C_1_2  D_1_2  109.1(8)  15_556  1_555  13_566  
	D_2_2  C_1_2  D_1_2  110.9(7)  15_556  1_555  15_556  
	C_5_2  C_1_2  C_2_2  91.24(19)  6_665  1_555  1_555  
	C_5_2  C_1_2  D_1_2  149.0(3)  6_665  1_555  14_565  
	C_5_2  C_1_2  D_1_2  148.2(3)  6_665  1_555  1_555  
	C_6_2  C_1_2  D_2_2  152.7(9)  15_556  1_555  15_556  
	C_6_2  C_1_2  D_1_2  127.1(9)  15_556  1_555  14_565  
	C_6_2  C_1_2  D_1_2  129.3(7)  15_556  1_555  1_555  
	C_6_2  C_1_2  C_2_2  113.9(18)  15_556  1_555  15_556  
	C_3_2  C_1_2  D_1_2  144.1(12)  15_556  1_555  14_565  
	C_3_2  C_1_2  D_1_2  141.9(10)  15_556  1_555  1_555  
	D_2_2  C_1_2  C_3_2  107.1(14)  1_555  1_555  15_556  
	D_2_2  C_1_2  C_5_2  117.5(3)  1_555  1_555  6_665  
	D_2_2  C_1_2  C_6_2  146.4(3)  1_555  1_555  1_555  
	D_2_2  C_1_2  D_1_2  93.2(3)  1_555  1_555  14_565  
	D_2_2  C_1_2  D_1_2  93.6(3)  1_555  1_555  1_555  
	C_5_2  C_1_2  D_2_2  130.5(8)  5_666  1_555  15_556  
	C_5_2  C_1_2  D_1_2  152.7(12)  5_666  1_555  14_565  
	C_5_2  C_1_2  D_1_2  154.8(10)  5_666  1_555  1_555  
	C_3_2  C_1_2  D_2_2  114.6(15)  1_555  1_555  15_556  
	C_3_2  C_1_2  D_1_2  149.5(2)  1_555  1_555  14_565  
	C_5_2  C_1_2  D_2_2  116.4(3)  1_555  1_555  1_555  
	C_5_2  C_1_2  D_1_2  153.5(18)  1_555  1_555  13_566  
	C_5_2  C_1_2  D_1_2  150.34(11)  1_555  1_555  14_565  
	C_5_2  C_1_2  D_2_2  129.7(9)  15_556  1_555  15_556  
	C_5_2  C_1_2  D_1_2  156.0(10)  15_556  1_555  14_565  
	C_5_2  C_1_2  D_1_2  158.3(8)  15_556  1_555  1_555  
	D_2_2  C_1_2  C_5_2  175.0(16)  13_566  1_555  15_556  
	D_2_2  C_1_2  C_5_2  140.3(16)  13_566  1_555  1_555  
	D_2_2  C_1_2  C_3_2  152.8(14)  13_566  1_555  1_555  
	D_2_2  C_1_2  C_3_2  125.4(17)  13_566  1_555  15_556  
	D_2_2  C_1_2  C_6_2  145.3(15)  13_566  1_555  15_556  
	D_2_2  C_1_2  C_5_2  136.4(16)  13_566  1_555  6_665  
	D_2_2  C_1_2  C_6_2  112.0(16)  13_566  1_555  1_555  
	D_2_2  C_1_2  C_2_2  125.7(15)  13_566  1_555  1_555  
	C_2_2  C_1_2  C_5_2  152.8(13)  13_566  1_555  15_556  
	C_2_2  C_1_2  C_5_2  149.1(12)  13_566  1_555  1_555  
	C_2_2  C_1_2  C_3_2  149.8(13)  13_566  1_555  1_555  
	C_2_2  C_1_2  C_5_2  150.3(16)  13_566  1_555  5_666  
	C_2_2  C_1_2  C_3_2  146.5(17)  13_566  1_555  15_556  
	C_2_2  C_1_2  C_6_2  124.6(13)  13_566  1_555  15_556  
	C_2_2  C_1_2  C_5_2  148.6(14)  13_566  1_555  6_665  
	C_2_2  C_1_2  C_6_2  119.4(12)  13_566  1_555  1_555  
	C_6_2  C_1_2  C_2_2  134.7(7)  6_665  1_555  13_566  
	C_6_2  C_1_2  D_2_2  133.0(12)  6_665  1_555  13_566  
	C_6_2  C_1_2  D_2_2  126.6(6)  6_665  1_555  1_555  
	C_6_2  C_1_2  D_2_2  103.7(17)  6_665  1_555  15_556  
	C_6_2  C_1_2  D_1_2  144.9(8)  6_665  1_555  13_566  
	C_6_2  C_1_2  D_1_2  144.4(10)  6_665  1_555  15_556  
	C_6_2  C_1_2  C_2_2  101.0(6)  6_665  1_555  1_555  
	C_6_2  C_1_2  D_1_2  136.9(5)  6_665  1_555  14_565  
	C_6_2  C_1_2  D_1_2  137.3(5)  6_665  1_555  1_555  
	C_3_2  C_1_2  C_2_2  155.1(16)  5_666  1_555  13_566  
	C_3_2  C_1_2  D_2_2  139.6(18)  5_666  1_555  13_566  
	C_3_2  C_1_2  D_2_2  110.5(10)  5_666  1_555  1_555  
	C_3_2  C_1_2  D_1_2  154.8(9)  5_666  1_555  14_565  
	C_3_2  C_1_2  D_1_2  153.5(9)  5_666  1_555  1_555  
	C_2_2  C_1_2  C_3_2  169.4(9)  14_565  1_555  5_666  
	C_2_2  C_1_2  C_6_2  144.9(5)  14_565  1_555  6_665  
	C_2_2  C_1_2  C_5_2  125.5(8)  14_565  1_555  15_556  
	C_2_2  C_1_2  C_5_2  159.5(7)  14_565  1_555  1_555  
	C_2_2  C_1_2  C_3_2  119.4(10)  14_565  1_555  1_555  
	C_2_2  C_1_2  C_5_2  120.5(10)  14_565  1_555  5_666  
	C_2_2  C_1_2  C_3_2  168.7(11)  14_565  1_555  15_556  
	C_2_2  C_1_2  C_6_2  95.5(7)  14_565  1_555  15_556  
	C_2_2  C_1_2  C_5_2  165.5(11)  14_565  1_555  6_665  
	C_2_2  C_1_2  D_2_2  100.7(13)  14_565  1_555  15_556  
	C_2_2  C_1_2  C_6_2  143.0(10)  14_565  1_555  1_555  
	D_2_2  C_1_2  C_3_2  156.4(11)  14_565  1_555  5_666  
	D_2_2  C_1_2  C_6_2  153.4(4)  14_565  1_555  6_665  
	D_2_2  C_1_2  C_5_2  114.2(11)  14_565  1_555  15_556  
	D_2_2  C_1_2  C_5_2  157.4(9)  14_565  1_555  1_555  
	D_2_2  C_1_2  C_3_2  101.3(12)  14_565  1_555  1_555  
	D_2_2  C_1_2  C_5_2  107.5(12)  14_565  1_555  5_666  
	D_2_2  C_1_2  C_3_2  151.2(14)  14_565  1_555  15_556  
	D_2_2  C_1_2  C_5_2  161.6(12)  14_565  1_555  6_665  
	D_2_2  C_1_2  C_6_2  162.5(11)  14_565  1_555  1_555  
	D_2_2  C_2_2  C_1_2  106.5(16)  1_555  1_555  15_556  
	D_4_2  C_2_2  D_2_2  116.3(16)  6_665  1_555  1_555  
	C_1_2  C_2_2  D_4_2  105.6(13)  1_555  1_555  6_665  
	C_3_2  C_2_2  C_1_2  128.5(4)  1_555  1_555  15_556  
	C_5_2  C_2_2  D_2_2  136.1(16)  5_666  1_555  1_555  
	C_4_2  C_2_2  D_2_2  150.5(3)  6_665  1_555  1_555  
	C_4_2  C_2_2  C_1_2  102.9(15)  6_665  1_555  15_556  
	D_4_2  C_2_2  D_2_2  130.5(13)  5_666  1_555  1_555  
	C_4_2  C_2_2  D_2_2  158.2(7)  5_666  1_555  1_555  
	C_5_2  C_2_2  D_2_2  137.3(13)  15_556  1_555  1_555  
	C_5_2  C_2_2  D_2_2  171.2(9)  6_665  1_555  1_555  
	C_3_2  C_2_2  D_2_2  153.3(7)  15_556  1_555  1_555  
	C_4_2  C_2_2  C_1_2  101.3(10)  1_555  1_555  15_556  
	D_2_2  C_2_2  C_5_2  113.1(14)  15_556  1_555  15_556  
	D_2_2  C_2_2  C_5_2  114.2(18)  15_556  1_555  5_666  
	D_2_2  C_2_2  C_3_2  118.4(10)  15_556  1_555  1_555  
	D_2_2  C_2_2  D_5  149.8(18)  15_556  1_555  26_464  
	C_4_2  C_2_2  D_2_2  158.3(8)  15_556  1_555  1_555  
	D_5_2  C_2_2  D_2_2  145.7(12)  6_665  1_555  1_555  
	C_3_2  C_2_2  D_2_2  115.2(8)  6_665  1_555  15_556  
	C_3_2  C_2_2  C_1_2  107.4(5)  6_665  1_555  1_555  
	C_3_2  C_2_2  D_2_2  131.3(5)  6_665  1_555  1_555  
	C_3_2  C_2_2  C_1_2  112.7(9)  6_665  1_555  15_556  
	C_1_2  C_2_2  C_5_2  108.6(11)  13_566  1_555  1_555  
	C_1_2  C_2_2  C_3_2  141.6(6)  13_566  1_555  6_665  
	C_1_2  C_2_2  C_4_2  130.0(11)  13_566  1_555  15_556  
	C_1_2  C_2_2  C_4_2  135.7(9)  13_566  1_555  1_555  
	C_1_2  C_2_2  C_3_2  112.7(14)  13_566  1_555  15_556  
	C_1_2  C_2_2  C_5_2  103.6(12)  13_566  1_555  6_665  
	C_1_2  C_2_2  C_5_2  123.8(12)  13_566  1_555  15_556  
	C_1_2  C_2_2  C_4_2  128.6(15)  13_566  1_555  5_666  
	C_1_2  C_2_2  C_4_2  138.0(12)  13_566  1_555  6_665  
	C_1_2  C_2_2  C_5_2  123.2(16)  13_566  1_555  5_666  
	C_1_2  C_2_2  C_3_2  156.9(6)  13_566  1_555  1_555  
	D_5  C_2_2  D_2_2  128.2(10)  25_466  1_555  1_555  
	D_2_2  C_2_2  D_5  108.3(12)  14_565  1_555  25_466  
	D_2_2  C_2_2  C_5_2  139.8(9)  14_565  1_555  1_555  
	D_2_2  C_2_2  C_3_2  153.7(3)  14_565  1_555  6_665  
	D_2_2  C_2_2  D_5_2  115.2(13)  14_565  1_555  6_665  
	D_2_2  C_2_2  C_4_2  161.0(8)  14_565  1_555  15_556  
	D_2_2  C_2_2  C_4_2  164.0(8)  14_565  1_555  1_555  
	D_2_2  C_2_2  C_3_2  138.5(7)  14_565  1_555  15_556  
	D_2_2  C_2_2  C_5_2  134.4(12)  14_565  1_555  6_665  
	D_2_2  C_2_2  C_5_2  141.5(10)  14_565  1_555  15_556  
	D_2_2  C_2_2  C_4_2  158.6(13)  14_565  1_555  5_666  
	D_2_2  C_2_2  D_4_2  138.0(16)  14_565  1_555  5_666  
	D_2_2  C_2_2  C_4_2  169.1(11)  14_565  1_555  6_665  
	D_2_2  C_2_2  C_5_2  140.3(13)  14_565  1_555  5_666  
	D_2_2  C_2_2  C_3_2  154.3(7)  14_565  1_555  1_555  
	D_2_2  C_2_2  D_4_2  147.6(19)  14_565  1_555  6_665  
	D_5_2  C_2_2  D_2_2  134.9(8)  15_556  1_555  14_565  
	D_5_2  C_2_2  D_5  106.0(13)  15_556  1_555  25_466  
	D_5_2  C_2_2  C_1_2  124.9(12)  15_556  1_555  13_566  
	D_5_2  C_2_2  D_2_2  125.4(11)  15_556  1_555  15_556  
	D_5_2  C_2_2  C_1_2  105.9(12)  15_556  1_555  1_555  
	D_5_2  C_2_2  D_2_2  125.0(13)  15_556  1_555  1_555  
	D_5_2  C_2_2  C_1_2  102.8(17)  15_556  1_555  15_556  
	C_1_2  C_2_2  D_5_2  126.6(12)  14_565  1_555  15_556  
	C_1_2  C_2_2  C_5_2  99.1(6)  14_565  1_555  1_555  
	C_1_2  C_2_2  C_3_2  139.5(6)  14_565  1_555  6_665  
	C_1_2  C_2_2  C_4_2  120.8(8)  14_565  1_555  15_556  
	C_1_2  C_2_2  C_4_2  128.1(6)  14_565  1_555  1_555  
	C_1_2  C_2_2  C_3_2  100.4(8)  14_565  1_555  15_556  
	C_1_2  C_2_2  C_5_2  93.1(8)  14_565  1_555  6_665  
	C_1_2  C_2_2  C_5_2  122.4(12)  14_565  1_555  15_556  
	C_1_2  C_2_2  C_4_2  117.6(11)  14_565  1_555  5_666  
	C_1_2  C_2_2  D_4_2  112.6(14)  14_565  1_555  5_666  
	C_1_2  C_2_2  C_4_2  128.4(8)  14_565  1_555  6_665  
	C_1_2  C_2_2  C_5_2  122.1(15)  14_565  1_555  5_666  
	C_1_2  C_2_2  C_3_2  155.6(6)  14_565  1_555  1_555  
	C_1_2  C_2_2  D_4_2  140.6(19)  14_565  1_555  6_665  
	D_3_2  C_3_2  D_4_2  108.3(15)  1_555  1_555  6_665  
	D_3_2  C_3_2  C_4_2  143.2(17)  1_555  1_555  6_665  
	C_4_2  C_3_2  D_3_2  145.7(10)  5_666  1_555  1_555  
	C_6_2  C_3_2  D_3_2  117.7(17)  15_556  1_555  1_555  
	D_3_2  C_3_2  D_5  106.1(18)  6_665  1_555  26_464  
	D_3_2  C_3_2  C_6_2  113.6(16)  6_665  1_555  15_556  
	D_3_2  C_3_2  C_2_2  157.7(13)  6_665  1_555  1_555  
	D_3_2  C_3_2  D_4_2  129.7(18)  6_665  1_555  6_665  
	C_4_2  C_3_2  C_2_2  110.4(10)  15_556  1_555  1_555  
	C_4_2  C_3_2  D_3_2  129.1(9)  15_556  1_555  1_555  
	D_4_2  C_3_2  D_3_2  131.6(18)  5_666  1_555  6_665  
	D_4_2  C_3_2  D_3_2  128.7(12)  5_666  1_555  1_555  
	C_1_2  C_3_2  D_3_2  156.0(11)  15_556  1_555  6_665  
	C_1_2  C_3_2  C_4_2  102.5(10)  15_556  1_555  1_555  
	C_1_2  C_3_2  D_3_2  136.6(11)  15_556  1_555  1_555  
	D_5_2  C_3_2  C_1_2  111.7(15)  15_556  1_555  15_556  
	D_5_2  C_3_2  C_2_2  127.0(12)  15_556  1_555  1_555  
	C_6_2  C_3_2  C_2_2  106.7(13)  5_666  1_555  1_555  
	C_6_2  C_3_2  D_3_2  105.2(14)  5_666  1_555  1_555  
	C_6_2  C_3_2  D_4_2  144.2(16)  5_666  1_555  6_665  
	D_4_2  C_3_2  C_1_2  128.4(9)  1_555  1_555  15_556  
	D_4_2  C_3_2  C_6_2  112.4(13)  1_555  1_555  15_556  
	D_4_2  C_3_2  C_2_2  146.4(3)  1_555  1_555  1_555  
	D_4_2  C_3_2  D_3_2  93.6(3)  1_555  1_555  1_555  
	C_2_2  C_3_2  D_4_2  106.1(10)  15_556  1_555  1_555  
	C_2_2  C_3_2  C_6_2  101.9(11)  15_556  1_555  5_666  
	C_2_2  C_3_2  D_5_2  122.3(13)  15_556  1_555  15_556  
	C_2_2  C_3_2  D_3_2  158.2(14)  15_556  1_555  6_665  
	C_2_2  C_3_2  D_3_2  152.0(8)  15_556  1_555  1_555  
	C_1_2  C_3_2  D_4_2  116.4(3)  1_555  1_555  1_555  
	C_1_2  C_3_2  D_5_2  113.1(15)  1_555  1_555  15_556  
	C_1_2  C_3_2  D_3_2  160.4(16)  1_555  1_555  6_665  
	D_4_2  C_3_2  C_1_2  112.7(15)  15_556  1_555  15_556  
	D_4_2  C_3_2  C_6_2  110.2(14)  15_556  1_555  15_556  
	D_4_2  C_3_2  C_2_2  128.3(13)  15_556  1_555  1_555  
	D_4_2  C_3_2  D_3_2  110.7(12)  15_556  1_555  1_555  
	C_2_2  C_3_2  C_1_2  106.6(8)  6_665  1_555  1_555  
	C_2_2  C_3_2  C_1_2  111.8(9)  6_665  1_555  15_556  
	C_2_2  C_3_2  D_4_2  108.8(19)  6_665  1_555  5_666  
	C_2_2  C_3_2  D_5  140.6(17)  6_665  1_555  26_464  
	C_2_2  C_3_2  D_3_2  99.3(8)  6_665  1_555  1_555  
	D_5  C_3_2  C_1_2  131.8(13)  30_464  1_555  1_555  
	D_5  C_3_2  C_2_2  136.9(12)  30_464  1_555  15_556  
	D_5  C_3_2  C_1_2  131.2(14)  30_464  1_555  15_556  
	D_5  C_3_2  C_2_2  145.5(12)  30_464  1_555  1_555  
	C_6_2  C_3_2  D_5  109.2(13)  1_555  1_555  30_464  
	C_6_2  C_3_2  D_3_2  134.9(19)  1_555  1_555  6_665  
	D_5_2  C_3_2  D_5  117.5(13)  6_665  1_555  30_464  
	D_5_2  C_3_2  D_3_2  163.7(6)  6_665  1_555  1_555  
	C_1_2  C_3_2  D_4_2  102.6(18)  5_666  1_555  5_666  
	C_1_2  C_3_2  C_2_2  116.0(9)  5_666  1_555  1_555  
	C_1_2  C_3_2  D_3_2  113.0(9)  5_666  1_555  1_555  
	C_1_2  C_3_2  D_4_2  126.1(17)  5_666  1_555  6_665  
	C_6_2  C_3_2  C_2_2  91.9(9)  6_665  1_555  1_555  
	C_6_2  C_3_2  D_3_2  146.3(10)  6_665  1_555  1_555  
	D_4_2  C_4_2  C_5_2  107.0(10)  1_555  1_555  15_556  
	C_5_2  C_4_2  D_4_2  129.6(19)  5_666  1_555  1_555  
	D_4_2  C_4_2  C_5_2  138.6(13)  15_556  1_555  15_556  
	C_3_2  C_4_2  C_5_2  136.1(19)  5_666  1_555  15_556  
	C_5_2  C_4_2  C_3_2  148.0(16)  1_555  1_555  6_665  
	C_3_2  C_4_2  D_4_2  152.6(15)  1_555  1_555  15_556  
	C_5_2  C_4_2  D_4_2  139.6(15)  6_665  1_555  1_555  
	C_2_2  C_4_2  C_5_2  117.2(14)  6_665  1_555  6_665  
	C_2_2  C_4_2  C_3_2  116.8(19)  6_665  1_555  1_555  
	C_3_2  C_4_2  C_2_2  144.6(16)  15_556  1_555  6_665  
	C_3_2  C_4_2  D_4_2  132.4(8)  15_556  1_555  1_555  
	C_3_2  C_4_2  C_5_2  120.0(4)  15_556  1_555  15_556  
	D_4_2  C_4_2  C_2_2  151.7(9)  6_665  1_555  6_665  
	D_4_2  C_4_2  C_5_2  101.7(12)  6_665  1_555  1_555  
	C_6_2  C_4_2  D_4_2  115.5(17)  5_666  1_555  6_665  
	C_6_2  C_4_2  C_3_2  128.7(12)  5_666  1_555  15_556  
	C_6_2  C_4_2  C_3_2  120.2(18)  5_666  1_555  5_666  
	C_6_2  C_4_2  D_4_2  115.6(18)  5_666  1_555  15_556  
	D_4_2  C_4_2  C_2_2  174.6(14)  5_666  1_555  6_665  
	D_4_2  C_4_2  C_5_2  111.7(19)  5_666  1_555  15_556  
	C_2_2  C_4_2  D_4_2  153.5(16)  5_666  1_555  6_665  
	C_2_2  C_4_2  C_3_2  161.7(16)  5_666  1_555  1_555  
	C_2_2  C_4_2  C_5_2  122.4(12)  5_666  1_555  5_666  
	C_2_2  C_4_2  C_5_2  102.5(15)  5_666  1_555  15_556  
	C_6_2  C_4_2  D_4_2  121.5(17)  6_665  1_555  6_665  
	C_6_2  C_4_2  C_3_2  130.4(13)  6_665  1_555  1_555  
	C_6_2  C_4_2  D_4_2  106.3(15)  6_665  1_555  1_555  
	C_6_2  C_4_2  C_2_2  118.9(12)  15_556  1_555  5_666  
	C_6_2  C_4_2  C_3_2  90.84(11)  15_556  1_555  15_556  
	C_6_2  C_4_2  C_3_2  127.1(17)  15_556  1_555  5_666  
	C_6_2  C_4_2  D_4_2  164.0(7)  15_556  1_555  15_556  
	C_6_2  C_4_2  D_4_2  136.7(10)  15_556  1_555  1_555  
	C_6_2  C_4_2  C_2_2  116.2(13)  1_555  1_555  6_665  
	C_6_2  C_4_2  C_3_2  140.6(19)  1_555  1_555  6_665  
	C_2_2  C_4_2  C_6_2  102.3(14)  1_555  1_555  6_665  
	C_2_2  C_4_2  C_6_2  105.8(15)  15_556  1_555  5_666  
	C_2_2  C_4_2  D_4_2  161.6(7)  15_556  1_555  1_555  
	C_2_2  C_4_2  C_5_2  91.18(13)  15_556  1_555  15_556  
	D_5_2  C_5_2  C_4_2  112.9(8)  1_555  1_555  15_556  
	C_4_2  C_5_2  D_5_2  144.2(14)  5_666  1_555  1_555  
	C_6_2  C_5_2  C_4_2  125.6(6)  1_555  1_555  15_556  
	C_4_2  C_5_2  D_5_2  146.7(14)  6_665  1_555  1_555  
	C_4_2  C_5_2  C_6_2  147.7(15)  6_665  1_555  6_665  
	C_2_2  C_5_2  C_4_2  110.4(19)  5_666  1_555  6_665  
	C_2_2  C_5_2  C_6_2  151.8(19)  5_666  1_555  1_555  
	D_5_2  C_5_2  C_2_2  157.7(18)  6_665  1_555  5_666  
	D_5_2  C_5_2  C_4_2  117.0(14)  6_665  1_555  1_555  
	D_5_2  C_5_2  C_4_2  114.4(17)  6_665  1_555  15_556  
	C_1_2  C_5_2  D_5_2  157.7(4)  6_665  1_555  6_665  
	C_1_2  C_5_2  C_4_2  107.8(13)  6_665  1_555  6_665  
	C_1_2  C_5_2  C_6_2  129.8(15)  6_665  1_555  1_555  
	C_2_2  C_5_2  C_1_2  151.6(17)  15_556  1_555  6_665  
	C_2_2  C_5_2  D_5_2  143.5(12)  15_556  1_555  1_555  
	C_1_2  C_5_2  D_5_2  158.7(13)  5_666  1_555  6_665  
	C_1_2  C_5_2  C_6_2  127.8(14)  5_666  1_555  1_555  
	C_6_2  C_5_2  C_2_2  102.5(17)  5_666  1_555  15_556  
	C_6_2  C_5_2  D_5_2  112.4(12)  5_666  1_555  1_555  
	C_2_2  C_5_2  D_5_2  158.1(17)  6_665  1_555  6_665  
	C_2_2  C_5_2  C_6_2  137.1(13)  6_665  1_555  1_555  
	C_1_2  C_5_2  C_2_2  116.2(14)  1_555  1_555  6_665  
	C_1_2  C_5_2  C_2_2  157.4(18)  1_555  1_555  5_666  
	C_1_2  C_5_2  C_4_2  96.4(7)  1_555  1_555  15_556  
	C_6_2  C_5_2  C_2_2  113.9(18)  15_556  1_555  5_666  
	C_6_2  C_5_2  D_5_2  152.0(7)  15_556  1_555  1_555  
	C_1_2  C_5_2  C_2_2  101.8(13)  15_556  1_555  6_665  
	C_1_2  C_5_2  D_5_2  161.5(6)  15_556  1_555  1_555  
	D_5_2  C_5_2  C_2_2  105.1(13)  15_556  1_555  15_556  
	D_5_2  C_5_2  C_6_2  117.1(10)  15_556  1_555  1_555  
	C_2_2  C_5_2  C_1_2  102.6(13)  1_555  1_555  5_666  
	C_2_2  C_5_2  C_1_2  119.4(15)  1_555  1_555  6_665  
	C_2_2  C_5_2  C_6_2  134.2(19)  1_555  1_555  6_665  
	D_5_2  C_5_2  C_6_2  123.8(11)  5_666  1_555  6_665  
	D_6_2  C_6_2  C_5_2  132.8(17)  1_555  1_555  6_665  
	C_3_2  C_6_2  D_6_2  126.8(16)  15_556  1_555  1_555  
	C_4_2  C_6_2  D_6_2  154.6(12)  5_666  1_555  1_555  
	C_1_2  C_6_2  C_5_2  106.7(8)  15_556  1_555  1_555  
	C_1_2  C_6_2  D_6_2  132.2(7)  15_556  1_555  1_555  
	C_4_2  C_6_2  D_6_2  164.5(8)  6_665  1_555  1_555  
	C_3_2  C_6_2  C_1_2  110.4(15)  5_666  1_555  15_556  
	C_3_2  C_6_2  C_1_2  120.4(14)  5_666  1_555  1_555  
	C_3_2  C_6_2  D_6_2  117.3(13)  5_666  1_555  1_555  
	C_4_2  C_6_2  C_1_2  97.8(9)  15_556  1_555  1_555  
	C_4_2  C_6_2  D_6_2  141.7(9)  15_556  1_555  1_555  
	D_6_2  C_6_2  C_1_2  148.0(8)  6_665  1_555  15_556  
	D_6_2  C_6_2  C_3_2  100.8(17)  6_665  1_555  15_556  
	D_6_2  C_6_2  C_1_2  161.2(8)  6_665  1_555  1_555  
	C_5_2  C_6_2  D_6_2  162.3(8)  5_666  1_555  1_555  
	C_5_2  C_6_2  D_6_2  153.2(7)  15_556  1_555  1_555  
	C_3_2  C_6_2  D_6_2  116.8(15)  1_555  1_555  6_665  
	C_1_2  C_6_2  D_6_2  109.2(8)  6_665  1_555  1_555  
	C_3_2  C_6_2  D_6_2  154.6(10)  6_665  1_555  1_555  
	C_6_3  C_1_3  D_1_3  120.1(15)  4_555  1_555  4_555  
	C_6_3  C_1_3  D_1_3  112.9(13)  4_555  1_555  1_555  
	C_6  C_1_3  D_1_3  109.1(15)  16_666  1_555  1_555  
	C_2_3  C_1_3  C_6_3  120.0(3)  4_555  1_555  4_555  
	C_2_3  C_1_3  D_1_3  127.1(11)  4_555  1_555  1_555  
	C_1  C_1_3  D_1_3  146.7(12)  13_466  1_555  1_555  
	C_1  C_1_3  D_1_3  151.7(12)  16_666  1_555  1_555  
	C_2_3  C_1_3  C_6_3  132.2(11)  27_455  1_555  1_555  
	C_2_3  C_1_3  D_1_3  125.8(16)  27_455  1_555  4_555  
	C_2_3  C_1_3  D_1_3  106.1(11)  27_455  1_555  1_555  
	D_1  C_2_3  D_2_3  155.2(15)  16_666  1_555  1_555  
	C_1_3  C_2_3  C_3_3  114.5(9)  4_555  1_555  1_555  
	C_1_3  C_2_3  D_2_3  124.2(7)  4_555  1_555  1_555  
	D_1  C_2_3  D_2_3  163.8(13)  13_466  1_555  1_555  
	D_6  C_2_3  C_3_3  140.7(14)  13_466  1_555  4_555  
	D_6  C_2_3  C_3_3  141.2(19)  13_466  1_555  1_555  
	C_1  C_2_3  D_2_3  157.9(15)  13_466  1_555  1_555  
	C_6  C_2_3  C_3_3  109.8(10)  13_466  1_555  4_555  
	C_6  C_2_3  C_3_3  108.4(11)  13_466  1_555  1_555  
	C_6  C_2_3  D_2_3  122.7(17)  13_466  1_555  1_555  
	D_6  C_2_3  C_3_3  115.4(14)  16_666  1_555  1_555  
	D_6  C_2_3  D_2_3  115.8(15)  16_666  1_555  1_555  
	C_1  C_2_3  D_2_3  170.5(13)  16_666  1_555  1_555  
	C_3_3  C_2_3  C_6  112.7(15)  27_455  1_555  13_466  
	C_3_3  C_2_3  C_1_3  121.7(13)  27_455  1_555  4_555  
	C_3_3  C_2_3  C_1_3  115.1(14)  27_455  1_555  1_555  
	C_3_3  C_2_3  D_6  118.5(18)  25_455  1_555  16_666  
	C_3_3  C_2_3  C_1_3  124.8(15)  25_455  1_555  4_555  
	C_6  C_2_3  C_3_3  143.0(17)  16_666  1_555  25_455  
	C_6  C_2_3  C_3_3  140.3(19)  16_666  1_555  27_455  
	C_6  C_2_3  C_3_3  95.9(9)  16_666  1_555  1_555  
	C_6  C_2_3  D_2_3  141.7(10)  16_666  1_555  1_555  
	D_2_3  C_2_3  C_6  144.4(9)  14_565  1_555  16_666  
	D_2_3  C_2_3  C_1  169.0(16)  14_565  1_555  16_666  
	D_2_3  C_2_3  D_6  117.6(10)  14_565  1_555  16_666  
	D_2_3  C_2_3  C_6  142.7(11)  14_565  1_555  13_466  
	D_2_3  C_2_3  C_1  171.7(10)  14_565  1_555  13_466  
	D_2_3  C_2_3  D_6  112.6(14)  14_565  1_555  13_466  
	D_2_3  C_2_3  C_3_3  106.6(5)  14_565  1_555  4_555  
	D_2_3  C_2_3  C_1_3  132.1(5)  14_565  1_555  4_555  
	D_2_3  C_2_3  D_1  147.9(17)  14_565  1_555  16_666  
	D_2_3  C_2_3  C_3_3  105.1(8)  14_565  1_555  1_555  
	D_2_3  C_2_3  C_1_3  132.7(4)  14_565  1_555  1_555  
	D_1  C_2_3  D_6  132.5(16)  22_564  1_555  16_666  
	D_1  C_2_3  C_3_3  112.1(12)  22_564  1_555  1_555  
	D_2_3  C_2_3  C_1  143.8(17)  25_455  1_555  16_666  
	C_3_3  C_2_3  D_1  109.8(11)  23_555  1_555  22_564  
	D_6  C_2_3  D_2_3  102.1(13)  24_544  1_555  2_565  
	D_6  C_2_3  C_3_3  127.8(12)  24_544  1_555  23_555  
	D_6  C_2_3  D_2_3  126.6(16)  24_544  1_555  4_555  
	D_1  C_2_3  C_3_3  102.3(8)  24_544  1_555  23_555  
	D_1  C_2_3  C_6  151.8(16)  24_544  1_555  16_666  
	D_1  C_2_3  D_6  133.2(14)  24_544  1_555  16_666  
	D_1  C_2_3  C_3_3  110.5(11)  24_544  1_555  1_555  
	C_1_3  C_2_3  C_3_3  117.0(9)  27_455  1_555  23_555  
	C_1_3  C_2_3  D_6  168.5(19)  27_455  1_555  16_666  
	C_3_3  C_2_3  C_1_3  111.5(17)  21_555  1_555  27_455  
	C_3_3  C_2_3  D_1  104.8(19)  21_555  1_555  22_564  
	C_3_3  C_2_3  C_6  128.2(19)  21_555  1_555  13_466  
	D_2_3  C_2_3  C_1  135.3(18)  21_555  1_555  13_466  
	C_4_3  C_3_3  D_3_3  112.8(13)  4_555  1_555  1_555  
	C_4_3  C_3_3  D_2_3  172.0(18)  1_555  1_555  27_455  
	C_2_3  C_3_3  C_4_3  113.2(12)  1_555  1_555  4_555  
	C_2_3  C_3_3  D_3_3  126.8(6)  1_555  1_555  4_555  
	C_2_3  C_3_3  C_4_3  119.8(11)  4_555  1_555  4_555  
	C_1  C_3_3  D_3_3  157.7(13)  13_466  1_555  1_555  
	C_1  C_3_3  D_3_3  164.6(10)  16_666  1_555  1_555  
	C_2_3  C_3_3  C_1  122.6(17)  27_455  1_555  16_666  
	C_2_3  C_3_3  C_1  111.2(15)  27_455  1_555  13_466  
	D_2_3  C_3_3  C_1  100.5(10)  1_555  1_555  16_666  
	D_2_3  C_3_3  C_4_3  146.4(3)  1_555  1_555  1_555  
	D_2_3  C_3_3  C_4_3  130.7(16)  1_555  1_555  4_555  
	D_2_3  C_3_3  D_3_3  93.6(3)  1_555  1_555  1_555  
	D_3_3  C_3_3  C_1  168.1(15)  14_565  1_555  16_666  
	D_3_3  C_3_3  C_1  167.7(10)  14_565  1_555  13_466  
	D_3_3  C_3_3  C_2_3  101.3(8)  14_565  1_555  4_555  
	D_3_3  C_3_3  C_2_3  98.7(5)  14_565  1_555  1_555  
	D_3_3  C_3_3  C_4_3  138.3(9)  14_565  1_555  1_555  
	D_3_3  C_3_3  C_4_3  138.9(10)  14_565  1_555  4_555  
	D_2_3  C_3_3  C_1  148.1(18)  25_455  1_555  16_666  
	D_2_3  C_3_3  C_1  144.3(19)  25_455  1_555  13_466  
	D_3_3  C_3_3  C_2_3  102.3(10)  2_565  1_555  1_555  
	D_3_3  C_3_3  C_4_3  143.3(7)  2_565  1_555  4_555  
	D_2_3  C_3_3  C_1  123.9(14)  14_565  1_555  16_666  
	D_2_3  C_3_3  C_1  120.2(14)  14_565  1_555  13_466  
	D_2_3  C_3_3  C_4_3  164.3(10)  14_565  1_555  1_555  
	D_1  C_4_3  D_4_3  154.2(19)  16_666  1_555  1_555  
	C_3_3  C_4_3  D_4_3  119.0(4)  4_555  1_555  1_555  
	C_5_3  C_4_3  C_3_3  118.9(13)  1_555  1_555  4_555  
	C_1  C_4_3  D_4_3  146.9(13)  16_666  1_555  1_555  
	C_1  C_4_3  D_4_3  146.4(12)  13_466  1_555  1_555  
	C_5_3  C_4_3  C_3_3  101.3(17)  4_555  1_555  4_555  
	C_5_3  C_4_3  D_4_3  124.6(7)  4_555  1_555  1_555  
	C_2  C_4_3  C_3_3  136.9(14)  16_666  1_555  4_555  
	C_2  C_4_3  D_4_3  103.4(10)  16_666  1_555  1_555  
	C_2  C_4_3  D_4_3  106.4(9)  13_466  1_555  1_555  
	D_1  C_5_3  D_5_3  159.8(17)  13_466  1_555  1_555  
	D_1  C_5_3  D_5_3  157.4(15)  16_666  1_555  1_555  
	C_6  C_5_3  C_4_3  116.2(19)  16_666  1_555  1_555  
	C_6  C_5_3  D_5_3  120.0(14)  16_666  1_555  1_555  
	C_4_3  C_5_3  C_6  112.2(15)  4_555  1_555  16_666  
	C_4_3  C_5_3  C_6_3  106.1(9)  4_555  1_555  1_555  
	C_4_3  C_5_3  D_5_3  127.0(10)  4_555  1_555  1_555  
	C_6  C_5_3  D_5_3  134.2(16)  13_466  1_555  1_555  
	C_1_3  C_6_3  D_6_3  119.0(4)  4_555  1_555  1_555  
	C_5_3  C_6_3  C_1_3  119.2(5)  1_555  1_555  4_555  
	C_6  C_6_3  C_5_3  116.8(17)  13_466  1_555  1_555  
	D_6_3  C_6_3  C_5_3  123.1(10)  4_555  1_555  1_555  
	C_5  C_6_3  C_5_3  109.2(18)  16_666  1_555  1_555  
	C_5_3  C_6_3  C_5  146.0(13)  4_555  1_555  16_666  
	C_2  C_6_3  C_5  104.7(19)  16_666  1_555  16_666  
	C_2  C_6_3  C_1_3  140.3(19)  16_666  1_555  4_555  
	D_6  C_6_3  C_5_3  128.4(15)  13_466  1_555  1_555  
	D_6  C_6_3  D_6_3  109.5(15)  13_466  1_555  1_555  
	C_2  C_6_3  C_5  117.1(19)  13_466  1_555  16_666  
	C_2  C_6_3  D_6_3  103.1(19)  13_466  1_555  1_555  
	C_5  C_6_3  C_5_3  121.5(11)  13_466  1_555  1_555  
	O2  Ti  O4  100.2(10)  13_556  1_555  1_555  
	O2  Ti  O4  100.2(10)  1_555  1_555  1_555  
	O3  Ti  O2  93.8(4)  1_555  1_555  1_555  
	O3  Ti  O2  165.2(11)  1_555  1_555  13_556  
	O3  Ti  O4  91.6(8)  1_555  1_555  1_555  
	O3  Ti  O2  165.2(11)  15_556  1_555  1_555  
	O3  Ti  O2  93.8(4)  15_556  1_555  13_556  
	O3  Ti  O4  91.6(8)  15_556  1_555  1_555  
	O1  Ti  O4  172.3(13)  1_555  1_555  1_555  
	Ti  O4  H_5_1_H  104.9(14)  11_556  1_555  18_554  
	Ti  O4  D_5_1  104.9(14)  11_556  1_555  18_554  
	Ti  O4  H_5_1_H  104.9(14)  11_556  1_555  32_556  
	Ti  O4  D_5_1  104.9(14)  11_556  1_555  32_556  
	Ti  O4  H4O_D  116.8(8)  11_556  1_555  1_555  
	Ti  O4  H4O  116.8(8)  11_556  1_555  1_555  
	Ti  O4  D_5_1  104.9(14)  1_555  1_555  22_554  
	Ti  O4  H_5_1_H  104.9(14)  1_555  1_555  22_554  
	Ti  O4  H_5_1_H  104.9(14)  1_555  1_555  21_556  
	Ti  O4  D_5_1  104.9(14)  1_555  1_555  21_556  
	Ti  O4  H4O_D  116.8(8)  1_555  1_555  1_555  
	Ti  O4  H4O  116.8(8)  1_555  1_555  1_555  
	Ti  O1  C1  128.9(9)  1_555  1_555  1_555  
	C2  C1  O1  118.4(5)  1_555  1_555  13_556  
	C2  C1  O1  118.4(5)  1_555  1_555  1_555  
	C1  C2  C3  120.00(2)  1_555  1_555  13_556  
	C3  C2  C1  150.2(4)  2_655  1_555  1_555  
	C3  C2  C1  150.2(4)  3_656  1_555  1_555  
	H4  C3  C2  145.1(4)  3_656  1_555  1_555  
	C2  C3  H4  149.8(4)  2_655  1_555  1_555  
	Ti  O3  C4  133.8(9)  1_555  1_555  1_555  
	C5  C4  O3  118.4(5)  1_555  1_555  1_555  
	C5  C4  O3  118.4(5)  1_555  1_555  12_555  
	C6  C5  C4  150.9(3)  32_555  1_555  1_555  
	C6  C5  C4  150.9(3)  21_555  1_555  1_555  
	H5  C6  C5  144.3(3)  21_555  1_555  1_555  
	C5  C6  H5  149.0(3)  21_555  1_555  1_555  

# start Validation Reply Form
_vrf_CELLK01_C6D6@MIL-125-defect
;
PROBLEM: Check that the cell measurement temperature is in Kelvin.
RESPONSE: The structure is obtained from neutron powder diffraction
using cold neutron source at 10K from POWGEN, BL-11A, SNS, ORNL.
;
_vrf_PLAT770_C6D6@MIL-125-defect
;
PROBLEM: Suspect C-H Bond in CIF:  C_3      --H_3_1_H   .       1.47 Ang.  
RESPONSE: The close contact of this alert could be due to the disordered
guest molecules within the framework.
;
_vrf_PLAT041_C6D6@MIL-125-defect
;
PROBLEM: Calc. and Reported SumFormula    Strings  Differ     Please Check 
RESPONSE: This is likely caused by the high symmetry and the considered
decimal points of occupancy when calculating the formula.
;
_vrf_PLAT042_C6D6@MIL-125-defect
;
PROBLEM: Calc. and Reported MoietyFormula Strings  Differ     Please Check 
RESPONSE: This is likely caused by the high symmetry and the considered
decimal points of occupancy when calculating the formula.
;
_vrf_PLAT043_C6D6@MIL-125-defect
;
PROBLEM: Calculated and Reported Mol. Weight Differ by ..      14.08 Check 
RESPONSE: This is likely caused by the high symmetry and the considered
decimal points of occupancy when calculating the formula.
;
_vrf_PLAT341_C6D6@MIL-125-defect
;
PROBLEM: Low Bond Precision on  C-C Bonds ...............      0.014 Ang.  
RESPONSE: Structure are obtained from powder diffraction refinement. 
Low precision could be due to insufficient resolution.
;
_vrf_PLAT601_C6D6@MIL-125-defect
;
PROBLEM: Unit Cell Contains Solvent Accessible VOIDS of .         97 Ang**3
RESPONSE: The void is not occupied likely due to kinetic hindrance
;
# end Validation Reply Form
