# Supplementary material for: Trace benzene capture by decoration of structural defects in metal–organic framework materials
Source: Nat Mater. 2024 Oct 29;23(11):1531–8. doi: 10.1038/s41563-024-02029-1 (PMC11525167; doi:10.1038/s41563-024-02029-1)
Supplement: Supplementary file 2 — Crystallographic data (11 CIFs) and checkCIF reports. [file 41563_2024_2029_MOESM2_ESM.zip › cifs and check cif reports/C6D6@MIL-125-Zn-high.cif]

data_C6D6-MIL-125-Zn-high
_chemical_name_mineral C6D6@MIL-125-Zn-high
_chemical_formula_weight  2456.98
_chemical_formula_sum 
;
C111.57 H27.32 D63.57 O33.96 Ti6.64 Zn1.36
;
_chemical_formula_moiety
;
C48 H27.32 O33.96 Ti6.64 Zn1.36, 10.595(C6 D6)
;

_space_group_crystal_system tetragonal
_symmetry_space_group_name_H-M 'I 4/m m m'
_symmetry_space_group_name_Hall '-I 4 2'

loop_
	_symmetry_equiv_pos_as_xyz
	 'x, y, z '
	 '-x, -y, z '
	 '-x, y, -z '
	 '-x, y, z '
	 '-y, -x, -z '
	 '-y, -x, z '
	 '-y, x, -z '
	 '-y, x, z '
	 'y, -x, -z '
	 'y, -x, z '
	 'y, x, -z '
	 'y, x, z '
	 'x, -y, -z '
	 'x, -y, z '
	 'x, y, -z '
	 '-x, -y, -z '
	 'x+1/2, y+1/2, z+1/2 '
	 '-x+1/2, -y+1/2, z+1/2 '
	 '-x+1/2, y+1/2, -z+1/2 '
	 '-x+1/2, y+1/2, z+1/2 '
	 '-y+1/2, -x+1/2, -z+1/2 '
	 '-y+1/2, -x+1/2, z+1/2 '
	 '-y+1/2, x+1/2, -z+1/2 '
	 '-y+1/2, x+1/2, z+1/2 '
	 'y+1/2, -x+1/2, -z+1/2 '
	 'y+1/2, -x+1/2, z+1/2 '
	 'y+1/2, x+1/2, -z+1/2 '
	 'y+1/2, x+1/2, z+1/2 '
	 'x+1/2, -y+1/2, -z+1/2 '
	 'x+1/2, -y+1/2, z+1/2 '
	 'x+1/2, y+1/2, -z+1/2 '
	 '-x+1/2, -y+1/2, -z+1/2 '

_cell_length_a 18.6048(6)
_cell_length_b 18.6048(6)
_cell_length_c 18.1660(6)
_cell_angle_alpha 90
_cell_angle_beta 90
_cell_angle_gamma 90
_cell_volume 6288.0(4)
_cell_formula_units_Z   2
_cell_measurement_temperature 10

_pd_char_colour                  'white powder'
_pd_spec_mount_mode              transmission
_pd_spec_shape                   cylinder

_pd_spec_mounting                'vanadium can'
_pd_instr_location               'POWGEN, BL-11A, SNS, ORNL'
_pd_meas_special_details         
;
Time of flight method using a pulsed neutron source
;
_pd_meas_scan_method             tof

_pd_instr_dist_src/spec          60000
_pd_instr_dist_spec/detc         2500-4700
_pd_meas_2theta_fixed            10-170

_diffrn_ambient_temperature      10
_diffrn_source                   'SNS, ORNL'
_diffrn_radiation_type           neutron
_diffrn_measurement_device_type  'POWGEN'

_exptl_crystal_density_diffrn 1.298
_computing_structure_refinement 'Bruker Topas 5.0'
_pd_proc_ls_profile_function pseudo-Voigt
_pd_proc_ls_background_function Chebyshev

_refine_ls_goodness_of_fit_all 3.73547
_pd_proc_ls_prof_R_factor 1.614
_pd_proc_ls_prof_wR_factor 1.824
_pd_proc_ls_prof_wR_expected 0.488
_refine_ls_R_factor_all 0.63007

_refine_ls_structure_factor_coef Inet
_refine_ls_matrix_type fullcycle
_refine_ls_weighting_scheme sigma
_refine_ls_hydrogen_treatment mixed
_refine_ls_extinction_method none
_refine_ls_number_parameters 119
_refine_ls_shift/su_max 0.0333


loop_
_atom_site_label
_atom_site_type_symbol
_atom_site_symmetry_multiplicity
_atom_site_fract_x
_atom_site_fract_y
_atom_site_fract_z
_atom_site_occupancy
_atom_site_B_iso_or_equiv
C_1 C  32 1.0181(16) 0.5989(18) 0.1607(14) 0.148(4) 10.0(9)
C_2 C  32 1.039(3) 0.641(3) 0.2213(15) 0.148(4) 10.0(9)
C_3 C  32 1.006(2) 0.630(2) 0.2903(14) 0.148(4) 10.0(9)
C_4 C  32 0.9530(16) 0.5772(18) 0.2987(14) 0.148(4) 10.0(9)
C_5 C  32 0.932(3) 0.535(3) 0.2381(15) 0.148(4) 10.0(9)
C_6 C  32 0.965(2) 0.546(2) 0.1691(14) 0.148(4) 10.0(9)
D_1 D  32 1.044(2) 0.607(2) 0.1063(17) 0.148(4) 10.0(9)
D_2 D  32 1.080(4) 0.683(4) 0.2147(19) 0.148(4) 10.0(9)
D_3 D  32 1.022(4) 0.664(3) 0.3381(18) 0.148(4) 10.0(9)
D_4 D  32 0.927(2) 0.569(2) 0.3532(17) 0.148(4) 10.0(9)
D_5 D  32 0.891(4) 0.493(4) 0.2448(19) 0.148(4) 10.0(9)
D_6 D  32 0.949(4) 0.512(3) 0.1213(18) 0.148(4) 10.0(9)
C_1_2 C  32 0.517(5) 0.524(5) 0.970(3) 0.0262(12) 1.0(16)
C_2_2 C  32 0.502(5) 0.518(5) 0.895(3) 0.0262(12) 1.0(16)
C_3_2 C  32 0.449(5) 0.470(5) 0.870(3) 0.0262(12) 1.0(16)
C_4_2 C  32 0.412(5) 0.427(5) 0.922(3) 0.0262(12) 1.0(16)
C_5_2 C  32 0.427(5) 0.433(5) 0.997(3) 0.0262(12) 1.0(16)
C_6_2 C  32 0.480(5) 0.482(5) 1.022(3) 0.0262(12) 1.0(16)
D_1_2 D  32 0.559(5) 0.563(5) 0.989(3) 0.0262(12) 1.0(16)
D_2_2 D  32 0.531(5) 0.552(5) 0.854(3) 0.0262(12) 1.0(16)
D_3_2 D  32 0.437(5) 0.465(5) 0.811(4) 0.0262(12) 1.0(16)
D_4_2 D  32 0.370(5) 0.389(5) 0.903(3) 0.0262(12) 1.0(16)
D_5_2 D  32 0.398(5) 0.399(5) 1.038(3) 0.0262(12) 1.0(16)
D_6_2 D  32 0.493(5) 0.486(5) 1.081(4) 0.0262(12) 1.0(16)
C_1_3 C  32 0.4885(11) 0.2225(12) 0.2651(10) 0.227(5) 10.0(6)
C_2_3 C  32 0.4550(14) 0.2899(12) 0.2580(11) 0.227(5) 10.0(6)
C_3_3 C  32 0.4180(16) 0.3200(14) 0.3182(10) 0.227(5) 10.0(6)
C_4_3 C  32 0.4146(11) 0.2826(12) 0.3854(10) 0.227(5) 10.0(6)
C_5_3 C  32 0.4481(14) 0.2151(12) 0.3925(11) 0.227(5) 10.0(6)
C_6_3 C  32 0.4850(16) 0.1851(14) 0.3323(10) 0.227(5) 10.0(6)
D_1_3 D  32 0.5176(14) 0.1988(16) 0.2176(14) 0.227(5) 10.0(6)
D_2_3 D  32 0.458(2) 0.3195(15) 0.2050(14) 0.227(5) 10.0(6)
D_3_3 D  32 0.392(3) 0.3732(19) 0.3127(14) 0.227(5) 10.0(6)
D_4_3 D  32 0.3855(14) 0.3063(16) 0.4329(14) 0.227(5) 10.0(6)
D_5_3 D  32 0.445(2) 0.1856(15) 0.4455(14) 0.227(5) 10.0(6)
D_6_3 D  32 0.511(3) 0.1319(19) 0.3379(14) 0.227(5) 10.0(6)
C_1_4 C  32 0.208(2) -0.005(2) 0.834(2) 0.094(4) 10.0(13)
C_2_4 C  32 0.170(3) 0.045(2) 0.791(2) 0.094(4) 10.0(13)
C_3_4 C  32 0.095(3) 0.054(2) 0.801(2) 0.094(4) 10.0(13)
C_4_4 C  32 0.059(2) 0.014(2) 0.856(2) 0.094(4) 10.0(13)
C_5_4 C  32 0.098(3) -0.035(2) 0.899(2) 0.094(4) 10.0(13)
C_6_4 C  32 0.172(3) -0.045(2) 0.889(2) 0.094(4) 10.0(13)
D_1_4 D  32 0.267(3) -0.012(3) 0.826(3) 0.094(4) 10.0(13)
D_2_4 D  32 0.198(3) 0.076(3) 0.748(3) 0.094(4) 10.0(13)
D_3_4 D  32 0.065(3) 0.093(3) 0.767(3) 0.094(4) 10.0(13)
D_4_4 D  32 0.001(3) 0.021(3) 0.864(3) 0.094(4) 10.0(13)
D_5_4 D  32 0.069(3) -0.067(3) 0.942(3) 0.094(4) 10.0(13)
D_6_4 D  32 0.202(3) -0.083(3) 0.923(3) 0.094(4) 10.0(13)
C_1_5 C  32 0.3646(12) 0.5771(15) 0.5800(13) 0.167(4) 10.0(9)
C_2_5 C  32 0.3553(14) 0.5297(16) 0.5205(13) 0.167(4) 10.0(9)
C_3_5 C  32 0.3018(14) 0.5433(15) 0.4675(12) 0.167(4) 10.0(9)
C_4_5 C  32 0.2577(12) 0.6044(15) 0.4741(13) 0.167(4) 10.0(9)
C_5_5 C  32 0.2670(14) 0.6518(16) 0.5336(13) 0.167(4) 10.0(9)
C_6_5 C  32 0.3205(14) 0.6382(15) 0.5866(12) 0.167(4) 10.0(9)
D_1_5 D  32 0.4068(16) 0.5664(19) 0.6218(17) 0.167(4) 10.0(9)
D_2_5 D  32 0.390(2) 0.481(2) 0.5153(18) 0.167(4) 10.0(9)
D_3_5 D  32 0.294(2) 0.5058(17) 0.4205(16) 0.167(4) 10.0(9)
D_4_5 D  32 0.2155(16) 0.6151(19) 0.4323(17) 0.167(4) 10.0(9)
D_5_5 D  32 0.232(2) 0.700(2) 0.5388(18) 0.167(4) 10.0(9)
D_6_5 D  32 0.328(2) 0.6757(17) 0.6335(16) 0.167(4) 10.0(9)
O5 O  16 0.5 0.704(3) 0.151(3) 0.17(2) 1.0(15)
H7 H  32 0.453(3) 0.682(7) 0.160(8) 0.085(11) 1.2(18)
Zn Zn  32 0.233(5) 0.040(5) 0.454(5) 0.085(11) 1(2)
Ti Ti  16 0.2024(11) 0.0818(10) 0.5 0.83(2) 0.1(5)
O2 O  16 0.1906(7) 0 0.4341(6) 0.83(2) 0.5(4)
O4 O   8 0.1109(7) 0.1109(7) 0.5 0.83(2) 0.1(5)
H4O H   8 0.0687(16) 0.0687(16) 0.5 0.83(2) 0.6(5)
O1 O  16 0.3135(6) 0.0605(4) 0.5 1 1.04(17)
C1 C   8 0.3459(5) 0 0.5 1 1.04(17)
C2 C   8 0.4258(6) 0 0.5 1 1.04(17)
C3 C  32 0.4634(6) -0.0642(3) 0.5116(5) 0.5 1.04(17)
H4 H  32 0.4341(7) -0.1143(7) 0.5207(9) 0.5 1.2(2)
O3 O  32 0.2308(4) 0.1452(3) 0.4198(5) 1 1.54(16)
C4 C  16 0.1989(2) 0.1989(2) 0.3907(4) 1 1.54(16)
C5 C  16 0.2257(3) 0.2257(3) 0.3186(5) 1 1.54(16)
C6 C  32 0.1983(5) 0.2896(5) 0.2890(6) 0.5 1.54(16)
H5 H  32 0.1572(9) 0.3197(7) 0.3189(8) 0.5 1.84(19)
C66 C  32 0.2784(5) 0.1871(5) 0.2803(6) 0.5 1.54(16)
H55 H  32 0.2998(8) 0.1372(8) 0.3034(8) 0.5 1.84(19)


loop_
	_geom_bond_atom_site_label_1
	_geom_bond_atom_site_label_2
	_geom_bond_distance
	_geom_bond_site_symmetry_1
	_geom_bond_site_symmetry_2
	C_1       D_4       1.09(5) 1_555  25_565
	C_1       D_1       1.110(17) 1_555   1_555
	C_1       C_2       1.407(11) 1_555   1_555
	C_1       C_6       1.407(11) 1_555   1_555
	C_1       D_1       1.53(5) 1_555   4_755
	C_1       C_6_3     1.61(4) 1_555  19_655
	C_1       C_4       1.64(4) 1_555  25_565
	C_1       C_2       1.72(4) 1_555   4_755
	C_1       C_6_3     1.72(4) 1_555  31_555
	C_1       C_5       1.95(5) 1_555  25_565
	C_1       C_5       2.06(4) 1_555   4_755
	C_2       D_5       1.04(5) 1_555  21_665
	C_2       D_2       1.110(17) 1_555   1_555
	C_2       D_6_3     1.20(4) 1_555  31_555
	C_2       D_5       1.21(8) 1_555  25_565
	C_2       C_6_3     1.34(5) 1_555  19_655
	C_2       C_1       1.407(11) 1_555   1_555
	C_2       C_3       1.407(11) 1_555   1_555
	C_2       D_6_3     1.43(5) 1_555  19_655
	C_2       C_2       1.44(9) 1_555   4_755
	C_2       C_3       1.52(5) 1_555   4_755
	C_2       C_5       1.56(8) 1_555  25_565
	C_2       D_1_3     1.59(5) 1_555  31_555
	C_2       C_1_3     1.61(6) 1_555  19_655
	C_2       C_6_3     1.61(6) 1_555  31_555
	C_2       C_1       1.72(4) 1_555   4_755
	C_2       C_1_3     1.79(6) 1_555  31_555
	C_2       C_4       1.85(4) 1_555   4_755
	C_2       C_4       1.93(6) 1_555  25_565
	C_2       C_6       2.02(5) 1_555   4_755
	C_3       D_3       1.110(17) 1_555   1_555
	C_3       D_3       1.19(5) 1_555   4_755
	C_3       D_1_3     1.30(5) 1_555  31_555
	C_3       D_1_3     1.35(6) 1_555  19_655
	C_3       C_5       1.39(7) 1_555  25_565
	C_3       C_2       1.407(11) 1_555   1_555
	C_3       C_4       1.407(11) 1_555   1_555
	C_3       C_5       1.49(6) 1_555  21_665
	C_3       C_2       1.52(5) 1_555   4_755
	C_3       C_1_3     1.99(4) 1_555  19_655
	C_3       C_1_3     2.01(5) 1_555  31_555
	C_3       C_6       2.06(7) 1_555  25_565
	C_4       D_4       1.110(17) 1_555   1_555
	C_4       D_5       1.24(8) 1_555  25_565
	C_4       C_3       1.407(11) 1_555   1_555
	C_4       C_5       1.407(11) 1_555   1_555
	C_4       D_5       1.42(6) 1_555  21_665
	C_4       C_1       1.64(4) 1_555  23_645
	C_4       C_5       1.67(5) 1_555  25_565
	C_4       C_4       1.75(6) 1_555   4_755
	C_4       C_2       1.85(4) 1_555   4_755
	C_4       C_2       1.93(6) 1_555  23_645
	C_4       C_4       1.94(5) 1_555  21_665
	C_4       C_6       1.98(5) 1_555  25_565
	C_5       D_5       0.94(9) 1_555  14_565
	C_5       D_5       1.110(17) 1_555   1_555
	C_5       C_3       1.39(7) 1_555  23_645
	C_5       C_4       1.407(11) 1_555   1_555
	C_5       C_6       1.407(11) 1_555   1_555
	C_5       C_3       1.49(6) 1_555  21_665
	C_5       C_2       1.56(8) 1_555  23_645
	C_5       C_4       1.67(5) 1_555  23_645
	C_5       C_6       1.73(5) 1_555  21_665
	C_5       C_1       1.95(5) 1_555  23_645
	C_5       C_6       2.04(6) 1_555  14_565
	C_5       C_5       2.04(8) 1_555  25_565
	C_5       C_5       2.04(8) 1_555  23_645
	C_5       C_1       2.06(4) 1_555   4_755
	C_6       D_4       0.90(4) 1_555  21_665
	C_6       D_6       1.110(17) 1_555   1_555
	C_6       C_1       1.407(11) 1_555   1_555
	C_6       C_5       1.407(11) 1_555   1_555
	C_6       D_6       1.42(8) 1_555  14_565
	C_6       D_1       1.63(4) 1_555   4_755
	C_6       C_6       1.70(8) 1_555  14_565
	C_6       C_5       1.73(5) 1_555  21_665
	C_6       C_4       1.98(5) 1_555  23_645
	C_6       C_2       2.02(5) 1_555   4_755
	C_6       C_5       2.04(6) 1_555  14_565
	C_6       C_3       2.06(7) 1_555  23_645
	D_1       C_1       1.110(17) 1_555   1_555
	D_1       C_1       1.53(5) 1_555   4_755
	D_1       C_6       1.63(4) 1_555   4_755
	D_2       C_2       1.110(17) 1_555   1_555
	D_2       C_6_3     1.49(8) 1_555  19_655
	D_2       C_1_3     1.52(9) 1_555  19_655
	D_3       C_3       1.110(17) 1_555   1_555
	D_3       C_3       1.19(5) 1_555   4_755
	D_4       C_6       0.90(4) 1_555  21_665
	D_4       C_1       1.09(5) 1_555  23_645
	D_4       C_4       1.110(17) 1_555   1_555
	D_5       C_5       0.94(9) 1_555  14_565
	D_5       C_2       1.04(5) 1_555  21_665
	D_5       C_5       1.110(17) 1_555   1_555
	D_5       C_2       1.21(8) 1_555  23_645
	D_5       C_4       1.24(8) 1_555  23_645
	D_5       C_4       1.42(6) 1_555  21_665
	D_6       C_6       1.110(17) 1_555   1_555
	D_6       C_6       1.42(8) 1_555  14_565
	C_1_2     D_6_2     0.97(14) 1_555  16_667
	C_1_2     D_6_2     0.99(13) 1_555   5_667
	C_1_2     D_6_2     1.06(12) 1_555  13_567
	C_1_2     D_6_2     1.11(13) 1_555   7_657
	C_1_2     D_1_2     1.110(17) 1_555   1_555
	C_1_2     D_1_2     1.12(3) 1_555  12_555
	C_1_2     D_6_2     1.14(13) 1_555   9_567
	C_1_2     D_6_2     1.19(11) 1_555   3_657
	C_1_2     D_6_2     1.25(10) 1_555  11_557
	C_1_2     D_6_2     1.26(10) 1_555  15_557
	C_1_2     D_1_2     1.28(6) 1_555  15_557
	C_1_2     D_1_2     1.29(7) 1_555  11_557
	C_1_2     C_1_2     1.34(13) 1_555   7_657
	C_1_2     C_1_2     1.34(13) 1_555   9_567
	C_1_2     H4O       1.37(9) 1_555  17_555
	C_1_2     C_5_2     1.38(16) 1_555   6_665
	C_1_2     C_5_2     1.39(16) 1_555   2_665
	C_1_2     C_6_2     1.407(11) 1_555   1_555
	C_1_2     C_2_2     1.407(11) 1_555   1_555
	C_1_2     C_1_2     1.41(15) 1_555  13_567
	C_1_2     C_6_2     1.409(19) 1_555  12_555
	C_1_2     C_5_2     1.42(17) 1_555   5_667
	C_1_2     C_2_2     1.42(6) 1_555   4_655
	C_1_2     C_5_2     1.43(16) 1_555  16_667
	C_1_2     C_2_2     1.43(4) 1_555  12_555
	C_1_2     C_2_2     1.46(5) 1_555  10_565
	C_1_2     C_1_2     1.54(15) 1_555   5_667
	C_1_2     C_1_2     1.55(16) 1_555  16_667
	C_1_2     C_2_2     1.58(7) 1_555   8_655
	C_1_2     C_2_2     1.60(10) 1_555   6_665
	C_1_2     C_2_2     1.61(9) 1_555  14_565
	C_1_2     C_2_2     1.63(11) 1_555   2_665
	C_1_2     D_1_2     1.63(17) 1_555   4_655
	C_1_2     C_4_2     1.80(15) 1_555   6_665
	C_1_2     C_4_2     1.82(15) 1_555   2_665
	C_1_2     C_5_2     1.88(12) 1_555  10_565
	C_1_2     C_3_2     1.89(4) 1_555   6_665
	C_1_2     C_5_2     1.90(12) 1_555   9_567
	C_1_2     C_5_2     1.92(6) 1_555  14_565
	C_1_2     C_3_2     1.92(5) 1_555   2_665
	C_1_2     C_5_2     1.95(7) 1_555  13_567
	C_1_2     C_5_2     2.04(9) 1_555   4_655
	C_2_2     D_2_2     1.110(17) 1_555   1_555
	C_2_2     D_2_2     1.15(11) 1_555   4_655
	C_2_2     D_2_2     1.21(7) 1_555  12_555
	C_2_2     D_2_2     1.27(11) 1_555   8_655
	C_2_2     C_3_2     1.36(12) 1_555   4_655
	C_2_2     C_1_2     1.407(11) 1_555   1_555
	C_2_2     C_3_2     1.407(11) 1_555   1_555
	C_2_2     C_1_2     1.42(6) 1_555   4_655
	C_2_2     C_1_2     1.43(4) 1_555  12_555
	C_2_2     C_1_2     1.46(5) 1_555   8_655
	C_2_2     C_3_2     1.46(12) 1_555   8_655
	C_2_2     C_3_2     1.49(6) 1_555  12_555
	C_2_2     D_2_2     1.51(11) 1_555  10_565
	C_2_2     D_2_2     1.55(16) 1_555   6_665
	C_2_2     C_6_2     1.55(12) 1_555   5_667
	C_2_2     C_6_2     1.56(12) 1_555  16_667
	C_2_2     C_6_2     1.57(12) 1_555   9_567
	C_2_2     C_6_2     1.57(12) 1_555  13_567
	C_2_2     C_1_2     1.58(7) 1_555  10_565
	C_2_2     D_2_2     1.60(14) 1_555  14_565
	C_2_2     C_1_2     1.60(10) 1_555   6_665
	C_2_2     C_1_2     1.61(9) 1_555  14_565
	C_2_2     D_2_2     1.63(16) 1_555   2_665
	C_2_2     C_1_2     1.63(11) 1_555   2_665
	C_2_2     C_6_2     1.70(11) 1_555   3_657
	C_2_2     C_6_2     1.71(12) 1_555   7_657
	C_2_2     C_6_2     1.72(11) 1_555  15_557
	C_2_2     C_6_2     1.72(11) 1_555  11_557
	C_2_2     C_4_2     1.92(17) 1_555   6_665
	C_2_2     C_4_2     1.96(17) 1_555   2_665
	C_2_2     C_4_2     1.96(12) 1_555  10_565
	C_2_2     C_4_2     2.02(8) 1_555  14_565
	C_3_2     D_3_2     1.110(17) 1_555   1_555
	C_3_2     D_2_2     1.18(12) 1_555   8_655
	C_3_2     D_6_2     1.20(9) 1_555  11_557
	C_3_2     D_6_2     1.24(8) 1_555  15_557
	C_3_2     D_3_2     1.28(9) 1_555  12_555
	C_3_2     D_6_2     1.32(12) 1_555   9_567
	C_3_2     C_2_2     1.36(12) 1_555   4_655
	C_3_2     C_4_2     1.407(11) 1_555   1_555
	C_3_2     C_2_2     1.407(11) 1_555   1_555
	C_3_2     D_6_2     1.43(15) 1_555   3_657
	C_3_2     D_6_2     1.45(11) 1_555  13_567
	C_3_2     C_2_2     1.46(12) 1_555  10_565
	C_3_2     C_4_2     1.49(6) 1_555  12_555
	C_3_2     C_2_2     1.49(6) 1_555  12_555
	C_3_2     D_6_2     1.55(12) 1_555   7_657
	C_3_2     C_3_2     1.56(12) 1_555   8_655
	C_3_2     C_3_2     1.56(12) 1_555  10_565
	C_3_2     D_2_2     1.60(3) 1_555   4_655
	C_3_2     D_2_2     1.61(5) 1_555  14_565
	C_3_2     D_6_2     1.62(15) 1_555  16_667
	C_3_2     C_1_2     1.89(4) 1_555   6_665
	C_3_2     C_3_2     1.90(19) 1_555   4_655
	C_3_2     C_1_2     1.92(5) 1_555   2_665
	C_3_2     C_6_2     2.06(12) 1_555  15_557
	C_3_2     C_6_2     2.06(12) 1_555  11_557
	C_4_2     D_5_2     0.94(9) 1_555  15_557
	C_4_2     D_5_2     0.94(10) 1_555  11_557
	C_4_2     D_4_2     1.110(17) 1_555   1_555
	C_4_2     D_4_2     1.20(7) 1_555  12_555
	C_4_2     D_1_2     1.34(6) 1_555   6_665
	C_4_2     D_1_2     1.36(6) 1_555   2_665
	C_4_2     C_3_2     1.407(11) 1_555   1_555
	C_4_2     C_5_2     1.407(11) 1_555   1_555
	C_4_2     C_5_2     1.43(4) 1_555  12_555
	C_4_2     H4O       1.47(6) 1_555  18_555
	C_4_2     C_3_2     1.49(6) 1_555  12_555
	C_4_2     C_5_2     1.50(12) 1_555  15_557
	C_4_2     C_5_2     1.52(12) 1_555  11_557
	C_4_2     D_2_2     1.60(11) 1_555   6_665
	C_4_2     O4        1.64(7) 1_555  18_555
	C_4_2     C_1_2     1.80(15) 1_555   6_665
	C_4_2     C_1_2     1.82(15) 1_555   2_665
	C_4_2     C_2_2     1.92(17) 1_555   6_665
	C_4_2     C_6_2     1.93(6) 1_555  15_557
	C_4_2     C_6_2     1.93(6) 1_555  11_557
	C_4_2     C_2_2     1.96(17) 1_555   2_665
	C_4_2     C_2_2     1.96(12) 1_555   8_655
	C_4_2     C_2_2     2.02(8) 1_555  14_565
	C_4_2     Ti        2.56(9) 1_555  18_555
	C_5_2     D_5_2     1.05(8) 1_555  15_557
	C_5_2     D_5_2     1.05(9) 1_555  11_557
	C_5_2     O4        1.08(9) 1_555  18_555
	C_5_2     D_5_2     1.110(17) 1_555   1_555
	C_5_2     D_5_2     1.11(2) 1_555  12_555
	C_5_2     C_1_2     1.38(16) 1_555   6_665
	C_5_2     C_6_2     1.38(4) 1_555  15_557
	C_5_2     C_6_2     1.38(4) 1_555  11_557
	C_5_2     C_1_2     1.39(16) 1_555   2_665
	C_5_2     C_6_2     1.407(11) 1_555   1_555
	C_5_2     C_4_2     1.407(11) 1_555   1_555
	C_5_2     C_6_2     1.409(18) 1_555  12_555
	C_5_2     C_1_2     1.42(17) 1_555   5_667
	C_5_2     C_1_2     1.43(16) 1_555  16_667
	C_5_2     C_4_2     1.43(4) 1_555  12_555
	C_5_2     C_4_2     1.50(12) 1_555  15_557
	C_5_2     C_4_2     1.52(12) 1_555  11_557
	C_5_2     C_1_2     1.88(12) 1_555   8_655
	C_5_2     C_6_2     1.90(14) 1_555  13_567
	C_5_2     C_1_2     1.90(12) 1_555   7_657
	C_5_2     C_6_2     1.92(14) 1_555  14_565
	C_5_2     C_1_2     1.92(6) 1_555  14_565
	C_5_2     C_6_2     1.93(13) 1_555   9_567
	C_5_2     C_6_2     1.94(12) 1_555   7_657
	C_5_2     C_1_2     1.95(7) 1_555  13_567
	C_5_2     C_6_2     1.95(13) 1_555  10_565
	C_5_2     C_6_2     1.96(12) 1_555   8_655
	C_5_2     C_6_2     1.97(16) 1_555   3_657
	C_5_2     C_6_2     1.99(16) 1_555   4_655
	C_5_2     C_1_2     2.04(9) 1_555   4_655
	C_5_2     Ti        2.43(10) 1_555  18_555
	C_5_2     Ti        2.53(9) 1_555  21_556
	C_6_2     D_6_2     1.11(2) 1_555  12_555
	C_6_2     D_6_2     1.110(17) 1_555   1_555
	C_6_2     D_1_2     1.12(18) 1_555   5_667
	C_6_2     D_1_2     1.12(19) 1_555  16_667
	C_6_2     D_6_2     1.19(5) 1_555  10_565
	C_6_2     D_6_2     1.20(7) 1_555   4_655
	C_6_2     D_1_2     1.25(16) 1_555   6_665
	C_6_2     D_1_2     1.25(17) 1_555   2_665
	C_6_2     D_6_2     1.26(7) 1_555  14_565
	C_6_2     D_6_2     1.27(6) 1_555   8_655
	C_6_2     D_6_2     1.34(9) 1_555   2_665
	C_6_2     D_6_2     1.34(10) 1_555   6_665
	C_6_2     H4O       1.36(10) 1_555  18_555
	C_6_2     C_5_2     1.38(4) 1_555  15_557
	C_6_2     C_5_2     1.38(4) 1_555  11_557
	C_6_2     C_5_2     1.407(11) 1_555   1_555
	C_6_2     C_1_2     1.407(11) 1_555   1_555
	C_6_2     C_5_2     1.409(18) 1_555  12_555
	C_6_2     C_1_2     1.409(19) 1_555  12_555
	C_6_2     C_2_2     1.55(12) 1_555   5_667
	C_6_2     C_2_2     1.56(12) 1_555  16_667
	C_6_2     C_2_2     1.57(12) 1_555   7_657
	C_6_2     C_2_2     1.57(12) 1_555  13_567
	C_6_2     C_2_2     1.70(11) 1_555   3_657
	C_6_2     C_2_2     1.71(12) 1_555   9_567
	C_6_2     C_2_2     1.72(11) 1_555  15_557
	C_6_2     C_2_2     1.72(11) 1_555  11_557
	C_6_2     C_5_2     1.90(14) 1_555  13_567
	C_6_2     C_5_2     1.92(14) 1_555  14_565
	C_6_2     C_4_2     1.93(6) 1_555  15_557
	C_6_2     C_4_2     1.93(6) 1_555  11_557
	C_6_2     C_5_2     1.93(13) 1_555   7_657
	C_6_2     C_5_2     1.94(12) 1_555   9_567
	C_6_2     C_5_2     1.95(13) 1_555   8_655
	C_6_2     C_5_2     1.96(12) 1_555  10_565
	C_6_2     C_5_2     1.97(16) 1_555   3_657
	C_6_2     C_5_2     1.99(16) 1_555   4_655
	C_6_2     C_3_2     2.06(12) 1_555  15_557
	C_6_2     C_3_2     2.06(12) 1_555  11_557
	D_1_2     C_1_2     1.110(17) 1_555   1_555
	D_1_2     C_1_2     1.12(3) 1_555  12_555
	D_1_2     C_6_2     1.12(18) 1_555   5_667
	D_1_2     C_6_2     1.12(19) 1_555  16_667
	D_1_2     C_6_2     1.25(16) 1_555   6_665
	D_1_2     C_6_2     1.25(17) 1_555   2_665
	D_1_2     C_1_2     1.28(6) 1_555  15_557
	D_1_2     C_1_2     1.29(7) 1_555  11_557
	D_1_2     O4        1.33(9) 1_555  17_555
	D_1_2     C_4_2     1.34(6) 1_555   6_665
	D_1_2     C_4_2     1.36(6) 1_555   2_665
	D_1_2     C_1_2     1.63(17) 1_555   4_655
	D_2_2     C_2_2     1.110(17) 1_555   1_555
	D_2_2     C_2_2     1.15(11) 1_555   4_655
	D_2_2     C_3_2     1.18(12) 1_555  10_565
	D_2_2     C_2_2     1.21(7) 1_555  12_555
	D_2_2     C_2_2     1.27(11) 1_555  10_565
	D_2_2     C_2_2     1.51(11) 1_555   8_655
	D_2_2     C_2_2     1.55(16) 1_555   6_665
	D_2_2     C_4_2     1.60(11) 1_555   6_665
	D_2_2     C_3_2     1.60(3) 1_555   4_655
	D_2_2     C_2_2     1.60(14) 1_555  14_565
	D_2_2     C_3_2     1.61(5) 1_555  14_565
	D_2_2     C_2_2     1.63(16) 1_555   2_665
	D_3_2     C_3_2     1.110(17) 1_555   1_555
	D_3_2     C_3_2     1.28(9) 1_555  12_555
	D_4_2     C_4_2     1.110(17) 1_555   1_555
	D_4_2     C_4_2     1.20(7) 1_555  12_555
	D_5_2     C_4_2     0.94(9) 1_555  15_557
	D_5_2     C_4_2     0.94(10) 1_555  11_557
	D_5_2     C_5_2     1.05(8) 1_555  15_557
	D_5_2     C_5_2     1.05(9) 1_555  11_557
	D_5_2     C_5_2     1.110(17) 1_555   1_555
	D_5_2     C_5_2     1.11(2) 1_555  12_555
	D_5_2     Ti        2.02(9) 1_555  18_555
	D_5_2     Ti        2.05(9) 1_555  21_556
	D_6_2     C_1_2     0.97(14) 1_555  16_667
	D_6_2     C_1_2     0.99(13) 1_555   5_667
	D_6_2     C_1_2     1.06(12) 1_555  13_567
	D_6_2     C_1_2     1.11(13) 1_555   9_567
	D_6_2     C_6_2     1.11(2) 1_555  12_555
	D_6_2     C_6_2     1.110(17) 1_555   1_555
	D_6_2     C_1_2     1.14(13) 1_555   7_657
	D_6_2     C_1_2     1.19(11) 1_555   3_657
	D_6_2     C_6_2     1.19(5) 1_555   8_655
	D_6_2     C_3_2     1.20(9) 1_555  11_557
	D_6_2     C_6_2     1.20(7) 1_555   4_655
	D_6_2     C_3_2     1.24(8) 1_555  15_557
	D_6_2     C_1_2     1.25(10) 1_555  11_557
	D_6_2     C_6_2     1.26(7) 1_555  14_565
	D_6_2     C_1_2     1.26(10) 1_555  15_557
	D_6_2     C_6_2     1.27(6) 1_555  10_565
	D_6_2     C_3_2     1.32(12) 1_555   7_657
	D_6_2     C_6_2     1.34(9) 1_555   2_665
	D_6_2     C_6_2     1.34(10) 1_555   6_665
	D_6_2     C_3_2     1.43(15) 1_555   3_657
	D_6_2     C_3_2     1.45(11) 1_555  13_567
	D_6_2     C_3_2     1.55(12) 1_555   9_567
	D_6_2     C_3_2     1.62(15) 1_555  16_667
	C_1_3     D_1_3     0.975(17) 1_555   4_655
	C_1_3     D_1_3     1.110(17) 1_555   1_555
	C_1_3     D_1_4     1.12(5) 1_555  26_554
	C_1_3     D_1_4     1.20(5) 1_555  22_554
	C_1_3     C_6_3     1.407(11) 1_555   1_555
	C_1_3     C_2_3     1.407(11) 1_555   1_555
	C_1_3     C_6_3     1.490(15) 1_555   4_655
	C_1_3     D_2       1.52(9) 1_555  19_645
	C_1_3     C_2       1.61(6) 1_555  19_645
	C_1_3     C_2_3     1.64(2) 1_555   4_655
	C_1_3     C_2       1.79(6) 1_555  31_445
	C_1_3     C_1_4     1.81(4) 1_555  26_554
	C_1_3     C_1_4     1.83(5) 1_555  22_554
	C_1_3     C_3       1.99(4) 1_555  19_645
	C_1_3     C_3       2.01(5) 1_555  31_445
	C_2_3     D_2_3     1.110(17) 1_555   1_555
	C_2_3     C_3_3     1.407(11) 1_555   1_555
	C_2_3     C_1_3     1.407(11) 1_555   1_555
	C_2_3     C_1_4     1.58(5) 1_555  26_554
	C_2_3     C_1_3     1.64(2) 1_555   4_655
	C_2_3     C_1_4     1.66(5) 1_555  22_554
	C_2_3     C_2_3     1.68(5) 1_555   4_655
	C_2_3     C_2_4     1.92(5) 1_555  26_554
	C_3_3     D_3_3     1.110(17) 1_555   1_555
	C_3_3     D_2_4     1.33(5) 1_555  22_554
	C_3_3     C_2_3     1.407(11) 1_555   1_555
	C_3_3     C_4_3     1.407(11) 1_555   1_555
	C_3_3     C_6_4     1.47(5) 1_555  26_554
	C_3_3     C_1_4     1.56(5) 1_555  26_554
	C_3_3     D_3_3     1.58(5) 1_555  12_555
	C_3_3     C_3_4     1.69(6) 1_555  22_554
	C_3_3     C_1_4     1.72(5) 1_555  22_554
	C_3_3     C_6_5     2.02(3) 1_555   7_656
	C_3_3     C_1_5     2.03(3) 1_555   7_656
	C_4_3     D_4_3     1.110(17) 1_555   1_555
	C_4_3     C_5_3     1.407(11) 1_555   1_555
	C_4_3     C_3_3     1.407(11) 1_555   1_555
	C_4_3     D_4_5     1.61(4) 1_555   8_655
	C_4_3     D_3_5     1.63(4) 1_555   8_655
	C_4_3     C_1_5     1.66(3) 1_555   7_656
	C_4_3     C_4_5     1.71(3) 1_555   8_655
	C_4_3     C_3_5     1.72(3) 1_555   8_655
	C_4_3     C_1_4     1.78(5) 1_555  26_554
	C_4_3     C_1_4     1.92(5) 1_555  22_554
	C_4_3     C_5_5     1.94(3) 1_555   7_656
	C_5_3     D_5_3     1.110(17) 1_555   1_555
	C_5_3     D_4_5     1.38(4) 1_555   8_655
	C_5_3     C_4_3     1.407(11) 1_555   1_555
	C_5_3     C_6_3     1.407(11) 1_555   1_555
	C_5_3     D_1_4     1.46(6) 1_555  26_554
	C_5_3     C_6_3     1.75(4) 1_555   4_655
	C_5_3     C_5_3     1.93(5) 1_555   4_655
	C_5_3     C_4_5     1.94(3) 1_555   8_655
	C_5_3     C_1_4     1.98(5) 1_555  26_554
	C_6_3     D_1_4     0.91(5) 1_555  26_554
	C_6_3     D_6_3     1.00(2) 1_555   4_655
	C_6_3     D_1_4     1.03(6) 1_555  22_554
	C_6_3     D_6_3     1.110(17) 1_555   1_555
	C_6_3     C_2       1.34(5) 1_555  19_645
	C_6_3     C_1_3     1.407(11) 1_555   1_555
	C_6_3     C_5_3     1.407(11) 1_555   1_555
	C_6_3     D_2       1.49(8) 1_555  19_645
	C_6_3     C_1_3     1.490(15) 1_555   4_655
	C_6_3     C_1       1.61(4) 1_555  19_645
	C_6_3     C_2       1.61(6) 1_555  31_445
	C_6_3     C_1       1.72(4) 1_555  31_445
	C_6_3     C_5_3     1.75(4) 1_555   4_655
	C_6_3     C_1_4     2.00(5) 1_555  26_554
	C_6_3     C_1_4     2.02(5) 1_555  22_554
	D_1_3     C_1_3     0.975(17) 1_555   4_655
	D_1_3     C_1_3     1.110(17) 1_555   1_555
	D_1_3     C_3       1.30(5) 1_555  31_445
	D_1_3     C_3       1.35(6) 1_555  19_645
	D_1_3     C_2       1.59(5) 1_555  31_445
	D_2_3     C_2_3     1.110(17) 1_555   1_555
	D_2_3     O5        1.33(6) 1_555   2_665
	D_2_3     C_2_4     1.57(4) 1_555  22_554
	D_3_3     C_3_3     1.110(17) 1_555   1_555
	D_3_3     C_3_4     1.19(7) 1_555  22_554
	D_3_3     C_3_4     1.39(6) 1_555  18_554
	D_3_3     C_2_4     1.48(6) 1_555  22_554
	D_3_3     C_3_3     1.58(5) 1_555  12_555
	D_4_3     C_4_3     1.110(17) 1_555   1_555
	D_4_3     C_5_5     1.18(4) 1_555   7_656
	D_4_3     C_4_5     1.19(4) 1_555   8_655
	D_4_3     C_1_5     1.31(4) 1_555   7_656
	D_4_3     C_3_5     1.47(4) 1_555   8_655
	D_4_3     C_6_4     1.58(4) 1_555  26_554
	D_4_3     C_6_5     1.63(4) 1_555  13_566
	D_5_3     C_5_3     1.110(17) 1_555   1_555
	D_6_3     C_6_3     1.00(2) 1_555   4_655
	D_6_3     C_6_3     1.110(17) 1_555   1_555
	D_6_3     C_2       1.20(4) 1_555  31_445
	D_6_3     C_2       1.43(5) 1_555  19_645
	C_1_4     D_1_4     1.110(17) 1_555   1_555
	C_1_4     D_1_4     1.14(3) 1_555  14_555
	C_1_4     C_2_4     1.407(11) 1_555   1_555
	C_1_4     C_6_4     1.407(11) 1_555   1_555
	C_1_4     C_6_4     1.50(5) 1_555  14_555
	C_1_4     C_3_3     1.56(5) 1_555  24_545
	C_1_4     D_3_5     1.57(5) 1_555  18_555
	C_1_4     C_2_3     1.58(5) 1_555  24_545
	C_1_4     D_3_5     1.58(5) 1_555  20_545
	C_1_4     C_2_3     1.66(5) 1_555  22_555
	C_1_4     C_3_3     1.72(5) 1_555  22_555
	C_1_4     C_4_3     1.78(5) 1_555  24_545
	C_1_4     C_1_3     1.81(4) 1_555  24_545
	C_1_4     C_1_3     1.83(5) 1_555  22_555
	C_1_4     C_4_3     1.92(5) 1_555  22_555
	C_1_4     C_5_3     1.98(5) 1_555  24_545
	C_1_4     C_6_3     2.00(5) 1_555  24_545
	C_1_4     C_6_3     2.02(5) 1_555  22_555
	C_2_4     D_2_4     1.110(17) 1_555   1_555
	C_2_4     C_3_4     1.407(11) 1_555   1_555
	C_2_4     C_1_4     1.407(11) 1_555   1_555
	C_2_4     D_3_3     1.48(6) 1_555  22_555
	C_2_4     D_3_4     1.54(8) 1_555  12_555
	C_2_4     D_2_3     1.57(4) 1_555  22_555
	C_2_4     C_2_4     1.67(8) 1_555  14_555
	C_2_4     C_6_4     1.78(3) 1_555  14_555
	C_2_4     C_2_3     1.92(5) 1_555  24_545
	C_3_4     D_3_4     1.110(17) 1_555   1_555
	C_3_4     D_3_3     1.19(7) 1_555  22_555
	C_3_4     D_3_3     1.39(6) 1_555  18_555
	C_3_4     C_4_4     1.407(11) 1_555   1_555
	C_3_4     C_2_4     1.407(11) 1_555   1_555
	C_3_4     D_1_5     1.42(5) 1_555  19_546
	C_3_4     C_3_3     1.69(6) 1_555  22_555
	C_3_4     C_4_4     1.74(7) 1_555  14_555
	C_3_4     C_4_4     1.81(5) 1_555  12_555
	C_3_4     C_5_4     1.82(4) 1_555  14_555
	C_3_4     C_3_4     2.01(8) 1_555  14_555
	C_4_4     D_4_4     1.110(17) 1_555   1_555
	C_4_4     D_4_4     1.14(9) 1_555   4_555
	C_4_4     D_1_5     1.23(5) 1_555  19_546
	C_4_4     D_4_4     1.28(6) 1_555  14_555
	C_4_4     D_4_4     1.31(10) 1_555   2_555
	C_4_4     C_3_4     1.407(11) 1_555   1_555
	C_4_4     C_5_4     1.407(11) 1_555   1_555
	C_4_4     D_4_4     1.53(8) 1_555   8_555
	C_4_4     D_4_4     1.53(9) 1_555   6_555
	C_4_4     D_1_5     1.54(5) 1_555  25_456
	C_4_4     C_4_4     1.60(7) 1_555   8_555
	C_4_4     C_4_4     1.60(7) 1_555  10_555
	C_4_4     C_3_4     1.74(7) 1_555  14_555
	C_4_4     C_5_4     1.80(7) 1_555   8_555
	C_4_4     C_3_4     1.81(5) 1_555  12_555
	C_4_4     C_4_4     1.93(9) 1_555   6_555
	C_5_4     D_5_4     1.110(17) 1_555   1_555
	C_5_4     D_5_4     1.16(8) 1_555   6_555
	C_5_4     D_1_5     1.28(6) 1_555  27_446
	C_5_4     C_4_4     1.407(11) 1_555   1_555
	C_5_4     C_6_4     1.407(11) 1_555   1_555
	C_5_4     D_2_5     1.60(5) 1_555  19_546
	C_5_4     C_5_4     1.64(9) 1_555   6_555
	C_5_4     C_2_5     1.70(5) 1_555  32_556
	C_5_4     C_4_4     1.80(7) 1_555  10_555
	C_5_4     C_3_4     1.82(4) 1_555  14_555
	C_5_4     C_1_5     1.94(5) 1_555  27_446
	C_5_4     C_6_4     2.04(6) 1_555  14_555
	C_6_4     D_6_4     1.110(17) 1_555   1_555
	C_6_4     D_3_5     1.12(6) 1_555  18_555
	C_6_4     D_3_5     1.27(6) 1_555  20_545
	C_6_4     C_5_4     1.407(11) 1_555   1_555
	C_6_4     C_1_4     1.407(11) 1_555   1_555
	C_6_4     C_3_3     1.47(5) 1_555  24_545
	C_6_4     C_1_4     1.50(5) 1_555  14_555
	C_6_4     C_3_5     1.51(5) 1_555  18_555
	C_6_4     D_1_5     1.53(6) 1_555  32_556
	C_6_4     D_4_3     1.58(4) 1_555  24_545
	C_6_4     C_6_4     1.66(8) 1_555  14_555
	C_6_4     C_2_5     1.75(5) 1_555  32_556
	C_6_4     C_2_4     1.78(3) 1_555  14_555
	C_6_4     C_6_5     1.81(5) 1_555  32_556
	C_6_4     C_5_4     2.04(6) 1_555  14_555
	D_1_4     C_6_3     0.91(5) 1_555  24_545
	D_1_4     C_6_3     1.03(6) 1_555  22_555
	D_1_4     C_1_4     1.110(17) 1_555   1_555
	D_1_4     C_1_3     1.12(5) 1_555  24_545
	D_1_4     C_1_4     1.14(3) 1_555  14_555
	D_1_4     C_1_3     1.20(5) 1_555  22_555
	D_1_4     C_5_3     1.46(6) 1_555  24_545
	D_2_4     C_2_4     1.110(17) 1_555   1_555
	D_2_4     C_3_3     1.33(5) 1_555  22_555
	D_3_4     C_3_4     1.110(17) 1_555   1_555
	D_3_4     C_2_4     1.54(8) 1_555  12_555
	D_4_4     C_4_4     1.110(17) 1_555   1_555
	D_4_4     C_4_4     1.14(9) 1_555   4_555
	D_4_4     C_4_4     1.28(6) 1_555  14_555
	D_4_4     C_4_4     1.31(10) 1_555   2_555
	D_4_4     C_4_4     1.53(8) 1_555  10_555
	D_4_4     C_4_4     1.53(9) 1_555   6_555
	D_5_4     C_5_4     1.110(17) 1_555   1_555
	D_5_4     C_5_4     1.16(8) 1_555   6_555
	D_5_4     C_1_5     1.31(6) 1_555  32_556
	D_5_4     C_1_5     1.35(6) 1_555  27_446
	D_6_4     C_3_5     1.10(6) 1_555  18_555
	D_6_4     C_6_4     1.110(17) 1_555   1_555
	D_6_4     C_6_5     1.12(7) 1_555  32_556
	D_6_4     C_1_5     1.25(6) 1_555  32_556
	D_6_4     C_4_5     1.25(5) 1_555  18_555
	D_6_4     C_5_5     1.60(5) 1_555  32_556
	C_1_5     D_1_5     1.110(17) 1_555   1_555
	C_1_5     D_6_4     1.25(6) 1_555  32_556
	C_1_5     D_4_3     1.31(4) 1_555   9_566
	C_1_5     D_5_4     1.31(6) 1_555  32_556
	C_1_5     D_5_4     1.35(6) 1_555  27_556
	C_1_5     C_2_5     1.407(11) 1_555   1_555
	C_1_5     C_6_5     1.407(11) 1_555   1_555
	C_1_5     D_1_5     1.52(4) 1_555   6_665
	C_1_5     C_1_5     1.53(5) 1_555   6_665
	C_1_5     C_3_5     1.58(3) 1_555  15_556
	C_1_5     C_4_3     1.66(3) 1_555   9_566
	C_1_5     C_6_5     1.91(3) 1_555   6_665
	C_1_5     C_5_4     1.94(5) 1_555  27_556
	C_1_5     C_3_3     2.03(3) 1_555   9_566
	C_1_5     C_2_5     2.04(4) 1_555  15_556
	C_2_5     D_2_5     0.94(4) 1_555  13_566
	C_2_5     D_2_5     1.110(17) 1_555   1_555
	C_2_5     D_2_5     1.28(3) 1_555  15_556
	C_2_5     C_2_5     1.33(5) 1_555  13_566
	C_2_5     C_1_5     1.407(11) 1_555   1_555
	C_2_5     C_3_5     1.407(11) 1_555   1_555
	C_2_5     D_3_5     1.62(4) 1_555  15_556
	C_2_5     C_3_5     1.70(5) 1_555  13_566
	C_2_5     C_5_4     1.70(5) 1_555  32_556
	C_2_5     C_6_4     1.75(5) 1_555  32_556
	C_2_5     C_3_5     1.94(4) 1_555  14_565
	C_2_5     C_1_5     2.04(4) 1_555  15_556
	C_3_5     D_6_4     1.10(6) 1_555  18_554
	C_3_5     D_3_5     1.110(17) 1_555   1_555
	C_3_5     D_3_5     1.26(5) 1_555  14_565
	C_3_5     C_4_5     1.407(11) 1_555   1_555
	C_3_5     C_2_5     1.407(11) 1_555   1_555
	C_3_5     D_4_3     1.47(4) 1_555  10_565
	C_3_5     C_6_4     1.51(5) 1_555  18_554
	C_3_5     C_1_5     1.58(3) 1_555  15_556
	C_3_5     C_3_5     1.61(5) 1_555  14_565
	C_3_5     C_2_5     1.70(5) 1_555  13_566
	C_3_5     C_4_3     1.72(3) 1_555  10_565
	C_3_5     C_4_5     1.76(3) 1_555  15_556
	C_3_5     C_2_5     1.94(4) 1_555  14_565
	C_3_5     C_3_5     2.00(5) 1_555  13_566
	C_3_5     C_6_5     2.05(3) 1_555  15_556
	C_4_5     D_4_5     1.110(17) 1_555   1_555
	C_4_5     D_4_3     1.19(4) 1_555  10_565
	C_4_5     D_6_4     1.25(5) 1_555  18_554
	C_4_5     C_3_5     1.407(11) 1_555   1_555
	C_4_5     C_5_5     1.407(11) 1_555   1_555
	C_4_5     C_4_3     1.71(3) 1_555  10_565
	C_4_5     C_6_5     1.72(3) 1_555  15_556
	C_4_5     C_3_5     1.76(3) 1_555  15_556
	C_4_5     C_5_3     1.94(3) 1_555  10_565
	C_5_5     D_5_5     1.110(17) 1_555   1_555
	C_5_5     D_4_3     1.18(4) 1_555   9_566
	C_5_5     D_4_5     1.33(3) 1_555  15_556
	C_5_5     C_6_5     1.407(11) 1_555   1_555
	C_5_5     C_4_5     1.407(11) 1_555   1_555
	C_5_5     D_6_4     1.60(5) 1_555  32_556
	C_5_5     C_4_3     1.94(3) 1_555   9_566
	C_6_5     D_6_5     1.06(4) 1_555   6_665
	C_6_5     D_6_5     1.110(17) 1_555   1_555
	C_6_5     D_6_4     1.12(7) 1_555  32_556
	C_6_5     C_5_5     1.407(11) 1_555   1_555
	C_6_5     C_1_5     1.407(11) 1_555   1_555
	C_6_5     D_4_3     1.63(4) 1_555  13_566
	C_6_5     C_4_5     1.72(3) 1_555  15_556
	C_6_5     C_6_4     1.81(5) 1_555  32_556
	C_6_5     C_1_5     1.91(3) 1_555   6_665
	C_6_5     C_3_3     2.02(3) 1_555   9_566
	C_6_5     C_3_5     2.05(3) 1_555  15_556
	D_1_5     C_1_5     1.110(17) 1_555   1_555
	D_1_5     C_4_4     1.23(5) 1_555  19_556
	D_1_5     C_5_4     1.28(6) 1_555  27_556
	D_1_5     C_3_4     1.42(5) 1_555  19_556
	D_1_5     C_1_5     1.52(4) 1_555   6_665
	D_1_5     C_6_4     1.53(6) 1_555  32_556
	D_1_5     C_4_4     1.54(5) 1_555  23_556
	D_2_5     C_2_5     0.94(4) 1_555  13_566
	D_2_5     C_2_5     1.110(17) 1_555   1_555
	D_2_5     C_2_5     1.28(3) 1_555  15_556
	D_2_5     C_5_4     1.60(5) 1_555  19_556
	D_3_5     C_3_5     1.110(17) 1_555   1_555
	D_3_5     C_6_4     1.12(6) 1_555  18_554
	D_3_5     C_3_5     1.26(5) 1_555  14_565
	D_3_5     C_6_4     1.27(6) 1_555  20_554
	D_3_5     C_1_4     1.57(5) 1_555  18_554
	D_3_5     C_1_4     1.58(5) 1_555  20_554
	D_3_5     C_2_5     1.62(4) 1_555  15_556
	D_3_5     C_4_3     1.63(4) 1_555  10_565
	D_4_5     C_4_5     1.110(17) 1_555   1_555
	D_4_5     C_5_5     1.33(3) 1_555  15_556
	D_4_5     C_5_3     1.38(4) 1_555  10_565
	D_4_5     C_4_3     1.61(4) 1_555  10_565
	D_5_5     C_5_5     1.110(17) 1_555   1_555
	D_6_5     C_6_5     1.06(4) 1_555   6_665
	D_6_5     C_6_5     1.110(17) 1_555   1_555
	O5        D_2_3     1.33(6) 1_555  14_565
	O5        D_2_3     1.33(6) 1_555   2_665
	O5        O2        1.56(6) 1_555  23_555
	O5        Zn        2.12(11) 1_555  27_555
	O5        Zn        2.12(11) 1_555  23_555
	Zn        O2        1.15(9) 1_555   1_555
	Zn        Ti        1.27(9) 1_555   1_555
	Zn        Zn        1.50(18) 1_555  14_555
	Zn        Zn        1.67(19) 1_555  15_556
	Zn        O1        1.75(9) 1_555   1_555
	Zn        O3        2.05(9) 1_555   1_555
	Zn        O5        2.12(11) 1_555  25_455
	Zn        Zn        2.24(18) 1_555  13_556
	Zn        O2        2.30(9) 1_555  13_556
	Zn        C1        2.37(9) 1_555   1_555
	Zn        Ti        2.49(9) 1_555  13_556
	Ti        Zn        1.27(9) 1_555  15_556
	Ti        Zn        1.27(9) 1_555   1_555
	Ti        O4        1.79(2) 1_555   1_555
	Ti        O3        1.947(16) 1_555   1_555
	Ti        O3        1.947(16) 1_555  15_556
	Ti        O2        1.948(16) 1_555  13_556
	Ti        O2        1.948(16) 1_555   1_555
	Ti        D_5_2     2.02(9) 1_555  18_554
	Ti        D_5_2     2.02(9) 1_555  32_556
	Ti        D_5_2     2.05(9) 1_555  22_554
	Ti        D_5_2     2.05(9) 1_555  21_556
	Ti        O1        2.10(2) 1_555   1_555
	Ti        C_5_2     2.43(10) 1_555  18_554
	Ti        C_5_2     2.43(10) 1_555  32_556
	Ti        Zn        2.49(9) 1_555  13_556
	Ti        Zn        2.49(9) 1_555  14_555
	Ti        C_5_2     2.53(9) 1_555  22_554
	Ti        C_5_2     2.53(9) 1_555  21_556
	Ti        C_4_2     2.56(9) 1_555  32_556
	Ti        C_4_2     2.56(9) 1_555  18_554
	Ti        Ti        3.04(4) 1_555  13_556
	Ti        Ti        3.17(4) 1_555  11_556
	O2        Zn        1.15(9) 1_555  14_555
	O2        Zn        1.15(9) 1_555   1_555
	O2        O5        1.56(6) 1_555  25_455
	O2        Ti        1.948(16) 1_555   1_555
	O2        Ti        1.948(16) 1_555  13_556
	O2        Zn        2.30(9) 1_555  13_556
	O2        Zn        2.30(9) 1_555  15_556
	O4        C_5_2     1.08(9) 1_555  21_556
	O4        C_5_2     1.08(9) 1_555  22_554
	O4        C_5_2     1.08(9) 1_555  32_556
	O4        C_5_2     1.08(9) 1_555  18_554
	O4        H4O       1.11(4) 1_555   1_555
	O4        D_1_2     1.33(9) 1_555  27_446
	O4        D_1_2     1.33(9) 1_555  31_446
	O4        D_1_2     1.33(9) 1_555  28_444
	O4        D_1_2     1.33(9) 1_555  17_444
	O4        C_4_2     1.64(7) 1_555  32_556
	O4        C_4_2     1.64(7) 1_555  21_556
	O4        C_4_2     1.64(7) 1_555  18_554
	O4        C_4_2     1.64(7) 1_555  22_554
	O4        Ti        1.79(2) 1_555   1_555
	O4        Ti        1.79(2) 1_555  11_556
	H4O       O4        1.11(4) 1_555   1_555
	H4O       C_6_2     1.36(10) 1_555  18_554
	H4O       C_6_2     1.36(10) 1_555  22_554
	H4O       C_6_2     1.36(10) 1_555  32_556
	H4O       C_6_2     1.36(10) 1_555  21_556
	H4O       C_1_2     1.37(9) 1_555  31_446
	H4O       C_1_2     1.37(9) 1_555  27_446
	H4O       C_1_2     1.37(9) 1_555  17_444
	H4O       C_1_2     1.37(9) 1_555  28_444
	H4O       C_4_2     1.47(6) 1_555  18_554
	H4O       C_4_2     1.47(6) 1_555  22_554
	H4O       C_4_2     1.47(6) 1_555  32_556
	H4O       C_4_2     1.47(6) 1_555  21_556
	O1        C1        1.277(6) 1_555   1_555
	O1        Zn        1.75(9) 1_555  15_556
	O1        Zn        1.75(9) 1_555   1_555
	O1        Ti        2.10(2) 1_555   1_555
	C1        O1        1.277(6) 1_555   1_555
	C1        O1        1.277(6) 1_555  13_556
	C1        C2        1.487(8) 1_555   1_555
	C1        Zn        2.37(9) 1_555  15_556
	C1        Zn        2.37(9) 1_555   1_555
	C1        Zn        2.37(9) 1_555  13_556
	C1        Zn        2.37(9) 1_555  14_555
	C2        C3        1.400(6) 1_555  13_556
	C2        C3        1.400(6) 1_555  14_555
	C2        C3        1.400(6) 1_555  15_556
	C2        C3        1.400(6) 1_555   1_555
	C2        C1        1.487(8) 1_555   1_555
	C3        H4        1.093(13) 1_555   1_555
	C3        H4        1.230(17) 1_555  15_556
	C3        C3        1.36(2) 1_555   4_655
	C3        C2        1.400(6) 1_555   1_555
	C3        C3        1.42(2) 1_555   3_656
	H4        C3        1.093(13) 1_555   1_555
	H4        C3        1.230(17) 1_555  15_556
	O3        C4        1.277(6) 1_555   1_555
	O3        Ti        1.947(16) 1_555   1_555
	O3        Zn        2.05(9) 1_555   1_555
	C4        O3        1.277(6) 1_555  12_555
	C4        O3        1.277(6) 1_555   1_555
	C4        C5        1.487(8) 1_555   1_555
	C5        C66       1.400(6) 1_555   1_555
	C5        C6        1.400(6) 1_555   1_555
	C5        C6        1.400(6) 1_555  12_555
	C5        C66       1.400(6) 1_555  12_555
	C5        C4        1.487(8) 1_555   1_555
	C6        H5        1.093(13) 1_555   1_555
	C6        H55       1.181(16) 1_555  12_555
	C6        C5        1.400(6) 1_555   1_555
	C6        C66       1.40(2) 1_555  32_555
	C6        C6        1.45(2) 1_555  21_555
	H5        C6        1.093(13) 1_555   1_555
	H5        C66       1.181(16) 1_555  12_555
	C66       H55       1.093(13) 1_555   1_555
	C66       H5        1.181(16) 1_555  12_555
	C66       C5        1.400(6) 1_555   1_555
	C66       C6        1.40(2) 1_555  32_555
	C66       C66       1.43(2) 1_555  21_555
	H55       C66       1.093(13) 1_555   1_555
	H55       C6        1.181(16) 1_555  12_555
	loop_
		_geom_angle_atom_site_label_1
		_geom_angle_atom_site_label_2
		_geom_angle_atom_site_label_3
		_geom_angle
		_geom_angle_site_symmetry_1
		_geom_angle_site_symmetry_2
		_geom_angle_site_symmetry_3
	C_4       C_1       D_1        149.2(16) 25_565 1_555   4_755
	C_4       C_1       D_1        101.3(17) 25_565 1_555   1_555
	D_4       C_1       C_2        122.2(18) 21_665 1_555   1_555
	D_4       C_1       D_1        108.4(17) 21_665 1_555   1_555
	C_2       C_1       C_4        113.3(17)  4_755 1_555  25_565
	C_2       C_1       D_1        140.4(12)  4_755 1_555   1_555
	D_6       C_1       C_6_3      161.7(17)  4_755 1_555  31_555
	C_5       C_1       D_1        144.4(16) 25_565 1_555   1_555
	C_5       C_1       C_6_3      130.4(15)  4_755 1_555  31_555
	C_5       C_1       C_2        95.9(4)  4_755 1_555   4_755
	C_5       C_1       D_1        120.0(16)  4_755 1_555   1_555
	C_4       C_1       C_6_3      113.0(18) 21_665 1_555  19_655
	C_4       C_1       C_2        102.0(14) 21_665 1_555   1_555
	C_4       C_1       D_1        136.5(14) 21_665 1_555   1_555
	C_5       C_1       D_1        172.3(15) 21_665 1_555   1_555
	D_2       C_1       C_4        127.4(14)  1_555 1_555  21_665
	D_2       C_1       D_4        140.8(19)  1_555 1_555  21_665
	D_2       C_1       C_6        146.1(3)  1_555 1_555   1_555
	D_2       C_1       D_1        93.9(3)  1_555 1_555   1_555
	D_6       C_1       D_2        172.2(6)  1_555 1_555   1_555
	D_6       C_1       C_2        146.1(3)  1_555 1_555   1_555
	D_6       C_1       D_1        93.9(3)  1_555 1_555   1_555
	D_6       C_1       C_6_3      165.2(19)  2_765 1_555  31_555
	C_3       C_1       D_6        123.2(11)  1_555 1_555   2_765
	C_3       C_1       D_6        116.1(3)  1_555 1_555   1_555
	C_3       C_1       D_6        127.4(8)  1_555 1_555   4_755
	C_3       C_1       C_6        96.5(8)  1_555 1_555   4_755
	C_5       C_1       D_2        116.1(3)  1_555 1_555   1_555
	C_5       C_1       C_6_3      114.7(19)  1_555 1_555  19_655
	C_5_3     C_1       C_5        145.8(19) 19_655 1_555   1_555
	C_5_3     C_1       C_3        101.1(10) 19_655 1_555   1_555
	C_5_3     C_1       D_6        127.5(13) 19_655 1_555   2_765
	C_5_3     C_1       D_6        132.3(17) 19_655 1_555   1_555
	C_5_3     C_1       C_4        138.0(15) 19_655 1_555  21_665
	C_3       C_1       C_5_3      102.3(10)  4_755 1_555  19_655
	C_3       C_1       D_6        124.5(8)  4_755 1_555   2_765
	C_3       C_1       D_6        112.4(16)  4_755 1_555   1_555
	C_3       C_1       D_6        129.1(10)  4_755 1_555   4_755
	C_3       C_1       D_1        153.4(13)  4_755 1_555   1_555
	C_3       C_1       C_6        98.0(6)  4_755 1_555   4_755
	D_1_4     C_1       C_4        112.1(18)  5_666 1_555  21_665
	D_6       C_1       D_1_4      144.4(19) 14_565 1_555   5_666
	D_6       C_1       C_3        111.7(15) 14_565 1_555   4_755
	D_6       C_1       C_5_3      137.5(10) 14_565 1_555  19_655
	D_6       C_1       C_3        114.9(4) 14_565 1_555   1_555
	D_6       C_1       D_2        168.9(13) 14_565 1_555   1_555
	D_6       C_1       C_6_3      126.7(17) 14_565 1_555  31_555
	D_6       C_1       C_2        144.5(6) 14_565 1_555   1_555
	D_6       C_1       D_1        94.8(3) 14_565 1_555   1_555
	D_1_4     C_1       D_6        135.1(18)  9_666 1_555  14_565
	D_1_4     C_1       D_6        166.5(15)  9_666 1_555   2_765
	D_1_4     C_1       C_4        103.1(17)  9_666 1_555  21_665
	D_1_4     C_1       C_5        126.5(18)  9_666 1_555   4_755
	C_4       C_1       D_6        104.5(11)  4_755 1_555  14_565
	C_4       C_1       C_5_3      117.7(13)  4_755 1_555  19_655
	C_4       C_1       D_6        108.9(15)  4_755 1_555   1_555
	C_4       C_1       D_1        142.5(14)  4_755 1_555   1_555
	D_5_3     C_1       C_4        139.3(16) 19_655 1_555   4_755
	D_5_3     C_1       D_6        115.3(11) 19_655 1_555  14_565
	D_5_3     C_1       C_3        127.4(11) 19_655 1_555   4_755
	D_5_3     C_1       C_5        154.3(19) 19_655 1_555   1_555
	D_5_3     C_1       C_3        126.2(11) 19_655 1_555   1_555
	D_5_3     C_1       D_6        105.0(12) 19_655 1_555   2_765
	D_5_3     C_1       D_6        111.6(14) 19_655 1_555   1_555
	D_5_3     C_1       C_4        138.4(18) 19_655 1_555  21_665
	D_5_3     C_1       C_2        110.5(13) 19_655 1_555   4_755
	D_5_3     C_1       C_6        134.4(16) 19_655 1_555   1_555
	D_2       C_1       C_5        114.0(8)  4_755 1_555   4_755
	D_2       C_1       C_4        131.2(17)  4_755 1_555  25_565
	D_2       C_1       D_1        123.5(16)  4_755 1_555   1_555
	C_1_3     C_1       D_6        145.2(13) 19_655 1_555  14_565
	C_1_3     C_1       D_6        162.8(19) 19_655 1_555   2_765
	C_1_3     C_1       C_4        100.2(13) 19_655 1_555  21_665
	C_1_3     C_1       C_5        100.0(13) 19_655 1_555   4_755
	C_1_3     C_1       D_4        106.2(18) 19_655 1_555  21_665
	C_1_3     C_1       C_4        108.1(19) 19_655 1_555  25_565
	C_1_3     C_1       D_1        101.7(12) 19_655 1_555   4_755
	C_1_3     C_1       C_6        121.3(17) 19_655 1_555   1_555
	C_1_3     C_1       D_1        110.2(10) 19_655 1_555   1_555
	C_1_3     C_1       C_6        138.8(16) 19_655 1_555   4_755
	C_5_3     C_1       C_4        124.7(12) 31_555 1_555   4_755
	C_5_3     C_1       D_6        107.8(11) 31_555 1_555  14_565
	C_5_3     C_1       C_5        106.4(18) 31_555 1_555   1_555
	C_5_3     C_1       D_6        138.2(15) 31_555 1_555   2_765
	C_5_3     C_1       C_5        107.5(19) 31_555 1_555  21_665
	C_5_3     C_1       C_5        157.2(13) 31_555 1_555   4_755
	C_5_3     C_1       C_5        130.7(19) 31_555 1_555  25_565
	C_5_3     C_1       D_6        135.4(15) 31_555 1_555   4_755
	H4        C_1       C_1_3      113.5(13) 18_654 1_555  19_655
	H4        C_1       D_2        121.4(10) 18_654 1_555   4_755
	H4        C_1       C_4        148.7(18) 18_654 1_555   4_755
	H4        C_1       C_3        158.5(12) 18_654 1_555   4_755
	H4        C_1       C_5        143.9(11) 18_654 1_555   1_555
	H4        C_1       C_3        155.7(11) 18_654 1_555   1_555
	H4        C_1       C_4        129.8(17) 18_654 1_555  21_665
	H4        C_1       C_5        123.7(16) 18_654 1_555   4_755
	H4        C_1       C_5        149.6(18) 18_654 1_555  25_565
	H4        C_1       C_2        139.1(12) 18_654 1_555   4_755
	H4        C_1       D_4        101.7(17) 18_654 1_555  21_665
	H4        C_1       C_4        105.3(19) 18_654 1_555  25_565
	H4        C_1       C_6        114.0(11) 18_654 1_555   1_555
	H4        C_1       C_2        125.9(11) 18_654 1_555   1_555
	C_6       C_1       H4         96.9(9)  2_765 1_555  18_654
	C_6       C_1       C_5_3      150.4(18)  2_765 1_555  31_555
	C_6       C_1       C_1_3      146.2(9)  2_765 1_555  19_655
	C_6       C_1       D_5_3      128.7(11)  2_765 1_555  19_655
	C_6       C_1       D_1_4      169.5(18)  2_765 1_555   9_666
	C_6       C_1       D_1_4      170.4(15)  2_765 1_555   5_666
	C_6       C_1       C_3        101.7(4)  2_765 1_555   4_755
	C_6       C_1       C_5_3      150.2(14)  2_765 1_555  19_655
	C_6       C_1       C_3        101.2(5)  2_765 1_555   1_555
	C_6       C_1       C_2        119.4(14)  2_765 1_555   4_755
	C_6       C_1       C_6_3      171.0(14)  2_765 1_555  19_655
	C_6       C_1       D_1        103.2(12)  2_765 1_555   4_755
	C_6       C_1       C_2        118.7(15)  2_765 1_555   1_555
	C_1_3     C_1       C_6        146.4(10) 31_555 1_555   2_765
	C_1_3     C_1       H4         116.2(13) 31_555 1_555  18_654
	C_1_3     C_1       D_6        136.4(12) 31_555 1_555  14_565
	C_1_3     C_1       D_6        168.3(13) 31_555 1_555   2_765
	C_1_3     C_1       C_5        104.0(12) 31_555 1_555   4_755
	C_1_3     C_1       D_6        170.2(19) 31_555 1_555   4_755
	C_1_3     C_1       C_4        114.3(19) 31_555 1_555  25_565
	C_1_3     C_1       C_6        113.5(17) 31_555 1_555   1_555
	C_1_3     C_1       D_1        114.0(10) 31_555 1_555   1_555
	C_1_3     C_1       C_6        141.7(12) 31_555 1_555   4_755
	C3        C_1       C_1_3      134.2(13) 18_654 1_555  31_555
	C3        C_1       C_1_3      133.8(13) 18_654 1_555  19_655
	C3        C_1       D_2        126.0(12) 18_654 1_555   4_755
	C3        C_1       C_4        150.6(14) 18_654 1_555   4_755
	C3        C_1       D_1_4      110.0(15) 18_654 1_555   9_666
	C3        C_1       D_1_4      109.1(16) 18_654 1_555   5_666
	C3        C_1       C_5        121.6(11) 18_654 1_555   1_555
	C3        C_1       C_3        178.1(11) 18_654 1_555   1_555
	C3        C_1       D_2        122.2(12) 18_654 1_555   1_555
	C3        C_1       C_4        109.2(16) 18_654 1_555  21_665
	C3        C_1       C_5        118.1(13) 18_654 1_555   4_755
	C3        C_1       C_6_3      109.2(14) 18_654 1_555  31_555
	C3        C_1       C_2        143.2(18) 18_654 1_555   4_755
	C3        C_1       C_4        102.5(18) 18_654 1_555  25_565
	C3        C_1       C_6_3      108.1(14) 18_654 1_555  19_655
	C3        C_1       C_2        148.3(11) 18_654 1_555   1_555
	C_4       C_1       C3         151.6(11)  1_555 1_555  18_654
	C_4       C_1       H4         173.2(11)  1_555 1_555  18_654
	C_4       C_1       C_5_3      103.1(10)  1_555 1_555  31_555
	C_4       C_1       D_5_3      149.5(14)  1_555 1_555  19_655
	C_4       C_1       C_5_3      126.1(12)  1_555 1_555  19_655
	C_4       C_1       D_6        105.5(14)  1_555 1_555   2_765
	D_5       C_1       C3         107.8(15)  2_765 1_555  18_654
	D_5       C_1       C_1_3      111.2(16)  2_765 1_555  31_555
	D_5       C_1       H4         111.7(16)  2_765 1_555  18_654
	D_5       C_1       C_5_3      163.2(17)  2_765 1_555  31_555
	D_5       C_1       C_1_3      105.8(15)  2_765 1_555  19_655
	D_5       C_1       D_2        125.3(10)  2_765 1_555   4_755
	D_5       C_1       D_5_3      127.7(18)  2_765 1_555  19_655
	D_5       C_1       C_5_3      125.9(18)  2_765 1_555  19_655
	D_5       C_1       C_6_3      136.9(19)  2_765 1_555  31_555
	D_5       C_1       C_2        107.3(13)  2_765 1_555   4_755
	D_5       C_1       D_1        149.2(16)  2_765 1_555   4_755
	D_5       C_1       D_1        107.9(18)  2_765 1_555   1_555
	C_3       C_1       C_1_3      120.4(13) 27_545 1_555  31_555
	C_3       C_1       C_5_3      161.6(12) 27_545 1_555  31_555
	C_3       C_1       C_1_3      113.4(13) 27_545 1_555  19_655
	C_3       C_1       D_2        139.7(9) 27_545 1_555   4_755
	C_3       C_1       D_5_3      114.5(14) 27_545 1_555  19_655
	C_3       C_1       D_1_4      135.8(17) 27_545 1_555   9_666
	C_3       C_1       D_1_4      127.3(17) 27_545 1_555   5_666
	C_3       C_1       C_5_3      118.0(11) 27_545 1_555  19_655
	C_3       C_1       C_4        103.0(13) 27_545 1_555  21_665
	C_3       C_1       C_6_3      143.3(17) 27_545 1_555  31_555
	C_3       C_1       C_2        121.9(11) 27_545 1_555   4_755
	C_3       C_1       D_4        124.5(18) 27_545 1_555  21_665
	C_3       C_1       C_6_3      127.2(17) 27_545 1_555  19_655
	C_3       C_1       D_1        144.9(9) 27_545 1_555   4_755
	D_5_3     C_1       C_3        154.1(15) 31_555 1_555  27_545
	D_5_3     C_1       D_5        169.2(16) 31_555 1_555   2_765
	D_5_3     C_1       C_4        118.6(12) 31_555 1_555   1_555
	D_5_3     C_1       C_6        130.8(14) 31_555 1_555   2_765
	D_5_3     C_1       C_4        147.0(15) 31_555 1_555   4_755
	D_5_3     C_1       C_3        115.1(14) 31_555 1_555   4_755
	D_5_3     C_1       C_5        110.9(17) 31_555 1_555   1_555
	D_5_3     C_1       C_3        118.3(11) 31_555 1_555   1_555
	D_5_3     C_1       D_6        115.4(14) 31_555 1_555   2_765
	D_5_3     C_1       C_5        151.6(19) 31_555 1_555  25_565
	D_5_3     C_1       D_6        112.6(15) 31_555 1_555   4_755
	D_5_3     C_1       D_5        117.5(19) 31_555 1_555  25_565
	D_5_3     C_1       C_2        109.9(16) 31_555 1_555   1_555
	C_6       C_1       D_5_3      113.7(10) 14_565 1_555  31_555
	C_6       C_1       C_1_3      134.1(8) 14_565 1_555  31_555
	C_6       C_1       H4         105.2(10) 14_565 1_555  18_654
	C_6       C_1       C_5_3      127.1(10) 14_565 1_555  31_555
	C_6       C_1       C_1_3      139.9(9) 14_565 1_555  19_655
	C_6       C_1       D_5_3      135.2(10) 14_565 1_555  19_655
	C_6       C_1       D_1_4      146.3(16) 14_565 1_555   9_666
	C_6       C_1       D_1_4      155.6(17) 14_565 1_555   5_666
	C_6       C_1       C_3        96.3(8) 14_565 1_555   4_755
	C_6       C_1       C_5_3      159.5(9) 14_565 1_555  19_655
	C_6       C_1       C_3        98.2(3) 14_565 1_555   1_555
	C_6       C_1       D_2        146.4(10) 14_565 1_555   1_555
	C_6       C_1       C_6_3      138.2(16) 14_565 1_555  31_555
	C_6       C_1       C_6_3      156.5(17) 14_565 1_555  19_655
	C_6       C_1       C_2        125.2(5) 14_565 1_555   1_555
	C_6       C_1       D_1        109.3(5) 14_565 1_555   1_555
	D_1_3     C_1       C_6        124.2(8) 31_555 1_555  14_565
	D_1_3     C_1       C3         152.6(14) 31_555 1_555  18_654
	D_1_3     C_1       C_6        126.5(9) 31_555 1_555   2_765
	D_1_3     C_1       H4         130.7(14) 31_555 1_555  18_654
	D_1_3     C_1       D_6        137.6(10) 31_555 1_555  14_565
	D_1_3     C_1       D_6        145.8(14) 31_555 1_555   2_765
	D_1_3     C_1       D_6        136.4(14) 31_555 1_555   1_555
	D_1_3     C_1       D_6        148.2(17) 31_555 1_555   4_755
	D_1_3     C_1       D_4        107.1(18) 31_555 1_555  21_665
	D_1_3     C_1       D_1        115.2(16) 31_555 1_555   4_755
	D_1_3     C_1       C_6        111.6(12) 31_555 1_555   1_555
	D_1_3     C_1       D_1        126.2(10) 31_555 1_555   1_555
	D_1_3     C_1       C_6        119.8(13) 31_555 1_555   4_755
	D_1_3     C_1       C_6        118.1(8) 19_655 1_555  14_565
	D_1_3     C_1       C_3        108.1(13) 19_655 1_555  27_545
	D_1_3     C_1       C3         153.1(14) 19_655 1_555  18_654
	D_1_3     C_1       C_6        127.3(10) 19_655 1_555   2_765
	D_1_3     C_1       H4         135.0(14) 19_655 1_555  18_654
	D_1_3     C_1       D_5_3      102.9(15) 19_655 1_555  19_655
	D_1_3     C_1       D_6        127.4(10) 19_655 1_555  14_565
	D_1_3     C_1       D_6        150.0(12) 19_655 1_555   2_765
	D_1_3     C_1       D_6        125.1(15) 19_655 1_555   1_555
	D_1_3     C_1       D_6        154.3(14) 19_655 1_555   4_755
	D_1_3     C_1       C_4        100.6(19) 19_655 1_555  25_565
	D_1_3     C_1       D_1        104.4(17) 19_655 1_555   4_755
	D_1_3     C_1       C_6        101.7(13) 19_655 1_555   1_555
	D_1_3     C_1       D_1        132.1(9) 19_655 1_555   1_555
	D_1_3     C_1       C_6        123.4(12) 19_655 1_555   4_755
	C3        C_1       D_1_3      137.9(13) 30_554 1_555  19_655
	C3        C_1       D_1_3      147.0(13) 30_554 1_555  31_555
	C3        C_1       C_3        113.8(14) 30_554 1_555  27_545
	C3        C_1       D_5        124.3(16) 30_554 1_555   2_765
	C3        C_1       C_4        129.4(10) 30_554 1_555   1_555
	C3        C_1       C_1_3      124.6(12) 30_554 1_555  31_555
	C3        C_1       C_1_3      129.3(13) 30_554 1_555  19_655
	C3        C_1       D_2        103.5(15) 30_554 1_555   4_755
	C3        C_1       C_4        156.9(14) 30_554 1_555   4_755
	C3        C_1       D_1_4      102.9(15) 30_554 1_555   9_666
	C3        C_1       D_1_4      106.8(16) 30_554 1_555   5_666
	C3        C_1       C_5        101.3(10) 30_554 1_555   1_555
	C3        C_1       C_3        154.7(11) 30_554 1_555   1_555
	C3        C_1       D_2        138.5(12) 30_554 1_555   1_555
	C3        C_1       C_5        124.1(18) 30_554 1_555  21_665
	C3        C_1       C_5        130.6(16) 30_554 1_555   4_755
	C3        C_1       C_4        120.8(19) 30_554 1_555  25_565
	C3        C_1       C_6_3      106.1(15) 30_554 1_555  19_655
	C3        C_1       C_2        158.5(14) 30_554 1_555   1_555
	C_3       C_1       C3         111.6(11) 25_565 1_555  30_554
	C_3       C_1       D_1_3      110.1(14) 25_565 1_555  19_655
	C_3       C_1       D_1_3      101.2(14) 25_565 1_555  31_555
	C_3       C_1       D_5_3      154.1(14) 25_565 1_555  31_555
	C_3       C_1       C_1_3      123.0(15) 25_565 1_555  31_555
	C_3       C_1       C_5_3      164.6(16) 25_565 1_555  31_555
	C_3       C_1       C_1_3      116.3(15) 25_565 1_555  19_655
	C_3       C_1       D_2        140.6(9) 25_565 1_555   4_755
	C_3       C_1       D_5_3      116.2(17) 25_565 1_555  19_655
	C_3       C_1       C_5_3      120.9(17) 25_565 1_555  19_655
	C_3       C_1       C_4        100.4(13) 25_565 1_555  21_665
	C_3       C_1       C_6_3      146.5(19) 25_565 1_555  31_555
	C_3       C_1       C_2        122.5(10) 25_565 1_555   4_755
	C_3       C_1       D_4        121.2(19) 25_565 1_555  21_665
	C_3       C_1       D_1        141.9(11) 25_565 1_555   4_755
	H4        C_1       C_3        132.7(13) 30_554 1_555  25_565
	H4        C_1       D_1_3      117.1(12) 30_554 1_555  19_655
	H4        C_1       D_1_3      125.9(13) 30_554 1_555  31_555
	H4        C_1       C_3        134.7(15) 30_554 1_555  27_545
	H4        C_1       D_5        145.3(16) 30_554 1_555   2_765
	H4        C_1       C_4        123.0(10) 30_554 1_555   1_555
	H4        C_1       C_1_3      103.5(12) 30_554 1_555  31_555
	H4        C_1       C_6        101.7(12) 30_554 1_555   2_765
	H4        C_1       C_1_3      108.8(12) 30_554 1_555  19_655
	H4        C_1       C_4        160.4(17) 30_554 1_555   4_755
	H4        C_1       C_3        133.8(18) 30_554 1_555   4_755
	H4        C_1       C_5        101.3(12) 30_554 1_555   1_555
	H4        C_1       C_3        138.5(11) 30_554 1_555   1_555
	H4        C_1       D_2        126.1(16) 30_554 1_555   1_555
	H4        C_1       C_5        120.6(17) 30_554 1_555  21_665
	H4        C_1       C_5        150.1(19) 30_554 1_555   4_755
	H4        C_1       C_2        100.4(18) 30_554 1_555   4_755
	H4        C_1       C_2        138.7(16) 30_554 1_555   1_555
	C_5       C_1       H4         129.5(14)  2_765 1_555  30_554
	C_5       C_1       C3         110.7(13)  2_765 1_555  30_554
	C_5       C_1       D_1_3      103.8(11)  2_765 1_555  19_655
	C_5       C_1       D_1_3      100.1(11)  2_765 1_555  31_555
	C_5       C_1       D_5_3      158.4(16)  2_765 1_555  31_555
	C_5       C_1       C3         102.9(12)  2_765 1_555  18_654
	C_5       C_1       C_1_3      122.0(11)  2_765 1_555  31_555
	C_5       C_1       H4         115.3(13)  2_765 1_555  18_654
	C_5       C_1       C_5_3      168.0(16)  2_765 1_555  31_555
	C_5       C_1       C_1_3      119.4(11)  2_765 1_555  19_655
	C_5       C_1       D_2        122.6(10)  2_765 1_555   4_755
	C_5       C_1       D_5_3      141.3(17)  2_765 1_555  19_655
	C_5       C_1       D_1_4      145.8(16)  2_765 1_555   9_666
	C_5       C_1       D_1_4      142.4(17)  2_765 1_555   5_666
	C_5       C_1       C_5_3      146.8(18)  2_765 1_555  19_655
	C_5       C_1       C_6_3      147.8(14)  2_765 1_555  31_555
	C_5       C_1       C_2        105.6(6)  2_765 1_555   4_755
	C_5       C_1       C_6_3      143.1(16)  2_765 1_555  19_655
	C_5       C_1       D_1        128.4(15)  2_765 1_555   4_755
	C_5       C_1       D_1        113.9(14)  2_765 1_555   1_555
	D_5       C_1       H4         141.7(16)  4_755 1_555  30_554
	D_5       C_1       C3         120.8(14)  4_755 1_555  30_554
	D_5       C_1       D_5_3      167.9(11)  4_755 1_555  31_555
	D_5       C_1       C3         105.6(11)  4_755 1_555  18_654
	D_5       C_1       C_1_3      114.6(13)  4_755 1_555  31_555
	D_5       C_1       H4         111.0(13)  4_755 1_555  18_654
	D_5       C_1       C_5_3      167.2(18)  4_755 1_555  31_555
	D_5       C_1       C_1_3      109.5(14)  4_755 1_555  19_655
	D_5       C_1       D_2        126.8(5)  4_755 1_555   4_755
	D_5       C_1       C_6_3      140.6(17)  4_755 1_555  31_555
	D_5       C_1       C_2        108.8(5)  4_755 1_555   4_755
	D_5       C_1       D_1        145.1(16)  4_755 1_555   4_755
	D_5       C_1       D_1        107.6(16)  4_755 1_555   1_555
	C_4       C_1       H4         118.8(11) 27_545 1_555  30_554
	C_4       C_1       D_1_3      117.6(13) 27_545 1_555  19_655
	C_4       C_1       D_1_3      113.1(13) 27_545 1_555  31_555
	C_4       C_1       D_5_3      147.7(14) 27_545 1_555  31_555
	C_4       C_1       C_1_3      135.4(13) 27_545 1_555  31_555
	C_4       C_1       H4         101.8(13) 27_545 1_555  18_654
	C_4       C_1       C_5_3      169.0(14) 27_545 1_555  31_555
	C_4       C_1       C_1_3      131.9(13) 27_545 1_555  19_655
	C_4       C_1       D_2        134.9(16) 27_545 1_555   4_755
	C_4       C_1       D_5_3      130.0(15) 27_545 1_555  19_655
	C_4       C_1       D_1_4      158.3(17) 27_545 1_555   9_666
	C_4       C_1       D_1_4      152.5(17) 27_545 1_555   5_666
	C_4       C_1       C_5_3      142.7(14) 27_545 1_555  19_655
	C_4       C_1       C_6_3      161.6(17) 27_545 1_555  31_555
	C_4       C_1       C_2        118.7(11) 27_545 1_555   4_755
	C_4       C_1       C_6_3      152.8(17) 27_545 1_555  19_655
	C_4       C_1       D_1        121.8(7) 27_545 1_555   4_755
	C_4       C_1       C_2        102.4(18) 27_545 1_555   1_555
	C_4       C_1       D_1        100.9(12) 27_545 1_555   1_555
	D_3       C_1       H4         120.8(13) 27_545 1_555  30_554
	D_3       C_1       C3         102.0(13) 27_545 1_555  30_554
	D_3       C_1       D_1_3      119.0(14) 27_545 1_555  19_655
	D_3       C_1       D_1_3      107.3(13) 27_545 1_555  31_555
	D_3       C_1       D_5_3      133.4(14) 27_545 1_555  31_555
	D_3       C_1       C_4        107.9(13) 27_545 1_555   1_555
	D_3       C_1       C_1_3      124.7(14) 27_545 1_555  31_555
	D_3       C_1       C_5_3      143.2(14) 27_545 1_555  31_555
	D_3       C_1       C_1_3      116.0(13) 27_545 1_555  19_655
	D_3       C_1       D_2        154.3(13) 27_545 1_555   4_755
	D_3       C_1       D_1_4      130.0(18) 27_545 1_555   9_666
	D_3       C_1       D_1_4      120.2(18) 27_545 1_555   5_666
	D_3       C_1       C_3        105.4(15) 27_545 1_555   4_755
	D_3       C_1       C_5_3      100.7(12) 27_545 1_555  19_655
	D_3       C_1       C_3        100.8(14) 27_545 1_555   1_555
	D_3       C_1       C_4        121.2(17) 27_545 1_555  21_665
	D_3       C_1       C_6_3      138.5(19) 27_545 1_555  31_555
	D_3       C_1       C_2        138.9(16) 27_545 1_555   4_755
	D_3       C_1       C_6_3      119.7(18) 27_545 1_555  19_655
	D_3       C_1       D_1        136.1(14) 27_545 1_555   4_755
	D_6_3     C_2       C_3        111.8(19) 19_655 1_555   1_555
	D_6_3     C_2       D_2        117.4(17) 19_655 1_555   1_555
	C_3       C_2       D_2        124.6(17)  4_755 1_555   1_555
	C_6_3     C_2       C_3        110.1(18) 31_555 1_555   1_555
	C_1       C_2       C_3        103.9(13)  4_755 1_555   1_555
	C_1       C_2       D_2        133.2(10)  4_755 1_555   1_555
	C_4       C_2       C_1        104.1(15)  4_755 1_555   4_755
	C_4       C_2       C_1        104.9(18)  4_755 1_555   1_555
	C_4       C_2       D_2        118.5(19)  4_755 1_555   1_555
	C_4       C_2       C_3        103.8(18) 25_565 1_555   4_755
	C_4       C_2       C_3        101.4(16) 25_565 1_555   1_555
	D_4       C_2       C_3        130.2(19) 25_565 1_555   4_755
	C_6       C_2       C_3        104.6(16)  4_755 1_555   4_755
	C_6       C_2       C_3        106.1(15)  4_755 1_555   1_555
	C_5       C_2       D_2        165.4(14) 21_665 1_555   1_555
	D_3       C_2       D_1_4      100.1(17)  1_555 1_555   9_666
	D_3       C_2       C_5        94.4(8)  1_555 1_555   4_755
	D_3       C_2       C_6        128.4(11)  1_555 1_555   4_755
	D_3       C_2       D_1_4      102.7(19)  1_555 1_555   5_666
	D_3       C_2       D_4        147.5(17)  1_555 1_555  25_565
	D_3       C_2       C_4        114.2(14)  1_555 1_555  25_565
	D_3       C_2       C_1        128.7(14)  1_555 1_555   4_755
	D_3       C_2       C_6_3      113.8(14)  1_555 1_555  31_555
	D_3       C_2       C_1        146.1(3)  1_555 1_555   1_555
	D_3       C_2       D_2        93.9(3)  1_555 1_555   1_555
	D_1       C_2       D_3        172.2(6)  1_555 1_555   1_555
	D_1       C_2       C_5        100.3(15)  1_555 1_555  21_665
	D_1       C_2       C_4        122.5(17)  1_555 1_555   4_755
	D_1       C_2       C_1_3      113.4(17)  1_555 1_555  31_555
	D_1       C_2       C_1_3      115.5(18)  1_555 1_555  19_655
	D_1       C_2       C_3        146.1(3)  1_555 1_555   1_555
	D_1       C_2       D_2        93.9(3)  1_555 1_555   1_555
	D_2       C_2       D_4        116.9(19)  4_755 1_555  25_565
	C_6       C_2       D_3        116.1(3)  1_555 1_555   1_555
	C_4       C_2       D_1        116.1(3)  1_555 1_555   1_555
	D_3       C_2       C_5        99.0(9)  4_755 1_555   4_755
	D_3       C_2       C_6        123.0(15)  4_755 1_555   4_755
	D_3       C_2       D_4        148.4(18)  4_755 1_555  25_565
	D_3       C_2       C_4        119.5(14)  4_755 1_555  25_565
	C_5_3     C_2       D_3        135.5(13) 19_655 1_555   1_555
	C_5_3     C_2       C_5        128.5(16) 19_655 1_555   4_755
	C_5_3     C_2       C_4        107.9(19) 19_655 1_555  25_565
	C_5_3     C_2       C_3        149.4(19) 19_655 1_555   1_555
	H55       C_2       C_4        109.6(11) 10_665 1_555   1_555
	H55       C_2       D_2        123.6(6) 10_665 1_555   4_755
	H55       C_2       D_1        129.6(15) 10_665 1_555   1_555
	H55       C_2       C_5        122.7(18) 10_665 1_555  21_665
	D_1       C_2       H55        162.2(11)  4_755 1_555  10_665
	D_1       C_2       D_3        136.6(14)  4_755 1_555   1_555
	D_1       C_2       C_4        119.5(15)  4_755 1_555   4_755
	D_1       C_2       C_3        114.7(14)  4_755 1_555   1_555
	D_1       C_2       D_2        119.0(13)  4_755 1_555   1_555
	D_4       C_2       H55        174.7(16) 21_665 1_555  10_665
	D_4       C_2       D_3        118.0(12) 21_665 1_555   1_555
	D_4       C_2       D_2        142.1(11) 21_665 1_555   1_555
	H5        C_2       D_4        128.2(17) 23_655 1_555  21_665
	H5        C_2       D_1        111.6(11) 23_655 1_555   4_755
	H5        C_2       D_2        148.5(9) 23_655 1_555   4_755
	H5        C_2       D_3        111.8(11) 23_655 1_555   1_555
	H5        C_2       D_1_3      129.4(17) 23_655 1_555  19_655
	H5        C_2       C_1_3      116.4(17) 23_655 1_555  31_555
	H5        C_2       C_1        117.9(17) 23_655 1_555   4_755
	H5        C_2       C_6_3      112.1(17) 23_655 1_555  31_555
	H5        C_2       C_1_3      103.8(17) 23_655 1_555  19_655
	H5        C_2       D_1_3      110.4(18) 23_655 1_555  31_555
	H5        C_2       C_3        131.6(12) 23_655 1_555   1_555
	C_2_3     C_2       D_1        111.3(16) 19_655 1_555   4_755
	C_2_3     C_2       C_4        115.8(19) 19_655 1_555   1_555
	C_2_3     C_2       D_1        114.3(12) 19_655 1_555   1_555
	C_2_3     C_2       C_5        156.1(16) 19_655 1_555   4_755
	C_2_3     C_2       C_6        159.7(17) 19_655 1_555   4_755
	C_2_3     C_2       D_4        137.0(19) 19_655 1_555  25_565
	C_2_3     C_2       C_4        122.2(13) 19_655 1_555   4_755
	C_2_3     C_2       C_1        132.2(19) 19_655 1_555   1_555
	C_4       C_2       H5         140.3(19) 21_665 1_555  23_655
	C_4       C_2       H55        151.5(16) 21_665 1_555  10_665
	C_4       C_2       C_5_3      108.3(16) 21_665 1_555  19_655
	C_4       C_2       D_2        165.1(10) 21_665 1_555   1_555
	C_6       C_2       C_2_3      126.9(15) 25_565 1_555  19_655
	C_6       C_2       H5         102.7(17) 25_565 1_555  23_655
	C_6       C_2       D_1        114.6(14) 25_565 1_555   4_755
	C_6       C_2       D_1        118.2(18) 25_565 1_555   1_555
	C_6       C_2       C_1_3      121.3(18) 25_565 1_555  31_555
	C_5       C_2       H55        136.7(16)  1_555 1_555  10_665
	C_5       C_2       C_5_3      123.2(17)  1_555 1_555  19_655
	D_4       C_2       C_2_3      110.5(11)  4_755 1_555  19_655
	D_4       C_2       D_1        132.9(12)  4_755 1_555   4_755
	D_4       C_2       D_1        131.6(18)  4_755 1_555   1_555
	D_4       C_2       C_1_3      113.8(17)  4_755 1_555  31_555
	D_4       C_2       C_1        117.5(15)  4_755 1_555   4_755
	D_4       C_2       C_1_3      112.9(16)  4_755 1_555  19_655
	D_4       C_2       D_2        105.8(19)  4_755 1_555   1_555
	D_5       C_2       C_2_3      145.7(18)  2_765 1_555  19_655
	D_5       C_2       D_1        100.1(8)  2_765 1_555   4_755
	D_5       C_2       C_5_3      124.0(15)  2_765 1_555  19_655
	D_5       C_2       D_3        103.6(12)  2_765 1_555   4_755
	D_5       C_2       D_3        95.0(9)  2_765 1_555   1_555
	D_5       C_2       C_1_3      163.0(19)  2_765 1_555  31_555
	D_5       C_2       C_1_3      160.2(19)  2_765 1_555  19_655
	H5        C_2       C_5        129.7(18) 14_665 1_555   1_555
	H5        C_2       C_4        144.6(17) 14_665 1_555  21_665
	H5        C_2       D_1        165.5(17) 14_665 1_555   4_755
	H5        C_2       C_5_3      106.9(12) 14_665 1_555  19_655
	H5        C_2       C_4        105.3(11) 14_665 1_555   1_555
	H5        C_2       D_2        131.3(5) 14_665 1_555   4_755
	H5        C_2       D_1        128.2(16) 14_665 1_555   1_555
	C_5_3     C_2       H5         136.8(16) 31_555 1_555  14_665
	C_5_3     C_2       D_5        139.7(14) 31_555 1_555   2_765
	C_5_3     C_2       C_6        146.8(13) 31_555 1_555  25_565
	C_5_3     C_2       H5         107.8(11) 31_555 1_555  23_655
	C_5_3     C_2       H55        126.6(17) 31_555 1_555  10_665
	C_5_3     C_2       C_4        104.8(17) 31_555 1_555   1_555
	C_5_3     C_2       D_3        120.2(9) 31_555 1_555   1_555
	C_5_3     C_2       C_5        133.2(16) 31_555 1_555   4_755
	C_5_3     C_2       C_4        119.7(17) 31_555 1_555  25_565
	C_5_3     C_2       C_3        116.0(12) 31_555 1_555   1_555
	D_6       C_2       H5         120.3(17)  4_755 1_555  14_665
	D_6       C_2       C_2_3      149.8(16)  4_755 1_555  19_655
	D_6       C_2       H55        128.6(18)  4_755 1_555  10_665
	D_6       C_2       D_3        134.1(12)  4_755 1_555   4_755
	D_6       C_2       D_2        107.8(16)  4_755 1_555   4_755
	D_6       C_2       D_3        138.4(11)  4_755 1_555   1_555
	D_6       C_2       C_3        115.7(16)  4_755 1_555   4_755
	D_6       C_2       C_3        117.1(18)  4_755 1_555   1_555
	H55       C_2       C_5_3      117.7(10) 19_655 1_555  31_555
	H55       C_2       C_4        136.5(19) 19_655 1_555  21_665
	H55       C_2       D_4        129.7(18) 19_655 1_555  21_665
	H55       C_2       D_1        116.5(13) 19_655 1_555   4_755
	H55       C_2       D_2        158.7(10) 19_655 1_555   4_755
	H55       C_2       D_3        106.6(11) 19_655 1_555   1_555
	H55       C_2       D_1_4      113.3(19) 19_655 1_555   9_666
	H55       C_2       D_1_3      131.1(16) 19_655 1_555  19_655
	H55       C_2       C_1_3      123.8(16) 19_655 1_555  31_555
	H55       C_2       C_6_3      122.3(17) 19_655 1_555  31_555
	H55       C_2       C_1_3      110.8(16) 19_655 1_555  19_655
	H55       C_2       D_1_3      111.3(18) 19_655 1_555  31_555
	H55       C_2       C_3        123.6(11) 19_655 1_555   1_555
	C_1_4     C_2       H55        100.4(12)  5_666 1_555  19_655
	C_1_4     C_2       D_6        123.3(16)  5_666 1_555   4_755
	C_1_4     C_2       D_5        161.8(16)  5_666 1_555   2_765
	C_1_4     C_2       D_4        140.3(16)  5_666 1_555   4_755
	C_1_4     C_2       C_5        168.9(13)  5_666 1_555   4_755
	C_1_4     C_2       C_6        130.5(18)  5_666 1_555   4_755
	C_1_4     C_2       C_4        148.3(18)  5_666 1_555  25_565
	C_1_4     C_2       C_3        109.8(14)  5_666 1_555   1_555
	C_1_4     C_2       C_1        101.5(17)  5_666 1_555   1_555
	C_3       C_2       C_1_4      148.5(14) 27_545 1_555   5_666
	C_3       C_2       C_5_3      130.2(14) 27_545 1_555  31_555
	C_3       C_2       C_2_3      143.4(15) 27_545 1_555  19_655
	C_3       C_2       D_1        94.2(9) 27_545 1_555   4_755
	C_3       C_2       C_5_3      110.0(16) 27_545 1_555  19_655
	C_3       C_2       D_3        117.5(13) 27_545 1_555   4_755
	C_3       C_2       D_2        143.0(19) 27_545 1_555   4_755
	C_3       C_2       D_3        107.7(10) 27_545 1_555   1_555
	C_3       C_2       C_1_3      175.3(15) 27_545 1_555  31_555
	C_3       C_2       C_1_3      163.6(19) 27_545 1_555  19_655
	C_3       C_2       D_2        100.4(19) 27_545 1_555   1_555
	C_1_4     C_2       C_3        150.8(14)  9_666 1_555  27_545
	C_1_4     C_2       H55        103.4(13)  9_666 1_555  19_655
	C_1_4     C_2       D_6        123.1(16)  9_666 1_555   4_755
	C_1_4     C_2       D_5        164.4(15)  9_666 1_555   2_765
	C_1_4     C_2       D_4        140.5(17)  9_666 1_555   4_755
	C_1_4     C_2       C_5        169.3(15)  9_666 1_555   4_755
	C_1_4     C_2       C_6        129.7(19)  9_666 1_555   4_755
	C_1_4     C_2       C_4        149.4(19)  9_666 1_555  25_565
	C_1_4     C_2       C_3        108.1(14)  9_666 1_555   1_555
	C_1_4     C_2       C_1        100.5(18)  9_666 1_555   1_555
	D_5       C_2       C_1_4      165.5(15)  4_755 1_555   9_666
	D_5       C_2       C_1_4      163.2(15)  4_755 1_555   5_666
	D_5       C_2       C_5_3      138.1(16)  4_755 1_555  31_555
	D_5       C_2       C_2_3      148.0(15)  4_755 1_555  19_655
	D_5       C_2       C_5_3      124.4(14)  4_755 1_555  19_655
	D_5       C_2       D_3        103.4(12)  4_755 1_555   4_755
	D_5       C_2       D_2        134.9(14)  4_755 1_555   4_755
	D_5       C_2       D_3        95.6(8)  4_755 1_555   1_555
	D_5       C_2       C_1_3      163.0(19)  4_755 1_555  31_555
	D_5       C_2       C_1_3      161.8(16)  4_755 1_555  19_655
	D_2_4     C_2       D_5        137.3(16)  9_666 1_555   4_755
	D_2_4     C_2       C_3        132.6(16)  9_666 1_555  27_545
	D_2_4     C_2       D_6        148.5(17)  9_666 1_555   4_755
	D_2_4     C_2       D_5        134.9(19)  9_666 1_555   2_765
	D_2_4     C_2       D_4        104.8(13)  9_666 1_555   4_755
	D_2_4     C_2       C_6        122.4(16)  9_666 1_555  25_565
	D_2_4     C_2       D_1        119.8(15)  9_666 1_555   4_755
	D_2_4     C_2       C_4        120.8(18)  9_666 1_555   1_555
	D_2_4     C_2       D_1        116.0(13)  9_666 1_555   1_555
	D_2_4     C_2       C_5        146.0(18)  9_666 1_555   4_755
	D_2_4     C_2       C_6        159.6(16)  9_666 1_555   4_755
	D_2_4     C_2       C_4        117.4(13)  9_666 1_555   4_755
	D_2_4     C_2       C_1        137.7(17)  9_666 1_555   1_555
	D_2       C_2       C_1_4      132.1(11) 27_545 1_555   9_666
	D_2       C_2       C_1_4      129.2(11) 27_545 1_555   5_666
	D_2       C_2       C_5_3      154.3(15) 27_545 1_555  31_555
	D_2       C_2       C_2_3      105.7(9) 27_545 1_555  19_655
	D_2       C_2       C_5_3      114.8(15) 27_545 1_555  19_655
	D_2       C_2       D_1_4      144.5(18) 27_545 1_555   9_666
	D_2       C_2       D_1_4      133.4(19) 27_545 1_555   5_666
	D_2       C_2       D_1_3      117.9(18) 27_545 1_555  19_655
	D_2       C_2       C_1_3      134.3(16) 27_545 1_555  31_555
	D_2       C_2       C_1_3      123.3(14) 27_545 1_555  19_655
	D_2       C_2       D_1_3      101.2(18) 27_545 1_555  31_555
	D_5_3     C_2       D_2        111.6(18) 19_655 1_555  27_545
	D_5_3     C_2       D_5        109.0(13) 19_655 1_555   4_755
	D_5_3     C_2       H5         116.5(12) 19_655 1_555  14_665
	D_5_3     C_2       D_5        109.2(13) 19_655 1_555   2_765
	D_5_3     C_2       C_5        110.8(12) 19_655 1_555   1_555
	D_5_3     C_2       H55        111.9(12) 19_655 1_555  10_665
	D_5_3     C_2       C_4        138.1(14) 19_655 1_555   1_555
	D_5_3     C_2       D_3        153.6(11) 19_655 1_555   1_555
	D_5_3     C_2       C_5        111.5(14) 19_655 1_555   4_755
	D_5_3     C_2       C_5        125.2(18) 19_655 1_555  21_665
	D_5_3     C_2       C_3        159.1(16) 19_655 1_555   1_555
	C_2_3     C_2       D_2        133.3(14) 31_555 1_555  27_545
	C_2_3     C_2       D_5        164.8(14) 31_555 1_555   4_755
	C_2_3     C_2       C_3        174.5(11) 31_555 1_555  27_545
	C_2_3     C_2       H55        121.4(12) 31_555 1_555  19_655
	C_2_3     C_2       D_6        142.8(16) 31_555 1_555   4_755
	C_2_3     C_2       D_5        164.6(14) 31_555 1_555   2_765
	C_2_3     C_2       D_4        115.1(15) 31_555 1_555   4_755
	C_2_3     C_2       C_6        123.3(16) 31_555 1_555  25_565
	C_2_3     C_2       C_4        100.5(17) 31_555 1_555  21_665
	C_2_3     C_2       H5         113.9(13) 31_555 1_555  23_655
	C_2_3     C_2       D_1        112.5(13) 31_555 1_555   1_555
	C_2_3     C_2       C_5        159.2(18) 31_555 1_555   4_755
	C_4       C_3       D_3        126.2(12)  4_755 1_555   4_755
	C_4       C_3       D_3        100.5(19)  4_755 1_555   1_555
	C_5       C_3       D_3        148.4(18) 21_665 1_555   1_555
	C_2       C_3       C_4        122.4(7)  4_755 1_555   4_755
	C_2       C_3       D_3        136.1(16)  4_755 1_555   1_555
	D_4       C_3       C_2        150.5(11)  4_755 1_555   4_755
	D_4       C_3       C_2        108.6(18)  4_755 1_555   1_555
	D_4       C_3       D_1_3      141.9(17)  4_755 1_555  19_655
	C_6       C_3       C_2        127.3(15) 25_565 1_555   4_755
	C_6       C_3       C_2        106.8(13) 25_565 1_555   1_555
	C_6       C_3       D_3        110.4(14) 25_565 1_555   4_755
	C_6       C_3       C_2        128.1(14) 21_665 1_555   1_555
	C_6       C_3       D_3        108.4(14) 21_665 1_555   1_555
	D_6       C_3       C_2        136.9(15) 25_565 1_555   1_555
	D_2       C_3       D_6        137.2(19)  1_555 1_555  25_565
	D_2       C_3       C_6        150.6(13)  1_555 1_555  21_665
	D_2       C_3       C_6        112.7(19)  1_555 1_555  25_565
	D_2       C_3       C_5        117.3(19)  1_555 1_555  21_665
	D_2       C_3       C_4        146.1(3)  1_555 1_555   1_555
	D_2       C_3       D_3        93.9(3)  1_555 1_555   1_555
	D_4       C_3       D_2        172.2(6)  1_555 1_555   1_555
	D_4       C_3       C_2        146.1(3)  1_555 1_555   1_555
	D_4       C_3       D_3        93.9(3)  1_555 1_555   1_555
	D_6       C_3       D_2        148.9(17) 21_665 1_555   1_555
	C_5       C_3       C_1_3      121.9(13)  4_755 1_555  31_555
	C_5       C_3       C_1_3      115.4(14)  4_755 1_555  19_655
	C_5       C_3       C_2        92.0(6)  4_755 1_555   4_755
	C_5       C_3       D_1_3      146.9(19)  4_755 1_555  19_655
	C_5       C_3       D_3        156.5(11)  4_755 1_555   4_755
	D_6_3     C_3       D_4        123.9(16) 31_555 1_555   1_555
	D_6_3     C_3       D_3        139.8(14) 31_555 1_555   1_555
	D_2       C_3       C_5        115.0(7)  4_755 1_555   4_755
	D_2       C_3       C_4        145.1(14)  4_755 1_555   4_755
	D_6_3     C_3       D_4        115.5(13) 19_655 1_555   1_555
	D_6_3     C_3       C_6        106.7(18) 19_655 1_555  21_665
	D_6_3     C_3       C_4        102.3(18) 19_655 1_555   4_755
	D_6_3     C_3       D_3        143.7(11) 19_655 1_555   1_555
	C_1       C_3       D_4        116.1(3)  1_555 1_555   1_555
	C_1       C_3       C_6        100.0(14)  1_555 1_555  21_665
	C_1       C_3       D_4        110.4(18)  1_555 1_555   4_755
	C_5       C_3       D_2        116.1(3)  1_555 1_555   1_555
	C_6_3     C_3       D_4        137.6(17) 19_655 1_555   1_555
	C_6_3     C_3       C_6        133.1(19) 19_655 1_555  21_665
	C_6_3     C_3       C_4        116.0(15) 19_655 1_555   1_555
	C_6_3     C_3       D_3        118.4(15) 19_655 1_555   4_755
	C_6_3     C_3       D_3        117.4(11) 19_655 1_555   1_555
	C_1       C_3       D_6        120.5(19)  4_755 1_555  21_665
	C_1       C_3       D_4        104.6(12)  4_755 1_555   1_555
	C_1       C_3       C_6        101.6(18)  4_755 1_555  25_565
	C_1       C_3       D_4        120.7(18)  4_755 1_555   4_755
	C_1       C_3       C_4        92.2(8)  4_755 1_555   4_755
	C_1       C_3       D_3        158.3(7)  4_755 1_555   1_555
	C_6_3     C_3       D_4        125.4(18) 31_555 1_555   1_555
	C_6_3     C_3       C_4        106.0(17) 31_555 1_555   1_555
	C_6_3     C_3       C_4        121.8(16) 31_555 1_555   4_755
	C_6_3     C_3       D_3        121.1(12) 31_555 1_555   1_555
	C_4       C_3       D_2        103.6(11) 25_565 1_555   4_755
	C_4       C_3       D_4        110.6(18) 25_565 1_555   1_555
	C_4       C_3       C_1_3      106.2(16) 25_565 1_555  31_555
	C_4       C_3       D_3        133.0(15) 25_565 1_555   1_555
	C_4       C_3       D_2        104.1(11) 21_665 1_555   1_555
	C_4       C_3       C_1_3      102.7(16) 21_665 1_555  19_655
	C_4       C_3       D_3        159.7(9) 21_665 1_555   1_555
	C_6       C_3       D_4        104.3(18)  4_755 1_555   1_555
	C_6       C_3       D_1_3      121.0(19)  4_755 1_555  19_655
	C_6       C_3       D_1_3      116.0(18)  4_755 1_555  31_555
	C_6       C_3       D_3        153.0(19)  4_755 1_555   1_555
	H55       C_3       C_4        144.8(16) 10_665 1_555  21_665
	H55       C_3       C_1        110.7(15) 10_665 1_555   4_755
	H55       C_3       D_6_3      101.6(14) 10_665 1_555  19_655
	H55       C_3       D_4        142.3(13) 10_665 1_555   1_555
	H55       C_3       D_6        102.0(16) 10_665 1_555  25_565
	C_6       C_3       H55        124.6(15)  1_555 1_555  10_665
	D_1_4     C_3       C_5        102.9(19)  5_666 1_555   1_555
	D_1_4     C_3       C_5        101.2(15)  5_666 1_555   4_755
	D_1_4     C_3       D_3        101.9(14)  5_666 1_555   4_755
	D_1_4     C_3       D_3        101.1(15)  5_666 1_555   1_555
	C_1       C_3       C_6_3      132.5(19) 27_545 1_555  31_555
	C_1       C_3       D_2        155.5(13) 27_545 1_555   4_755
	C_1       C_3       C_2        133.4(12) 27_545 1_555   4_755
	C_1       C_3       D_3        115.0(18) 27_545 1_555   4_755
	D_1_4     C_3       C_5        105.6(15)  9_666 1_555   4_755
	D_1_4     C_3       D_3        103.5(16)  9_666 1_555   1_555
	H55       C_3       C_1        146.9(12)  6_665 1_555  27_545
	H55       C_3       C_6        119.2(14)  6_665 1_555   4_755
	H55       C_3       C_4        139.9(15)  6_665 1_555  25_565
	H55       C_3       C_1        105.3(12)  6_665 1_555   1_555
	H55       C_3       C_5        144.1(16)  6_665 1_555   4_755
	H55       C_3       D_2        114.9(14)  6_665 1_555   1_555
	H55       C_3       D_6        106.5(14)  6_665 1_555  25_565
	H55       C_3       C_6        132.0(14)  6_665 1_555  25_565
	H55       C_3       D_4        138.2(17)  6_665 1_555   4_755
	H55       C_3       C_2        113.2(8)  6_665 1_555   1_555
	C_1       C_3       H55        151.0(16) 23_645 1_555  10_665
	C_1       C_3       C_4        95.7(9) 23_645 1_555  25_565
	C_1       C_3       C_6_3      116.7(17) 23_645 1_555  31_555
	C_1       C_3       C_6_3      127.1(16) 23_645 1_555  19_655
	C_1       C_3       D_6_3      102.2(14) 23_645 1_555  19_655
	C_1       C_3       D_6_3      109.4(18) 23_645 1_555  31_555
	C_1       C_3       D_2        156.1(10) 23_645 1_555   1_555
	C_1       C_3       C_2        130.2(10) 23_645 1_555   1_555
	C_1       C_3       D_3        109.6(9) 23_645 1_555   1_555
	H5        C_3       C_1        140.7(16) 14_665 1_555  23_645
	H5        C_3       H55        133.6(13) 14_665 1_555   6_665
	H5        C_3       C_6        124.2(17) 14_665 1_555   1_555
	H5        C_3       C_4        144.1(16) 14_665 1_555  21_665
	H5        C_3       C_6_3      100.2(13) 14_665 1_555  31_555
	H5        C_3       C_1        114.1(16) 14_665 1_555   4_755
	H5        C_3       D_6_3      107.3(15) 14_665 1_555  19_655
	H5        C_3       D_4        134.4(15) 14_665 1_555   1_555
	C_2       C_3       H55        171.8(10) 27_545 1_555   6_665
	C_2       C_3       D_1_4      114.7(17) 27_545 1_555   9_666
	C_2       C_3       D_1_4      107.1(16) 27_545 1_555   5_666
	C_2       C_3       C_6_3      107.3(15) 27_545 1_555  31_555
	C_2       C_3       D_2        139.9(11) 27_545 1_555   4_755
	C_2       C_3       C_1_3      125.2(15) 27_545 1_555  31_555
	C_2       C_3       C_1_3      113.9(14) 27_545 1_555  19_655
	C_2       C_3       D_1_3      141.9(19) 27_545 1_555  19_655
	D_4       C_3       C_1        104.9(11) 25_565 1_555  23_645
	D_4       C_3       H55        124.3(14) 25_565 1_555   6_665
	D_4       C_3       D_1_3      111.3(19) 25_565 1_555  19_655
	D_4       C_3       D_3        167.4(17) 25_565 1_555   4_755
	D_4       C_3       D_3        139.7(14) 25_565 1_555   1_555
	D_5       C_3       H55        154.0(15)  2_765 1_555   6_665
	D_5       C_3       D_1_4      111.6(16)  2_765 1_555   9_666
	D_5       C_3       D_1_4      106.0(17)  2_765 1_555   5_666
	D_5       C_3       D_2        125.6(4)  2_765 1_555   4_755
	D_5       C_3       C_1_3      126.6(16)  2_765 1_555  31_555
	D_5       C_3       C_1_3      118.0(17)  2_765 1_555  19_655
	D_5       C_3       C_2        102.5(12)  2_765 1_555   4_755
	D_5       C_3       D_3        148.6(17)  2_765 1_555   4_755
	D_5       C_3       D_3        117.0(19)  2_765 1_555   1_555
	D_1       C_3       H55        136.2(14) 27_545 1_555   6_665
	D_1       C_3       C_4        114.1(13) 27_545 1_555  21_665
	D_1       C_3       C_1        124.3(19) 27_545 1_555   4_755
	D_1       C_3       C_1        113.8(17) 27_545 1_555   1_555
	D_1       C_3       D_2        103.2(13) 27_545 1_555   1_555
	D_1       C_3       C_1_3      147.2(15) 27_545 1_555  31_555
	D_1       C_3       C_1_3      136.1(17) 27_545 1_555  19_655
	D_1       C_3       C_2        154.1(13) 27_545 1_555   4_755
	D_1       C_3       C_2        110.6(12) 27_545 1_555   1_555
	D_1       C_3       D_1_3      138.4(18) 27_545 1_555  19_655
	D_4       C_3       D_1        126.3(16) 21_665 1_555  27_545
	D_4       C_3       H5         131.5(16) 21_665 1_555  14_665
	D_4       C_3       C_1        106.0(13) 21_665 1_555  27_545
	D_4       C_3       H55        128.3(15) 21_665 1_555  10_665
	D_4       C_3       D_3        163.8(9) 21_665 1_555   1_555
	C_2_3     C_3       D_4        101.0(13) 19_655 1_555  21_665
	C_2_3     C_3       D_1        120.8(12) 19_655 1_555  27_545
	C_2_3     C_3       D_5        118.3(15) 19_655 1_555   2_765
	C_2_3     C_3       C_2        108.4(9) 19_655 1_555  27_545
	C_2_3     C_3       C_1        151.9(19) 19_655 1_555  23_645
	C_2_3     C_3       C_1        129.2(14) 19_655 1_555  27_545
	C_2_3     C_3       C_6        111.6(12) 19_655 1_555   1_555
	C_2_3     C_3       C_6        105.6(11) 19_655 1_555   4_755
	C_2_3     C_3       C_4        119.8(15) 19_655 1_555  21_665
	C_2_3     C_3       C_4        105.6(14) 19_655 1_555  25_565
	C_2_3     C_3       C_1        90.0(8) 19_655 1_555   4_755
	C_2_3     C_3       C_5        119.4(15) 19_655 1_555   4_755
	C_2_3     C_3       C_6        145.3(17) 19_655 1_555  25_565
	C_2_3     C_3       D_4        122.8(17) 19_655 1_555   4_755
	C_3       C_4       D_4        118.8(6)  4_755 1_555   1_555
	C_5       C_4       C_3        120.67(10)  1_555 1_555   4_755
	C_1       C_4       C_3        159.2(18) 23_645 1_555   1_555
	C_5       C_4       C_1        130.1(14) 25_565 1_555  23_645
	C_5       C_4       D_4        137.2(15) 25_565 1_555   1_555
	D_3       C_4       C_5        150.6(6)  4_755 1_555   1_555
	C_2       C_4       D_4        143.7(12)  4_755 1_555   1_555
	C_2       C_4       C_3        151.5(19) 23_645 1_555   1_555
	C_6       C_4       C_2        134.3(18) 25_565 1_555  23_645
	D_5       C_4       C_3        144.3(13) 14_565 1_555   1_555
	D_5       C_4       C_3        143.5(15) 14_565 1_555   4_755
	D_6_3     C_4       C_6        108.7(19)  8_655 1_555  25_565
	D_6_3     C_4       C_3        164.9(18)  8_655 1_555   1_555
	C_1       C_4       D_3        135.1(19) 21_665 1_555   4_755
	C_1       C_4       C_5        117.2(15) 21_665 1_555  25_565
	C_1       C_4       C_3        164.3(19) 21_665 1_555   4_755
	D_1       C_4       C_5        108.9(15) 23_645 1_555   1_555
	D_1       C_4       C_3        131.1(15) 23_645 1_555   1_555
	D_1       C_4       C_3        129.9(18) 23_645 1_555   4_755
	C_6       C_4       C_2        145.5(19) 23_645 1_555   4_755
	C_6       C_4       D_3        138.0(18) 23_645 1_555   4_755
	D_3       C_4       C_6        128.0(19)  1_555 1_555  23_645
	D_3       C_4       D_1        105.0(16)  1_555 1_555  23_645
	D_3       C_4       C_1        139.6(16)  1_555 1_555  21_665
	D_3       C_4       D_6_3      139.1(16)  1_555 1_555   8_655
	D_3       C_4       C_1        134.1(18)  1_555 1_555  23_645
	D_3       C_4       C_5        146.1(3)  1_555 1_555   1_555
	D_3       C_4       D_4        93.9(3)  1_555 1_555   1_555
	D_5       C_4       D_3        172.2(6)  1_555 1_555   1_555
	D_5       C_4       C_3        146.1(3)  1_555 1_555   1_555
	D_5       C_4       C_3        146.4(5)  1_555 1_555   4_755
	D_5       C_4       D_4        93.9(3)  1_555 1_555   1_555
	D_1_3     C_4       D_5        139.5(17) 19_655 1_555   1_555
	D_1_3     C_4       C_6        163.7(17) 19_655 1_555  23_645
	D_1_3     C_4       D_1        120.1(19) 19_655 1_555  23_645
	D_1_3     C_4       C_1        160.7(15) 19_655 1_555  21_665
	D_1_3     C_4       D_5        134.5(19) 19_655 1_555  14_565
	D_1_3     C_4       C_5        120.3(12) 19_655 1_555   1_555
	D_1_3     C_4       D_4        110.6(10) 19_655 1_555   1_555
	C_5       C_4       D_1_3      145.1(11) 14_565 1_555  19_655
	C_5       C_4       D_3        152.8(13) 14_565 1_555   1_555
	C_5       C_4       C_2        103.0(11) 14_565 1_555   4_755
	C_5       C_4       C_3        132.6(6) 14_565 1_555   1_555
	C_5       C_4       C_3        136.7(13) 14_565 1_555   4_755
	C_5       C_4       D_4        102.5(6) 14_565 1_555   1_555
	D_6_3     C_4       D_1_3      148.9(15)  6_665 1_555  19_655
	D_6_3     C_4       D_3        143.2(12)  6_665 1_555   1_555
	D_6_3     C_4       C_6        102.3(15)  6_665 1_555  25_565
	D_6_3     C_4       C_5        130.2(19)  6_665 1_555  25_565
	D_6_3     C_4       C_3        168.9(12)  6_665 1_555   1_555
	D_6_3     C_4       C_3        168.0(19)  6_665 1_555   4_755
	C_2       C_4       D_6_3      160.2(13)  1_555 1_555   6_665
	C_2       C_4       C_5        105.4(4)  1_555 1_555  14_565
	C_2       C_4       D_5        116.1(3)  1_555 1_555   1_555
	C_2       C_4       C_6        128.3(18)  1_555 1_555  23_645
	C_2       C_4       D_1        161.1(15)  1_555 1_555  23_645
	C_2       C_4       D_6_3      164.3(13)  1_555 1_555   8_655
	C_2       C_4       D_5        114.5(11)  1_555 1_555  14_565
	C_6       C_4       D_6_3      100.5(12)  1_555 1_555   6_665
	C_6       C_4       D_1_3      95.1(9)  1_555 1_555  19_655
	C_6       C_4       D_3        116.1(3)  1_555 1_555   1_555
	C_6       C_4       D_1        138.9(15)  1_555 1_555  23_645
	C_6       C_4       C_1        100.0(13)  1_555 1_555  21_665
	C_6       C_4       D_6_3      104.7(14)  1_555 1_555   8_655
	C_6       C_4       D_6        128.9(18)  1_555 1_555  25_565
	C_6       C_4       D_3        124.7(14)  1_555 1_555   4_755
	C_6       C_4       C_1        109.1(18)  1_555 1_555  23_645
	C_6       C_4       C_3        90.9(3)  1_555 1_555   4_755
	D_4       C_4       C_6        107.0(13)  4_755 1_555   1_555
	D_4       C_4       D_6_3      115.9(8)  4_755 1_555   6_665
	D_4       C_4       C_5        106.0(8)  4_755 1_555  14_565
	D_4       C_4       C_1        102.5(8)  4_755 1_555  21_665
	D_4       C_4       D_6_3      120.4(12)  4_755 1_555   8_655
	D_4       C_4       D_5        133.2(13)  4_755 1_555  14_565
	D_4       C_4       C_2        151.8(12)  4_755 1_555  23_645
	D_4       C_4       C_1        108.2(12)  4_755 1_555  23_645
	D_4       C_4       C_5        121.9(19)  4_755 1_555   1_555
	C_5       C_4       D_6_3      118.1(12)  4_755 1_555   6_665
	C_5       C_4       D_1        134.5(15)  4_755 1_555  23_645
	C_5       C_4       C_1        105.7(9)  4_755 1_555  21_665
	C_5       C_4       D_6_3      126.5(18)  4_755 1_555   8_655
	C_5       C_4       C_2        124.7(11)  4_755 1_555  23_645
	C_5       C_4       C_1        118.9(14)  4_755 1_555  23_645
	C_5       C_4       D_4        135.0(8)  4_755 1_555   1_555
	D_2       C_4       C_5        143.7(14) 23_645 1_555   4_755
	D_2       C_4       D_4        161.4(16) 23_645 1_555   4_755
	D_2       C_4       C_2        125.7(11) 23_645 1_555   1_555
	D_2       C_4       D_3        126.9(14) 23_645 1_555   1_555
	D_2       C_4       C_3        132.1(13) 23_645 1_555   1_555
	D_2       C_4       C_5        100.7(10)  4_755 1_555   4_755
	D_2       C_4       C_5        110.9(15)  4_755 1_555  14_565
	D_2       C_4       D_6        146.8(19)  4_755 1_555  21_665
	D_2       C_4       D_4        122.4(14)  4_755 1_555   1_555
	D_1_3     C_4       D_2        115.6(19) 31_555 1_555  23_645
	D_1_3     C_4       C_6        93.3(8) 31_555 1_555   1_555
	D_1_3     C_4       D_6_3      161.3(17) 31_555 1_555   6_665
	D_1_3     C_4       C_5        141.9(10) 31_555 1_555  14_565
	D_1_3     C_4       D_5        145.7(13) 31_555 1_555   1_555
	D_1_3     C_4       C_6        150.5(17) 31_555 1_555  23_645
	D_1_3     C_4       D_1        126.1(18) 31_555 1_555  23_645
	D_1_3     C_4       C_1        166.6(17) 31_555 1_555  21_665
	D_1_3     C_4       D_5        141.7(18) 31_555 1_555  14_565
	D_1_3     C_4       C_2        136.7(19) 31_555 1_555  23_645
	D_1_3     C_4       C_5        121.9(9) 31_555 1_555   1_555
	D_1_3     C_4       D_4        115.4(9) 31_555 1_555   1_555
	C_1       C_4       D_4        102.3(18)  4_755 1_555   4_755
	C_1       C_4       D_6_3      122.1(15)  4_755 1_555   6_665
	C_1       C_4       C_6        114.1(16)  4_755 1_555  23_645
	C_1       C_4       D_1        158.1(19)  4_755 1_555  23_645
	C_1       C_4       D_6_3      124.6(16)  4_755 1_555   8_655
	C_1       C_4       D_4        166.5(13)  4_755 1_555   1_555
	C_3       C_4       D_1_3      130.7(16) 23_645 1_555  31_555
	C_3       C_4       C_5        94.2(7) 23_645 1_555   4_755
	C_3       C_4       D_4        139.7(12) 23_645 1_555   4_755
	C_3       C_4       C_2        106.2(12) 23_645 1_555   1_555
	C_3       C_4       D_1_3      123.4(17) 23_645 1_555  19_655
	C_3       C_4       D_3        158.5(13) 23_645 1_555   1_555
	C_3       C_4       C_6        120.0(14) 23_645 1_555  25_565
	C_3       C_4       C_5        103.8(19) 23_645 1_555  25_565
	C_3       C_4       D_4        103.0(13) 23_645 1_555   1_555
	C_3       C_4       D_1_3      134.1(15) 21_665 1_555  31_555
	C_3       C_4       C_5        92.5(7) 21_665 1_555   4_755
	C_3       C_4       D_4        136.3(10) 21_665 1_555   4_755
	C_3       C_4       C_2        107.9(10) 21_665 1_555   1_555
	C_3       C_4       D_1_3      127.3(15) 21_665 1_555  19_655
	C_3       C_4       D_3        161.8(17) 21_665 1_555   1_555
	C_3       C_4       C_6        116.4(14) 21_665 1_555  25_565
	C_3       C_4       D_3        151.6(18) 21_665 1_555   4_755
	C_3       C_4       C_5        102.7(18) 21_665 1_555  25_565
	C_3       C_4       D_4        101.7(11) 21_665 1_555   1_555
	D_6_3     C_4       C_6        126.4(18) 19_655 1_555  23_645
	D_6_3     C_4       C_1        136.0(18) 19_655 1_555  21_665
	D_6_3     C_4       C_2        100.7(19) 19_655 1_555  23_645
	D_6_3     C_4       D_4        163.0(13) 19_655 1_555   1_555
	C_6       C_4       D_6_3      108.5(17) 27_545 1_555  19_655
	C_6       C_4       C_1        101.1(15) 27_545 1_555   4_755
	C_6       C_4       D_1_3      113.3(11) 27_545 1_555  31_555
	C_6       C_4       D_2        148.7(17) 27_545 1_555   4_755
	C_6       C_4       D_2        131.1(16) 27_545 1_555  23_645
	C_6       C_4       D_1_3      127.5(13) 27_545 1_555  19_655
	C_6       C_4       C_2        109.0(13) 27_545 1_555  23_645
	C_6       C_4       C_2        126.4(18) 27_545 1_555   4_755
	C_5       C_4       D_1_3      141.5(15) 23_645 1_555  31_555
	C_5       C_4       D_2        128.3(17) 23_645 1_555   4_755
	C_5       C_4       C_2        106.3(11) 23_645 1_555   1_555
	C_5       C_4       D_1_3      152.0(16) 23_645 1_555  19_655
	C_5       C_4       D_3        138.1(18) 23_645 1_555   1_555
	C_5       C_4       C_2        115.7(14) 23_645 1_555   4_755
	C_5       C_4       C_3        126.7(14) 23_645 1_555   1_555
	D_4       C_4       C_6        106.0(11) 21_665 1_555  27_545
	D_4       C_4       D_6_3      100.3(18) 21_665 1_555   6_665
	D_4       C_4       D_3        115.5(14) 21_665 1_555   1_555
	D_4       C_4       C_6        103.8(19) 21_665 1_555  23_645
	D_4       C_4       D_6_3      101.9(19) 21_665 1_555   8_655
	D_4       C_4       C_6        113.9(14) 21_665 1_555  25_565
	D_4       C_4       D_6        146.9(14) 21_665 1_555  25_565
	D_4       C_4       D_3        116.8(15) 21_665 1_555   4_755
	C_2       C_4       D_6_3      108.4(13) 21_665 1_555  19_655
	C_2       C_4       D_1_3      162.0(16) 21_665 1_555  31_555
	C_2       C_4       D_2        111.2(16) 21_665 1_555   4_755
	C_2       C_4       C_5        103.4(8) 21_665 1_555   4_755
	C_2       C_4       D_4        125.0(10) 21_665 1_555   4_755
	C_2       C_4       D_1_3      150.5(18) 21_665 1_555  19_655
	C_2       C_4       D_3        168.3(11) 21_665 1_555   1_555
	C_2       C_4       C_6        106.2(13) 21_665 1_555  25_565
	C_2       C_4       C_5        115.8(16) 21_665 1_555  25_565
	C_2       C_4       C_3        165.1(14) 21_665 1_555   1_555
	C_2       C_4       C_3        165.5(14) 21_665 1_555   4_755
	C_1       C_4       C_2        105.3(12)  1_555 1_555  21_665
	C_1       C_4       D_2        109.9(12)  1_555 1_555  23_645
	C_1       C_4       D_6_3      130.4(12)  1_555 1_555   6_665
	C_1       C_4       C_6        111.9(15)  1_555 1_555  23_645
	C_1       C_4       D_1        168.9(15)  1_555 1_555  23_645
	C_1       C_4       D_6_3      134.6(14)  1_555 1_555   8_655
	C_1       C_4       C_2        106.0(14)  1_555 1_555  23_645
	H5        C_4       C_1        109.2(10)  2_665 1_555   1_555
	H5        C_4       D_4        92.5(6)  2_665 1_555  21_665
	H5        C_4       C_5        138.2(18)  2_665 1_555  23_645
	H5        C_4       C_6        159.1(13)  2_665 1_555  27_545
	H5        C_4       C_5        151.5(9)  2_665 1_555   4_755
	H5        C_4       D_4        130.7(5)  2_665 1_555   4_755
	H5        C_4       C_6        110.8(11)  2_665 1_555   1_555
	H5        C_4       C_2        102.5(18)  2_665 1_555   1_555
	H5        C_4       C_5        122.4(9)  2_665 1_555  14_565
	H5        C_4       C_6        128.8(18)  2_665 1_555  23_645
	H5        C_4       C_1        100.9(13)  2_665 1_555  21_665
	H5        C_4       C_6        149.3(18)  2_665 1_555  25_565
	H5        C_4       D_6        119.8(18)  2_665 1_555  25_565
	H5        C_4       C_5        106.5(19)  2_665 1_555   1_555
	H55       C_4       C_2        104.7(15)  6_665 1_555  21_665
	H55       C_4       C_5        146.6(17)  6_665 1_555  23_645
	H55       C_4       C_6        165.8(14)  6_665 1_555  27_545
	H55       C_4       C_5        139.8(10)  6_665 1_555   4_755
	H55       C_4       D_4        125.4(6)  6_665 1_555   4_755
	H55       C_4       C_6        106.1(11)  6_665 1_555   1_555
	H55       C_4       C_5        128.5(9)  6_665 1_555  14_565
	H55       C_4       C_6        140.8(18)  6_665 1_555  23_645
	H55       C_4       C_1        112.9(13)  6_665 1_555  21_665
	H55       C_4       D_5        101.3(12)  6_665 1_555  14_565
	H55       C_4       C_6        145.6(19)  6_665 1_555  25_565
	H55       C_4       D_6        122.0(19)  6_665 1_555  25_565
	H55       C_4       C_1        100.3(19)  6_665 1_555  23_645
	H55       C_4       C_5        108.3(19)  6_665 1_555   1_555
	C_6       C_4       H55        120.2(8)  4_755 1_555   6_665
	C_6       C_4       H5         129.1(10)  4_755 1_555   2_665
	C_6       C_4       D_2        117.1(14)  4_755 1_555  23_645
	C_6       C_4       D_6_3      117.0(12)  4_755 1_555   6_665
	C_6       C_4       D_1        151.4(14)  4_755 1_555  23_645
	C_6       C_4       C_1        110.6(13)  4_755 1_555  21_665
	C_6       C_4       D_6_3      123.6(16)  4_755 1_555   8_655
	C_6       C_4       C_2        104.6(13)  4_755 1_555  23_645
	C_6       C_4       C_1        123.1(15)  4_755 1_555  23_645
	C_6       C_4       D_4        158.7(7)  4_755 1_555   1_555
	D_6       C_4       H55        142.1(15) 23_645 1_555   6_665
	D_6       C_4       H5         131.4(16) 23_645 1_555   2_665
	D_6       C_4       C_1        118.3(13) 23_645 1_555   1_555
	D_6       C_4       D_4        120.6(17) 23_645 1_555  21_665
	D_6       C_4       D_6_3      135.0(17) 23_645 1_555  19_655
	D_6       C_4       C_1        124.9(17) 23_645 1_555   4_755
	D_6       C_4       D_1_3      133.1(18) 23_645 1_555  31_555
	D_6       C_4       D_2        107.0(16) 23_645 1_555  23_645
	D_6       C_4       C_6        105.6(14) 23_645 1_555   1_555
	D_6       C_4       C_2        123.5(13) 23_645 1_555   1_555
	D_6       C_4       D_1_3      144.5(19) 23_645 1_555  19_655
	D_6       C_4       D_3        108.4(13) 23_645 1_555   1_555
	D_6       C_4       C_2        154.4(19) 23_645 1_555   4_755
	D_6       C_4       D_3        118.7(19) 23_645 1_555   4_755
	D_6       C_4       C_3        118.9(13) 23_645 1_555   1_555
	D_6       C_4       D_5        126.3(19) 23_645 1_555  25_565
	C_6_3     C_4       C_6        124.5(12)  6_665 1_555   4_755
	C_6_3     C_4       C_1        129.0(10)  6_665 1_555   1_555
	C_6_3     C_4       C_6        102.0(9)  6_665 1_555  27_545
	C_6_3     C_4       D_6_3      123.4(13)  6_665 1_555  19_655
	C_6_3     C_4       C_1        116.8(14)  6_665 1_555   4_755
	C_6_3     C_4       D_1_3      142.4(16)  6_665 1_555  31_555
	C_6_3     C_4       C_5        136.0(11)  6_665 1_555   4_755
	C_6_3     C_4       D_4        134.5(7)  6_665 1_555   4_755
	C_6_3     C_4       C_6        100.9(11)  6_665 1_555   1_555
	C_6_3     C_4       C_2        154.3(14)  6_665 1_555   1_555
	C_6_3     C_4       D_1_3      128.4(14)  6_665 1_555  19_655
	C_6_3     C_4       D_3        138.8(18)  6_665 1_555   1_555
	C_6_3     C_4       C_6        123.6(15)  6_665 1_555  25_565
	D_6_3     C_4       C_6_3      131.1(14) 31_555 1_555   6_665
	D_6_3     C_4       D_6        129.9(15) 31_555 1_555  23_645
	D_6_3     C_4       C_2        113.2(15) 31_555 1_555  21_665
	D_6_3     C_4       C_6        102.2(13) 31_555 1_555  27_545
	D_6_3     C_4       D_2        106.5(17) 31_555 1_555  23_645
	D_6_3     C_4       C_6        124.4(17) 31_555 1_555  23_645
	D_6_3     C_4       C_1        138.8(18) 31_555 1_555  21_665
	D_6_3     C_4       C_2        108.1(19) 31_555 1_555  23_645
	D_6_3     C_4       D_4        167.5(9) 31_555 1_555   1_555
	D_4       C_4       D_6_3      132.6(13) 14_565 1_555  31_555
	D_4       C_4       C_6        100.1(9) 14_565 1_555   4_755
	D_4       C_4       H55        129.8(6) 14_565 1_555   6_665
	D_4       C_4       H5         117.8(6) 14_565 1_555   2_665
	D_4       C_4       C_1        120.3(12) 14_565 1_555   1_555
	D_4       C_4       D_6_3      133.2(13) 14_565 1_555  19_655
	D_4       C_4       C_1        120.3(12) 14_565 1_555   4_755
	D_4       C_4       D_1_3      158.1(8) 14_565 1_555  31_555
	D_4       C_4       C_6        96.8(9) 14_565 1_555   1_555
	D_4       C_4       C_2        139.1(18) 14_565 1_555   1_555
	D_4       C_4       D_1_3      167.0(10) 14_565 1_555  19_655
	D_4       C_4       D_3        132.0(15) 14_565 1_555   1_555
	D_4       C_4       C_2        150.2(17) 14_565 1_555   4_755
	D_4       C_4       D_3        136.7(12) 14_565 1_555   4_755
	D_4       C_4       C_5        100.6(18) 14_565 1_555  25_565
	D_6       C_4       D_6_3      123.8(17) 27_545 1_555  31_555
	D_6       C_4       H55        147.5(15) 27_545 1_555   6_665
	D_6       C_4       H5         137.9(14) 27_545 1_555   2_665
	D_6       C_4       C_1        112.8(16) 27_545 1_555   1_555
	D_6       C_4       D_4        120.5(15) 27_545 1_555  21_665
	D_6       C_4       C_1        121.0(19) 27_545 1_555   4_755
	D_6       C_4       D_1_3      125.6(13) 27_545 1_555  31_555
	D_6       C_4       D_2        170.3(15) 27_545 1_555   4_755
	D_6       C_4       C_6        104.0(12) 27_545 1_555   1_555
	D_6       C_4       D_1_3      137.9(15) 27_545 1_555  19_655
	C_1_3     C_4       D_6        144.9(12) 31_555 1_555  27_545
	C_1_3     C_4       D_4        175.5(10) 31_555 1_555  14_565
	C_1_3     C_4       C_6_3      129.5(14) 31_555 1_555   6_665
	C_1_3     C_4       D_6        153.1(17) 31_555 1_555  23_645
	C_1_3     C_4       C_2        140.9(14) 31_555 1_555  21_665
	C_1_3     C_4       C_5        139.2(14) 31_555 1_555  23_645
	C_1_3     C_4       C_6        128.4(10) 31_555 1_555  27_545
	C_1_3     C_4       C_3        113.9(12) 31_555 1_555  21_665
	C_1_3     C_4       C_3        110.3(15) 31_555 1_555  23_645
	C_1_3     C_4       D_6_3      151.3(16) 31_555 1_555   6_665
	C_1_3     C_4       C_5        129.8(8) 31_555 1_555  14_565
	C_1_3     C_4       D_5        126.0(14) 31_555 1_555   1_555
	C_1_3     C_4       C_6        164.7(17) 31_555 1_555  23_645
	C_1_3     C_4       D_1        133.0(17) 31_555 1_555  23_645
	C_1_3     C_4       C_1        165.9(16) 31_555 1_555  21_665
	C_1_3     C_4       D_6_3      144.0(19) 31_555 1_555   8_655
	C_1_3     C_4       D_5        121.5(16) 31_555 1_555  14_565
	C_1_3     C_4       C_6        106.1(19) 31_555 1_555  25_565
	C_1_3     C_4       C_2        117.4(18) 31_555 1_555  23_645
	C_1_3     C_4       C_5        105.1(10) 31_555 1_555   1_555
	C_1_3     C_4       D_4        124.5(8) 31_555 1_555   1_555
	C_1       C_4       C_1_3      102.9(9) 27_545 1_555  31_555
	C_1       C_4       C_6_3      127.1(12) 27_545 1_555   6_665
	C_1       C_4       H55        144.8(11) 27_545 1_555   6_665
	C_1       C_4       H5         150.0(12) 27_545 1_555   2_665
	C_1       C_4       C_2        108.3(16) 27_545 1_555  21_665
	C_1       C_4       D_4        111.1(11) 27_545 1_555  21_665
	C_1       C_4       C_3        116.7(15) 27_545 1_555  21_665
	C_1       C_4       C_3        120.2(14) 27_545 1_555  23_645
	C_1       C_4       D_2        157.9(19) 27_545 1_555  23_645
	C_1       C_4       D_6_3      105.7(13) 27_545 1_555   6_665
	C_1       C_4       D_6_3      112.2(18) 27_545 1_555   8_655
	C_1       C_4       D_5        113.8(17) 27_545 1_555  14_565
	C_1       C_4       C_2        136.7(17) 27_545 1_555  23_645
	C_1       C_4       C_5        103.3(18) 27_545 1_555   1_555
	D_1       C_4       C_1_3      163.7(13) 21_665 1_555  31_555
	D_1       C_4       D_6_3      152.0(15) 21_665 1_555  31_555
	D_1       C_4       C_6        120.7(11) 21_665 1_555   4_755
	D_1       C_4       H55        111.1(12) 21_665 1_555   6_665
	D_1       C_4       C_1        140.2(13) 21_665 1_555   1_555
	D_1       C_4       D_4        119.0(19) 21_665 1_555  21_665
	D_1       C_4       D_6_3      150.2(15) 21_665 1_555  19_655
	D_1       C_4       C_1        137.5(14) 21_665 1_555   4_755
	D_1       C_4       D_1_3      152.1(15) 21_665 1_555  31_555
	D_1       C_4       C_5        109.1(9) 21_665 1_555   4_755
	D_1       C_4       D_4        93.4(7) 21_665 1_555   4_755
	D_1       C_4       C_6        113.8(11) 21_665 1_555   1_555
	D_1       C_4       D_1_3      150.3(15) 21_665 1_555  19_655
	D_1       C_4       D_3        125.2(13) 21_665 1_555   1_555
	D_1       C_4       D_3        121.6(16) 21_665 1_555   4_755
	D_1       C_4       C_5        118.9(15) 21_665 1_555  25_565
	D_1       C_4       C_3        147.1(18) 21_665 1_555   1_555
	D_1       C_4       C_3        150.7(15) 21_665 1_555   4_755
	C_1_3     C_4       D_1        166.6(13) 19_655 1_555  21_665
	C_1_3     C_4       C_1        95.3(8) 19_655 1_555  27_545
	C_1_3     C_4       D_6        137.4(12) 19_655 1_555  27_545
	C_1_3     C_4       D_4        168.7(9) 19_655 1_555  14_565
	C_1_3     C_4       C_6_3      137.2(12) 19_655 1_555   6_665
	C_1_3     C_4       D_6        145.7(17) 19_655 1_555  23_645
	C_1_3     C_4       C_2        146.3(14) 19_655 1_555  21_665
	C_1_3     C_4       C_5        135.7(13) 19_655 1_555  23_645
	C_1_3     C_4       C_6        120.7(10) 19_655 1_555  27_545
	C_1_3     C_4       C_3        117.9(13) 19_655 1_555  21_665
	C_1_3     C_4       C_3        114.5(15) 19_655 1_555  23_645
	C_1_3     C_4       D_2        106.8(19) 19_655 1_555  23_645
	C_1_3     C_4       D_6_3      159.0(15) 19_655 1_555   6_665
	C_1_3     C_4       C_5        129.6(8) 19_655 1_555  14_565
	C_1_3     C_4       D_5        129.6(12) 19_655 1_555   1_555
	C_1_3     C_4       C_6        157.7(16) 19_655 1_555  23_645
	C_1_3     C_4       D_1        136.6(17) 19_655 1_555  23_645
	C_1_3     C_4       C_1        173.6(17) 19_655 1_555  21_665
	C_1_3     C_4       D_5        125.5(16) 19_655 1_555  14_565
	C_1_3     C_4       C_2        124.5(18) 19_655 1_555  23_645
	C_1_3     C_4       C_5        106.7(9) 19_655 1_555   1_555
	C_1_3     C_4       D_4        127.1(8) 19_655 1_555   1_555
	C_6_3     C_4       C_1_3      145.5(14)  8_655 1_555  19_655
	C_6_3     C_4       C_1        119.2(12)  8_655 1_555  27_545
	C_6_3     C_4       C_1_3      137.9(12)  8_655 1_555  31_555
	C_6_3     C_4       D_6_3      131.6(13)  8_655 1_555  31_555
	C_6_3     C_4       C_6        118.8(11)  8_655 1_555   4_755
	C_6_3     C_4       C_1        127.0(10)  8_655 1_555   1_555
	C_6_3     C_4       C_6        93.3(9)  8_655 1_555  27_545
	C_6_3     C_4       D_6_3      124.7(13)  8_655 1_555  19_655
	C_6_3     C_4       C_1        116.2(13)  8_655 1_555   4_755
	C_6_3     C_4       D_1_3      151.7(15)  8_655 1_555  31_555
	C_6_3     C_4       C_5        127.1(11)  8_655 1_555   4_755
	C_6_3     C_4       D_4        129.1(7)  8_655 1_555   4_755
	C_6_3     C_4       C_2        155.7(10)  8_655 1_555   1_555
	C_6_3     C_4       D_1_3      137.7(17)  8_655 1_555  19_655
	C_6_3     C_4       D_3        145.1(14)  8_655 1_555   1_555
	C_6_3     C_4       C_6        115.9(15)  8_655 1_555  25_565
	C_5       C_4       C_1_3      119.2(9) 27_545 1_555  19_655
	C_5       C_4       C_1_3      125.2(10) 27_545 1_555  31_555
	C_5       C_4       C_6_3      97.6(7) 27_545 1_555   6_665
	C_5       C_4       H55        167.5(15) 27_545 1_555   6_665
	C_5       C_4       H5         162.2(10) 27_545 1_555   2_665
	C_5       C_4       D_1_3      119.9(11) 27_545 1_555  31_555
	C_5       C_4       D_2        130.1(13) 27_545 1_555   4_755
	C_5       C_4       D_2        118.6(16) 27_545 1_555  23_645
	C_5       C_4       D_1_3      133.0(12) 27_545 1_555  19_655
	C_5       C_4       D_1        100.1(14) 27_545 1_555  23_645
	C_5       C_4       C_2        110.3(12) 27_545 1_555   4_755
	C_5       C_4       D_4        105.9(9) 27_545 1_555   1_555
	C_6_3     C_4       C_5        106.8(11) 31_555 1_555  27_545
	C_6_3     C_4       D_1        164.0(15) 31_555 1_555  21_665
	C_6_3     C_4       C_1        104.2(11) 31_555 1_555  27_545
	C_6_3     C_4       D_6        142.9(16) 31_555 1_555  27_545
	C_6_3     C_4       D_4        150.6(11) 31_555 1_555  14_565
	C_6_3     C_4       D_6        149.9(15) 31_555 1_555  23_645
	C_6_3     C_4       C_2        120.5(13) 31_555 1_555  21_665
	C_6_3     C_4       C_5        114.6(14) 31_555 1_555  23_645
	C_6_3     C_4       C_6        121.2(12) 31_555 1_555  27_545
	C_6_3     C_4       D_4        100.0(13) 31_555 1_555   4_755
	C_6_3     C_4       D_6_3      141.6(13) 31_555 1_555   6_665
	C_6_3     C_4       C_5        103.7(8) 31_555 1_555  14_565
	C_6_3     C_4       D_5        102.6(12) 31_555 1_555   1_555
	C_6_3     C_4       C_6        144.1(17) 31_555 1_555  23_645
	C_6_3     C_4       D_1        152.0(18) 31_555 1_555  23_645
	C_6_3     C_4       C_1        149.8(17) 31_555 1_555  21_665
	C_6_3     C_4       D_6_3      139.2(13) 31_555 1_555   8_655
	C_6_3     C_4       C_6        108.0(18) 31_555 1_555  25_565
	C_6_3     C_4       C_2        105.3(18) 31_555 1_555  23_645
	C_6_3     C_4       D_4        147.2(8) 31_555 1_555   1_555
	C_5       C_4       C_6_3      104.9(15)  2_765 1_555   8_655
	C_5       C_4       C_1_3      101.8(12)  2_765 1_555  19_655
	C_5       C_4       C_1_3      107.9(12)  2_765 1_555  31_555
	C_5       C_4       C_6_3      114.1(15)  2_765 1_555   6_665
	C_5       C_4       H55        159.3(11)  2_765 1_555   6_665
	C_5       C_4       H5         167.1(9)  2_765 1_555   2_665
	C_5       C_4       D_1_3      102.9(15)  2_765 1_555  31_555
	C_5       C_4       D_2        117.4(13)  2_765 1_555   4_755
	C_5       C_4       D_2        130.6(16)  2_765 1_555  23_645
	C_5       C_4       D_1_3      115.6(15)  2_765 1_555  19_655
	C_5       C_4       D_1        116.1(18)  2_765 1_555  23_645
	C_5       C_4       C_2        107.5(12)  2_765 1_555  23_645
	C_5       C_4       D_4        120.2(8)  2_765 1_555   1_555
	C_6       C_5       D_5        123.3(18)  1_555 1_555  14_565
	D_4       C_5       D_5        108.8(15) 21_665 1_555  14_565
	C_6       C_5       D_5        118.9(16) 14_565 1_555  25_565
	C_6       C_5       C_4        144.1(19) 14_565 1_555   1_555
	C_1       C_5       C_4        95.1(7)  4_755 1_555   1_555
	C_1       C_5       D_5        142.6(11)  4_755 1_555   1_555
	C_2       C_5       C_6        134.2(17) 21_665 1_555   1_555
	C_2       C_5       C_4        105.7(16) 21_665 1_555   1_555
	C_2       C_5       C_6        122.1(17)  4_755 1_555  14_565
	C_1       C_5       C_2        129.0(15) 21_665 1_555   4_755
	C_6       C_5       C_2        129.6(18) 23_645 1_555   4_755
	D_6       C_5       C_6        127.9(17)  1_555 1_555  23_645
	D_6       C_5       C_1        140.8(15)  1_555 1_555  21_665
	D_6       C_5       C_2        90.2(5)  1_555 1_555   4_755
	D_6       C_5       C_2        108.1(17)  1_555 1_555  21_665
	D_6       C_5       D_5        100.8(17)  1_555 1_555  21_665
	D_6       C_5       C_1        157.7(16)  1_555 1_555  23_645
	D_6       C_5       D_5        103.1(16)  1_555 1_555  25_565
	D_6       C_5       C_6        155.8(11)  1_555 1_555  21_665
	D_6       C_5       C_2        126.2(19)  1_555 1_555  23_645
	D_6       C_5       C_4        146.1(3)  1_555 1_555   1_555
	D_6       C_5       D_5        93.9(3)  1_555 1_555   1_555
	D_4       C_5       D_6        172.2(6)  1_555 1_555   1_555
	D_4       C_5       C_1        120.4(7)  1_555 1_555   4_755
	D_4       C_5       C_6        146.1(3)  1_555 1_555   1_555
	D_4       C_5       D_5        93.9(3)  1_555 1_555   1_555
	D_6_3     C_5       D_6        146.3(14)  8_655 1_555   1_555
	D_6_3     C_5       C_6        171.8(14)  8_655 1_555   1_555
	C_6       C_5       D_3        109.3(12)  4_755 1_555  23_645
	C_6       C_5       D_4        122.3(16)  4_755 1_555   1_555
	C_6       C_5       C_3        120.6(19)  4_755 1_555  21_665
	C_6       C_5       C_3        122.2(16)  4_755 1_555  23_645
	C_6       C_5       D_5        134.9(15)  4_755 1_555   1_555
	D_6       C_5       C_6        149.4(19) 14_565 1_555  21_665
	D_6       C_5       C_4        153.3(10) 14_565 1_555   1_555
	C_3       C_5       D_6        118.4(10)  4_755 1_555   1_555
	C_3       C_5       C_2        133.4(14)  4_755 1_555  21_665
	C_3       C_5       C_6        131.8(14)  4_755 1_555  14_565
	C_3       C_5       D_5        147.4(12)  4_755 1_555   1_555
	D_6_3     C_5       C_3        102.6(15)  6_665 1_555   4_755
	D_6_3     C_5       D_6        138.9(16)  6_665 1_555   1_555
	D_6_3     C_5       C_6        164.7(17)  6_665 1_555   1_555
	C_4       C_5       C_3        113.7(16) 14_565 1_555   4_755
	C_4       C_5       C_6        101.3(17) 14_565 1_555   4_755
	C_4       C_5       D_3        108.5(19) 14_565 1_555  23_645
	C_4       C_5       D_6        105.0(11) 14_565 1_555   1_555
	C_4       C_5       C_2        149.3(15) 14_565 1_555   4_755
	C_4       C_5       D_5        115.2(11) 14_565 1_555  21_665
	C_4       C_5       C_6        117.9(15) 14_565 1_555   1_555
	C_3       C_5       D_6_3      104.8(15)  1_555 1_555   6_665
	C_3       C_5       D_6        123.9(15)  1_555 1_555  14_565
	C_3       C_5       D_3        138.9(19)  1_555 1_555  23_645
	C_3       C_5       D_6        116.1(3)  1_555 1_555   1_555
	C_3       C_5       C_2        135.7(15)  1_555 1_555  21_665
	C_3       C_5       C_6        127.4(14)  1_555 1_555  14_565
	C_3       C_5       C_2        106.1(17)  1_555 1_555  23_645
	C_1       C_5       D_6_3      164.4(15)  1_555 1_555   6_665
	C_1       C_5       D_3        102.3(15)  1_555 1_555  23_645
	C_1       C_5       D_6_3      157.2(17)  1_555 1_555   8_655
	C_1       C_5       D_4        116.1(3)  1_555 1_555   1_555
	C_1       C_5       C_6        128.3(18)  1_555 1_555  23_645
	C_1       C_5       C_3        124.3(18)  1_555 1_555  21_665
	C_1       C_5       D_5        151.9(5)  1_555 1_555  14_565
	D_2       C_5       C_1        127.0(12) 23_645 1_555   1_555
	D_2       C_5       C_4        106.2(18) 23_645 1_555  14_565
	D_2       C_5       D_6        124.3(14) 23_645 1_555  14_565
	D_2       C_5       C_6        152.3(14) 23_645 1_555   4_755
	D_2       C_5       D_6        121.7(12) 23_645 1_555   1_555
	D_2       C_5       C_6        136.3(19) 23_645 1_555  14_565
	D_2       C_5       D_4        100.1(15) 23_645 1_555  21_665
	D_2       C_5       C_6        129.4(12) 23_645 1_555   1_555
	D_1_3     C_5       C_1        128.1(19)  8_655 1_555   1_555
	D_1_3     C_5       C_6        138.2(14)  8_655 1_555   4_755
	D_1_3     C_5       D_5        143.0(10)  8_655 1_555  21_665
	D_1_3     C_5       C_6        107.9(12)  8_655 1_555   1_555
	D_6_3     C_5       D_2        107.9(19) 19_655 1_555  23_645
	D_6_3     C_5       D_4        109.8(10) 19_655 1_555   1_555
	D_6_3     C_5       C_6        141.6(18) 19_655 1_555  23_645
	D_6_3     C_5       D_5        149.4(12) 19_655 1_555   1_555
	D_3       C_5       C_1        110.9(12) 21_665 1_555   1_555
	D_3       C_5       C_6        109.3(12) 21_665 1_555   4_755
	D_3       C_5       C_1        100.8(13) 21_665 1_555   4_755
	C_4       C_5       D_1_3      158.9(16)  4_755 1_555   8_655
	C_4       C_5       D_2        118.5(15)  4_755 1_555  23_645
	C_4       C_5       D_6_3      102.1(12)  4_755 1_555   6_665
	C_4       C_5       D_6        114.0(10)  4_755 1_555  14_565
	C_4       C_5       D_3        164.0(14)  4_755 1_555  23_645
	C_4       C_5       D_6        111.5(9)  4_755 1_555   1_555
	C_4       C_5       C_2        127.6(19)  4_755 1_555  21_665
	C_4       C_5       C_6        104.2(11)  4_755 1_555  14_565
	C_4       C_5       C_2        121.5(19)  4_755 1_555  23_645
	C_4       C_5       C_3        174.5(15)  4_755 1_555  23_645
	C_4       C_5       D_5        139.9(11)  4_755 1_555   1_555
	C_4       C_5       D_5        144.4(14)  4_755 1_555  14_565
	D_4       C_5       D_6_3      101.9(15) 23_645 1_555  19_655
	D_4       C_5       C_3        148.8(17) 23_645 1_555   4_755
	D_4       C_5       C_2        130.0(17) 23_645 1_555   4_755
	D_4       C_5       C_6        128.6(19) 23_645 1_555  21_665
	D_1_3     C_5       C_4        162.2(11)  6_665 1_555   4_755
	D_1_3     C_5       C_1        134.4(15)  6_665 1_555   1_555
	D_1_3     C_5       C_6        136.1(11)  6_665 1_555   4_755
	D_1_3     C_5       D_4        101.5(14)  6_665 1_555   1_555
	D_1_3     C_5       D_5        157.1(8)  6_665 1_555  21_665
	D_1_3     C_5       C_6        108.9(11)  6_665 1_555   1_555
	D_1_3     C_5       C_4        124.4(19)  6_665 1_555   1_555
	C_6       C_5       D_1_3      143.7(15) 25_565 1_555   6_665
	C_6       C_5       D_4        114.0(14) 25_565 1_555  23_645
	C_6       C_5       D_1_3      149.2(16) 25_565 1_555   8_655
	C_6       C_5       D_2        117.6(19) 25_565 1_555  23_645
	C_6       C_5       D_6        118.1(13) 25_565 1_555  14_565
	C_6       C_5       D_3        174.1(18) 25_565 1_555  23_645
	C_6       C_5       D_6        119.9(10) 25_565 1_555   1_555
	C_6       C_5       C_4        109.6(19) 25_565 1_555  23_645
	D_6_3     C_5       D_1_3      132.3(19) 31_555 1_555   6_665
	D_6_3     C_5       D_4        101.1(14) 31_555 1_555  23_645
	D_6_3     C_5       D_3        112.9(17) 31_555 1_555  21_665
	D_6_3     C_5       D_2        114.9(16) 31_555 1_555  23_645
	D_6_3     C_5       D_3        100.7(18) 31_555 1_555  23_645
	D_6_3     C_5       D_4        108.6(9) 31_555 1_555   1_555
	D_6_3     C_5       C_6        134.0(17) 31_555 1_555  23_645
	D_6_3     C_5       C_1        138.4(19) 31_555 1_555  23_645
	D_6_3     C_5       C_4        117.5(19) 31_555 1_555  23_645
	D_6_3     C_5       D_5        155.0(10) 31_555 1_555   1_555
	C_6       C_5       D_1_3      112.1(16)  2_765 1_555   6_665
	C_6       C_5       D_1_3      123.1(15)  2_765 1_555   8_655
	C_6       C_5       D_3        102.4(9)  2_765 1_555  23_645
	C_6       C_5       D_4        128.9(19)  2_765 1_555   1_555
	C_6       C_5       C_3        101.9(17)  2_765 1_555  23_645
	D_6       C_5       C_6        103.0(10) 21_665 1_555   2_765
	D_6       C_5       D_6_3      101.2(17) 21_665 1_555  31_555
	D_6       C_5       D_1_3      120.8(18) 21_665 1_555   6_665
	D_6       C_5       D_4        132.5(14) 21_665 1_555  23_645
	D_6       C_5       D_6_3      105.9(17) 21_665 1_555  19_655
	D_6       C_5       D_1_3      121.1(17) 21_665 1_555   8_655
	D_6       C_5       C_1        103.6(13) 21_665 1_555   1_555
	D_6       C_5       C_6        100.7(18) 21_665 1_555   4_755
	D_6       C_5       C_1        113.6(19) 21_665 1_555   4_755
	D_6       C_5       C_6        122.4(10) 21_665 1_555  14_565
	D_6       C_5       C_6        130.2(12) 21_665 1_555   1_555
	D_6       C_5       D_5        103.8(14) 21_665 1_555   1_555
	D_6       C_5       D_5        104.4(14) 21_665 1_555  14_565
	C_4       C_5       D_1_3      152.3(17) 25_565 1_555   6_665
	C_4       C_5       D_1_3      157.3(17) 25_565 1_555   8_655
	C_4       C_5       D_2        154.0(19) 25_565 1_555  23_645
	C_4       C_5       D_4        104.4(12) 25_565 1_555   1_555
	C_4       C_5       D_5        139.7(16) 25_565 1_555   1_555
	D_1       C_5       D_6        132.9(18)  4_755 1_555  21_665
	D_1       C_5       D_1_3      101.7(15)  4_755 1_555   6_665
	D_1       C_5       D_4        133.6(12)  4_755 1_555   1_555
	D_1       C_5       C_4        111.0(12)  4_755 1_555   1_555
	D_1       C_5       D_5        123.1(14)  4_755 1_555   1_555
	D_1       C_5       D_5        120.4(17)  4_755 1_555  14_565
	C_6_3     C_5       C_4        155.9(18)  6_665 1_555  25_565
	C_6_3     C_5       C_6        103.2(13)  6_665 1_555  25_565
	C_6_3     C_5       D_4        106.4(16)  6_665 1_555  23_645
	C_6_3     C_5       C_4        115.7(8)  6_665 1_555   4_755
	C_6_3     C_5       C_3        107.3(16)  6_665 1_555   1_555
	C_6_3     C_5       C_3        103.7(12)  6_665 1_555   4_755
	C_6_3     C_5       D_6        132.6(12)  6_665 1_555   1_555
	C_6_3     C_5       C_2        114.7(19)  6_665 1_555   4_755
	C_6_3     C_5       C_6        154.0(13)  6_665 1_555   1_555
	D_2       C_5       D_1_3      105.1(15)  4_755 1_555   6_665
	D_2       C_5       C_4        160.6(14)  4_755 1_555  14_565
	D_2       C_5       D_6_3      115.9(17)  4_755 1_555   6_665
	D_2       C_5       D_6        93.1(7)  4_755 1_555   1_555
	D_2       C_5       C_1        123.6(14)  4_755 1_555  21_665
	C_2       C_5       C_6_3      135.0(19)  1_555 1_555   6_665
	C_2       C_5       D_4        118.5(15)  1_555 1_555  23_645
	C_2       C_5       D_3        137.8(19)  1_555 1_555  21_665
	C_2       C_5       D_2        114.0(11)  1_555 1_555  23_645
	C_2       C_5       D_6_3      134.7(15)  1_555 1_555   6_665
	C_2       C_5       D_3        123.9(14)  1_555 1_555  23_645
	C_2       C_5       D_6_3      127.3(16)  1_555 1_555   8_655
	C_2       C_5       C_6        112.0(16)  1_555 1_555  23_645
	C_2       C_5       C_1        127.0(17)  1_555 1_555  21_665
	C_2       C_5       C_6        103.9(12)  1_555 1_555  14_565
	C_2       C_5       C_1        115.1(15)  1_555 1_555  23_645
	D_4       C_5       C_2        125.5(16) 14_565 1_555   1_555
	D_4       C_5       D_2        140.8(17) 14_565 1_555   4_755
	D_4       C_5       C_4        105.4(18) 14_565 1_555  25_565
	D_4       C_5       D_6_3      147.7(16) 14_565 1_555  31_555
	D_4       C_5       D_6_3      155.3(17) 14_565 1_555  19_655
	D_4       C_5       C_3        103.1(14) 14_565 1_555   1_555
	D_4       C_5       C_3        103.6(13) 14_565 1_555   4_755
	D_4       C_5       D_6        126.1(15) 14_565 1_555   1_555
	D_4       C_5       C_2        139.7(14) 14_565 1_555   4_755
	D_4       C_5       D_5        112.4(16) 14_565 1_555  21_665
	D_4       C_5       D_5        114.4(18) 14_565 1_555  25_565
	D_4       C_5       C_6        140.1(19) 14_565 1_555   1_555
	D_5       C_5       D_2        162.2(16) 27_545 1_555   4_755
	D_5       C_5       D_1_3      91.8(8) 27_545 1_555   6_665
	D_5       C_5       D_1_3      105.9(8) 27_545 1_555   8_655
	D_5       C_5       D_3        105.8(15) 27_545 1_555  23_645
	D_5       C_5       D_4        100.3(16) 27_545 1_555   1_555
	D_5       C_5       C_2        109.2(16) 27_545 1_555  23_645
	C_6_3     C_5       C_2        144.2(16)  8_655 1_555   1_555
	C_6_3     C_5       D_2        109.6(15)  8_655 1_555   4_755
	C_6_3     C_5       C_6        102.6(13)  8_655 1_555  25_565
	C_6_3     C_5       C_4        118.3(8)  8_655 1_555   4_755
	C_6_3     C_5       C_3        115.0(14)  8_655 1_555   1_555
	C_6_3     C_5       C_3        111.9(12)  8_655 1_555   4_755
	C_6_3     C_5       D_6        127.7(12)  8_655 1_555   1_555
	C_6_3     C_5       C_6        152.6(11)  8_655 1_555   1_555
	D_1       C_5       C_2        104.1(12) 23_645 1_555   1_555
	D_1       C_5       D_6_3      126.3(15) 23_645 1_555  31_555
	D_1       C_5       D_4        131.2(18) 23_645 1_555  23_645
	D_1       C_5       D_6_3      126.7(16) 23_645 1_555  19_655
	D_1       C_5       C_1        134.1(12) 23_645 1_555   1_555
	D_1       C_5       D_6        169.8(12) 23_645 1_555   1_555
	D_1       C_5       C_1        137.7(14) 23_645 1_555   4_755
	D_1       C_5       C_6        164.1(12) 23_645 1_555   1_555
	C_1_3     C_5       D_5        102.9(7)  6_665 1_555  27_545
	C_1_3     C_5       D_1        111.6(18)  6_665 1_555   4_755
	C_1_3     C_5       C_4        174.3(18)  6_665 1_555  25_565
	C_1_3     C_5       D_6        103.1(15)  6_665 1_555  21_665
	C_1_3     C_5       C_6        132.6(17)  6_665 1_555   2_765
	C_1_3     C_5       C_6        131.2(14)  6_665 1_555  25_565
	C_1_3     C_5       C_4        142.8(10)  6_665 1_555   4_755
	C_1_3     C_5       C_3        121.7(16)  6_665 1_555   4_755
	C_1_3     C_5       D_6        103.0(16)  6_665 1_555  14_565
	C_1_3     C_5       C_6        156.2(15)  6_665 1_555   4_755
	C_1_3     C_5       D_6        105.6(11)  6_665 1_555   1_555
	C_1_3     C_5       C_6        106.5(16)  6_665 1_555  14_565
	C_1_3     C_5       D_5        139.3(12)  6_665 1_555  21_665
	C_1_3     C_5       D_4        101.5(19)  6_665 1_555  21_665
	C_1_3     C_5       C_6        126.0(11)  6_665 1_555   1_555
	C_1_3     C_5       C_4        102.5(17)  6_665 1_555   1_555
	D_6       C_5       C_1_3      111.1(16) 25_565 1_555   6_665
	D_6       C_5       D_1_3      128.2(17) 25_565 1_555   6_665
	D_6       C_5       D_4        129.2(17) 25_565 1_555  23_645
	D_6       C_5       D_3        151.4(18) 25_565 1_555  21_665
	D_6       C_5       D_1_3      129.2(18) 25_565 1_555   8_655
	D_6       C_5       C_6        117.0(17) 25_565 1_555  14_565
	D_6       C_5       C_6        122.5(16) 25_565 1_555   1_555
	D_6       C_5       D_5        111.1(16) 25_565 1_555  14_565
	C_6       C_5       C_1_3      122.0(11) 27_545 1_555   6_665
	C_6       C_5       D_2        125.0(17) 27_545 1_555   4_755
	C_6       C_5       D_1        125.7(19) 27_545 1_555   4_755
	C_6       C_5       D_6_3      101.2(13) 27_545 1_555  31_555
	C_6       C_5       D_1_3      124.5(15) 27_545 1_555   6_665
	C_6       C_5       D_6_3      109.3(16) 27_545 1_555  19_655
	C_6       C_5       D_1_3      135.9(13) 27_545 1_555   8_655
	C_6       C_5       D_2        124.6(17) 27_545 1_555  23_645
	C_6       C_5       D_3        148.4(15) 27_545 1_555  23_645
	C_6       C_5       D_6        111.4(11) 27_545 1_555   1_555
	C_6       C_5       C_2        108.3(12) 27_545 1_555   4_755
	C_6       C_5       D_4        134.1(18) 27_545 1_555  21_665
	C_1       C_5       D_6        109.6(15)  2_765 1_555  25_565
	C_1       C_5       C_1_3      104.8(14)  2_765 1_555   6_665
	C_1       C_5       D_1        125.3(16)  2_765 1_555  23_645
	C_1       C_5       C_6_3      103.9(16)  2_765 1_555   8_655
	C_1       C_5       D_2        140.4(15)  2_765 1_555   4_755
	C_1       C_5       C_6_3      114.6(16)  2_765 1_555   6_665
	C_1       C_5       D_6        114.2(8)  2_765 1_555  21_665
	C_1       C_5       D_6_3      102.2(16)  2_765 1_555  19_655
	C_1       C_5       D_4        134.5(15)  2_765 1_555   1_555
	C_1       C_5       C_2        130.0(19)  2_765 1_555   4_755
	C_1       C_5       D_5        115.9(17)  2_765 1_555  21_665
	C_1       C_5       C_6        112.7(13)  2_765 1_555  21_665
	D_5       C_5       C_2        108.2(11) 23_645 1_555   1_555
	D_5       C_5       D_1        116.3(18) 23_645 1_555   4_755
	D_5       C_5       D_6_3      113.1(13) 23_645 1_555  31_555
	D_5       C_5       D_6_3      120.2(16) 23_645 1_555  19_655
	D_5       C_5       D_2        131.9(17) 23_645 1_555  23_645
	D_5       C_5       C_1        101.1(10) 23_645 1_555   1_555
	D_5       C_5       C_3        110.4(14) 23_645 1_555   1_555
	D_5       C_5       C_3        114.2(16) 23_645 1_555   4_755
	D_5       C_5       D_3        109.4(18) 23_645 1_555  23_645
	D_5       C_5       D_4        100.2(15) 23_645 1_555   1_555
	D_5       C_5       C_1        112.1(18) 23_645 1_555   4_755
	D_5       C_5       D_4        116.4(19) 23_645 1_555  21_665
	D_5       C_5       C_4        106.9(16) 23_645 1_555   1_555
	C_1_3     C_5       C_6        116.9(11)  8_655 1_555  27_545
	C_1_3     C_5       D_6        111.3(16)  8_655 1_555  25_565
	C_1_3     C_5       D_5        95.0(7)  8_655 1_555  27_545
	C_1_3     C_5       D_2        102.8(14)  8_655 1_555   4_755
	C_1_3     C_5       D_1        115.2(17)  8_655 1_555   4_755
	C_1_3     C_5       D_6        103.6(16)  8_655 1_555  21_665
	C_1_3     C_5       C_6        125.4(17)  8_655 1_555   2_765
	C_1_3     C_5       C_6        129.7(14)  8_655 1_555  25_565
	C_1_3     C_5       C_4        144.7(9)  8_655 1_555   4_755
	C_1_3     C_5       C_3        128.2(16)  8_655 1_555   4_755
	C_1_3     C_5       C_6        154.1(11)  8_655 1_555   4_755
	C_1_3     C_5       D_6        103.5(11)  8_655 1_555   1_555
	C_1_3     C_5       D_5        146.4(13)  8_655 1_555  21_665
	C_1_3     C_5       C_6        126.2(10)  8_655 1_555   1_555
	C_1_3     C_5       C_4        106.8(16)  8_655 1_555   1_555
	D_6       C_5       C_1_3      138.4(13)  4_755 1_555   8_655
	D_6       C_5       C_1_3      142.2(15)  4_755 1_555   6_665
	D_6       C_5       C_6_3      153.1(10)  4_755 1_555   8_655
	D_6       C_5       D_4        115.9(18)  4_755 1_555  14_565
	D_6       C_5       C_6_3      163.6(11)  4_755 1_555   6_665
	D_6       C_5       D_1_3      120.7(13)  4_755 1_555   6_665
	D_6       C_5       D_1_3      125.5(14)  4_755 1_555   8_655
	D_6       C_5       D_2        155.3(17)  4_755 1_555  23_645
	D_6       C_5       D_6_3      148.1(19)  4_755 1_555   6_665
	D_6       C_5       C_2        128.9(19)  4_755 1_555  21_665
	D_6       C_5       C_3        104.7(16)  4_755 1_555  21_665
	D_6       C_5       C_3        107.1(15)  4_755 1_555  23_645
	D_4       C_5       C_1_3      157.0(15) 25_565 1_555   8_655
	D_4       C_5       C_1_3      156.4(18) 25_565 1_555   6_665
	D_4       C_5       D_1        135.2(19) 25_565 1_555  23_645
	D_4       C_5       C_6_3      172.7(14) 25_565 1_555   6_665
	D_4       C_5       D_1_3      139.2(16) 25_565 1_555   6_665
	D_4       C_5       D_3        112.6(17) 25_565 1_555  21_665
	D_4       C_5       D_1_3      138.4(18) 25_565 1_555   8_655
	D_4       C_5       D_2        144.9(17) 25_565 1_555  23_645
	D_4       C_5       C_6        113.5(16) 25_565 1_555  23_645
	D_4       C_5       D_5        142.1(13) 25_565 1_555   1_555
	D_3       C_5       D_6        108.1(14)  4_755 1_555   4_755
	D_3       C_5       C_1_3      112.3(12)  4_755 1_555   8_655
	D_3       C_5       D_5        119.7(16)  4_755 1_555  23_645
	D_3       C_5       C_1_3      106.2(12)  4_755 1_555   6_665
	D_3       C_5       D_1_3      127.7(15)  4_755 1_555   6_665
	D_3       C_5       D_4        164.6(16)  4_755 1_555  23_645
	D_3       C_5       D_1_3      116.7(16)  4_755 1_555   8_655
	D_3       C_5       C_4        111.1(14)  4_755 1_555  14_565
	D_3       C_5       D_6        132.4(13)  4_755 1_555   1_555
	D_3       C_5       C_2        118.6(13)  4_755 1_555  21_665
	D_3       C_5       C_6        147.0(14)  4_755 1_555  14_565
	D_3       C_5       C_6        106.9(15)  4_755 1_555   1_555
	D_3       C_5       D_5        131.8(18)  4_755 1_555   1_555
	D_2       C_5       D_3        123.2(10) 21_665 1_555   4_755
	D_2       C_5       D_6        125.5(15) 21_665 1_555   4_755
	D_2       C_5       D_6        100.2(13) 21_665 1_555  25_565
	D_2       C_5       C_2        170.5(11) 21_665 1_555   1_555
	D_2       C_5       D_1        132.2(15) 21_665 1_555   4_755
	D_2       C_5       D_6_3      164.1(19) 21_665 1_555  31_555
	D_2       C_5       C_6        111.3(17) 21_665 1_555  25_565
	D_2       C_5       C_4        132.0(17) 21_665 1_555   4_755
	D_2       C_5       C_1        159.2(15) 21_665 1_555   1_555
	D_2       C_5       C_3        140.7(12) 21_665 1_555   1_555
	D_2       C_5       C_3        138.3(11) 21_665 1_555   4_755
	D_2       C_5       D_6        103.2(13) 21_665 1_555   1_555
	D_2       C_5       C_1        152.0(16) 21_665 1_555   4_755
	D_2       C_5       C_6        129.3(14) 21_665 1_555   1_555
	D_2       C_5       C_4        110.7(12) 21_665 1_555   1_555
	C_4       C_5       D_3        105.3(11) 27_545 1_555   4_755
	C_4       C_5       C_1_3      134.6(14) 27_545 1_555   8_655
	C_4       C_5       C_1_3      142.6(13) 27_545 1_555   6_665
	C_4       C_5       C_6_3      127.4(19) 27_545 1_555   8_655
	C_4       C_5       D_2        121.0(15) 27_545 1_555   4_755
	C_4       C_5       C_6_3      136.9(19) 27_545 1_555   6_665
	C_4       C_5       D_1_3      125.2(14) 27_545 1_555   6_665
	C_4       C_5       D_1_3      137.8(14) 27_545 1_555   8_655
	C_4       C_5       D_2        168.9(14) 27_545 1_555  23_645
	C_4       C_5       D_3        119.4(16) 27_545 1_555  23_645
	C_4       C_5       D_4        112.2(14) 27_545 1_555   1_555
	C_4       C_5       C_2        102.0(13) 27_545 1_555   4_755
	C_4       C_5       D_5        106.3(19) 27_545 1_555   1_555
	C_4       C_5       C_1_3      113.2(16)  2_765 1_555   8_655
	C_4       C_5       C_1_3      120.1(15)  2_765 1_555   6_665
	C_4       C_5       C_6_3      103.1(12)  2_765 1_555   6_665
	C_4       C_5       D_6_3      104.5(19)  2_765 1_555  31_555
	C_4       C_5       D_1_3      115.1(19)  2_765 1_555   6_665
	C_4       C_5       D_2        133.7(12)  2_765 1_555  23_645
	C_4       C_5       D_3        132.2(15)  2_765 1_555  23_645
	C_4       C_5       D_6        96.7(8)  2_765 1_555   1_555
	C_4       C_5       D_4        125.6(14)  2_765 1_555  21_665
	C_4       C_5       C_2        117.2(16)  2_765 1_555  23_645
	D_6       C_5       D_4        106.2(10) 23_645 1_555  25_565
	D_6       C_5       C_2        102.4(11) 23_645 1_555   1_555
	D_6       C_5       D_1        151.9(18) 23_645 1_555   4_755
	D_6       C_5       D_6_3      124.7(13) 23_645 1_555  31_555
	D_6       C_5       D_6_3      132.1(15) 23_645 1_555  19_655
	D_6       C_5       D_2        100.2(15) 23_645 1_555  23_645
	D_6       C_5       C_1        119.8(11) 23_645 1_555   1_555
	D_6       C_5       C_6        102.4(17) 23_645 1_555   4_755
	D_6       C_5       D_3        133.7(17) 23_645 1_555  23_645
	D_6       C_5       C_2        120.9(17) 23_645 1_555   4_755
	D_6       C_5       C_1        133.9(18) 23_645 1_555   4_755
	D_6       C_5       D_4        159.7(17) 23_645 1_555  21_665
	D_6       C_5       C_6        130.4(12) 23_645 1_555   1_555
	D_6       C_5       D_3        114.3(18)  2_765 1_555   4_755
	D_6       C_5       C_1_3      133.2(13)  2_765 1_555   8_655
	D_6       C_5       C_1_3      138.3(13)  2_765 1_555   6_665
	D_6       C_5       D_1_3      116.3(12)  2_765 1_555   6_665
	D_6       C_5       D_1_3      123.0(12)  2_765 1_555   8_655
	D_6       C_5       C_3        103.3(17)  2_765 1_555  23_645
	D_6       C_5       D_5        111.4(16)  2_765 1_555   1_555
	D_6       C_6       C_1        119.7(7)  1_555 1_555   4_755
	C_5       C_6       C_1        113.2(14)  1_555 1_555   4_755
	D_6       C_6       C_5        110.2(18) 14_565 1_555   1_555
	D_6       C_6       C_1        128.2(10) 14_565 1_555   1_555
	D_6_3     C_6       C_5        108.6(13) 19_655 1_555   1_555
	D_6_3     C_6       D_6        123.4(13) 19_655 1_555   1_555
	C_5       C_6       D_1        121.1(14) 21_665 1_555   4_755
	C_5       C_6       D_6        153.2(19) 21_665 1_555   1_555
	D_6_3     C_6       C_5        113.1(12) 31_555 1_555   1_555
	D_6_3     C_6       D_6        124.5(11) 31_555 1_555   1_555
	D_6       C_6       C_5        135.5(9)  4_755 1_555   1_555
	C_4       C_6       D_6        100.5(9) 23_645 1_555   4_755
	C_2       C_6       D_6        148.5(12)  4_755 1_555   1_555
	D_5       C_6       D_6        178.2(13) 25_565 1_555   1_555
	D_4       C_6       D_6        105.5(14) 25_565 1_555  14_565
	D_4       C_6       C_5        128.4(13) 25_565 1_555   1_555
	D_4       C_6       D_6        103.9(16) 25_565 1_555   1_555
	C_5       C_6       C_2        110.3(14) 14_565 1_555   4_755
	C_5       C_6       D_6        106.7(10) 14_565 1_555   4_755
	C_5       C_6       D_6_3      145.7(15) 14_565 1_555  31_555
	C_5       C_6       C_1        142.2(9) 14_565 1_555   1_555
	C_5       C_6       C_1        150.3(18) 14_565 1_555   4_755
	C_3       C_6       D_6        139.8(16) 23_645 1_555   4_755
	C_3       C_6       C_1        153.6(19) 23_645 1_555   1_555
	D_5       C_6       D_4        148.1(16) 14_565 1_555  25_565
	D_5       C_6       D_6        137.9(17) 14_565 1_555   4_755
	D_6       C_6       C_5        121.1(16)  2_765 1_555  21_665
	D_6       C_6       C_5        128.2(14)  2_765 1_555   1_555
	C_3       C_6       C_2        101.9(17) 21_665 1_555   4_755
	C_3       C_6       D_6        134.2(12) 21_665 1_555   4_755
	C_5       C_6       D_6        151.3(16) 25_565 1_555   1_555
	C_4       C_6       D_5        117.9(14) 25_565 1_555  14_565
	C_4       C_6       D_6        112.3(18) 25_565 1_555  14_565
	C_4       C_6       C_5        100.1(13) 25_565 1_555   1_555
	C_4       C_6       D_6        118.6(16) 25_565 1_555   1_555
	D_1       C_6       D_6        102.8(15)  1_555 1_555  14_565
	D_1       C_6       C_5        146.1(3)  1_555 1_555   1_555
	D_1       C_6       D_6        93.9(3)  1_555 1_555   1_555
	D_5       C_6       D_1        172.2(6)  1_555 1_555   1_555
	D_5       C_6       C_4        116.5(15)  1_555 1_555  25_565
	D_5       C_6       D_6        120.6(18)  1_555 1_555   2_765
	D_5       C_6       D_4        146.9(14)  1_555 1_555  25_565
	D_5       C_6       D_6_3      137.6(13)  1_555 1_555  31_555
	D_5       C_6       D_6_3      130.3(16)  1_555 1_555  19_655
	D_5       C_6       C_1        146.1(3)  1_555 1_555   1_555
	D_5       C_6       D_6        93.9(3)  1_555 1_555   1_555
	C_5       C_6       C_3        117.4(12)  4_755 1_555  21_665
	C_5       C_6       C_3        119.4(12)  4_755 1_555  23_645
	C_5       C_6       D_6        116.5(15)  4_755 1_555  14_565
	C_5       C_6       D_6        127.2(15)  4_755 1_555   1_555
	D_4       C_6       C_5        103.6(13) 23_645 1_555   4_755
	D_4       C_6       D_1        126.0(18) 23_645 1_555   1_555
	D_4       C_6       C_4        108.5(15) 23_645 1_555  25_565
	D_4       C_6       C_5        118.4(16) 23_645 1_555  25_565
	C_2       C_6       D_5        116.1(3)  1_555 1_555   1_555
	C_2       C_6       C_3        127.3(14)  1_555 1_555  23_645
	C_2       C_6       C_5        117.5(8)  1_555 1_555  14_565
	C_2       C_6       D_6        156.0(4)  1_555 1_555  14_565
	C_4       C_6       D_4        111.8(15)  1_555 1_555  23_645
	C_4       C_6       D_1        116.1(3)  1_555 1_555   1_555
	C_4       C_6       D_4        102.7(15)  1_555 1_555  25_565
	C_4       C_6       D_1        119.9(17)  1_555 1_555   4_755
	D_3       C_6       C_2        134.7(19) 23_645 1_555   1_555
	D_3       C_6       C_5        146.3(19) 23_645 1_555   4_755
	D_3       C_6       D_1        136.4(15) 23_645 1_555   1_555
	D_3       C_6       C_4        164.3(17) 23_645 1_555  25_565
	C_6_3     C_6       D_3        108.4(16) 31_555 1_555  23_645
	C_6_3     C_6       D_5        122.8(11) 31_555 1_555   1_555
	C_6_3     C_6       C_5        140.6(18) 31_555 1_555  14_565
	C_6_3     C_6       C_5        102.2(8) 31_555 1_555   1_555
	C_6_3     C_6       D_6        125.8(10) 31_555 1_555   1_555
	C_5       C_6       C_6_3      141.2(15) 23_645 1_555  31_555
	C_5       C_6       C_2        109.0(14) 23_645 1_555   1_555
	C_5       C_6       D_1        137.5(18) 23_645 1_555   1_555
	C_5       C_6       D_4        108.5(13) 23_645 1_555  25_565
	C_5       C_6       C_2        113.3(14) 23_645 1_555   4_755
	C_5       C_6       D_6_3      136.8(17) 23_645 1_555  31_555
	C_5       C_6       D_6_3      143.0(19) 23_645 1_555  19_655
	C_5       C_6       C_1        128.1(16) 23_645 1_555   1_555
	C_5       C_6       C_1        145.8(14) 23_645 1_555   4_755
	C_1       C_6       C_4        107.7(9)  2_765 1_555   1_555
	C_1       C_6       D_5        123.7(12)  2_765 1_555  21_665
	C_1       C_6       D_5        126.4(16)  2_765 1_555  25_565
	C_1       C_6       C_2        154.8(15)  2_765 1_555   4_755
	C_1       C_6       C_5        106.7(15)  2_765 1_555  21_665
	C_1       C_6       D_1        132.2(15)  2_765 1_555   4_755
	D_3       C_6       C_5        136.1(13) 21_665 1_555   4_755
	D_3       C_6       D_1        144.3(16) 21_665 1_555   1_555
	D_3       C_6       D_6        124.3(13) 21_665 1_555   4_755
	C_5       C_6       C_6_3      116.6(17)  2_765 1_555  31_555
	C_5       C_6       D_3        127.8(17)  2_765 1_555  23_645
	C_5       C_6       C_3        104.0(12)  2_765 1_555  23_645
	C_5       C_6       C_2        106.9(15)  2_765 1_555   4_755
	C_5       C_6       D_6        104.0(13)  2_765 1_555   1_555
	C_6_3     C_6       C_5        106.6(17) 19_655 1_555   2_765
	C_6_3     C_6       C_5        137.8(14) 19_655 1_555  23_645
	C_6_3     C_6       D_3        119.9(17) 19_655 1_555  23_645
	C_6_3     C_6       D_4        168.7(17) 19_655 1_555  23_645
	C_6_3     C_6       D_5        130.1(10) 19_655 1_555   1_555
	C_6_3     C_6       C_5        142.6(16) 19_655 1_555  14_565
	C_6_3     C_6       C_4        162.8(19) 19_655 1_555  23_645
	C_6_3     C_6       C_5        106.8(8) 19_655 1_555   1_555
	C_6_3     C_6       D_6        127.7(8) 19_655 1_555   1_555
	C_3       C_6       D_3        118.5(15)  4_755 1_555  21_665
	C_3       C_6       C_1        126.1(15)  4_755 1_555   2_765
	C_3       C_6       D_3        109.7(18)  4_755 1_555  23_645
	C_3       C_6       D_4        137.1(19)  4_755 1_555  23_645
	C_3       C_6       C_4        109.8(18)  4_755 1_555  23_645
	C_3       C_6       D_1        100.1(18)  4_755 1_555   4_755
	C_3       C_6       D_6        175.5(18)  4_755 1_555   1_555
	C_4       C_6       C_6_3      109.5(14) 27_545 1_555  19_655
	C_4       C_6       C_6_3      120.8(14) 27_545 1_555  31_555
	C_4       C_6       D_3        129.8(16) 27_545 1_555  23_645
	C_4       C_6       C_3        110.6(16) 27_545 1_555  23_645
	C_4       C_6       C_2        118.4(14) 27_545 1_555   4_755
	C_2       C_6       C_4        110.6(15) 23_645 1_555  27_545
	C_2       C_6       C_6_3      106.7(14) 23_645 1_555  19_655
	C_2       C_6       C_5        98.1(6) 23_645 1_555   2_765
	C_2       C_6       C_5        101.2(9) 23_645 1_555   4_755
	C_2       C_6       D_1        150.1(12) 23_645 1_555   1_555
	C_2       C_6       D_6        152.9(10) 23_645 1_555   4_755
	C_2       C_6       D_6_3      115.0(19) 23_645 1_555  31_555
	C_2       C_6       D_6        104.4(16) 23_645 1_555  14_565
	C_2       C_6       C_1        127.2(10) 23_645 1_555   1_555
	C_2       C_6       D_6        109.7(10) 23_645 1_555   1_555
	C_3       C_6       C_1        124.6(19)  1_555 1_555   2_765
	C_3       C_6       D_3        114.1(16)  1_555 1_555  23_645
	C_3       C_6       D_4        137.8(19)  1_555 1_555  23_645
	C_3       C_6       C_4        111.4(16)  1_555 1_555  23_645
	C_3       C_6       D_1        100.4(19)  1_555 1_555   4_755
	D_2       C_6       C_4        136.8(10)  4_755 1_555  27_545
	D_2       C_6       C_5        124.9(15)  4_755 1_555   2_765
	D_2       C_6       C_5        121.7(16)  4_755 1_555  23_645
	D_2       C_6       C_5        99.7(8)  4_755 1_555   4_755
	D_2       C_6       C_5        113.3(14)  4_755 1_555  14_565
	D_2       C_6       D_6        132.5(17)  4_755 1_555   4_755
	D_2       C_6       D_6        143.7(17)  4_755 1_555  14_565
	D_2       C_6       D_6        131.1(19)  4_755 1_555   1_555
	C_4       C_6       D_3        127.3(13)  4_755 1_555  21_665
	C_4       C_6       C_1        100.8(13)  4_755 1_555   2_765
	C_4       C_6       D_3        127.1(16)  4_755 1_555  23_645
	C_4       C_6       D_4        118.7(16)  4_755 1_555  23_645
	C_4       C_6       C_3        104.5(13)  4_755 1_555  21_665
	C_4       C_6       C_3        103.8(15)  4_755 1_555  23_645
	C_4       C_6       D_1        119.0(13)  4_755 1_555   4_755
	C_4       C_6       D_6        154.4(12)  4_755 1_555   1_555
	C_1       C_6       D_2        165.9(12) 14_565 1_555   4_755
	C_1       C_6       C_2        103.7(12) 14_565 1_555  23_645
	C_1       C_6       C_3        120.7(15) 14_565 1_555   4_755
	C_1       C_6       C_6_3      140.0(17) 14_565 1_555  19_655
	C_1       C_6       C_6_3      151.5(17) 14_565 1_555  31_555
	C_1       C_6       C_4        108.0(10) 14_565 1_555   1_555
	C_1       C_6       D_5        115.9(10) 14_565 1_555  21_665
	C_1       C_6       D_5        120.1(18) 14_565 1_555  25_565
	C_1       C_6       C_2        149.7(16) 14_565 1_555   4_755
	C_1       C_6       C_5        105.7(11) 14_565 1_555  21_665
	C_1       C_6       D_1        131.2(19) 14_565 1_555   4_755
	C3        C_6       C_1        93.6(8) 30_554 1_555  14_565
	C3        C_6       C_4        142.8(15) 30_554 1_555   4_755
	C3        C_6       D_2        100.3(18) 30_554 1_555   4_755
	C3        C_6       C_3        135.4(12) 30_554 1_555   1_555
	C3        C_6       C_4        106.9(16) 30_554 1_555  27_545
	C3        C_6       C_3        136.5(15) 30_554 1_555   4_755
	C3        C_6       C_1        93.7(7) 30_554 1_555   2_765
	C3        C_6       C_5        135.5(17) 30_554 1_555  23_645
	C3        C_6       C_4        158.4(14) 30_554 1_555   1_555
	C3        C_6       C_2        107.7(11) 30_554 1_555   1_555
	C3        C_6       D_5        132.2(11) 30_554 1_555   1_555
	C3        C_6       C_4        106.0(17) 30_554 1_555  25_565
	C3        C_6       C_3        112.7(17) 30_554 1_555  21_665
	C3        C_6       D_5        133.7(14) 30_554 1_555  14_565
	C3        C_6       C_3        112.9(19) 30_554 1_555  23_645
	C3        C_6       C_5        133.9(19) 30_554 1_555  14_565
	C3        C_6       C_2        111.1(19) 30_554 1_555   4_755
	C3        C_6       C_4        113.1(16) 30_554 1_555  23_645
	C3        C_6       C_5        159.5(18) 30_554 1_555  21_665
	C3        C_6       C_5        153.8(11) 30_554 1_555   1_555
	D_4       C_6       D_2        155.9(14) 27_545 1_555   4_755
	D_4       C_6       C_2        121.5(14) 27_545 1_555  23_645
	D_4       C_6       C_3        114.1(17) 27_545 1_555   4_755
	D_4       C_6       C_6_3      118.7(17) 27_545 1_555  19_655
	D_4       C_6       C_6_3      130.1(17) 27_545 1_555  31_555
	D_4       C_6       D_3        120.0(17) 27_545 1_555  23_645
	D_4       C_6       C_4        111.8(14) 27_545 1_555   1_555
	D_4       C_6       D_5        106.1(12) 27_545 1_555  21_665
	D_4       C_6       C_3        110.2(16) 27_545 1_555  23_645
	D_4       C_6       C_2        138.1(18) 27_545 1_555   4_755
	D_4       C_6       C_5        107.9(12) 27_545 1_555  21_665
	D_4       C_6       C_5        107.2(12) 27_545 1_555   1_555
	C_5       C_6       D_2        127.1(12) 27_545 1_555   4_755
	C_5       C_6       C_6_3      121.4(13) 27_545 1_555  19_655
	C_5       C_6       C_6_3      129.8(11) 27_545 1_555  31_555
	C_5       C_6       D_3        109.3(16) 27_545 1_555  23_645
	C_5       C_6       C_2        111.8(11) 27_545 1_555   4_755
	H4        C_6       D_4        108.4(13) 30_554 1_555  27_545
	H4        C_6       C_1        114.3(7) 30_554 1_555  14_565
	H4        C_6       C_4        138.1(10) 30_554 1_555   4_755
	H4        C_6       C_3        120.7(15) 30_554 1_555   1_555
	H4        C_6       C_2        121.0(19) 30_554 1_555  23_645
	H4        C_6       C_4        126.3(16) 30_554 1_555  27_545
	H4        C_6       C_3        120.3(15) 30_554 1_555   4_755
	H4        C_6       C_5        140.4(19) 30_554 1_555   2_765
	H4        C_6       C_1        112.9(7) 30_554 1_555   2_765
	H4        C_6       C_5        152.0(16) 30_554 1_555  23_645
	H4        C_6       C_4        137.6(14) 30_554 1_555   1_555
	H4        C_6       D_4        101.1(15) 30_554 1_555  23_645
	H4        C_6       D_5        128.9(11) 30_554 1_555   1_555
	H4        C_6       C_4        114.6(17) 30_554 1_555  25_565
	H4        C_6       C_5        136.5(19) 30_554 1_555  25_565
	H4        C_6       D_5        119.4(19) 30_554 1_555  21_665
	H4        C_6       D_5        127.3(11) 30_554 1_555  14_565
	H4        C_6       C_3        107.7(19) 30_554 1_555  23_645
	H4        C_6       C_5        142.7(12) 30_554 1_555  14_565
	H4        C_6       D_5        119.1(18) 30_554 1_555  25_565
	H4        C_6       C_4        123.5(17) 30_554 1_555  23_645
	H4        C_6       C_5        139.8(13) 30_554 1_555  21_665
	H4        C_6       C_5        140.3(10) 30_554 1_555   1_555
	D_1       C_6       H4         92.8(6)  2_765 1_555  30_554
	D_1       C_6       C_4        121.5(14)  2_765 1_555   4_755
	D_1       C_6       C_3        145.6(19)  2_765 1_555   1_555
	D_1       C_6       C_2        100.5(16)  2_765 1_555  23_645
	D_1       C_6       C_3        146.7(16)  2_765 1_555   4_755
	D_1       C_6       C_6_3      152.5(15)  2_765 1_555  19_655
	D_1       C_6       C_6_3      157.1(11)  2_765 1_555  31_555
	D_1       C_6       C_4        125.3(12)  2_765 1_555   1_555
	D_1       C_6       C_5        119.7(16)  2_765 1_555  25_565
	D_1       C_6       D_5        144.5(15)  2_765 1_555  21_665
	D_1       C_6       D_6_3      151.3(17)  2_765 1_555  19_655
	D_1       C_6       C_5        100.1(14)  2_765 1_555   1_555
	D_5       C_6       H4         130.9(15)  2_765 1_555  30_554
	D_5       C_6       C3         118.5(19)  2_765 1_555  30_554
	D_5       C_6       C_2        106.6(8)  2_765 1_555  23_645
	D_5       C_6       D_3        146.5(15)  2_765 1_555  23_645
	D_5       C_6       C_3        120.4(13)  2_765 1_555  23_645
	D_5       C_6       D_6        116.9(10)  2_765 1_555   1_555
	D_5       C_6       C3         118.4(19)  4_755 1_555  30_554
	D_5       C_6       D_2        114.1(10)  4_755 1_555   4_755
	D_5       C_6       C_2        105.9(8)  4_755 1_555  23_645
	D_5       C_6       D_3        128.7(11)  4_755 1_555  21_665
	D_5       C_6       C_3        114.3(11)  4_755 1_555  21_665
	D_5       C_6       C_3        117.7(12)  4_755 1_555  23_645
	D_5       C_6       D_6        102.1(15)  4_755 1_555  14_565
	C3        C_6       C_4        119.7(16) 18_654 1_555   4_755
	C3        C_6       C_3        122.0(10) 18_654 1_555   1_555
	C3        C_6       C_3        125.1(13) 18_654 1_555   4_755
	C3        C_6       C_5        100.4(19) 18_654 1_555   2_765
	C3        C_6       D_3        112.2(12) 18_654 1_555  21_665
	C3        C_6       C_5        130.3(16) 18_654 1_555  23_645
	C3        C_6       D_3        112.5(14) 18_654 1_555  23_645
	C3        C_6       C_4        152.0(10) 18_654 1_555   1_555
	C3        C_6       D_5        151.8(10) 18_654 1_555   1_555
	C3        C_6       C_3        134.7(16) 18_654 1_555  21_665
	C3        C_6       C_3        136.3(18) 18_654 1_555  23_645
	C3        C_6       C_2        110.0(18) 18_654 1_555   4_755
	C3        C_6       C_4        121.7(16) 18_654 1_555  23_645
	C3        C_6       C_5        177.8(9) 18_654 1_555   1_555
	C_5_2     C_1_2     C_6_2      100.6(18)  2_665 1_555  10_565
	C_6_2     C_1_2     D_1_2      119.5(11)  1_555 1_555  12_555
	C_2_2     C_1_2     D_1_2      120.3(5)  1_555 1_555  12_555
	C_6_2     C_1_2     C_2_2      120.1(5) 12_555 1_555   1_555
	C_6_2     C_1_2     D_1_2      119.9(7) 12_555 1_555   1_555
	C_2_2     C_1_2     C_6_2      118.4(12) 12_555 1_555   1_555
	C_2_2     C_1_2     D_1_2      118.5(11) 12_555 1_555   1_555
	D_1_2     C_1_2     C_2_2      102.1(10)  8_655 1_555  14_565
	D_1_2     C_1_2     C_2_2      103.8(12) 10_565 1_555   4_655
	D_1_2     C_1_2     C_2_2      102.6(12) 10_565 1_555   1_555
	C_4_2     C_1_2     D_1_2      108.3(15)  6_665 1_555   4_655
	C_4_2     C_1_2     C_6_2      167.8(11)  6_665 1_555  12_555
	D_1_2     C_1_2     C_4_2      115.8(17) 14_565 1_555   6_665
	D_1_2     C_1_2     C_2_2      101.8(13) 14_565 1_555   1_555
	D_1_2     C_1_2     C_5_2      103.1(18) 14_565 1_555   6_665
	H4O       C_1_2     C_5_2      100.3(16) 19_556 1_555   6_665
	C_3_2     C_1_2     C_5_2      103.2(5)  6_665 1_555  10_565
	C_3_2     C_1_2     D_1_2      111.2(18)  6_665 1_555  14_565
	C_3_2     C_1_2     D_1_2      110.8(17)  6_665 1_555  10_565
	C_3_2     C_1_2     D_1_2      101.4(19)  6_665 1_555   4_655
	C_5_2     C_1_2     C_3_2      104.1(13) 14_565 1_555   6_665
	C_5_2     C_1_2     C_2_2      105.3(10) 14_565 1_555  14_565
	C_5_2     C_1_2     C_2_2      95.8(2) 14_565 1_555   1_555
	C_5_2     C_1_2     C_3_2      112.7(10)  4_655 1_555   6_665
	C_5_2     C_1_2     C_2_2      107.2(19)  4_655 1_555   4_655
	C_5_2     C_1_2     C_2_2      105.9(5)  4_655 1_555   1_555
	H4O       C_1_2     C_2_2      106.7(18) 25_556 1_555   1_555
	C_5_2     C_1_2     C_3_2      113.5(6)  8_655 1_555   6_665
	C_5_2     C_1_2     C_2_2      104.7(11)  8_655 1_555   1_555
	C_3_2     C_1_2     D_6_2      131.0(13)  4_655 1_555   4_655
	C_3_2     C_1_2     D_6_2      139.8(14)  4_655 1_555   6_665
	D_6_2     C_1_2     C_2_2      145.7(8) 12_555 1_555   1_555
	D_6_2     C_1_2     D_1_2      94.0(9) 12_555 1_555  12_555
	D_6_2     C_1_2     D_1_2      94.1(3) 12_555 1_555   1_555
	D_2_2     C_1_2     D_1_2      113.9(9)  1_555 1_555   2_665
	D_2_2     C_1_2     D_1_2      113.7(8)  1_555 1_555   6_665
	D_2_2     C_1_2     D_6_2      174.2(7)  1_555 1_555   4_655
	D_2_2     C_1_2     C_5_2      112.4(12)  1_555 1_555   8_655
	D_2_2     C_1_2     H4O        113.6(19)  1_555 1_555  25_556
	D_2_2     C_1_2     C_5_2      111.7(17)  1_555 1_555   4_655
	D_2_2     C_1_2     C_5_2      104.6(18)  1_555 1_555  14_565
	D_2_2     C_1_2     C_5_2      103.7(14)  1_555 1_555  10_565
	D_2_2     C_1_2     D_1_2      110.1(4)  1_555 1_555  14_565
	D_2_2     C_1_2     D_1_2      109.6(11)  1_555 1_555  10_565
	D_2_2     C_1_2     D_1_2      102.4(14)  1_555 1_555   8_655
	D_2_2     C_1_2     D_1_2      101.8(4)  1_555 1_555   4_655
	D_2_2     C_1_2     C_6_2      146.2(7)  1_555 1_555  12_555
	D_2_2     C_1_2     C_6_2      146.1(3)  1_555 1_555   1_555
	D_2_2     C_1_2     C_6_2      152.0(15)  1_555 1_555   4_655
	D_2_2     C_1_2     C_6_2      149.6(14)  1_555 1_555  14_565
	D_2_2     C_1_2     D_1_2      94.3(8)  1_555 1_555  12_555
	D_2_2     C_1_2     D_1_2      93.9(3)  1_555 1_555   1_555
	D_6_2     C_1_2     D_2_2      172.2(6)  1_555 1_555   1_555
	D_6_2     C_1_2     C_3_2      132.9(3)  1_555 1_555   4_655
	D_6_2     C_1_2     C_2_2      146.1(3)  1_555 1_555   1_555
	D_6_2     C_1_2     D_1_2      93.5(8)  1_555 1_555  12_555
	D_6_2     C_1_2     D_1_2      93.9(3)  1_555 1_555   1_555
	D_2_2     C_1_2     D_1_2      112.7(18) 12_555 1_555   2_665
	D_2_2     C_1_2     D_1_2      113.2(9) 12_555 1_555   6_665
	D_2_2     C_1_2     C_6_2      144.0(15) 12_555 1_555   1_555
	D_2_2     C_1_2     D_1_2      93.3(4) 12_555 1_555   1_555
	C_3_2     C_1_2     D_6_2      130.3(18) 14_565 1_555   1_555
	C_3_2     C_1_2     D_6_2      131.9(14) 14_565 1_555  14_565
	C_3_2     C_1_2     C_6_2      108.3(12) 14_565 1_555  14_565
	C_4_2     C_1_2     D_6_2      112.1(18) 10_565 1_555   1_555
	C_4_2     C_1_2     D_6_2      107.1(10) 14_565 1_555   1_555
	C_4_2     C_1_2     D_6_2      102.3(13) 14_565 1_555  14_565
	D_2_2     C_1_2     C_5_2      124.9(19)  4_655 1_555   8_655
	D_2_2     C_1_2     H4O        127.0(19)  4_655 1_555  25_556
	D_2_2     C_1_2     C_5_2      126.3(3)  4_655 1_555   4_655
	D_2_2     C_1_2     D_1_2      121.9(18)  4_655 1_555  14_565
	D_2_2     C_1_2     D_1_2      122.9(7)  4_655 1_555  10_565
	C_4_2     C_1_2     D_2_2      92.8(5)  4_655 1_555   4_655
	C_4_2     C_1_2     D_6_2      102.2(5)  4_655 1_555   1_555
	C_4_2     C_1_2     D_6_2      105.4(8)  4_655 1_555   6_665
	C_4_2     C_1_2     C_6_2      106.8(18)  4_655 1_555   6_665
	H4O       C_1_2     D_2_2      116.6(18) 18_555 1_555  12_555
	H4O       C_1_2     D_2_2      117.5(16) 18_555 1_555   1_555
	H4O       C_1_2     D_1_2      148.5(15) 18_555 1_555   1_555
	O4        C_1_2     D_1_2      157.7(15) 17_555 1_555   6_665
	O4        C_1_2     D_1_2      103.9(16) 17_555 1_555  14_565
	O4        C_1_2     D_1_2      106.8(19) 17_555 1_555   4_655
	O4        C_1_2     C_2_2      114.6(15) 17_555 1_555   1_555
	O4        C_1_2     C_6_2      125.4(15) 17_555 1_555   1_555
	D_2_2     C_1_2     C_5_2      128.9(18) 10_565 1_555  14_565
	D_2_2     C_1_2     D_1_2      125.8(19) 10_565 1_555   8_655
	C_5_2     C_1_2     O4         155.4(15)  1_555 1_555  17_555
	C_5_2     C_1_2     D_2_2      115.7(5)  1_555 1_555  12_555
	C_5_2     C_1_2     D_2_2      116.1(3)  1_555 1_555   1_555
	C_3_2     C_1_2     O4         144.6(15)  1_555 1_555  17_555
	C_3_2     C_1_2     D_6_2      116.1(3)  1_555 1_555   1_555
	C_3_2     C_1_2     D_6_2      115.8(5)  1_555 1_555  12_555
	C_3_2     C_1_2     C_6_2      90.1(6)  1_555 1_555  12_555
	C_3_2     C_1_2     D_1_2      150.1(10)  1_555 1_555  12_555
	C_5_2     C_1_2     D_2_2      115.0(16) 12_555 1_555  12_555
	C_5_2     C_1_2     D_2_2      116.4(4) 12_555 1_555   1_555
	C_5_2     C_1_2     C_2_2      90.3(4) 12_555 1_555   1_555
	C_5_2     C_1_2     D_1_2      149.5(8) 12_555 1_555   1_555
	D_5_2     C_1_2     D_1_2      140.4(17)  6_665 1_555   2_665
	D_5_2     C_1_2     D_1_2      140.7(15)  6_665 1_555   6_665
	D_5_2     C_1_2     C_3_2      161.8(18)  2_665 1_555   1_555
	D_5_2     C_1_2     D_1_2      140.6(17)  2_665 1_555   6_665
	C_3_2     C_1_2     D_6_2      114.7(7) 12_555 1_555   1_555
	C_3_2     C_1_2     D_6_2      115.5(12) 12_555 1_555  12_555
	C_3_2     C_1_2     D_1_2      148.2(13) 12_555 1_555   1_555
	C_2_2     C_1_2     C_3_2      131.6(4) 15_557 1_555  12_555
	C_2_2     C_1_2     C_3_2      131.1(4) 15_557 1_555   1_555
	C_2_2     C_1_2     C_4_2      113.3(4) 15_557 1_555   4_655
	C_2_2     C_1_2     C_4_2      106.9(4) 15_557 1_555  14_565
	C_2_2     C_1_2     C_4_2      109.0(14) 15_557 1_555  10_565
	C_2_2     C_1_2     C_3_2      138.1(5) 15_557 1_555  14_565
	C_2_2     C_1_2     D_2_2      168.8(2) 15_557 1_555   1_555
	C_2_2     C_1_2     C_3_2      147.4(8) 15_557 1_555   4_655
	D_2_2     C_1_2     C_4_2      90.8(5)  8_655 1_555   4_655
	D_2_2     C_1_2     C_5_2      120.7(15)  8_655 1_555   4_655
	D_2_2     C_1_2     D_1_2      116.9(14)  8_655 1_555  10_565
	C_2_2     C_1_2     D_2_2      168.7(13)  3_657 1_555   1_555
	C_2_2     C_1_2     C_3_2      148.0(10)  3_657 1_555   4_655
	C_2_2     C_1_2     C_3_2      167.2(18)  3_657 1_555   6_665
	C_2_2     C_1_2     C_3_2      131.9(4) 11_557 1_555   1_555
	C_2_2     C_1_2     C_3_2      144.8(19) 11_557 1_555  14_565
	C_2_2     C_1_2     D_2_2      171.8(12) 11_557 1_555   1_555
	C_4_2     C_1_2     C_2_2      111.2(11)  8_655 1_555  15_557
	C_4_2     C_1_2     D_2_2      91.6(6)  8_655 1_555   4_655
	C_4_2     C_1_2     C_3_2      172.3(18)  5_667 1_555   1_555
	D_2_2     C_1_2     C_4_2      150.0(18) 14_565 1_555   5_667
	D_2_2     C_1_2     O4         118.7(19) 14_565 1_555  17_555
	D_2_2     C_1_2     D_1_2      123.0(14) 14_565 1_555   1_555
	C_2_2     C_1_2     C_4_2      110.4(16)  5_667 1_555   4_655
	C_2_2     C_1_2     C_4_2      112.31(10) 13_567 1_555  14_565
	D_2_2     C_1_2     C_4_2      173.4(16)  6_665 1_555   5_667
	D_2_2     C_1_2     C_4_2      99.2(3)  6_665 1_555   2_665
	D_2_2     C_1_2     C_4_2      98.41(10)  6_665 1_555   6_665
	D_2_2     C_1_2     C_4_2      99.1(2)  2_665 1_555   6_665
	C_4_2     C_1_2     C_2_2      101.9(4)  1_555 1_555  11_557
	C_4_2     C_1_2     C_2_2      101.5(4)  1_555 1_555  15_557
	C_4_2     C_1_2     O4         174.6(14)  1_555 1_555  17_555
	C_4_2     C_1_2     C_2_2      100.8(11) 12_555 1_555  11_557
	C_4_2     C_1_2     C_2_2      101.9(4) 12_555 1_555  15_557
	D_4_2     C_1_2     C_4_2      136.7(16)  6_665 1_555  12_555
	D_4_2     C_1_2     C_4_2      136.3(16)  6_665 1_555   1_555
	D_4_2     C_1_2     D_2_2      103.2(13)  6_665 1_555   2_665
	D_4_2     C_1_2     D_2_2      102.6(13)  6_665 1_555   6_665
	D_4_2     C_1_2     C_2_2      121.8(15)  6_665 1_555  11_557
	D_4_2     C_1_2     C_2_2      121.4(16)  6_665 1_555  15_557
	D_4_2     C_1_2     C_3_2      106.9(16)  6_665 1_555  12_555
	D_4_2     C_1_2     C_3_2      106.3(16)  6_665 1_555   1_555
	D_4_2     C_1_2     C_5_2      166.2(16)  6_665 1_555   1_555
	D_4_2     C_1_2     D_6_2      137.5(16)  6_665 1_555   1_555
	D_4_2     C_1_2     D_6_2      137.4(14)  6_665 1_555  12_555
	D_4_2     C_1_2     D_1_2      115.2(18)  6_665 1_555  14_565
	D_4_2     C_1_2     D_1_2      108.6(19)  6_665 1_555   4_655
	D_4_2     C_1_2     C_6_2      163.6(5)  6_665 1_555  12_555
	D_4_2     C_1_2     C_6_2      163.6(16)  6_665 1_555   1_555
	D_5_2     C_1_2     D_2_2      134.6(19) 10_565 1_555  14_565
	D_5_2     C_1_2     D_2_2      112.2(12) 10_565 1_555   1_555
	D_5_2     C_1_2     C_3_2      111.5(7) 10_565 1_555   6_665
	D_5_2     C_1_2     C_2_2      107.1(12) 10_565 1_555   1_555
	D_5_2     C_1_2     D_2_2      134.1(10) 14_565 1_555  14_565
	D_5_2     C_1_2     D_2_2      112.4(16) 14_565 1_555   1_555
	D_5_2     C_1_2     C_3_2      111.7(11) 14_565 1_555   6_665
	D_5_2     C_1_2     C_2_2      117.4(2) 14_565 1_555  14_565
	D_5_2     C_1_2     C_2_2      106.9(2) 14_565 1_555   1_555
	D_5_2     C_1_2     D_6_2      107.7(19) 14_565 1_555  15_557
	D_4_2     C_1_2     C_4_2      136.6(17)  2_665 1_555   1_555
	D_4_2     C_1_2     D_2_2      101.8(17)  2_665 1_555   2_665
	D_4_2     C_1_2     D_2_2      103.3(13)  2_665 1_555   6_665
	D_4_2     C_1_2     C_2_2      121.8(15)  2_665 1_555  15_557
	D_4_2     C_1_2     C_3_2      107.0(16)  2_665 1_555   1_555
	D_4_2     C_1_2     D_6_2      136.1(17)  2_665 1_555   1_555
	D_4_2     C_1_2     D_6_2      137.0(17)  2_665 1_555  12_555
	C_4_2     C_1_2     C_3_2      105.9(19) 13_567 1_555   1_555
	C_4_2     C_1_2     C_2_2      122.6(19) 13_567 1_555   1_555
	C_4_2     C_1_2     D_6_2      115.0(18) 13_567 1_555  15_557
	C_4_2     C_1_2     D_6_2      110.7(13) 13_567 1_555  13_567
	O4        C_1_2     D_4_2      101.2(16) 19_556 1_555   6_665
	O4        C_1_2     D_2_2      122.7(14) 19_556 1_555  14_565
	O4        C_1_2     C_4_2      101.0(15) 19_556 1_555   6_665
	C_3_2     C_1_2     C_4_2      117.1(9)  5_667 1_555   8_655
	C_3_2     C_1_2     C_4_2      116.3(12)  5_667 1_555   4_655
	C_3_2     C_1_2     C_4_2      111.8(9)  5_667 1_555  14_565
	C_3_2     C_1_2     C_4_2      110.8(11)  5_667 1_555  10_565
	C_3_2     C_1_2     C_2_2      171.0(11)  5_667 1_555   1_555
	C_4_2     C_1_2     C_3_2      118.1(18)  3_657 1_555   1_555
	C_4_2     C_1_2     D_2_2      153.6(17)  3_657 1_555   4_655
	C_4_2     C_1_2     C_2_2      133.5(18)  3_657 1_555   1_555
	C_4_2     C_1_2     D_6_2      108.1(12)  3_657 1_555  15_557
	D_3_2     C_1_2     D_5_2      111.7(12)  6_665 1_555  14_565
	D_3_2     C_1_2     D_5_2      111.5(9)  6_665 1_555  10_565
	D_3_2     C_1_2     C_2_2      168.3(15)  6_665 1_555   3_657
	D_3_2     C_1_2     C_5_2      113.0(5)  6_665 1_555   8_655
	D_3_2     C_1_2     D_6_2      169.2(19)  6_665 1_555  14_565
	D_3_2     C_1_2     H4O        114.2(19)  6_665 1_555  25_556
	D_3_2     C_1_2     C_5_2      112.3(11)  6_665 1_555   4_655
	D_3_2     C_1_2     C_5_2      103.9(12)  6_665 1_555  14_565
	D_3_2     C_1_2     C_5_2      103.0(7)  6_665 1_555  10_565
	D_3_2     C_1_2     D_1_2      110.7(13)  6_665 1_555  14_565
	D_3_2     C_1_2     D_1_2      110.2(13)  6_665 1_555  10_565
	D_3_2     C_1_2     D_1_2      101.1(14)  6_665 1_555   4_655
	D_3_2     C_1_2     C_6_2      152.5(13)  6_665 1_555   4_655
	D_3_2     C_1_2     C_6_2      148.9(15)  6_665 1_555  14_565
	D_5_2     C_1_2     D_3_2      121.0(12)  4_655 1_555   6_665
	D_5_2     C_1_2     C_3_2      104.6(15)  4_655 1_555   1_555
	D_5_2     C_1_2     D_2_2      136.4(9)  4_655 1_555   4_655
	D_5_2     C_1_2     D_2_2      120.3(15)  4_655 1_555   1_555
	D_5_2     C_1_2     C_3_2      121.3(12)  4_655 1_555   6_665
	D_5_2     C_1_2     C_2_2      115.98(12)  4_655 1_555   1_555
	D_5_2     C_1_2     D_3_2      121.1(9)  8_655 1_555   6_665
	D_5_2     C_1_2     C_3_2      104.0(17)  8_655 1_555   1_555
	D_5_2     C_1_2     D_2_2      120.5(12)  8_655 1_555   1_555
	D_5_2     C_1_2     C_3_2      121.4(8)  8_655 1_555   6_665
	D_5_2     C_1_2     C_2_2      115.7(11)  8_655 1_555   1_555
	O4        C_1_2     D_3_2      107.7(12) 25_556 1_555   6_665
	O4        C_1_2     D_4_2      106.7(19) 25_556 1_555   6_665
	O4        C_1_2     D_2_2      123.4(19) 25_556 1_555   4_655
	O4        C_1_2     D_2_2      107.1(12) 25_556 1_555   1_555
	O4        C_1_2     C_3_2      108.1(12) 25_556 1_555   6_665
	O4        C_1_2     C_2_2      102.9(12) 25_556 1_555   1_555
	O4        C_1_2     C_5_2      95.4(9) 25_556 1_555   6_665
	C_3_2     C_1_2     C_2_2      156.7(9)  3_657 1_555   1_555
	D_3_2     C_1_2     D_1_2      112.6(19) 10_565 1_555  12_555
	C_3_2     C_1_2     D_3_2      156.4(16) 13_567 1_555   6_665
	C_3_2     C_1_2     C_2_2      144.2(10) 13_567 1_555   1_555
	O2        C_1_2     C_3_2      121.7(19) 24_555 1_555   3_657
	O2        C_1_2     C_4_2      119.2(16) 24_555 1_555   1_555
	O2        C_1_2     C_4_2      141.9(17) 24_555 1_555   8_655
	O2        C_1_2     C_2_2      103.4(16) 24_555 1_555   3_657
	O2        C_1_2     C_2_2      103.6(12) 24_555 1_555  15_557
	O2        C_1_2     C_5_2      130.6(17) 24_555 1_555  15_557
	O2        C_1_2     C_3_2      101.4(14) 24_555 1_555   1_555
	O2        C_1_2     C_5_2      130.4(17) 24_555 1_555   1_555
	O2        C_1_2     D_1_2      131.7(17) 24_555 1_555   5_667
	O2        C_1_2     D_6_2      118.9(12) 24_555 1_555   1_555
	O2        C_1_2     D_1_2      131.0(18) 24_555 1_555   6_665
	O2        C_1_2     C_3_2      108.1(11) 24_555 1_555   4_655
	O2        C_1_2     D_6_2      120.4(18) 24_555 1_555   4_655
	O2        C_1_2     C_6_2      129.4(14) 24_555 1_555   1_555
	C_3_2     C_2_2     D_2_2      118.1(15)  4_655 1_555   8_655
	C_3_2     C_2_2     D_2_2      121.2(8)  4_655 1_555   4_655
	C_1_2     C_2_2     C_3_2      124.1(15)  1_555 1_555  14_565
	C_3_2     C_2_2     D_2_2      118.4(14)  1_555 1_555  12_555
	C_1_2     C_2_2     C_3_2      119.7(5) 12_555 1_555   1_555
	C_1_2     C_2_2     D_2_2      119.8(5) 12_555 1_555   1_555
	C_3_2     C_2_2     C_1_2      116.0(18) 12_555 1_555   1_555
	C_3_2     C_2_2     D_2_2      119.4(9) 12_555 1_555   1_555
	C_6_2     C_2_2     C_3_2      103.8(17)  5_667 1_555   8_655
	C_6_2     C_2_2     D_2_2      141.5(19) 13_567 1_555  12_555
	D_2_2     C_2_2     C_1_2      116.1(18) 14_565 1_555   1_555
	C_1_2     C_2_2     D_2_2      138.8(14) 14_565 1_555   1_555
	C_6_2     C_2_2     C_3_2      100.4(13) 15_557 1_555   4_655
	C_4_2     C_2_2     C_3_2      176.0(12)  6_665 1_555   1_555
	D_3_2     C_2_2     C_6_2      126.1(14) 14_565 1_555  13_567
	D_3_2     C_2_2     C_1_2      150.3(18) 14_565 1_555   1_555
	C_4_2     C_2_2     C_1_2      100.95(12) 14_565 1_555  14_565
	D_3_2     C_2_2     C_6_2      124.8(13)  4_655 1_555  15_557
	D_3_2     C_2_2     D_2_2      95.6(4)  4_655 1_555   8_655
	D_3_2     C_2_2     C_4_2      149.7(17)  1_555 1_555   2_665
	D_3_2     C_2_2     C_4_2      150.3(15)  1_555 1_555   6_665
	D_3_2     C_2_2     C_1_2      145.4(13)  1_555 1_555  12_555
	D_3_2     C_2_2     C_1_2      146.1(3)  1_555 1_555   1_555
	D_3_2     C_2_2     D_2_2      95.5(4)  1_555 1_555  12_555
	D_3_2     C_2_2     D_2_2      93.9(3)  1_555 1_555   1_555
	D_1_2     C_2_2     D_3_2      172.2(6)  1_555 1_555   1_555
	D_1_2     C_2_2     D_2_2      120.2(3)  1_555 1_555  14_565
	D_1_2     C_2_2     C_3_2      146.1(3)  1_555 1_555   1_555
	D_1_2     C_2_2     D_2_2      91.5(8)  1_555 1_555  12_555
	D_1_2     C_2_2     D_2_2      124.2(16)  1_555 1_555   4_655
	D_1_2     C_2_2     D_2_2      93.9(3)  1_555 1_555   1_555
	D_1_2     C_2_2     D_3_2      171.8(16) 12_555 1_555   1_555
	D_1_2     C_2_2     C_3_2      145.9(6) 12_555 1_555   1_555
	D_1_2     C_2_2     D_2_2      94.0(3) 12_555 1_555   1_555
	D_1_2     C_2_2     D_3_2      130.0(15)  4_655 1_555   6_665
	D_1_2     C_2_2     C_3_2      147.3(14)  4_655 1_555   4_655
	D_1_2     C_2_2     D_2_2      123.8(11)  4_655 1_555   1_555
	D_3_2     C_2_2     D_2_2      94.7(7)  8_655 1_555   4_655
	D_3_2     C_2_2     D_2_2      94.7(3) 12_555 1_555   1_555
	C_6_2     C_2_2     D_3_2      147.7(19)  6_665 1_555  14_565
	C_6_2     C_2_2     C_3_2      105.1(14)  6_665 1_555   8_655
	C_6_2     C_2_2     D_3_2      130.9(6) 14_565 1_555  14_565
	C_6_2     C_2_2     D_2_2      136.9(18) 14_565 1_555  12_555
	C_6_2     C_2_2     C_3_2      103.9(3) 14_565 1_555  14_565
	C_4_2     C_2_2     D_1_2      116.5(13)  4_655 1_555   8_655
	C_4_2     C_2_2     D_1_2      116.7(9)  4_655 1_555   4_655
	C_6_2     C_2_2     D_3_2      119.4(15)  4_655 1_555  12_555
	C_4_2     C_2_2     D_1_2      115.0(10)  8_655 1_555   4_655
	C_4_2     C_2_2     D_3_2      111.0(15)  8_655 1_555   6_665
	C_4_2     C_2_2     D_2_2      150.1(12)  8_655 1_555   4_655
	C_4_2     C_2_2     D_1_2      116.0(4)  1_555 1_555  12_555
	C_4_2     C_2_2     D_1_2      116.1(3)  1_555 1_555   1_555
	C_6_2     C_2_2     D_3_2      113.5(10)  1_555 1_555  12_555
	C_6_2     C_2_2     D_3_2      116.1(3)  1_555 1_555   1_555
	C_6_2     C_2_2     D_3_2      129.0(10)  1_555 1_555   4_655
	C_6_2     C_2_2     D_3_2      132.2(14)  1_555 1_555  14_565
	C_6_2     C_2_2     C_3_2      103.36(17)  1_555 1_555   4_655
	C_6_2     C_2_2     D_3_2      116.1(3) 12_555 1_555   1_555
	C_6_2     C_2_2     C_3_2      90.04(17) 12_555 1_555   1_555
	C_6_2     C_2_2     D_2_2      150.0(3) 12_555 1_555   1_555
	C_5_2     C_2_2     D_2_2      121.4(4)  6_665 1_555  14_565
	C_1_2     C_2_2     D_3_2      137.2(17) 15_557 1_555  12_555
	C_1_2     C_2_2     D_3_2      141.0(4) 15_557 1_555   1_555
	C_1_2     C_2_2     D_3_2      146.3(12) 15_557 1_555  14_565
	C_1_2     C_2_2     C_3_2      112.2(13) 15_557 1_555  12_555
	C_1_2     C_2_2     C_3_2      107.2(18) 15_557 1_555   8_655
	C_1_2     C_2_2     C_3_2      114.9(4) 15_557 1_555   1_555
	C_1_2     C_2_2     D_2_2      125.0(4) 15_557 1_555   1_555
	C_1_2     C_2_2     C_3_2      119.6(11) 15_557 1_555  14_565
	C_4_2     C_2_2     D_1_2      114.8(7) 12_555 1_555   1_555
	C_4_2     C_2_2     D_2_2      149.5(8) 12_555 1_555   1_555
	C_1_2     C_2_2     D_3_2      141.0(5) 11_557 1_555   1_555
	C_1_2     C_2_2     C_3_2      114.9(4) 11_557 1_555   1_555
	C_1_2     C_2_2     D_2_2      125.0(4) 11_557 1_555   1_555
	C_5_2     C_2_2     D_3_2      112.0(14) 14_565 1_555   1_555
	D_1_2     C_2_2     C_4_2      109.7(17) 15_557 1_555  12_555
	D_1_2     C_2_2     C_4_2      110.7(17) 15_557 1_555   1_555
	D_1_2     C_2_2     D_3_2      166.8(17) 15_557 1_555   1_555
	D_1_2     C_2_2     D_2_2      120.7(6) 15_557 1_555  14_565
	D_1_2     C_2_2     C_3_2      140.7(17) 15_557 1_555   1_555
	D_1_2     C_2_2     D_2_2      126.2(10) 15_557 1_555   4_655
	H4O       C_2_2     C_4_2      117.5(17) 19_556 1_555   4_655
	H4O       C_2_2     C_3_2      148.2(19) 19_556 1_555   4_655
	D_1_2     C_2_2     C_4_2      110.6(17) 11_557 1_555   1_555
	D_1_2     C_2_2     D_3_2      166.7(18) 11_557 1_555   1_555
	D_1_2     C_2_2     C_3_2      140.6(17) 11_557 1_555   1_555
	D_1_2     C_2_2     C_4_2      119.7(10) 10_565 1_555  14_565
	D_1_2     C_2_2     C_4_2      121.8(14) 10_565 1_555  10_565
	C_5_2     C_2_2     D_2_2      121.5(5)  5_667 1_555  14_565
	D_1_2     C_2_2     C_4_2      119.0(16) 14_565 1_555  14_565
	D_1_2     C_2_2     C_4_2      121.6(9) 14_565 1_555  10_565
	D_1_2     C_2_2     D_3_2      134.0(19) 14_565 1_555   6_665
	D_1_2     C_2_2     D_2_2      125.4(10) 14_565 1_555   1_555
	D_1_2     C_2_2     C_4_2      109.9(19)  3_657 1_555   8_655
	D_1_2     C_2_2     C_4_2      111.2(19)  3_657 1_555   4_655
	D_1_2     C_2_2     D_3_2      168.4(19)  3_657 1_555   4_655
	D_1_2     C_2_2     D_2_2      141.9(18)  3_657 1_555  12_555
	D_1_2     C_2_2     D_2_2      126.1(13)  3_657 1_555   1_555
	D_1_2     C_2_2     C_4_2      120.6(15)  6_665 1_555   2_665
	D_1_2     C_2_2     C_4_2      122.4(12)  6_665 1_555   6_665
	D_1_2     C_2_2     D_2_2      178.5(3)  6_665 1_555   1_555
	D_1_2     C_2_2     C_4_2      122.3(12)  2_665 1_555   6_665
	C_5_2     C_2_2     D_3_2      113.0(19) 13_567 1_555   1_555
	C_1_2     C_2_2     D_3_2      130.8(7)  5_667 1_555   4_655
	C_1_2     C_2_2     C_3_2      105.2(8)  5_667 1_555   4_655
	C_1_2     C_2_2     C_4_2      91.0(8) 13_567 1_555  14_565
	C_1_2     C_2_2     D_2_2      138.0(17) 13_567 1_555   1_555
	D_5_2     C_2_2     D_2_2      116.7(16)  5_667 1_555  14_565
	C_5_2     C_2_2     D_3_2      118.2(16)  4_655 1_555   1_555
	D_1_2     C_2_2     C_4_2      114.3(18)  9_567 1_555  14_565
	H4O       C_2_2     D_3_2      117.5(17) 25_556 1_555   1_555
	H4O       C_2_2     D_2_2      124.1(19) 25_556 1_555   1_555
	D_1_2     C_2_2     C_4_2      116.0(19) 13_567 1_555  10_565
	D_1_2     C_2_2     D_2_2      127.8(12) 13_567 1_555   1_555
	C_5_2     C_2_2     D_3_2      118.2(15)  1_555 1_555   4_655
	C_5_2     C_2_2     C_4_2      123.6(15)  1_555 1_555   6_665
	C_5_2     C_2_2     C_4_2      123.4(15) 12_555 1_555   6_665
	H4O       C_2_2     D_3_2      117.6(17) 18_555 1_555   4_655
	H4O       C_2_2     C_4_2      122.3(11) 18_555 1_555   6_665
	H4O       C_2_2     D_2_2      178.1(18) 18_555 1_555   1_555
	C_5_2     C_2_2     D_3_2      119.1(19)  3_657 1_555   1_555
	C_5_2     C_2_2     D_3_2      119.1(18) 15_557 1_555   4_655
	C_5_2     C_2_2     D_2_2      178.5(2) 15_557 1_555   1_555
	D_4_2     C_2_2     C_5_2      134.0(19)  6_665 1_555  11_557
	D_4_2     C_2_2     C_5_2      134.1(19)  6_665 1_555  15_557
	D_4_2     C_2_2     H4O        134.4(15)  6_665 1_555  18_555
	D_4_2     C_2_2     C_5_2      135.4(4)  6_665 1_555  12_555
	D_4_2     C_2_2     C_5_2      135.6(2)  6_665 1_555   1_555
	D_4_2     C_2_2     C_6_2      105.6(3)  6_665 1_555  12_555
	D_4_2     C_2_2     C_6_2      105.6(2)  6_665 1_555   1_555
	D_4_2     C_2_2     C_4_2      165.5(2)  6_665 1_555   1_555
	D_4_2     C_2_2     D_3_2      136.5(12)  6_665 1_555  12_555
	D_4_2     C_2_2     D_3_2      138.2(5)  6_665 1_555   1_555
	D_4_2     C_2_2     C_3_2      164.3(2)  6_665 1_555   1_555
	D_4_2     C_2_2     C_5_2      134.2(9)  2_665 1_555   1_555
	D_4_2     C_2_2     C_6_2      104.4(14)  2_665 1_555  12_555
	D_4_2     C_2_2     C_6_2      104.6(5)  2_665 1_555   1_555
	D_4_2     C_2_2     D_3_2      138.5(5)  2_665 1_555   1_555
	D_4_2     C_2_2     C_3_2      163.2(15)  2_665 1_555   1_555
	D_4_2     C_2_2     D_1_2      133.4(14) 10_565 1_555  14_565
	D_4_2     C_2_2     D_1_2      133.6(19) 10_565 1_555  10_565
	D_4_2     C_2_2     C_1_2      90.3(4) 10_565 1_555  15_557
	D_4_2     C_2_2     C_6_2      92.0(8) 10_565 1_555   1_555
	D_4_2     C_2_2     C_6_2      92.2(2) 10_565 1_555   6_665
	D_4_2     C_2_2     D_2_2      147.3(17) 10_565 1_555  14_565
	D_4_2     C_2_2     C_6_2      94.7(7) 10_565 1_555   5_667
	D_4_2     C_2_2     C_1_2      92.6(5) 10_565 1_555   1_555
	D_4_2     C_2_2     D_1_2      125.8(17) 14_565 1_555  13_567
	D_4_2     C_2_2     H4O        131.5(18) 14_565 1_555  25_556
	D_4_2     C_2_2     C_1_2      102.8(13) 14_565 1_555  13_567
	D_4_2     C_2_2     D_1_2      131.0(5) 14_565 1_555  14_565
	D_4_2     C_2_2     D_1_2      131.7(13) 14_565 1_555  10_565
	D_4_2     C_2_2     C_1_2      91.4(3) 14_565 1_555  15_557
	D_4_2     C_2_2     C_6_2      93.1(8) 14_565 1_555   6_665
	D_4_2     C_2_2     C_1_2      112.9(10) 14_565 1_555  14_565
	D_4_2     C_2_2     C_1_2      94.5(4) 14_565 1_555   1_555
	D_3_2     C_3_2     C_2_2      126.22(16)  1_555 1_555  14_565
	C_2_2     C_3_2     D_3_2      120.5(11)  4_655 1_555   1_555
	C_4_2     C_3_2     C_2_2      119.5(18)  1_555 1_555   4_655
	C_2_2     C_3_2     D_3_2      120.3(17) 10_565 1_555   1_555
	C_4_2     C_3_2     C_2_2      117.5(15) 12_555 1_555   1_555
	C_4_2     C_3_2     C_2_2      117.7(10) 12_555 1_555   4_655
	C_4_2     C_3_2     D_3_2      119.9(6) 12_555 1_555   1_555
	C_2_2     C_3_2     C_4_2      117.2(15) 12_555 1_555   1_555
	C_2_2     C_3_2     D_3_2      119.9(6) 12_555 1_555   1_555
	D_3_2     C_3_2     C_4_2      141.67(11) 14_565 1_555   1_555
	D_2_2     C_3_2     D_3_2      93.2(8) 10_565 1_555   1_555
	C_6_2     C_3_2     D_3_2      175.2(12) 15_557 1_555   1_555
	D_3_2     C_3_2     C_6_2      112.1(17) 10_565 1_555  11_557
	C_1_2     C_3_2     D_3_2      155.7(2)  4_655 1_555   1_555
	D_4_2     C_3_2     C_2_2      146.1(3)  1_555 1_555   1_555
	D_4_2     C_3_2     D_3_2      93.0(4)  1_555 1_555  12_555
	D_4_2     C_3_2     D_3_2      93.9(3)  1_555 1_555   1_555
	D_2_2     C_3_2     D_4_2      172.2(6)  1_555 1_555   1_555
	D_2_2     C_3_2     C_4_2      146.1(3)  1_555 1_555   1_555
	D_2_2     C_3_2     D_3_2      93.3(3)  1_555 1_555  12_555
	D_2_2     C_3_2     D_3_2      93.9(3)  1_555 1_555   1_555
	C_1_2     C_3_2     D_3_2      156.8(8) 14_565 1_555   1_555
	C_6_2     C_3_2     D_3_2      112.8(17) 13_567 1_555   8_655
	D_1_2     C_3_2     D_2_2      101.8(17)  6_665 1_555  14_565
	C_4_2     C_3_2     D_3_2      114.1(14) 14_565 1_555   1_555
	D_4_2     C_3_2     C_2_2      142.9(17) 12_555 1_555   1_555
	D_4_2     C_3_2     C_2_2      143.1(12) 12_555 1_555   4_655
	D_4_2     C_3_2     D_3_2      95.0(4) 12_555 1_555   1_555
	D_2_2     C_3_2     C_4_2      142.4(18) 12_555 1_555   1_555
	D_2_2     C_3_2     D_3_2      95.1(4) 12_555 1_555   1_555
	D_5_2     C_3_2     D_3_2      146.4(6) 15_557 1_555  14_565
	D_3_2     C_3_2     D_5_2      132.0(12)  4_655 1_555  15_557
	D_3_2     C_3_2     D_4_2      134.1(4)  4_655 1_555   1_555
	D_3_2     C_3_2     C_4_2      136.0(10)  4_655 1_555   1_555
	C_4_2     C_3_2     D_3_2      114.2(13) 10_565 1_555   1_555
	C_1_2     C_3_2     D_4_2      114.2(9)  1_555 1_555  12_555
	C_1_2     C_3_2     D_4_2      116.1(3)  1_555 1_555   1_555
	C_5_2     C_3_2     D_2_2      114.0(9)  1_555 1_555  12_555
	C_5_2     C_3_2     D_2_2      116.1(3)  1_555 1_555   1_555
	C_5_2     C_3_2     D_3_2      139.0(19)  1_555 1_555  10_565
	C_5_2     C_3_2     D_2_2      107.7(12)  1_555 1_555  10_565
	C_5_2     C_3_2     D_2_2      118.7(7)  1_555 1_555   4_655
	C_5_2     C_3_2     D_2_2      115.9(4) 12_555 1_555   1_555
	C_5_2     C_3_2     D_3_2      150.0(3) 12_555 1_555   1_555
	C_1_2     C_3_2     D_4_2      115.8(4) 12_555 1_555   1_555
	C_1_2     C_3_2     D_3_2      149.9(3) 12_555 1_555   1_555
	C_5_2     C_3_2     D_2_2      113.4(12) 15_557 1_555  12_555
	C_5_2     C_3_2     D_2_2      115.4(9) 15_557 1_555   1_555
	C_5_2     C_3_2     D_2_2      107.3(12) 15_557 1_555  10_565
	C_5_2     C_3_2     D_2_2      118.0(11) 15_557 1_555   4_655
	C_5_2     C_3_2     D_3_2      150.7(9) 15_557 1_555   1_555
	C_5_2     C_3_2     D_2_2      115.2(10) 11_557 1_555   1_555
	C_5_2     C_3_2     D_3_2      150.7(10) 11_557 1_555   1_555
	D_3_2     C_3_2     C_5_2      132.3(19)  6_665 1_555  11_557
	D_3_2     C_3_2     C_5_2      132.9(17)  6_665 1_555  12_555
	D_3_2     C_3_2     C_5_2      133.1(18)  6_665 1_555   1_555
	D_3_2     C_3_2     D_4_2      170.7(18)  6_665 1_555   1_555
	D_3_2     C_3_2     C_4_2      163.1(18)  6_665 1_555   1_555
	D_1_2     C_3_2     D_2_2      103.1(18)  5_667 1_555  10_565
	D_1_2     C_3_2     D_2_2      101.7(15)  5_667 1_555  14_565
	D_3_2     C_3_2     C_5_2      129.8(19)  2_665 1_555   1_555
	C_4_2     C_3_2     D_3_2      118.7(11)  8_655 1_555   1_555
	D_1_2     C_3_2     D_4_2      105.0(16)  8_655 1_555  12_555
	D_1_2     C_3_2     D_3_2      168.0(19)  8_655 1_555  12_555
	D_3_4     C_3_2     C_6_2      158.5(19) 32_556 1_555  15_557
	D_3_4     C_3_2     D_2_2      100.5(12) 32_556 1_555   8_655
	D_1_2     C_3_2     D_3_2      166.3(13)  4_655 1_555  12_555
	D_1_2     C_3_2     D_3_2      142.9(17)  4_655 1_555   1_555
	D_2_3     C_3_2     D_3_2      112.4(13) 11_556 1_555   6_665
	D_2_3     C_3_2     C_5_2      108.0(13) 11_556 1_555  15_557
	D_2_3     C_3_2     C_5_2      107.5(16) 11_556 1_555   1_555
	D_2_3     C_3_2     C_1_2      148.7(17) 11_556 1_555   1_555
	D_2_3     C_3_2     D_3_2      123.1(18) 11_556 1_555   4_655
	D_2_3     C_3_2     D_2_2      126.8(18) 11_556 1_555   1_555
	D_2_3     C_3_2     D_2_2      141.3(13) 11_556 1_555  10_565
	D_2_3     C_3_2     C_2_2      144.4(19) 11_556 1_555   1_555
	D_2_3     C_3_2     C_2_2      171.4(14) 11_556 1_555  14_565
	C_6_2     C_3_2     D_2_3      131.8(15)  1_555 1_555  11_556
	C_6_2     C_3_2     D_3_4      158.6(19)  1_555 1_555  32_556
	C_6_2     C_3_2     D_3_2      101.2(17)  1_555 1_555   2_665
	C_6_2     C_3_2     D_3_2      103.1(18)  1_555 1_555   6_665
	C_6_2     C_3_2     D_2_2      90.1(6)  1_555 1_555  14_565
	C_6_2     C_3_2     D_3_2      103.1(17) 12_555 1_555   6_665
	C_6_2     C_3_2     D_3_2      114.8(15) 12_555 1_555  10_565
	C_4_2     C_3_2     D_2_3      157.0(18)  4_655 1_555  11_556
	C_4_2     C_3_2     D_4_2      109.4(16)  4_655 1_555   1_555
	C_4_2     C_3_2     D_3_2      123.1(19)  4_655 1_555  14_565
	C_4_2     C_3_2     D_3_2      118.8(10)  4_655 1_555   1_555
	H7        C_3_2     D_2_2      102.8(19)  5_666 1_555   1_555
	O2        C_3_2     C_4_2      137.2(14) 18_555 1_555   4_655
	O2        C_3_2     D_3_2      126.0(18) 18_555 1_555   6_665
	O2        C_3_2     D_3_2      170.5(19) 18_555 1_555   4_655
	O2        C_3_2     C_1_2      100.3(16) 18_555 1_555  14_565
	O2        C_3_2     D_2_2      123.2(17) 18_555 1_555   1_555
	O2        C_3_2     C_2_2      112.2(16) 18_555 1_555   1_555
	O2        C_3_2     D_3_2      102.7(14) 18_555 1_555   1_555
	O5        C_3_2     C_6_2      108.4(17)  5_666 1_555   1_555
	O5        C_3_2     D_3_2      114.5(12)  5_666 1_555   6_665
	O5        C_3_2     C_1_2      121.9(17)  5_666 1_555   1_555
	O5        C_3_2     D_2_2      122.0(17)  5_666 1_555   1_555
	O5        C_3_2     C_2_2      126.8(17)  5_666 1_555   1_555
	O5        C_3_2     C_2_2      126.8(13)  5_666 1_555   6_665
	C_6_2     C_3_2     D_2_3      131.0(17) 14_565 1_555  11_556
	C_6_2     C_3_2     D_3_2      115.8(16) 14_565 1_555   8_655
	C_6_2     C_3_2     D_2_2      93.4(7) 14_565 1_555  14_565
	C_5_2     C_3_2     D_2_3      108.5(19) 14_565 1_555  11_556
	H4O       C_3_2     C_4_2      93.9(9) 19_556 1_555   8_655
	H4O       C_3_2     D_3_2      169.0(13) 19_556 1_555  12_555
	H4O       C_3_2     D_3_2      142.1(17) 19_556 1_555   1_555
	O4        C_3_2     D_2_2      135.7(16) 18_555 1_555   1_555
	O4        C_3_2     C_2_2      105.7(13) 18_555 1_555  10_565
	O4        C_3_2     C_2_2      109.6(16) 18_555 1_555   1_555
	O4        C_3_2     C_2_2      109.1(13) 18_555 1_555   4_655
	O4        C_3_2     D_3_2      130.4(16) 18_555 1_555   1_555
	C_5_2     C_3_2     D_3_2      167.3(13) 10_565 1_555  12_555
	C_5_2     C_3_2     D_3_2      140.9(19) 10_565 1_555   1_555
	C_5_2     C_3_2     D_2_3      108.9(17) 13_567 1_555  11_556
	D_1_2     C_3_2     O5         142.1(17) 14_565 1_555   5_666
	D_1_2     C_3_2     O2         111.1(14) 14_565 1_555  18_555
	D_1_2     C_3_2     D_3_2      144.8(14) 14_565 1_555   1_555
	D_1_2     C_3_2     D_4_2      101.5(18)  7_657 1_555  12_555
	D_1_2     C_3_2     D_3_2      169.7(13)  7_657 1_555  12_555
	D_4_2     C_3_2     C_4_2      127.5(11) 14_565 1_555   4_655
	D_4_2     C_3_2     D_3_2      123.0(17) 14_565 1_555   4_655
	D_4_2     C_3_2     D_3_2      98.8(3) 14_565 1_555   1_555
	D_1_2     C_3_2     O2         111.7(16) 10_565 1_555  18_555
	D_1_2     C_3_2     D_3_2      144.6(16) 10_565 1_555   1_555
	D_2_3     C_3_2     C_1_2      122.3(17)  9_566 1_555   5_667
	D_2_3     C_3_2     C_6_2      124.2(14)  9_566 1_555   1_555
	D_2_3     C_3_2     C_4_2      172.7(18)  9_566 1_555   8_655
	D_2_3     C_3_2     D_3_2      90.1(9)  9_566 1_555   6_665
	D_2_3     C_3_2     C_5_2      114.6(13)  9_566 1_555  15_557
	D_2_3     C_3_2     C_6_2      125.8(19)  9_566 1_555   5_667
	D_2_3     C_3_2     C_5_2      114.5(14)  9_566 1_555   1_555
	D_2_3     C_3_2     C_1_2      124.0(16)  9_566 1_555   1_555
	D_2_3     C_3_2     D_3_2      120.7(14)  9_566 1_555   4_655
	D_2_3     C_3_2     D_5_2      104.3(14)  9_566 1_555  15_557
	D_2_3     C_3_2     D_2_2      100.5(17)  9_566 1_555   1_555
	D_2_3     C_3_2     C_6_2      126.8(19)  9_566 1_555  15_557
	D_2_3     C_3_2     D_3_2      120.8(19)  9_566 1_555   8_655
	D_2_3     C_3_2     C_1_2      125.3(16)  9_566 1_555   6_665
	D_2_3     C_3_2     C_2_2      113.9(17)  9_566 1_555   1_555
	D_2_3     C_3_2     D_6_2      136.3(17)  9_566 1_555  15_557
	D_5_2     C_3_2     C_4_2      108.6(13) 13_567 1_555   4_655
	D_5_2     C_3_2     D_3_2      123.0(19) 13_567 1_555   4_655
	D_5_2     C_3_2     C_4_2      112.5(14)  9_567 1_555   8_655
	D_2_3     C_3_2     C_6_2      119.2(13) 15_556 1_555   1_555
	D_2_3     C_3_2     D_1_2      154.7(15) 15_556 1_555   4_655
	D_2_3     C_3_2     D_3_2      112.7(11) 15_556 1_555   6_665
	D_2_3     C_3_2     C_5_2      100.5(10) 15_556 1_555  15_557
	D_2_3     C_3_2     C_6_2      130.1(16) 15_556 1_555   5_667
	D_2_3     C_3_2     C_1_2      132.2(16) 15_556 1_555   1_555
	D_2_3     C_3_2     D_2_2      122.1(18) 15_556 1_555   1_555
	D_2_3     C_3_2     D_3_2      121.1(18) 15_556 1_555  10_565
	D_2_3     C_3_2     C_6_2      119.9(15) 15_556 1_555  15_557
	D_2_3     C_3_2     D_6_2      125.2(15) 15_556 1_555   5_667
	D_2_3     C_3_2     C_2_2      132.6(19) 15_556 1_555   1_555
	D_2_3     C_3_2     D_6_2      119.9(16) 15_556 1_555  15_557
	D_2_3     C_3_2     D_2_2      139.4(16) 15_556 1_555   8_655
	D_2_3     C_3_2     C_2_2      133.7(17) 15_556 1_555   6_665
	C_1_2     C_3_2     D_3_2      165.6(10)  3_657 1_555   1_555
	D_3_4     C_3_2     C_1_2      126.7(18) 23_556 1_555   3_657
	D_3_4     C_3_2     C_6_2      140.9(19) 23_556 1_555   4_655
	D_3_4     C_3_2     C_6_2      141.0(18) 23_556 1_555   1_555
	D_3_4     C_3_2     D_1_2      150.0(19) 23_556 1_555   5_667
	D_3_4     C_3_2     C_5_2      149.6(19) 23_556 1_555  15_557
	D_3_4     C_3_2     C_5_2      149.7(18) 23_556 1_555   1_555
	D_3_4     C_3_2     C_1_2      118.9(18) 23_556 1_555   1_555
	D_3_4     C_3_2     D_1_2      151.1(19) 23_556 1_555   6_665
	D_3_4     C_3_2     D_4_2      115.6(19) 23_556 1_555   1_555
	D_3_4     C_3_2     C_1_2      118.0(19) 23_556 1_555   4_655
	D_3_4     C_3_2     C_6_2      139.7(17) 23_556 1_555  15_557
	D_3_4     C_3_2     C_4_2      135.9(19) 23_556 1_555   1_555
	C_1_2     C_3_2     D_3_2      100.4(19) 13_567 1_555   8_655
	C_1_2     C_3_2     D_3_2      167.9(14) 13_567 1_555   1_555
	C_6_2     C_3_2     D_2_3      128.4(17)  6_665 1_555  15_556
	C_6_2     C_3_2     D_2_3      125.1(16)  6_665 1_555   9_566
	C_6_2     C_3_2     O5         117.1(18)  6_665 1_555   5_666
	C_3_2     C_4_2     D_4_2      118.9(13)  1_555 1_555  12_555
	C_5_2     C_4_2     C_3_2      119.8(4) 12_555 1_555   1_555
	C_5_2     C_4_2     D_4_2      119.8(5) 12_555 1_555   1_555
	C_3_2     C_4_2     C_5_2      116.1(18) 12_555 1_555   1_555
	C_3_2     C_4_2     D_4_2      119.3(9) 12_555 1_555   1_555
	C_5_2     C_4_2     C_3_2      120.8(10) 15_557 1_555   1_555
	C_5_2     C_4_2     D_4_2      119.2(10) 15_557 1_555   1_555
	C_5_2     C_4_2     C_3_2      120.6(11) 11_557 1_555   1_555
	C_5_2     C_4_2     D_4_2      119.1(10) 11_557 1_555   1_555
	C_2_2     C_4_2     D_4_2      146.8(15)  6_665 1_555   1_555
	C_2_2     C_4_2     D_4_2      147.0(12)  8_655 1_555   1_555
	C_2_2     C_4_2     C_5_2      91.5(5) 14_565 1_555   1_555
	D_5_2     C_4_2     C_2_2      116.8(3)  1_555 1_555  14_565
	D_5_2     C_4_2     C_2_2      119.1(10)  1_555 1_555   8_655
	D_5_2     C_4_2     C_2_2      117.3(17)  1_555 1_555   2_665
	D_5_2     C_4_2     C_2_2      119.3(15)  1_555 1_555   6_665
	D_5_2     C_4_2     C_3_2      146.1(3)  1_555 1_555   1_555
	D_5_2     C_4_2     D_4_2      91.6(8)  1_555 1_555  12_555
	D_5_2     C_4_2     D_4_2      93.9(3)  1_555 1_555   1_555
	D_3_2     C_4_2     D_5_2      172.2(6)  1_555 1_555   1_555
	D_3_2     C_4_2     C_5_2      146.5(15)  1_555 1_555  11_557
	D_3_2     C_4_2     C_5_2      146.9(11)  1_555 1_555  15_557
	D_3_2     C_4_2     C_5_2      145.6(11)  1_555 1_555  12_555
	D_3_2     C_4_2     C_5_2      146.1(3)  1_555 1_555   1_555
	D_3_2     C_4_2     D_4_2      95.5(5)  1_555 1_555  12_555
	D_3_2     C_4_2     D_4_2      93.9(3)  1_555 1_555   1_555
	D_5_2     C_4_2     D_3_2      172.1(13) 12_555 1_555   1_555
	D_5_2     C_4_2     C_2_2      116.4(19) 12_555 1_555  14_565
	D_5_2     C_4_2     C_2_2      119.1(9) 12_555 1_555   8_655
	D_5_2     C_4_2     C_2_2      119.3(14) 12_555 1_555   6_665
	D_5_2     C_4_2     C_3_2      146.0(4) 12_555 1_555   1_555
	D_5_2     C_4_2     D_4_2      93.9(3) 12_555 1_555   1_555
	C_3_2     C_4_2     D_5_2      129.8(19) 14_565 1_555   1_555
	C_3_2     C_4_2     C_5_2      106.6(17) 14_565 1_555  15_557
	C_3_2     C_4_2     C_5_2      106.0(15) 14_565 1_555   1_555
	C_3_2     C_4_2     D_4_2      129.4(6) 14_565 1_555   1_555
	D_3_2     C_4_2     D_4_2      94.6(3) 12_555 1_555   1_555
	C_6_2     C_4_2     D_4_2      167.6(15) 13_567 1_555   1_555
	D_2_2     C_4_2     D_5_2      136.1(16)  8_655 1_555   1_555
	D_2_2     C_4_2     C_5_2      112.9(18)  8_655 1_555  15_557
	D_2_2     C_4_2     C_5_2      112.3(16)  8_655 1_555   1_555
	D_2_2     C_4_2     D_4_2      132.2(14)  8_655 1_555  12_555
	C_2_2     C_4_2     D_5_2      116.4(8)  4_655 1_555  12_555
	C_2_2     C_4_2     D_5_2      116.4(9)  4_655 1_555   1_555
	C_2_2     C_4_2     C_5_2      90.5(9)  4_655 1_555  12_555
	C_2_2     C_4_2     D_4_2      149.6(13)  4_655 1_555   1_555
	C_3_2     C_4_2     D_5_2      121.1(14)  8_655 1_555   1_555
	C_3_2     C_4_2     C_5_2      100.8(16)  8_655 1_555  15_557
	C_3_2     C_4_2     C_5_2      100.0(12)  8_655 1_555   1_555
	C_2_2     C_4_2     D_5_2      114.7(8) 10_565 1_555   1_555
	C_2_2     C_4_2     D_4_2      148.9(11) 10_565 1_555   1_555
	C_6_2     C_4_2     D_3_2      113.6(9)  1_555 1_555  12_555
	C_6_2     C_4_2     D_3_2      116.1(3)  1_555 1_555   1_555
	C_2_2     C_4_2     D_5_2      116.1(4)  1_555 1_555  12_555
	C_2_2     C_4_2     D_5_2      116.1(3)  1_555 1_555   1_555
	C_2_2     C_4_2     C_5_2      90.03(4)  1_555 1_555  12_555
	C_6_2     C_4_2     D_3_2      116.1(3) 12_555 1_555   1_555
	C_6_2     C_4_2     C_3_2      90.0(2) 12_555 1_555   1_555
	C_6_2     C_4_2     D_4_2      149.9(4) 12_555 1_555   1_555
	C_2_2     C_4_2     D_5_2      114.5(19) 12_555 1_555  12_555
	C_2_2     C_4_2     D_5_2      114.7(8) 12_555 1_555   1_555
	C_2_2     C_4_2     D_4_2      149.4(9) 12_555 1_555   1_555
	C_6_2     C_4_2     D_4_2      164.0(13)  3_657 1_555   1_555
	Ti        C_4_2     C_2_2      136.8(19) 18_555 1_555   1_555
	Ti        C_4_2     C_1_2      120.9(19) 18_555 1_555  14_565
	Ti        C_4_2     C_1_2      105.8(17) 18_555 1_555   8_655
	Ti        C_4_2     D_3_2      135.2(17) 18_555 1_555   1_555
	Ti        C_4_2     C_1_2      108.3(15) 18_555 1_555   6_665
	Ti        C_4_2     C_3_2      144.5(19) 18_555 1_555   1_555
	D_2_2     C_4_2     Ti         173.1(18) 14_565 1_555  18_555
	D_2_2     C_4_2     D_5_2      126.7(9) 14_565 1_555   1_555
	D_2_2     C_4_2     C_5_2      106.7(12) 14_565 1_555  15_557
	D_2_2     C_4_2     C_5_2      105.9(5) 14_565 1_555   1_555
	C_3_2     C_4_2     D_5_2      125.8(10) 10_565 1_555  12_555
	C_3_2     C_4_2     D_5_2      125.4(10) 10_565 1_555   1_555
	C_3_2     C_4_2     C_5_2      103.1(10) 10_565 1_555  11_557
	C_3_2     C_4_2     C_5_2      101.4(14) 10_565 1_555  15_557
	C_3_2     C_4_2     C_5_2      102.6(8) 10_565 1_555  12_555
	C_3_2     C_4_2     C_5_2      100.7(11) 10_565 1_555   1_555
	C_3_2     C_4_2     D_4_2      135.9(16) 10_565 1_555   1_555
	O2        C_4_2     C_3_2      122.0(19) 22_555 1_555  14_565
	O2        C_4_2     D_3_2      101.9(14) 22_555 1_555   1_555
	O2        C_4_2     D_2_2      101.3(14) 22_555 1_555   6_665
	O2        C_4_2     C_3_2      102.1(17) 22_555 1_555   1_555
	C_6_2     C_4_2     D_3_2      109.3(10) 14_565 1_555  12_555
	C_6_2     C_4_2     D_3_2      107.8(19) 14_565 1_555   1_555
	C_6_2     C_4_2     D_4_2      156.0(10) 14_565 1_555   1_555
	Ti        C_4_2     D_1_2      121.8(19) 21_556 1_555   8_655
	Ti        C_4_2     C_2_2      132.2(19) 21_556 1_555   1_555
	Ti        C_4_2     D_3_2      137.5(15) 21_556 1_555   1_555
	Ti        C_4_2     C_1_2      102.3(14) 21_556 1_555   6_665
	Ti        C_4_2     D_2_2      141.8(16) 21_556 1_555   6_665
	Ti        C_4_2     C_3_2      143.1(18) 21_556 1_555   1_555
	C_1_2     C_4_2     Ti         111.3(18)  1_555 1_555  21_556
	C_1_2     C_4_2     Ti         116.6(18)  1_555 1_555  18_555
	C_6_2     C_4_2     Ti         100.3(14) 10_565 1_555  21_556
	C_6_2     C_4_2     D_3_2      108.8(18) 10_565 1_555  12_555
	C_6_2     C_4_2     D_3_2      107.3(18) 10_565 1_555   1_555
	C_6_2     C_4_2     D_4_2      156.5(19) 10_565 1_555   1_555
	C_6_2     C_4_2     D_4_2      176.5(18)  5_667 1_555   1_555
	D_2_2     C_4_2     D_5_2      131.3(13)  4_655 1_555  12_555
	D_2_2     C_4_2     D_5_2      130.9(7)  4_655 1_555   1_555
	D_2_2     C_4_2     C_5_2      108.6(14)  4_655 1_555  11_557
	D_2_2     C_4_2     C_5_2      106.9(15)  4_655 1_555  15_557
	D_2_2     C_4_2     C_5_2      108.1(12)  4_655 1_555  12_555
	D_2_2     C_4_2     C_5_2      106.3(12)  4_655 1_555   1_555
	D_2_2     C_4_2     D_4_2      137.4(18)  4_655 1_555  12_555
	D_1_2     C_4_2     Ti         122.2(16)  4_655 1_555  21_556
	D_1_2     C_4_2     D_3_2      103.5(14)  4_655 1_555  12_555
	D_1_2     C_4_2     D_3_2      94.1(9)  4_655 1_555   1_555
	O5        C_4_2     C_1_2      111.5(18)  5_666 1_555   1_555
	O5        C_4_2     C_6_2      122.7(17)  5_666 1_555   1_555
	O5        C_4_2     D_5_2      117.9(18)  5_666 1_555   1_555
	O5        C_4_2     C_6_2      119.7(19)  5_666 1_555  15_557
	O5        C_4_2     C_5_2      124.6(17)  5_666 1_555   1_555
	O5        C_4_2     D_1_2      127.0(17)  5_666 1_555   6_665
	C_6_2     C_4_2     Ti         104.2(14)  8_655 1_555  18_555
	C_6_2     C_4_2     D_3_2      103.4(18)  8_655 1_555  12_555
	C_6_2     C_4_2     D_3_2      109.0(16)  8_655 1_555   1_555
	C_3_2     C_4_2     O5         113.5(16)  4_655 1_555   5_666
	C_3_2     C_4_2     Ti         161.5(18)  4_655 1_555  18_555
	C_3_2     C_4_2     O2         127.2(18)  4_655 1_555  18_555
	C_3_2     C_4_2     D_5_2      119.0(15)  4_655 1_555   1_555
	C_3_2     C_4_2     D_4_2      135.2(4)  4_655 1_555   1_555
	D_3_2     C_4_2     D_4_2      109.9(16) 14_565 1_555   1_555
	C_6_2     C_4_2     D_3_2      108.5(18)  4_655 1_555   1_555
	C_6_2     C_4_2     D_4_2      155.3(8)  4_655 1_555   1_555
	D_2_3     C_4_2     C_6_2      146.5(18) 11_556 1_555   4_655
	D_2_3     C_4_2     C_3_2      102.8(11) 11_556 1_555   4_655
	D_2_3     C_4_2     C_1_2      122.2(19) 11_556 1_555   1_555
	D_2_3     C_4_2     C_6_2      144.3(18) 11_556 1_555   1_555
	D_2_3     C_4_2     C_3_2      101.4(9) 11_556 1_555   8_655
	D_2_3     C_4_2     D_5_2      137.4(17) 11_556 1_555   1_555
	D_2_3     C_4_2     C_5_2      150.9(16) 11_556 1_555   1_555
	D_2_3     C_4_2     D_1_2      153.3(17) 11_556 1_555   6_665
	C_5_2     C_4_2     Ti         121.1(14) 14_565 1_555  21_556
	C_5_2     C_4_2     O2         127.2(15) 14_565 1_555  22_555
	C_5_2     C_4_2     D_4_2      141.2(2) 14_565 1_555   1_555
	O3        C_4_2     C_5_2      119.5(14) 18_555 1_555  14_565
	O3        C_4_2     D_3_2      116.8(11) 18_555 1_555  14_565
	O3        C_4_2     C_3_2      158.1(13) 18_555 1_555   4_655
	O3        C_4_2     C_1_2      156.7(14) 18_555 1_555   1_555
	O3        C_4_2     C_6_2      133.7(12) 18_555 1_555  14_565
	O3        C_4_2     C_1_2      160.0(17) 18_555 1_555  10_565
	O3        C_4_2     C_2_2      158.0(15) 18_555 1_555   1_555
	O3        C_4_2     C_6_2      131.6(12) 18_555 1_555   1_555
	O3        C_4_2     C_2_2      166.1(19) 18_555 1_555  10_565
	O3        C_4_2     D_3_2      114.8(15) 18_555 1_555  12_555
	O3        C_4_2     D_3_2      109.0(13) 18_555 1_555   1_555
	O3        C_4_2     C_2_2      164.7(12) 18_555 1_555  14_565
	O3        C_4_2     C_2_2      156.1(16) 18_555 1_555   6_665
	O3        C_4_2     C_3_2      140.0(14) 18_555 1_555  12_555
	O3        C_4_2     C_5_2      103.4(12) 18_555 1_555   1_555
	O3        C_4_2     C_3_2      133.4(13) 18_555 1_555   1_555
	D_2_2     C_4_2     O3         153.1(19) 10_565 1_555  18_555
	D_2_2     C_4_2     D_5_2      124.0(12) 10_565 1_555   1_555
	D_2_2     C_4_2     C_5_2      102.3(15) 10_565 1_555  15_557
	D_2_2     C_4_2     C_5_2      101.5(11) 10_565 1_555   1_555
	D_2_2     C_4_2     D_4_2      130.5(17) 10_565 1_555   1_555
	C_5_2     C_4_2     O3         119.0(17) 13_567 1_555  18_555
	C_5_2     C_4_2     D_4_2      141.0(2) 13_567 1_555   1_555
	H4O       C_4_2     D_4_2      142.5(19) 19_556 1_555   1_555
	D_1_2     C_4_2     Ti         122.2(17) 14_565 1_555  18_555
	D_3_2     C_4_2     O5         103.4(17)  8_655 1_555   5_666
	D_3_2     C_4_2     D_5_2      137.5(18)  8_655 1_555   1_555
	D_3_2     C_4_2     C_5_2      119.7(19)  8_655 1_555  15_557
	D_3_2     C_4_2     C_5_2      118.9(16)  8_655 1_555   1_555
	D_3_2     C_4_2     D_4_2      110.8(19)  8_655 1_555   1_555
	C_5_2     C_4_2     Ti         121.9(12) 10_565 1_555  21_556
	C_5_2     C_4_2     D_3_2      105.9(11) 10_565 1_555  12_555
	D_1_2     C_4_2     Ti         122.7(14) 10_565 1_555  18_555
	O3        C_4_2     C_5_2      150.1(17) 22_555 1_555  14_565
	O3        C_4_2     C_6_2      124.9(15) 22_555 1_555   4_655
	O3        C_4_2     D_2_2      153.3(12) 22_555 1_555   4_655
	O3        C_4_2     C_1_2      147.6(15) 22_555 1_555   1_555
	O3        C_4_2     D_1_2      153.1(19) 22_555 1_555   8_655
	O3        C_4_2     C_3_2      158.6(17) 22_555 1_555  10_565
	O3        C_4_2     C_2_2      152.4(16) 22_555 1_555   1_555
	O3        C_4_2     C_6_2      125.2(13) 22_555 1_555   1_555
	O3        C_4_2     D_6_2      147.8(16) 22_555 1_555   5_667
	O3        C_4_2     D_2_2      148.5(18) 22_555 1_555   8_655
	O3        C_4_2     D_3_2      111.5(12) 22_555 1_555   1_555
	O3        C_4_2     C_2_2      151.0(13) 22_555 1_555   6_665
	O3        C_4_2     D_6_2      145.8(19) 22_555 1_555  15_557
	O3        C_4_2     C_3_2      133.7(12) 22_555 1_555   1_555
	C4        C_4_2     C_5_2      142.3(17) 18_555 1_555  13_567
	C4        C_4_2     C_5_2      143.0(13) 18_555 1_555  14_565
	C4        C_4_2     C_6_2      145.3(12) 18_555 1_555   4_655
	C4        C_4_2     D_3_2      119.6(16) 18_555 1_555  14_565
	C4        C_4_2     C_3_2      137.2(14) 18_555 1_555   4_655
	C4        C_4_2     C_1_2      170.0(13) 18_555 1_555   1_555
	C4        C_4_2     C_6_2      141.0(17) 18_555 1_555  12_555
	C4        C_4_2     C_2_2      157.8(11) 18_555 1_555   1_555
	C4        C_4_2     C_6_2      141.2(11) 18_555 1_555   1_555
	C4        C_4_2     C_2_2      157.8(12) 18_555 1_555   4_655
	C4        C_4_2     D_3_2      100.6(15) 18_555 1_555  12_555
	C4        C_4_2     C_3_2      139.4(11) 18_555 1_555  14_565
	C4        C_4_2     D_3_2      102.3(12) 18_555 1_555   1_555
	C4        C_4_2     C_2_2      155.2(14) 18_555 1_555   8_655
	C4        C_4_2     C_2_2      154.7(16) 18_555 1_555   6_665
	C4        C_4_2     C_5_2      110.6(18) 18_555 1_555  12_555
	C4        C_4_2     C_5_2      111.4(11) 18_555 1_555   1_555
	C4        C_4_2     C_3_2      128.3(11) 18_555 1_555   1_555
	D_2_3     C_4_2     C_1_2      116.3(18) 15_556 1_555   1_555
	D_2_3     C_4_2     C_3_2      100.4(10) 15_556 1_555  10_565
	D_2_3     C_4_2     C_6_2      131.4(18) 15_556 1_555   1_555
	D_2_3     C_4_2     D_5_2      125.6(14) 15_556 1_555   1_555
	D_2_3     C_4_2     C_2_2      93.8(9) 15_556 1_555   6_665
	D_2_3     C_4_2     D_1_2      134.9(14) 15_556 1_555   5_667
	D_2_3     C_4_2     C_5_2      134.7(14) 15_556 1_555  15_557
	D_2_3     C_4_2     C_5_2      134.5(15) 15_556 1_555   1_555
	D_2_3     C_4_2     D_1_2      133.3(15) 15_556 1_555   6_665
	Zn        C_4_2     C_1_2      105.0(18) 22_555 1_555   6_665
	C_6_2     C_4_2     Zn         103.1(19)  6_665 1_555  22_555
	C_6_2     C_4_2     O3         136.4(16)  6_665 1_555  22_555
	C_6_2     C_4_2     Ti         103.6(11)  6_665 1_555  18_555
	C_6_2     C_4_2     D_3_2      101.0(19)  6_665 1_555  12_555
	C_6_2     C_4_2     D_3_2      102.5(19)  6_665 1_555   1_555
	C_6_2     C_4_2     D_4_2      163.6(19)  6_665 1_555   1_555
	C_6_2     C_4_2     D_3_2      102.5(19)  2_665 1_555   1_555
	C_5_2     C_4_2     Ti         120.7(16)  8_655 1_555  18_555
	C_5_2     C_4_2     D_3_2      101.7(12)  8_655 1_555   1_555
	C_6_2     C_5_2     D_5_2      119.8(9)  1_555 1_555  12_555
	C_4_2     C_5_2     D_5_2      120.1(6)  1_555 1_555  12_555
	C_6_2     C_5_2     C_4_2      120.1(5) 12_555 1_555   1_555
	C_6_2     C_5_2     D_5_2      119.9(7) 12_555 1_555   1_555
	C_4_2     C_5_2     C_6_2      118.7(11) 12_555 1_555   1_555
	C_4_2     C_5_2     D_5_2      118.5(12) 12_555 1_555   1_555
	C_1_2     C_5_2     C_4_2      114.2(15)  8_655 1_555  15_557
	C_1_2     C_5_2     D_5_2      152.0(17)  8_655 1_555   1_555
	C_6_2     C_5_2     C_4_2      116.9(12) 14_565 1_555  12_555
	C_6_2     C_5_2     C_4_2      113.2(15) 14_565 1_555   1_555
	C_6_2     C_5_2     D_5_2      125.1(17) 14_565 1_555  12_555
	C_6_2     C_5_2     D_5_2      124.6(7) 14_565 1_555   1_555
	C_1_2     C_5_2     C_4_2      116.7(13) 14_565 1_555  15_557
	C_6_2     C_5_2     C_4_2      116.6(3) 10_565 1_555  12_555
	C_6_2     C_5_2     C_4_2      113.0(10) 10_565 1_555   1_555
	C_6_2     C_5_2     D_5_2      124.9(11) 10_565 1_555   1_555
	C_6_2     C_5_2     C_4_2      115.7(8)  8_655 1_555   1_555
	C_6_2     C_5_2     D_5_2      122.0(14)  8_655 1_555   1_555
	C_6_2     C_5_2     C_4_2      115.4(10)  4_655 1_555   1_555
	C_6_2     C_5_2     D_5_2      122.4(3)  4_655 1_555   1_555
	C_1_2     C_5_2     C_4_2      116.7(13)  4_655 1_555  11_557
	C_1_2     C_5_2     C_4_2      113.1(9)  4_655 1_555  15_557
	C_1_2     C_5_2     D_5_2      151.1(10)  4_655 1_555   1_555
	C_1_2     C_5_2     C_4_2      115.5(14) 10_565 1_555  15_557
	C_1_2     C_5_2     D_5_2      146.3(18) 10_565 1_555   1_555
	D_6_2     C_5_2     D_5_2      172.7(7) 15_557 1_555   1_555
	D_6_2     C_5_2     C_4_2      145.6(9) 12_555 1_555   1_555
	D_6_2     C_5_2     D_5_2      94.1(8) 12_555 1_555  12_555
	D_6_2     C_5_2     D_5_2      94.1(4) 12_555 1_555   1_555
	D_6_2     C_5_2     C_4_2      146.1(3)  1_555 1_555   1_555
	D_6_2     C_5_2     D_5_2      93.7(8)  1_555 1_555  12_555
	D_6_2     C_5_2     D_5_2      93.9(3)  1_555 1_555   1_555
	D_4_2     C_5_2     D_6_2      172.2(6)  1_555 1_555   1_555
	D_4_2     C_5_2     C_1_2      113.8(11)  1_555 1_555  10_565
	D_4_2     C_5_2     C_1_2      111.7(19)  1_555 1_555   4_655
	D_4_2     C_5_2     C_6_2      140.0(15)  1_555 1_555   4_655
	D_4_2     C_5_2     C_6_2      140.2(10)  1_555 1_555   8_655
	D_4_2     C_5_2     C_6_2      137.8(13)  1_555 1_555  10_565
	D_4_2     C_5_2     C_1_2      112.4(14)  1_555 1_555  14_565
	D_4_2     C_5_2     C_6_2      138.0(19)  1_555 1_555  14_565
	D_4_2     C_5_2     C_1_2      110.1(15)  1_555 1_555   8_655
	D_4_2     C_5_2     C_4_2      131.4(12)  1_555 1_555  11_557
	D_4_2     C_5_2     C_4_2      130.4(11)  1_555 1_555  15_557
	D_4_2     C_5_2     C_6_2      146.2(7)  1_555 1_555  12_555
	D_4_2     C_5_2     C_6_2      146.1(3)  1_555 1_555   1_555
	D_4_2     C_5_2     D_5_2      94.1(7)  1_555 1_555  12_555
	D_4_2     C_5_2     D_5_2      93.9(3)  1_555 1_555   1_555
	D_4_2     C_5_2     C_1_2      114.8(19) 12_555 1_555   4_655
	D_4_2     C_5_2     C_6_2      141.7(3) 12_555 1_555  10_565
	D_4_2     C_5_2     C_6_2      141.9(13) 12_555 1_555  14_565
	D_4_2     C_5_2     C_1_2      113.5(10) 12_555 1_555   8_655
	D_4_2     C_5_2     C_4_2      131.5(10) 12_555 1_555  15_557
	D_4_2     C_5_2     C_6_2      144.5(13) 12_555 1_555   1_555
	D_4_2     C_5_2     D_5_2      93.2(4) 12_555 1_555   1_555
	D_4_2     C_5_2     C_6_2      111.0(19) 15_557 1_555  14_565
	D_6_2     C_5_2     D_5_2      176.7(12)  9_567 1_555   1_555
	D_6_2     C_5_2     D_5_2      167.7(18)  4_655 1_555  15_557
	D_1_2     C_5_2     D_4_2      116.6(19)  8_655 1_555  15_557
	D_1_2     C_5_2     D_4_2      111.4(16)  8_655 1_555   1_555
	D_1_2     C_5_2     C_4_2      98.5(8)  8_655 1_555  15_557
	D_1_2     C_5_2     C_4_2      92.0(7)  8_655 1_555   1_555
	D_1_2     C_5_2     D_5_2      129.9(18)  8_655 1_555   1_555
	C_6_2     C_5_2     D_4_2      137.5(12)  6_665 1_555  12_555
	C_6_2     C_5_2     D_4_2      138.5(9)  6_665 1_555   1_555
	C_6_2     C_5_2     C_4_2      111.5(11)  6_665 1_555  12_555
	C_6_2     C_5_2     C_4_2      112.4(8)  6_665 1_555   1_555
	C_6_2     C_5_2     D_5_2      127.5(15)  6_665 1_555  12_555
	C_6_2     C_5_2     D_5_2      127.6(8)  6_665 1_555   1_555
	C_6_2     C_5_2     D_4_2      138.5(8)  2_665 1_555   1_555
	C_6_2     C_5_2     C_4_2      111.3(19)  2_665 1_555  12_555
	C_6_2     C_5_2     C_4_2      112.4(8)  2_665 1_555   1_555
	C_6_2     C_5_2     D_5_2      127.6(10)  2_665 1_555   1_555
	D_1_2     C_5_2     C_4_2      92.3(9)  4_655 1_555   1_555
	Ti        C_5_2     C_6_2      141.3(19) 18_555 1_555   6_665
	Ti        C_5_2     D_6_2      126.1(16) 18_555 1_555   1_555
	Ti        C_5_2     C_6_2      139.7(19) 18_555 1_555   1_555
	Ti        C_5_2     C_1_2      137.2(17) 18_555 1_555   6_665
	C_1_2     C_5_2     D_4_2      116.0(4)  1_555 1_555  12_555
	C_1_2     C_5_2     D_4_2      116.1(3)  1_555 1_555   1_555
	C_1_2     C_5_2     C_4_2      112.2(10)  1_555 1_555  11_557
	C_1_2     C_5_2     C_4_2      112.4(10)  1_555 1_555  15_557
	C_1_2     C_5_2     C_4_2      90.09(3)  1_555 1_555  12_555
	C_1_2     C_5_2     D_5_2      149.8(15)  1_555 1_555  12_555
	C_3_2     C_5_2     Ti         102.4(15)  1_555 1_555  18_555
	C_3_2     C_5_2     D_4_2      160.0(19)  1_555 1_555  15_557
	C_3_2     C_5_2     D_6_2      116.1(3)  1_555 1_555   1_555
	C_3_2     C_5_2     D_6_2      115.8(5)  1_555 1_555  12_555
	C_3_2     C_5_2     C_4_2      167.8(2)  1_555 1_555  15_557
	C_3_2     C_5_2     C_6_2      90.1(6)  1_555 1_555  12_555
	C_3_2     C_5_2     D_5_2      150.1(10)  1_555 1_555  12_555
	C_2_2     C_5_2     D_4_2      171.4(9)  6_665 1_555  15_557
	C_1_2     C_5_2     D_4_2      115.2(15) 12_555 1_555  12_555
	C_1_2     C_5_2     D_4_2      116.4(4) 12_555 1_555   1_555
	C_1_2     C_5_2     C_4_2      112.7(11) 12_555 1_555  15_557
	C_1_2     C_5_2     C_4_2      90.4(4) 12_555 1_555   1_555
	C_1_2     C_5_2     D_5_2      149.4(9) 12_555 1_555   1_555
	C_3_2     C_5_2     D_6_2      114.9(7) 12_555 1_555   1_555
	C_3_2     C_5_2     D_6_2      115.6(11) 12_555 1_555  12_555
	C_3_2     C_5_2     D_5_2      148.1(13) 12_555 1_555   1_555
	D_6_2     C_5_2     C_3_2      110.4(14) 14_565 1_555  12_555
	D_6_2     C_5_2     D_4_2      165.8(15) 14_565 1_555  12_555
	D_6_2     C_5_2     C_4_2      139.9(4) 14_565 1_555  12_555
	D_1_2     C_5_2     D_4_2      117.0(17) 14_565 1_555   1_555
	D_1_2     C_5_2     C_4_2      104.6(11) 14_565 1_555  15_557
	D_1_2     C_5_2     C_4_2      98.8(3) 14_565 1_555   1_555
	C_2_2     C_5_2     D_4_2      173.9(16)  8_655 1_555  11_557
	C_2_2     C_5_2     C_4_2      149.5(14)  8_655 1_555  11_557
	D_6_2     C_5_2     C_3_2      108.3(15)  8_655 1_555  12_555
	D_6_2     C_5_2     C_3_2      110.4(18)  8_655 1_555   1_555
	D_6_2     C_5_2     D_4_2      165.9(18)  8_655 1_555   1_555
	D_6_2     C_5_2     C_4_2      140.3(18)  8_655 1_555   1_555
	C_2_2     C_5_2     Ti         127.6(17) 14_565 1_555  18_555
	C_2_2     C_5_2     D_4_2      172.2(7)  5_667 1_555   1_555
	H4O       C_5_2     D_4_2      113.9(17) 19_556 1_555   1_555
	H4O       C_5_2     D_5_2      124.4(17) 19_556 1_555   1_555
	D_1_2     C_5_2     D_4_2      122.5(19) 10_565 1_555  15_557
	D_1_2     C_5_2     D_4_2      117.6(12) 10_565 1_555   1_555
	D_1_2     C_5_2     C_4_2      104.6(11) 10_565 1_555  15_557
	D_1_2     C_5_2     C_4_2      98.9(3) 10_565 1_555   1_555
	D_1_2     C_5_2     D_5_2      124.1(19) 10_565 1_555   1_555
	Ti        C_5_2     C_3_2      108.0(14) 21_556 1_555   1_555
	Ti        C_5_2     C_6_2      136.0(19) 21_556 1_555   6_665
	Ti        C_5_2     D_6_2      118.4(17) 21_556 1_555   1_555
	Ti        C_5_2     C_1_2      135.7(15) 21_556 1_555   6_665
	C_3_2     C_5_2     D_4_2      159.6(13) 15_557 1_555  12_555
	C_3_2     C_5_2     D_4_2      158.0(8) 15_557 1_555   1_555
	C_3_2     C_5_2     D_6_2      114.9(14) 15_557 1_555  15_557
	C_3_2     C_5_2     D_6_2      114.6(15) 15_557 1_555  11_557
	C_3_2     C_5_2     C_4_2      168.5(7) 15_557 1_555   1_555
	C_3_2     C_5_2     C_2_2      119.3(12) 11_557 1_555  14_565
	C_3_2     C_5_2     D_6_2      109.3(19) 11_557 1_555  13_567
	C_3_2     C_5_2     D_4_2      159.7(11) 11_557 1_555   1_555
	C_3_2     C_5_2     D_6_2      113.7(15) 11_557 1_555  15_557
	C_3_2     C_5_2     D_6_2      114.4(17) 11_557 1_555  11_557
	C_3_2     C_5_2     C_4_2      173.4(19) 11_557 1_555   1_555
	D_6_2     C_5_2     Ti         123.9(15)  6_665 1_555  21_556
	D_6_2     C_5_2     Ti         131.3(16)  6_665 1_555  18_555
	H4O       C_5_2     D_4_2      119.9(15) 25_556 1_555   1_555
	H4O       C_5_2     C_4_2      103.0(14) 25_556 1_555   1_555
	H4O       C_5_2     D_5_2      118.2(16) 25_556 1_555   1_555
	D_2_2     C_5_2     C_4_2      169.6(13)  6_665 1_555  15_557
	O2        C_5_2     C_3_2      113.4(13) 18_555 1_555  15_557
	O2        C_5_2     C_2_2      115.1(14) 18_555 1_555   5_667
	O2        C_5_2     D_6_2      121.7(16) 18_555 1_555   1_555
	O2        C_5_2     C_4_2      106.5(9) 18_555 1_555  15_557
	O2        C_5_2     C_6_2      113.3(18) 18_555 1_555   1_555
	O2        C_5_2     C_1_2      94.0(7) 18_555 1_555   6_665
	C_2_2     C_5_2     C_3_2      114.0(18)  4_655 1_555  15_557
	C_2_2     C_5_2     D_4_2      165.8(15)  4_655 1_555  15_557
	C_2_2     C_5_2     C_4_2      142.1(14)  4_655 1_555  15_557
	D_2_2     C_5_2     O2         113.6(14)  5_667 1_555  18_555
	D_2_2     C_5_2     C_4_2      170.0(9)  5_667 1_555   1_555
	O2        C_5_2     D_2_2      115.3(15) 19_556 1_555   6_665
	O2        C_5_2     C_2_2      116.2(17) 19_556 1_555   6_665
	O2        C_5_2     C_3_2      115.0(15) 19_556 1_555   1_555
	O2        C_5_2     C_1_2      108.6(18) 19_556 1_555   1_555
	O2        C_5_2     C_6_2      100.0(15) 19_556 1_555   6_665
	O2        C_5_2     D_6_2      122.6(16) 19_556 1_555  15_557
	O2        C_5_2     C_4_2      107.8(14) 19_556 1_555   1_555
	C_2_2     C_5_2     O2         115.3(17)  1_555 1_555  19_556
	C_2_2     C_5_2     C_3_2      113.9(9)  1_555 1_555  11_557
	C_2_2     C_5_2     C_3_2      113.4(9)  1_555 1_555  15_557
	C_2_2     C_5_2     Ti         127.5(17)  1_555 1_555  21_556
	C_2_2     C_5_2     Ti         124.6(17)  1_555 1_555  18_555
	C_2_2     C_5_2     D_4_2      165.8(15)  1_555 1_555  15_557
	C_2_2     C_5_2     C_4_2      141.9(13)  1_555 1_555  11_557
	C_2_2     C_5_2     C_4_2      141.7(9)  1_555 1_555  15_557
	C_2_2     C_5_2     C_3_2      112.5(17) 12_555 1_555  11_557
	C_2_2     C_5_2     C_3_2      114.1(9) 12_555 1_555  15_557
	C_2_2     C_5_2     C_4_2      142.6(11) 12_555 1_555  15_557
	C_2_2     C_5_2     D_4_2      168.1(19)  3_657 1_555   1_555
	C_2_2     C_5_2     O2         114.6(15) 15_557 1_555  18_555
	C_2_2     C_5_2     C_3_2      114.7(19) 15_557 1_555  12_555
	C_2_2     C_5_2     C_3_2      114.2(19) 15_557 1_555   1_555
	C_2_2     C_5_2     D_4_2      168.2(16) 15_557 1_555   1_555
	C_2_2     C_5_2     C_4_2      143.8(19) 15_557 1_555   1_555
	C_2_2     C_5_2     D_5_2      174.5(9) 15_557 1_555  15_557
	C_2_2     C_5_2     C_3_2      114.8(19) 11_557 1_555   1_555
	C_2_2     C_5_2     C_4_2      144.8(19) 11_557 1_555   1_555
	O2        C_5_2     C_2_2      118.7(16) 22_555 1_555  15_557
	O2        C_5_2     D_2_2      120.2(16) 22_555 1_555   5_667
	O2        C_5_2     D_6_2      111.3(19) 22_555 1_555   6_665
	O2        C_5_2     C_3_2      121.0(16) 22_555 1_555  15_557
	O2        C_5_2     C_2_2      120.1(18) 22_555 1_555   5_667
	O2        C_5_2     D_4_2      104.5(12) 22_555 1_555  15_557
	O2        C_5_2     D_6_2      112.0(17) 22_555 1_555   1_555
	O2        C_5_2     C_4_2      114.8(14) 22_555 1_555  15_557
	O2        C_5_2     C_6_2      107.8(18) 22_555 1_555   1_555
	O2        C_5_2     C_1_2      94.8(7) 22_555 1_555   6_665
	O2        C_5_2     C_2_2      119.6(17) 21_556 1_555   1_555
	O2        C_5_2     D_2_2      122.1(13) 21_556 1_555   6_665
	O2        C_5_2     D_6_2      111.7(19) 21_556 1_555   5_667
	O2        C_5_2     C_2_2      121.3(19) 21_556 1_555   6_665
	O2        C_5_2     C_3_2      122.9(14) 21_556 1_555   1_555
	O2        C_5_2     C_1_2      108.2(18) 21_556 1_555   1_555
	O2        C_5_2     D_4_2      105.3(15) 21_556 1_555   1_555
	O2        C_5_2     D_6_2      112.7(15) 21_556 1_555  15_557
	O2        C_5_2     C_4_2      116.5(13) 21_556 1_555   1_555
	C_4_2     C_5_2     O2         158.3(19) 14_565 1_555  21_556
	C_4_2     C_5_2     O2         124.0(12) 14_565 1_555  22_555
	C_4_2     C_5_2     C_3_2      102.6(18) 14_565 1_555  15_557
	C_4_2     C_5_2     D_4_2      130.3(10) 14_565 1_555  15_557
	C_4_2     C_5_2     D_5_2      139.1(5) 14_565 1_555   1_555
	C_3_2     C_5_2     Ti         102.8(17) 14_565 1_555  18_555
	C_3_2     C_5_2     D_4_2      155.9(16) 14_565 1_555  15_557
	C_3_2     C_5_2     D_5_2      158.17(16) 14_565 1_555   1_555
	C_4_2     C_5_2     O2         157.6(17) 13_567 1_555  22_555
	C_4_2     C_5_2     D_4_2      131.6(18) 13_567 1_555   1_555
	C_4_2     C_5_2     D_5_2      139.9(15) 13_567 1_555  15_557
	C_3_2     C_5_2     Ti         100.6(19) 13_567 1_555  18_555
	C_3_2     C_5_2     D_4_2      155.9(13) 13_567 1_555   1_555
	C_4_2     C_5_2     C_3_2      108.4(19)  8_655 1_555  13_567
	C_4_2     C_5_2     O2         125.0(13)  8_655 1_555  18_555
	C_4_2     C_5_2     C_3_2      108.7(13)  8_655 1_555  15_557
	C_4_2     C_5_2     D_4_2      136.9(19)  8_655 1_555  15_557
	Zn        C_5_2     C_1_2      115.4(19) 18_555 1_555   6_665
	Zn        C_5_2     D_6_2      109.7(19) 32_556 1_555   6_665
	C_4_2     C_5_2     C_3_2      104.4(15) 10_565 1_555   7_657
	C_4_2     C_5_2     O2         123.1(14) 10_565 1_555  22_555
	C_4_2     C_5_2     C_3_2      107.5(19) 10_565 1_555  11_557
	C_4_2     C_5_2     D_4_2      132.3(17) 10_565 1_555  15_557
	C_4_2     C_5_2     D_5_2      142.5(19) 10_565 1_555   1_555
	D_2_2     C_5_2     D_6_2      104.0(19)  8_655 1_555   1_555
	D_2_2     C_5_2     C_4_2      149.2(19)  8_655 1_555  15_557
	C_1_2     C_6_2     D_6_2      131.5(4) 14_565 1_555   1_555
	C_5_2     C_6_2     D_6_2      119.7(8)  1_555 1_555  12_555
	C_1_2     C_6_2     D_6_2      119.6(9)  1_555 1_555  12_555
	C_5_2     C_6_2     C_1_2      120.3(3) 12_555 1_555   1_555
	C_5_2     C_6_2     D_6_2      119.3(10) 12_555 1_555   1_555
	C_5_2     C_6_2     D_6_2      120.0(16) 12_555 1_555  12_555
	C_1_2     C_6_2     C_5_2      120.3(2) 12_555 1_555   1_555
	C_1_2     C_6_2     D_6_2      119.2(11) 12_555 1_555   1_555
	C_1_2     C_6_2     D_6_2      120.0(16) 12_555 1_555  12_555
	C_2_2     C_6_2     C_1_2      166.9(17)  5_667 1_555   6_665
	D_1_2     C_6_2     D_6_2      110.8(16)  8_655 1_555   1_555
	D_1_2     C_6_2     D_6_2      109.9(4)  4_655 1_555   1_555
	D_1_2     C_6_2     C_2_2      106.3(15) 14_565 1_555  15_557
	D_1_2     C_6_2     D_6_2      110.5(18) 14_565 1_555  14_565
	D_1_2     C_6_2     D_6_2      100.6(3) 14_565 1_555   1_555
	D_6_2     C_6_2     C_2_2      146.3(19) 11_557 1_555   3_657
	D_6_2     C_6_2     C_2_2      146.3(17) 15_557 1_555  15_557
	D_6_2     C_6_2     C_2_2      158.0(9) 15_557 1_555  13_567
	C_5_2     C_6_2     D_6_2      105.4(17) 14_565 1_555   1_555
	C_5_2     C_6_2     C_2_2      102.3(18)  8_655 1_555  15_557
	C_5_2     C_6_2     D_6_2      106.8(19)  8_655 1_555  14_565
	C_5_2     C_6_2     D_6_2      104.2(12) 10_565 1_555   1_555
	C_5_2     C_6_2     C_4_2      116.9(18)  4_655 1_555  15_557
	C_3_2     C_6_2     C_5_2      114.0(8) 15_557 1_555   4_655
	C_3_2     C_6_2     D_6_2      178.0(14) 15_557 1_555   7_657
	C_3_2     C_6_2     C_5_2      100.3(15) 15_557 1_555  10_565
	C_3_2     C_6_2     C_5_2      113.2(15) 15_557 1_555   8_655
	C_3_2     C_6_2     C_5_2      99.3(3) 15_557 1_555  14_565
	C_3_2     C_6_2     D_6_2      169.9(16) 15_557 1_555  15_557
	C_3_2     C_6_2     D_1_2      120.2(17) 15_557 1_555  10_565
	C_3_2     C_6_2     D_1_2      106.1(19) 15_557 1_555   8_655
	C_3_2     C_6_2     C_1_2      147.7(14) 15_557 1_555  12_555
	C_3_2     C_6_2     C_1_2      146.2(9) 15_557 1_555   1_555
	C_3_2     C_6_2     C_1_2      147.3(12) 11_557 1_555   1_555
	D_5_2     C_6_2     D_1_2      177.5(6)  1_555 1_555  15_557
	D_5_2     C_6_2     D_6_2      104.6(5)  1_555 1_555  15_557
	D_5_2     C_6_2     D_6_2      104.6(5)  1_555 1_555  11_557
	D_5_2     C_6_2     C_1_2      146.0(10)  1_555 1_555  12_555
	D_5_2     C_6_2     C_1_2      146.1(3)  1_555 1_555   1_555
	D_5_2     C_6_2     D_6_2      93.9(3)  1_555 1_555   1_555
	D_5_2     C_6_2     D_6_2      93.9(3)  1_555 1_555  12_555
	D_1_2     C_6_2     D_5_2      172.2(6)  1_555 1_555   1_555
	D_1_2     C_6_2     C_3_2      121.3(11)  1_555 1_555  11_557
	D_1_2     C_6_2     C_3_2      121.2(11)  1_555 1_555  15_557
	D_1_2     C_6_2     C_5_2      146.1(8)  1_555 1_555  12_555
	D_1_2     C_6_2     C_5_2      146.1(3)  1_555 1_555   1_555
	D_1_2     C_6_2     D_6_2      93.9(3)  1_555 1_555   1_555
	D_1_2     C_6_2     D_6_2      93.8(3)  1_555 1_555  12_555
	D_5_2     C_6_2     D_1_2      172.2(12) 12_555 1_555   1_555
	D_5_2     C_6_2     D_6_2      104.5(6) 12_555 1_555  15_557
	D_5_2     C_6_2     D_6_2      104.6(7) 12_555 1_555  11_557
	D_5_2     C_6_2     C_1_2      146.2(5) 12_555 1_555   1_555
	D_5_2     C_6_2     D_6_2      93.8(5) 12_555 1_555   1_555
	D_5_2     C_6_2     D_6_2      94.0(7) 12_555 1_555  12_555
	D_1_2     C_6_2     D_5_2      172.1(14) 12_555 1_555   1_555
	D_1_2     C_6_2     C_3_2      120.9(18) 12_555 1_555  11_557
	D_1_2     C_6_2     C_3_2      121.5(12) 12_555 1_555  15_557
	D_1_2     C_6_2     C_5_2      146.2(4) 12_555 1_555   1_555
	D_1_2     C_6_2     D_6_2      93.7(5) 12_555 1_555   1_555
	D_1_2     C_6_2     D_6_2      93.9(7) 12_555 1_555  12_555
	C_3_2     C_6_2     C_5_2      128.4(18) 13_567 1_555   8_655
	C_3_2     C_6_2     D_1_2      133.5(19) 13_567 1_555  14_565
	C_2_2     C_6_2     D_6_2      157.7(4) 14_565 1_555   1_555
	C_2_2     C_6_2     D_6_2      161.0(17) 14_565 1_555  12_555
	H4O       C_6_2     D_5_2      178.1(19) 17_555 1_555   1_555
	H4O       C_6_2     C_5_2      152.1(16) 17_555 1_555   1_555
	D_2_2     C_6_2     C_5_2      112.8(12)  5_667 1_555   4_655
	D_2_2     C_6_2     C_5_2      101.0(19)  5_667 1_555  10_565
	D_2_2     C_6_2     C_5_2      112.0(17)  5_667 1_555   8_655
	D_2_2     C_6_2     C_5_2      100.0(8)  5_667 1_555  14_565
	D_2_2     C_6_2     D_1_2      119.0(11)  5_667 1_555  10_565
	D_2_2     C_6_2     D_1_2      106.8(12)  5_667 1_555   8_655
	C_3_2     C_6_2     C_5_2      120.9(12)  3_657 1_555  10_565
	C_3_2     C_6_2     D_1_2      125.4(12)  3_657 1_555   4_655
	C_5_2     C_6_2     D_5_2      176.7(9)  6_665 1_555   1_555
	C_5_2     C_6_2     C_3_2      116.7(13)  6_665 1_555  11_557
	C_5_2     C_6_2     C_3_2      116.3(13)  6_665 1_555  15_557
	C_5_2     C_6_2     C_3_2      116.1(18)  2_665 1_555  11_557
	C_5_2     C_6_2     C_3_2      116.8(14)  2_665 1_555  15_557
	D_5_2     C_6_2     C_3_2      100.3(14) 15_557 1_555  11_557
	D_5_2     C_6_2     C_3_2      100.3(14) 15_557 1_555  15_557
	D_5_2     C_6_2     C_3_2      100.1(17) 11_557 1_555  11_557
	D_5_2     C_6_2     C_3_2      100.4(15) 11_557 1_555  15_557
	C_2_2     C_6_2     D_2_2      177.3(19) 10_565 1_555   5_667
	C_2_2     C_6_2     C_3_2      178.7(16) 10_565 1_555  15_557
	C_4_2     C_6_2     C_5_2      121.2(10)  1_555 1_555   2_665
	C_4_2     C_6_2     C_5_2      120.9(8)  1_555 1_555   6_665
	C_4_2     C_6_2     C_3_2      150.2(7)  1_555 1_555   3_657
	C_4_2     C_6_2     H4O        122.1(16)  1_555 1_555  17_555
	C_4_2     C_6_2     C_3_2      133.1(12)  1_555 1_555  13_567
	C_4_2     C_6_2     D_1_2      116.3(4)  1_555 1_555  12_555
	C_4_2     C_6_2     D_1_2      116.1(3)  1_555 1_555   1_555
	C_4_2     C_6_2     C_3_2      122.4(11)  1_555 1_555  11_557
	C_4_2     C_6_2     C_3_2      121.1(11)  1_555 1_555  15_557
	C_4_2     C_6_2     C_2_2      161.4(13)  1_555 1_555  15_557
	C_4_2     C_6_2     C_1_2      90.6(5)  1_555 1_555  12_555
	C_4_2     C_6_2     D_6_2      158.9(8)  1_555 1_555  14_565
	C_2_2     C_6_2     D_2_2      168.5(9)  1_555 1_555   5_667
	C_2_2     C_6_2     D_5_2      116.2(5)  1_555 1_555  12_555
	C_2_2     C_6_2     D_5_2      116.1(3)  1_555 1_555   1_555
	C_2_2     C_6_2     C_3_2      167.9(3)  1_555 1_555  15_557
	C_2_2     C_6_2     C_5_2      90.5(6)  1_555 1_555  12_555
	C_4_2     C_6_2     C_5_2      120.7(16) 12_555 1_555   2_665
	C_4_2     C_6_2     C_5_2      121.1(9) 12_555 1_555   6_665
	C_4_2     C_6_2     H4O        121.9(17) 12_555 1_555  17_555
	C_4_2     C_6_2     D_1_2      115.9(10) 12_555 1_555  12_555
	C_4_2     C_6_2     D_1_2      116.2(3) 12_555 1_555   1_555
	C_4_2     C_6_2     C_3_2      122.5(11) 12_555 1_555  15_557
	C_4_2     C_6_2     C_1_2      90.5(2) 12_555 1_555   1_555
	C_4_2     C_6_2     D_6_2      148.1(13) 12_555 1_555   1_555
	C_2_2     C_6_2     D_2_2      176.3(11) 12_555 1_555   5_667
	C_2_2     C_6_2     D_5_2      115.9(9) 12_555 1_555  12_555
	C_2_2     C_6_2     D_5_2      116.1(3) 12_555 1_555   1_555
	C_2_2     C_6_2     C_5_2      90.42(17) 12_555 1_555   1_555
	C_2_2     C_6_2     D_6_2      148.0(14) 12_555 1_555   1_555
	O4        C_6_2     C_5_2      160.1(16) 18_555 1_555   6_665
	O4        C_6_2     D_1_2      155.2(16) 18_555 1_555  12_555
	O4        C_6_2     D_1_2      155.3(15) 18_555 1_555   1_555
	O4        C_6_2     C_5_2      104.1(19) 18_555 1_555   4_655
	O4        C_6_2     C_1_2      129.1(16) 18_555 1_555  12_555
	O4        C_6_2     C_1_2      129.2(15) 18_555 1_555   1_555
	O4        C_6_2     D_6_2      110.7(15) 18_555 1_555   1_555
	O4        C_6_2     D_6_2      110.8(17) 18_555 1_555  12_555
	C_4_2     C_6_2     O4         110.0(16)  3_657 1_555  18_555
	C_4_2     C_6_2     D_5_2      116.2(15)  3_657 1_555  15_557
	C_4_2     C_6_2     C_5_2      115.9(18)  3_657 1_555   1_555
	C_3_2     C_6_2     C_4_2      169.3(15)  5_667 1_555   1_555
	D_2_2     C_6_2     C_2_2      148.4(11) 13_567 1_555   1_555
	D_2_2     C_6_2     C_2_2      156.0(19) 13_567 1_555   6_665
	D_2_2     C_6_2     D_6_2      151.1(9) 13_567 1_555  13_567
	D_2_2     C_6_2     D_6_2      148.3(17) 13_567 1_555  15_557
	D_2_2     C_6_2     C_2_2      133.4(15)  3_657 1_555   1_555
	D_2_2     C_6_2     C_2_2      133.5(14)  3_657 1_555   4_655
	D_2_2     C_6_2     D_6_2      146.1(17)  3_657 1_555   3_657
	D_2_2     C_6_2     D_6_2      147.3(13)  3_657 1_555  15_557
	D_5_2     C_6_2     O4         101.6(17) 14_565 1_555  18_555
	D_5_2     C_6_2     D_6_2      98.0(7) 14_565 1_555  15_557
	D_5_2     C_6_2     D_1_2      100.9(18) 14_565 1_555   6_665
	D_5_2     C_6_2     C_3_2      107.1(16) 10_565 1_555   3_657
	D_5_2     C_6_2     D_6_2      97.9(5) 10_565 1_555  15_557
	D_5_2     C_6_2     C_2_2      97.3(9)  8_655 1_555   1_555
	D_5_2     C_6_2     C_4_2      105.7(17)  8_655 1_555   1_555
	D_5_2     C_6_2     D_2_2      92.7(7)  8_655 1_555   5_667
	D_5_2     C_6_2     D_6_2      91.9(5)  8_655 1_555  15_557
	D_5_2     C_6_2     C_1_2      100.9(18)  8_655 1_555   6_665
	D_5_2     C_6_2     O4         101.4(16)  4_655 1_555  18_555
	D_5_2     C_6_2     C_4_2      106.3(13)  4_655 1_555   1_555
	D_5_2     C_6_2     D_2_2      92.9(9)  4_655 1_555   5_667
	D_5_2     C_6_2     D_6_2      91.8(7)  4_655 1_555  15_557
	D_5_2     C_6_2     C_1_2      100.9(18)  4_655 1_555   6_665
	D_2_2     C_6_2     C_2_2      126.5(16) 15_557 1_555  12_555
	D_2_2     C_6_2     C_4_2      173.6(19) 15_557 1_555  12_555
	D_2_2     C_6_2     C_2_2      125.4(16) 15_557 1_555   1_555
	D_2_2     C_6_2     C_4_2      168.4(6) 15_557 1_555   1_555
	D_2_2     C_6_2     D_5_2      117.6(17) 15_557 1_555  12_555
	D_2_2     C_6_2     D_5_2      117.4(16) 15_557 1_555   1_555
	D_2_2     C_6_2     D_6_2      137.9(12) 15_557 1_555  15_557
	D_2_2     C_6_2     D_6_2      137.3(15) 15_557 1_555  11_557
	D_2_2     C_6_2     C_5_2      143.7(17) 15_557 1_555  12_555
	D_2_2     C_6_2     C_5_2      142.8(15) 15_557 1_555   1_555
	D_2_2     C_6_2     C_2_2      126.5(16) 11_557 1_555   1_555
	D_2_2     C_6_2     C_4_2      173.4(17) 11_557 1_555   1_555
	D_2_2     C_6_2     C_2_2      135.8(19) 11_557 1_555  14_565
	D_2_2     C_6_2     D_5_2      117.3(18) 11_557 1_555  12_555
	D_2_2     C_6_2     D_5_2      117.4(16) 11_557 1_555   1_555
	D_2_2     C_6_2     D_6_2      136.9(13) 11_557 1_555  15_557
	D_2_2     C_6_2     D_6_2      137.8(16) 11_557 1_555  11_557
	D_2_2     C_6_2     C_5_2      143.5(16) 11_557 1_555   1_555
	C_4_2     C_6_2     D_5_2      141.6(13) 14_565 1_555   4_655
	C_4_2     C_6_2     D_5_2      142.0(2) 14_565 1_555   8_655
	C_4_2     C_6_2     D_2_2      124.7(8) 14_565 1_555   5_667
	C_4_2     C_6_2     C_3_2      123.7(11) 14_565 1_555  15_557
	C_4_2     C_6_2     C_5_2      121.8(6) 14_565 1_555   4_655
	C_4_2     C_6_2     C_5_2      123.1(12) 14_565 1_555   8_655
	C_4_2     C_6_2     H4O        123.5(17) 14_565 1_555  25_556
	C_4_2     C_6_2     D_1_2      115.7(13) 14_565 1_555  10_565
	C_4_2     C_6_2     D_1_2      116.4(12) 14_565 1_555  14_565
	C_3_2     C_6_2     D_2_2      156.4(16)  1_555 1_555  11_557
	C_3_2     C_6_2     D_2_2      154.1(15)  1_555 1_555  15_557
	C_3_2     C_6_2     D_5_2      103.4(2)  1_555 1_555   4_655
	C_3_2     C_6_2     D_5_2      103.3(6)  1_555 1_555   8_655
	C_3_2     C_6_2     D_5_2      93.2(7)  1_555 1_555  10_565
	C_3_2     C_6_2     D_5_2      93.0(3)  1_555 1_555  14_565
	C_3_2     C_6_2     C_5_2      90.9(8)  1_555 1_555   6_665
	C_3_2     C_6_2     D_2_2      156.4(16) 12_555 1_555  15_557
	C_3_2     C_6_2     C_5_2      91.1(8) 12_555 1_555   6_665
	C_3_2     C_6_2     D_6_2      168.5(18) 12_555 1_555  10_565
	C_4_2     C_6_2     D_5_2      142.1(13)  8_655 1_555  10_565
	C_4_2     C_6_2     D_2_2      136.6(19)  8_655 1_555   5_667
	C_4_2     C_6_2     C_5_2      121.9(7)  8_655 1_555  10_565
	C_4_2     C_6_2     C_5_2      123.2(18)  8_655 1_555  14_565
	C_4_2     C_6_2     D_1_2      115.7(13)  8_655 1_555   4_655
	C_4_2     C_6_2     D_1_2      116.4(16)  8_655 1_555   8_655
	C_4_2     C_6_2     D_6_2      131.4(13)  8_655 1_555  14_565
	C_4_2     C_6_2     D_6_2      122.4(18)  8_655 1_555   1_555
	C_4_2     C_6_2     C_5_2      173.1(10)  5_667 1_555   1_555
	C_4_2     C_6_2     C_5_2      170.6(17)  5_667 1_555  15_557
	C_4_2     C_6_2     D_5_2      138.0(14) 10_565 1_555   8_655
	C_4_2     C_6_2     C_3_2      125.4(18) 10_565 1_555  15_557
	C_4_2     C_6_2     C_5_2      120.0(3) 10_565 1_555   8_655
	C_4_2     C_6_2     D_1_2      113.3(15) 10_565 1_555  14_565
	C_4_2     C_6_2     D_6_2      131.9(8) 10_565 1_555   4_655
	C_4_2     C_6_2     D_6_2      129.4(17) 10_565 1_555   1_555
	C_4_2     C_6_2     D_5_2      137.9(11)  4_655 1_555  10_565
	C_4_2     C_6_2     D_5_2      138.4(15)  4_655 1_555  14_565
	C_4_2     C_6_2     D_2_2      138.2(15)  4_655 1_555   5_667
	C_4_2     C_6_2     C_3_2      139.2(15)  4_655 1_555  15_557
	C_4_2     C_6_2     C_5_2      118.2(16)  4_655 1_555  10_565
	C_4_2     C_6_2     C_5_2      120.2(8)  4_655 1_555  14_565
	C_4_2     C_6_2     H4O        120.2(18)  4_655 1_555  19_556
	C_4_2     C_6_2     D_1_2      113.3(17)  4_655 1_555   8_655
	D_5_2     C_6_2     D_2_2      107.4(19) 13_567 1_555   5_667
	D_5_2     C_6_2     C_3_2      106.6(17) 13_567 1_555  15_557
	D_5_2     C_6_2     C_5_2      136.1(19) 13_567 1_555   4_655
	D_5_2     C_6_2     C_4_2      104.4(12) 13_567 1_555  15_557
	D_5_2     C_6_2     C_5_2      138.0(19)  9_567 1_555   8_655
	D_5_2     C_6_2     C_5_2      136.0(19)  7_657 1_555  10_565
	D_5_2     C_6_2     C_4_2      115.7(14)  3_657 1_555  15_557
	D_5_2     C_6_2     C_5_2      137.9(19)  3_657 1_555  14_565
	C_3_2     C_6_2     D_5_2      115.6(18) 14_565 1_555   4_655
	C_3_2     C_6_2     D_5_2      115.8(15) 14_565 1_555   8_655
	C_3_2     C_6_2     D_2_2      169.0(10) 14_565 1_555  13_567
	C_3_2     C_6_2     D_2_2      151.2(13) 14_565 1_555   5_667
	C_3_2     C_6_2     D_5_2      102.0(18) 14_565 1_555  12_555
	C_3_2     C_6_2     D_1_2      90.0(4) 14_565 1_555  14_565
	O4        C_6_2     C_4_2      126.8(11) 19_556 1_555   4_655
	O4        C_6_2     C_4_2      129.7(18) 19_556 1_555   8_655
	O4        C_6_2     D_5_2      100.6(17) 19_556 1_555   1_555
	O4        C_6_2     D_6_2      100.6(12) 19_556 1_555   1_555
	O4        C_6_2     C_3_2      102.4(19) 25_556 1_555  14_565
	O4        C_6_2     C_4_2      126.4(19) 25_556 1_555  10_565
	O4        C_6_2     C_4_2      129.3(13) 25_556 1_555  14_565
	O4        C_6_2     D_2_2      105.9(16) 25_556 1_555   5_667
	O4        C_6_2     D_5_2      100.6(17) 25_556 1_555   1_555
	O4        C_6_2     C_3_2      107.0(18) 25_556 1_555  15_557
	O4        C_6_2     C_4_2      107.7(15) 25_556 1_555  15_557
	D_4_2     C_6_2     O4         106.4(16) 15_557 1_555  25_556
	D_4_2     C_6_2     D_5_2      113.3(16) 15_557 1_555   3_657
	D_4_2     C_6_2     D_5_2      104.3(14) 15_557 1_555  13_567
	D_4_2     C_6_2     C_4_2      124.1(18) 15_557 1_555   4_655
	D_4_2     C_6_2     D_1_2      167.2(19) 15_557 1_555   1_555
	C_3_2     C_6_2     D_5_2      112.9(15) 10_565 1_555   8_655
	C_3_2     C_6_2     O4         100.7(17)  4_655 1_555  19_556
	C_3_2     C_6_2     D_5_2      113.3(7)  4_655 1_555  10_565
	C_3_2     C_6_2     D_5_2      113.6(19)  4_655 1_555  14_565
	C_3_2     C_6_2     D_2_2      165.3(13)  4_655 1_555   5_667
	C_3_2     C_6_2     D_5_2      111.6(16)  4_655 1_555  12_555
	D_2_2     C_6_2     D_5_2      102.8(4)  6_665 1_555   4_655
	D_2_2     C_6_2     D_5_2      102.6(8)  6_665 1_555   8_655
	D_2_2     C_6_2     D_5_2      93.6(9)  6_665 1_555  10_565
	D_2_2     C_6_2     D_5_2      93.4(5)  6_665 1_555  14_565
	D_2_2     C_6_2     D_6_2      179.2(16)  6_665 1_555   1_555
	D_3_2     C_6_2     O4         106.1(15) 15_557 1_555  25_556
	D_3_2     C_6_2     C_3_2      151.0(11) 15_557 1_555  14_565
	D_3_2     C_6_2     C_4_2      138.4(15) 15_557 1_555   4_655
	D_3_2     C_6_2     C_4_2      126.0(17) 15_557 1_555  10_565
	D_3_2     C_6_2     C_4_2      136.9(19) 15_557 1_555   8_655
	D_3_2     C_6_2     C_3_2      154.0(7) 15_557 1_555  12_555
	D_3_2     C_6_2     C_3_2      151.3(7) 15_557 1_555   1_555
	D_3_2     C_6_2     C_4_2      124.5(11) 15_557 1_555  14_565
	D_3_2     C_6_2     D_5_2      93.0(8) 15_557 1_555   8_655
	D_3_2     C_6_2     C_2_2      176.0(18) 15_557 1_555  12_555
	D_3_2     C_6_2     C_4_2      124.0(7) 15_557 1_555  12_555
	D_3_2     C_6_2     C_2_2      168.12(8) 15_557 1_555   1_555
	D_3_2     C_6_2     C_4_2      122.8(6) 15_557 1_555   1_555
	D_3_2     C_6_2     D_5_2      101.8(19) 15_557 1_555  15_557
	D_3_2     C_6_2     C_5_2      115.3(11) 15_557 1_555   2_665
	D_3_2     C_6_2     C_5_2      114.8(10) 15_557 1_555   6_665
	D_3_2     C_6_2     D_1_2      120.0(9) 15_557 1_555  12_555
	D_3_2     C_6_2     D_1_2      119.7(7) 15_557 1_555   1_555
	D_3_2     C_6_2     C_5_2      113.0(6) 15_557 1_555   4_655
	D_3_2     C_6_2     D_6_2      176.4(18) 15_557 1_555   7_657
	D_3_2     C_6_2     C_5_2      100.6(14) 15_557 1_555  10_565
	D_3_2     C_6_2     C_5_2      112.3(13) 15_557 1_555   8_655
	D_3_2     C_6_2     C_5_2      99.7(3) 15_557 1_555  14_565
	D_3_2     C_6_2     D_6_2      171.6(11) 15_557 1_555  15_557
	D_3_2     C_6_2     D_1_2      119.2(15) 15_557 1_555  10_565
	D_3_2     C_6_2     D_1_2      106.5(18) 15_557 1_555   8_655
	D_3_2     C_6_2     C_1_2      146.2(10) 15_557 1_555  12_555
	D_3_2     C_6_2     C_1_2      144.8(5) 15_557 1_555   1_555
	D_3_2     C_6_2     C_5_2      93.4(6) 15_557 1_555   1_555
	D_3_2     C_6_2     C_3_2      153.9(6) 11_557 1_555   1_555
	D_3_2     C_6_2     C_4_2      122.5(16) 11_557 1_555  12_555
	D_3_2     C_6_2     C_2_2      175.4(16) 11_557 1_555   1_555
	D_3_2     C_6_2     C_4_2      124.0(6) 11_557 1_555   1_555
	D_3_2     C_6_2     D_5_2      101.8(19) 11_557 1_555  15_557
	D_3_2     C_6_2     C_5_2      114.6(13) 11_557 1_555   2_665
	D_3_2     C_6_2     C_5_2      115.2(10) 11_557 1_555   6_665
	D_3_2     C_6_2     D_1_2      119.5(13) 11_557 1_555  12_555
	D_3_2     C_6_2     D_1_2      119.9(7) 11_557 1_555   1_555
	D_3_2     C_6_2     C_1_2      145.9(6) 11_557 1_555   1_555
	D_3_2     C_6_2     C_5_2      94.0(6) 11_557 1_555   1_555
	C_3_2     C_6_2     D_1_2      91.7(9)  6_665 1_555   6_665
	C_3_2     C_6_2     D_1_2      91.9(8)  2_665 1_555   6_665
	C_3_2     C_6_2     D_6_2      138.6(17)  2_665 1_555  12_555
	D_5_2     C_6_2     D_3_2      99.2(7)  6_665 1_555  11_557
	D_5_2     C_6_2     D_3_2      99.2(7)  6_665 1_555  15_557
	D_5_2     C_6_2     C_3_2      106.9(4)  6_665 1_555  12_555
	D_5_2     C_6_2     C_3_2      106.9(4)  6_665 1_555   1_555
	D_5_2     C_6_2     O4         176.1(15)  6_665 1_555  18_555
	D_5_2     C_6_2     C_4_2      136.8(5)  6_665 1_555  12_555
	D_5_2     C_6_2     C_4_2      136.9(4)  6_665 1_555   1_555
	D_5_2     C_6_2     C_3_2      100.7(11)  6_665 1_555  11_557
	D_5_2     C_6_2     C_3_2      100.7(11)  6_665 1_555  15_557
	D_5_2     C_6_2     C_5_2      166.8(4)  6_665 1_555   1_555
	D_5_2     C_6_2     D_3_2      99.1(9)  2_665 1_555  11_557
	D_5_2     C_6_2     D_3_2      99.2(8)  2_665 1_555  15_557
	D_5_2     C_6_2     C_3_2      106.8(6)  2_665 1_555  12_555
	D_5_2     C_6_2     C_3_2      107.0(4)  2_665 1_555   1_555
	D_5_2     C_6_2     C_4_2      136.7(10)  2_665 1_555  12_555
	D_5_2     C_6_2     C_4_2      137.0(4)  2_665 1_555   1_555
	D_5_2     C_6_2     C_3_2      100.6(14)  2_665 1_555  11_557
	D_5_2     C_6_2     C_3_2      100.8(12)  2_665 1_555  15_557
	D_5_2     C_6_2     C_5_2      166.9(5)  2_665 1_555   1_555
	C_4_2     C_6_2     D_3_2      139.2(19)  6_665 1_555  11_557
	C_4_2     C_6_2     D_3_2      138.1(19)  6_665 1_555  15_557
	C_4_2     C_6_2     D_5_2      152.9(19)  6_665 1_555   1_555
	C_4_2     C_6_2     C_5_2      126.8(19)  6_665 1_555   1_555
	C_4_2     C_6_2     D_1_2      117.5(15)  6_665 1_555   2_665
	C_4_2     C_6_2     D_1_2      117.3(17)  6_665 1_555   6_665
	C_4_2     C_6_2     D_6_2      113.2(19)  6_665 1_555   1_555
	C_4_2     C_6_2     D_6_2      112.7(18)  6_665 1_555  12_555
	C_4_2     C_6_2     D_3_2      139.3(19)  2_665 1_555  15_557
	C_4_2     C_6_2     C_5_2      127.1(19)  2_665 1_555   1_555
	C_4_2     C_6_2     D_1_2      117.1(16)  2_665 1_555   2_665
	C_4_2     C_6_2     D_1_2      117.4(16)  2_665 1_555   6_665
	C_4_2     C_6_2     D_6_2      112.4(19)  2_665 1_555   1_555
	C_4_2     C_6_2     D_6_2      113.1(12)  2_665 1_555  12_555
	C_6_3     C_1_3     D_1_3      122.6(7)  1_555 1_555   4_655
	C_2_3     C_1_3     D_1_3      105.8(19)  1_555 1_555   4_655
	C_6_3     C_1_3     C_2_3      129.6(6)  4_655 1_555   1_555
	C_6_3     C_1_3     D_1_3      106.8(13)  4_655 1_555   1_555
	C_6_3     C_1_3     D_1_3      123.5(11)  4_655 1_555   4_655
	C_2_3     C_1_3     C_6_3      102.0(17)  4_655 1_555   4_655
	C_2_3     C_1_3     C_6_3      118.3(10)  4_655 1_555   1_555
	C_2_3     C_1_3     D_1_3      110.5(15)  4_655 1_555   4_655
	C_2       C_1_3     C_2_3      108.7(18) 31_445 1_555   4_655
	C_2       C_1_3     C_2_3      174.1(18) 31_445 1_555   1_555
	C_1_4     C_1_3     D_1_3      142.1(15) 26_554 1_555   1_555
	C_1_4     C_1_3     D_1_3      161.2(18) 26_554 1_555   4_655
	C_1_4     C_1_3     D_1_3      137.4(15) 22_554 1_555   1_555
	C_1_4     C_1_3     D_1_3      161.3(16) 22_554 1_555   4_655
	D_2_4     C_1_3     C_6_3      134.3(19) 22_554 1_555   4_655
	D_2_4     C_1_3     C_6_3      119.5(17) 22_554 1_555   1_555
	D_2_4     C_1_3     D_1_3      118.7(15) 22_554 1_555   1_555
	C_3       C_1_3     D_2_4      127.4(19) 19_645 1_555  22_554
	C_3       C_1_3     C_1_4      161.6(19) 19_645 1_555  22_554
	C_3       C_1_3     C_2_3      125.8(17) 19_645 1_555   4_655
	C_3       C_1_3     C_2_3      138.1(14) 19_645 1_555   1_555
	C_3       C_1_3     D_2_4      132.0(19) 31_445 1_555  22_554
	C_3       C_1_3     C_2_3      120.4(15) 31_445 1_555   4_655
	C_3       C_1_3     C_2_3      141.8(14) 31_445 1_555   1_555
	D_6_3     C_1_3     C_2_3      130.4(16)  4_655 1_555   4_655
	D_6_3     C_1_3     C_2_3      139.3(19)  4_655 1_555   1_555
	D_6_3     C_1_3     D_1_3      101.0(7)  4_655 1_555   4_655
	C_2_4     C_1_3     D_6_3      127.0(16) 22_554 1_555   4_655
	C_2_4     C_1_3     C_3        161.5(17) 22_554 1_555  31_445
	C_2_4     C_1_3     C_3        158.0(17) 22_554 1_555  19_645
	C_2_4     C_1_3     C_2        155.0(16) 22_554 1_555  31_445
	C_2_4     C_1_3     C_6_3      110.8(12) 22_554 1_555   4_655
	C_2_4     C_1_3     C_6_3      105.2(11) 22_554 1_555   1_555
	C_2_4     C_1_3     D_1_3      132.7(12) 22_554 1_555   1_555
	C_2_4     C_1_3     D_1_3      125.4(19) 22_554 1_555   4_655
	D_3       C_1_3     C_2_4      128.8(16) 19_645 1_555  22_554
	D_3       C_1_3     D_2_4      100.6(19) 19_645 1_555  22_554
	D_3       C_1_3     C_6_3      120.1(13) 19_645 1_555   4_655
	D_3       C_1_3     C_2_3      109.1(13) 19_645 1_555   1_555
	D_3       C_1_3     C_6_3      119.7(16) 19_645 1_555   1_555
	D_6_3     C_1_3     C_2_4      130.3(12)  1_555 1_555  22_554
	D_6_3     C_1_3     D_2_4      144.2(18)  1_555 1_555  22_554
	D_6_3     C_1_3     C_2_3      120.7(17)  1_555 1_555   4_655
	D_6_3     C_1_3     C_2_3      146.1(3)  1_555 1_555   1_555
	D_6_3     C_1_3     D_1_3      93.9(3)  1_555 1_555   1_555
	D_6_3     C_1_3     D_1_3      102.1(11)  1_555 1_555   4_655
	D_2_3     C_1_3     D_6_3      172.2(6)  1_555 1_555   1_555
	D_2_3     C_1_3     D_5        139.5(15)  1_555 1_555   6_665
	D_2_3     C_1_3     D_5        137.4(14)  1_555 1_555  10_565
	D_2_3     C_1_3     C_3        119.7(12)  1_555 1_555  31_445
	D_2_3     C_1_3     C_3        118.1(12)  1_555 1_555  19_645
	D_2_3     C_1_3     D_2        130.6(19)  1_555 1_555  31_445
	D_2_3     C_1_3     C_2        154.3(14)  1_555 1_555  31_445
	D_2_3     C_1_3     D_2        107.2(18)  1_555 1_555  19_645
	D_2_3     C_1_3     C_6_3      151.9(5)  1_555 1_555   4_655
	D_2_3     C_1_3     C_6_3      146.1(3)  1_555 1_555   1_555
	D_2_3     C_1_3     D_1_3      93.9(3)  1_555 1_555   1_555
	D_2_4     C_1_3     D_6_3      117.0(19) 26_554 1_555   1_555
	D_2_4     C_1_3     C_3        112.0(17) 26_554 1_555  31_445
	D_2_4     C_1_3     C_3        117.5(18) 26_554 1_555  19_645
	D_2_4     C_1_3     C_2        101.3(19) 26_554 1_555  31_445
	D_2_4     C_1_3     C_6_3      119.0(17) 26_554 1_555   1_555
	D_3       C_1_3     C_2_4      135.2(19) 31_445 1_555  22_554
	D_3       C_1_3     C_2_3      118.6(17) 31_445 1_555   1_555
	D_3       C_1_3     C_6_3      119.6(15) 31_445 1_555   1_555
	C_2_4     C_1_3     D_3        117.4(15) 26_554 1_555  31_445
	C_2_4     C_1_3     D_6_3      117.4(15) 26_554 1_555   1_555
	C_2_4     C_1_3     D_6_3      124.0(13) 26_554 1_555   4_655
	C_2_4     C_1_3     C_3        139.9(16) 26_554 1_555  31_445
	C_2_4     C_1_3     C_3        145.7(18) 26_554 1_555  19_645
	C_2_4     C_1_3     C_2        117.9(17) 26_554 1_555  31_445
	C_2_4     C_1_3     C_2        157.7(19) 26_554 1_555  19_645
	C_2_4     C_1_3     C_6_3      106.0(12) 26_554 1_555   1_555
	C_2_4     C_1_3     D_1_3      106.2(11) 26_554 1_555   1_555
	C_2_4     C_1_3     D_1_3      128.5(15) 26_554 1_555   4_655
	D_2_3     C_1_3     D_5        127.0(15)  4_655 1_555   6_665
	D_2_3     C_1_3     D_6_3      153.7(19)  4_655 1_555   4_655
	D_2_3     C_1_3     C_3        110.7(12)  4_655 1_555  31_445
	D_2_3     C_1_3     C_3        114.0(13)  4_655 1_555  19_645
	D_2_3     C_1_3     C_2        119.5(17)  4_655 1_555  31_445
	D_2_3     C_1_3     C_2        158.5(15)  4_655 1_555  19_645
	D_2_3     C_1_3     C_6_3      127.0(18)  4_655 1_555   4_655
	D_2_3     C_1_3     C_6_3      143.8(11)  4_655 1_555   1_555
	C_5_3     C_1_3     D_2_3      128.3(5)  1_555 1_555   4_655
	C_5_3     C_1_3     D_3        147.9(14)  1_555 1_555  31_445
	C_5_3     C_1_3     D_2_4      113.5(13)  1_555 1_555  26_554
	C_5_3     C_1_3     D_2_3      116.1(3)  1_555 1_555   1_555
	C_5_3     C_1_3     D_3        139.6(19)  1_555 1_555  19_645
	C_5_3     C_1_3     C_3        118.5(11)  1_555 1_555  31_445
	C_5_3     C_1_3     C_3        116.6(12)  1_555 1_555  19_645
	C_5_3     C_1_3     C_2_3      108.3(4)  1_555 1_555   4_655
	C_5_3     C_1_3     D_1_3      141.2(18)  1_555 1_555   4_655
	C_3_3     C_1_3     D_3        146.9(18)  1_555 1_555  31_445
	C_3_3     C_1_3     D_6_3      116.1(3)  1_555 1_555   1_555
	C_3_3     C_1_3     D_3        131.6(15)  1_555 1_555  19_645
	C_3_3     C_1_3     D_5        151.4(17)  1_555 1_555   6_665
	C_3_3     C_1_3     D_6_3      110.0(16)  1_555 1_555   4_655
	C_3_3     C_1_3     C_3        156.7(18)  1_555 1_555  31_445
	C_3_3     C_1_3     C_3        150.3(18)  1_555 1_555  19_645
	C_3_3     C_1_3     C_2        148.5(13)  1_555 1_555  31_445
	C_3_3     C_1_3     C_2        118.0(17)  1_555 1_555  19_645
	C_3_3     C_1_3     C_6_3      101.6(10)  1_555 1_555   4_655
	O5        C_1_3     C_5_3      147.9(14)  2_665 1_555   1_555
	O5        C_1_3     D_6_3      155.5(13)  2_665 1_555   1_555
	O5        C_1_3     D_5        112.2(18)  2_665 1_555   6_665
	O5        C_1_3     D_6_3      160.9(16)  2_665 1_555   4_655
	O5        C_1_3     D_2        107.1(13)  2_665 1_555  31_445
	O5        C_1_3     C_2        122.1(17)  2_665 1_555  31_445
	O5        C_1_3     D_2        122.5(18)  2_665 1_555  19_645
	O5        C_1_3     C_6_3      175.6(14)  2_665 1_555   1_555
	C_5_3     C_1_3     O5         136.9(14)  4_655 1_555   2_665
	C_5_3     C_1_3     D_2_3      105.2(10)  4_655 1_555   4_655
	C_5_3     C_1_3     D_2_3      127.4(9)  4_655 1_555   1_555
	C_5_3     C_1_3     D_3        141.3(13)  4_655 1_555  19_645
	C_5_3     C_1_3     C_3        109.0(13)  4_655 1_555  31_445
	C_5_3     C_1_3     C_3        112.4(12)  4_655 1_555  19_645
	C_5_3     C_1_3     D_2_4      118.0(14)  4_655 1_555  22_554
	C_5_3     C_1_3     C_2_3      109.2(6)  4_655 1_555   1_555
	C_5_3     C_1_3     D_1_3      116.7(8)  4_655 1_555   1_555
	C_5_3     C_1_3     D_1_3      144.6(18)  4_655 1_555   4_655
	C_1       C_1_3     O5         153.7(18) 19_645 1_555   2_665
	C_1       C_1_3     C_3_3      114.6(10) 19_645 1_555   1_555
	C_1       C_1_3     D_2_3      157.2(16) 19_645 1_555   4_655
	C_1       C_1_3     C_2_4      131.9(14) 19_645 1_555  26_554
	C_1       C_1_3     D_2_4      132.6(18) 19_645 1_555  26_554
	C_1       C_1_3     D_2_3      162.2(15) 19_645 1_555   1_555
	C_1       C_1_3     C_2_4      133.0(15) 19_645 1_555  22_554
	C_1       C_1_3     C_1_4      105.6(18) 19_645 1_555  22_554
	C_1       C_1_3     C_1_4      105.6(18) 19_645 1_555  26_554
	C_1       C_1_3     C_2_3      136.6(14) 19_645 1_555   4_655
	C_1       C_1_3     C_2_3      142.6(12) 19_645 1_555   1_555
	C_1       C_1_3     D_1_3      93.0(9) 19_645 1_555   4_655
	H55       C_1_3     C_5_3      143.2(12) 21_555 1_555   4_655
	H55       C_1_3     C_5_3      99.4(7) 21_555 1_555   1_555
	H55       C_1_3     D_2_3      106.1(12) 21_555 1_555   4_655
	H55       C_1_3     C_2_4      128.5(14) 21_555 1_555  26_554
	H55       C_1_3     D_2_4      132.6(17) 21_555 1_555  26_554
	H55       C_1_3     D_6_3      109.4(11) 21_555 1_555   1_555
	H55       C_1_3     C_1_4      124.8(17) 21_555 1_555  22_554
	H55       C_1_3     C_1_4      119.7(17) 21_555 1_555  26_554
	H55       C_1_3     C_2        112.8(15) 21_555 1_555  31_445
	H55       C_1_3     C_2_3      129.9(12) 21_555 1_555   4_655
	H55       C_1_3     C_6_3      126.6(18) 21_555 1_555   4_655
	H55       C_1_3     C_6_3      106.6(9) 21_555 1_555   1_555
	H55       C_1_3     D_1_3      90.2(7) 21_555 1_555   1_555
	H7        C_1_3     D_2        127.6(19) 14_565 1_555  31_445
	H7        C_1_3     C_6_3      158.9(17) 14_565 1_555   1_555
	C_3_3     C_1_3     H55        146.5(11)  4_655 1_555  21_555
	C_3_3     C_1_3     C_1        115.4(9)  4_655 1_555  19_645
	C_3_3     C_1_3     D_3        116.3(14)  4_655 1_555  31_445
	C_3_3     C_1_3     D_6_3      100.2(14)  4_655 1_555   1_555
	C_3_3     C_1_3     D_6_3      108.0(9)  4_655 1_555   4_655
	C_3_3     C_1_3     C_3        130.3(16)  4_655 1_555  31_445
	C_3_3     C_1_3     C_3        136.7(17)  4_655 1_555  19_645
	C_3_3     C_1_3     C_2        100.5(14)  4_655 1_555  31_445
	C_3_3     C_1_3     C_2        141.1(16)  4_655 1_555  19_645
	C_3_3     C_1_3     C_6_3      92.9(9)  4_655 1_555   1_555
	C_3_3     C_1_3     D_1_3      103.3(11)  4_655 1_555   1_555
	C_1       C_1_3     C_3_3      105.1(9) 31_445 1_555   4_655
	C_1       C_1_3     H55        106.0(10) 31_445 1_555  21_555
	C_1       C_1_3     O5         149.1(16) 31_445 1_555   2_665
	C_1       C_1_3     C_3_3      122.8(9) 31_445 1_555   1_555
	C_1       C_1_3     D_2_3      142.9(15) 31_445 1_555   4_655
	C_1       C_1_3     C_2_4      122.9(15) 31_445 1_555  26_554
	C_1       C_1_3     D_2_4      118.8(18) 31_445 1_555  26_554
	C_1       C_1_3     D_2_3      176.4(15) 31_445 1_555   1_555
	C_1       C_1_3     C_2_4      137.7(14) 31_445 1_555  22_554
	C_1       C_1_3     C_1_4      102.9(18) 31_445 1_555  22_554
	C_1       C_1_3     C_1_4      104.2(18) 31_445 1_555  26_554
	C_1       C_1_3     C_2_3      123.6(14) 31_445 1_555   4_655
	C_1       C_1_3     C_2_3      152.6(10) 31_445 1_555   1_555
	C_4_3     C_1_3     C_1        92.8(9)  1_555 1_555  31_445
	C_4_3     C_1_3     O5         118.1(14)  1_555 1_555   2_665
	C_4_3     C_1_3     D_2_3      105.4(11)  1_555 1_555   4_655
	C_4_3     C_1_3     D_3        166.6(17)  1_555 1_555  31_445
	C_4_3     C_1_3     D_2_4      101.9(13)  1_555 1_555  26_554
	C_4_3     C_1_3     D_5        126.7(13)  1_555 1_555   6_665
	C_4_3     C_1_3     C_3        143.7(13)  1_555 1_555  31_445
	C_4_3     C_1_3     C_3        139.5(15)  1_555 1_555  19_645
	C_4_3     C_1_3     D_2        116.3(16)  1_555 1_555  31_445
	C_4_3     C_1_3     C_2        118.8(13)  1_555 1_555  31_445
	H7        C_1_3     C_5_3      117.5(19)  2_665 1_555   4_655
	H7        C_1_3     C_6_3      156.4(18)  2_665 1_555   1_555
	C_5       C_1_3     C_4_3      116.4(10)  6_665 1_555   1_555
	C_5       C_1_3     C_3_3      144.2(14)  6_665 1_555   4_655
	C_5       C_1_3     O5         114.2(16)  6_665 1_555   2_665
	C_5       C_1_3     C_3_3      135.5(14)  6_665 1_555   1_555
	C_5       C_1_3     C_5_3      93.3(8)  6_665 1_555   1_555
	C_5       C_1_3     D_2_3      137.7(10)  6_665 1_555   4_655
	C_5       C_1_3     C_2_4      161.2(17)  6_665 1_555  26_554
	C_5       C_1_3     D_2_4      137.0(16)  6_665 1_555  26_554
	C_5       C_1_3     D_2_3      133.2(13)  6_665 1_555   1_555
	C_5       C_1_3     C_2_4      154.7(17)  6_665 1_555  22_554
	C_5       C_1_3     D_2_4      128.8(19)  6_665 1_555  22_554
	C_5       C_1_3     C_1_4      145.8(18)  6_665 1_555  22_554
	C_5       C_1_3     C_1_4      145.4(18)  6_665 1_555  26_554
	C_5       C_1_3     C_2_3      145.7(15)  6_665 1_555   4_655
	C_5       C_1_3     C_2_3      142.2(16)  6_665 1_555   1_555
	C_4       C_1_3     C_4_3      123.2(10) 31_445 1_555   1_555
	C_4       C_1_3     C_3_3      152.1(12) 31_445 1_555   4_655
	C_4       C_1_3     C_5_3      113.2(8) 31_445 1_555   4_655
	C_4       C_1_3     O5         101.0(15) 31_445 1_555   2_665
	C_4       C_1_3     C_3_3      134.6(13) 31_445 1_555   1_555
	C_4       C_1_3     C_5_3      104.3(8) 31_445 1_555   1_555
	C_4       C_1_3     D_2_3      127.4(8) 31_445 1_555   4_655
	C_4       C_1_3     C_2_4      162.8(13) 31_445 1_555  26_554
	C_4       C_1_3     D_2_4      134.5(14) 31_445 1_555  26_554
	C_4       C_1_3     D_2_3      119.4(11) 31_445 1_555   1_555
	C_4       C_1_3     C_2_4      149.0(15) 31_445 1_555  22_554
	C_4       C_1_3     D_2_4      119.1(17) 31_445 1_555  22_554
	C_4       C_1_3     C_1_4      159.2(18) 31_445 1_555  22_554
	C_4       C_1_3     C_1_4      157.6(18) 31_445 1_555  26_554
	C_4       C_1_3     C_2_3      142.7(11) 31_445 1_555   4_655
	C_4       C_1_3     C_2_3      131.9(13) 31_445 1_555   1_555
	C_6_4     C_1_3     C_4        144.9(12) 26_554 1_555  31_445
	C_6_4     C_1_3     C_5        136.2(12) 26_554 1_555   6_665
	C_6_4     C_1_3     C_1        102.7(13) 26_554 1_555  31_445
	C_6_4     C_1_3     H55        105.4(11) 26_554 1_555  21_555
	C_6_4     C_1_3     C_1        100.0(13) 26_554 1_555  19_645
	C_6_4     C_1_3     O5         106.1(17) 26_554 1_555   2_665
	C_6_4     C_1_3     D_3        168.4(15) 26_554 1_555  31_445
	C_6_4     C_1_3     D_3        159.9(17) 26_554 1_555  19_645
	C_6_4     C_1_3     D_5        141.7(16) 26_554 1_555   6_665
	C_6_4     C_1_3     D_5        140.3(19) 26_554 1_555  10_565
	C_6_4     C_1_3     C_3        161.8(14) 26_554 1_555  31_445
	C_6_4     C_1_3     C_3        159.8(16) 26_554 1_555  19_645
	C_6_4     C_1_3     C_2        123.1(16) 26_554 1_555  31_445
	C_6_4     C_1_3     C_2        115.4(17) 26_554 1_555  19_645
	C_6_4     C_1_3     D_1_3      158.0(9) 26_554 1_555   1_555
	C_4_3     C_1_3     C_4        137.3(9)  4_655 1_555  31_445
	C_4_3     C_1_3     C_5        124.3(11)  4_655 1_555   6_665
	C_4_3     C_1_3     H55        155.0(9)  4_655 1_555  21_555
	C_4_3     C_1_3     O5         110.2(13)  4_655 1_555   2_665
	C_4_3     C_1_3     D_3        127.5(18)  4_655 1_555  31_445
	C_4_3     C_1_3     D_2_3      102.2(12)  4_655 1_555   1_555
	C_4_3     C_1_3     D_3        148.8(19)  4_655 1_555  19_645
	C_4_3     C_1_3     D_5        112.5(18)  4_655 1_555   6_665
	C_4_3     C_1_3     D_5        117.6(14)  4_655 1_555  10_565
	C_4_3     C_1_3     C_3        125.1(14)  4_655 1_555  31_445
	C_4_3     C_1_3     C_3        130.4(14)  4_655 1_555  19_645
	C_4_3     C_1_3     D_2_4      101.9(15)  4_655 1_555  22_554
	C_4_3     C_1_3     C_2        114.8(15)  4_655 1_555  19_645
	C_4_3     C_1_3     D_1_3      114.5(8)  4_655 1_555   1_555
	C_5       C_1_3     C_4_3      107.1(10) 10_565 1_555   4_655
	C_5       C_1_3     C_6_4      141.7(12) 10_565 1_555  26_554
	C_5       C_1_3     C_4_3      129.7(11) 10_565 1_555   1_555
	C_5       C_1_3     C_3_3      120.8(14) 10_565 1_555   4_655
	C_5       C_1_3     O5         111.2(16) 10_565 1_555   2_665
	C_5       C_1_3     C_3_3      156.8(14) 10_565 1_555   1_555
	C_5       C_1_3     C_5_3      100.7(10) 10_565 1_555   1_555
	C_5       C_1_3     D_2_3      122.3(14) 10_565 1_555   4_655
	C_5       C_1_3     C_2_4      136.5(16) 10_565 1_555  26_554
	C_5       C_1_3     D_2_4      113.4(18) 10_565 1_555  26_554
	C_5       C_1_3     D_2_3      140.8(9) 10_565 1_555   1_555
	C_5       C_1_3     C_2_4      176.8(14) 10_565 1_555  22_554
	C_5       C_1_3     D_2_4      150.8(18) 10_565 1_555  22_554
	C_5       C_1_3     C_1_4      137.1(17) 10_565 1_555  22_554
	C_5       C_1_3     C_1_4      140.1(18) 10_565 1_555  26_554
	C_5       C_1_3     C_2_3      121.9(17) 10_565 1_555   4_655
	C_5       C_1_3     C_2_3      162.6(12) 10_565 1_555   1_555
	H55       C_1_3     C_6_4      124.7(11) 25_555 1_555  26_554
	H55       C_1_3     C_4_3      144.2(9) 25_555 1_555   1_555
	H55       C_1_3     C_3_3      138.4(13) 25_555 1_555   1_555
	H55       C_1_3     C_5_3      131.0(8) 25_555 1_555   1_555
	H55       C_1_3     C_2_4      118.3(15) 25_555 1_555  22_554
	H55       C_1_3     D_2_4      126.9(19) 25_555 1_555  22_554
	H55       C_1_3     C_1_4      103.1(16) 25_555 1_555  22_554
	H55       C_1_3     C_1_4      108.3(17) 25_555 1_555  26_554
	H55       C_1_3     C_2        102.6(16) 25_555 1_555  19_645
	H55       C_1_3     C_2_3      119.0(12) 25_555 1_555   1_555
	H55       C_1_3     C_6_3      109.0(10) 25_555 1_555   1_555
	D_3_5     C_1_3     H55        113.2(9)  8_655 1_555  25_555
	D_3_5     C_1_3     C_5        122.7(11)  8_655 1_555  10_565
	D_3_5     C_1_3     C_4        137.6(11)  8_655 1_555  31_445
	D_3_5     C_1_3     C_5        124.9(11)  8_655 1_555   6_665
	D_3_5     C_1_3     H55        121.0(9)  8_655 1_555  21_555
	D_3_5     C_1_3     O5         120.9(17)  8_655 1_555   2_665
	D_3_5     C_1_3     D_2_3      94.4(9)  8_655 1_555   4_655
	D_3_5     C_1_3     D_3        161.3(19)  8_655 1_555  31_445
	D_3_5     C_1_3     D_5        124.4(16)  8_655 1_555   6_665
	D_3_5     C_1_3     D_5        125.1(15)  8_655 1_555  10_565
	D_3_5     C_1_3     C_3        144.1(14)  8_655 1_555  31_445
	D_3_5     C_1_3     C_3        145.5(14)  8_655 1_555  19_645
	D_3_5     C_1_3     C_2        102.6(14)  8_655 1_555  31_445
	D_3_5     C_1_3     C_2        105.9(15)  8_655 1_555  19_645
	D_3_5     C_1_3     D_1_3      148.8(7)  8_655 1_555   1_555
	C_4       C_1_3     D_3_5      133.7(11) 19_645 1_555   8_655
	C_4       C_1_3     C_4_3      112.1(9) 19_645 1_555   4_655
	C_4       C_1_3     C_6_4      153.9(12) 19_645 1_555  26_554
	C_4       C_1_3     C_4_3      143.0(9) 19_645 1_555   1_555
	C_4       C_1_3     C_3_3      119.3(11) 19_645 1_555   4_655
	C_4       C_1_3     C_5_3      97.2(8) 19_645 1_555   4_655
	C_4       C_1_3     C_3_3      167.1(13) 19_645 1_555   1_555
	C_4       C_1_3     C_5_3      114.2(8) 19_645 1_555   1_555
	C_4       C_1_3     D_2_3      110.1(11) 19_645 1_555   4_655
	C_4       C_1_3     C_2_4      131.7(13) 19_645 1_555  26_554
	C_4       C_1_3     D_2_4      105.3(14) 19_645 1_555  26_554
	C_4       C_1_3     D_2_3      128.2(8) 19_645 1_555   1_555
	C_4       C_1_3     C_2_4      169.7(14) 19_645 1_555  22_554
	C_4       C_1_3     D_2_4      144.6(16) 19_645 1_555  22_554
	C_4       C_1_3     C_1_4      143.8(17) 19_645 1_555  22_554
	C_4       C_1_3     C_1_4      148.0(18) 19_645 1_555  26_554
	C_4       C_1_3     C_2_3      114.0(13) 19_645 1_555   4_655
	C_4       C_1_3     C_2_3      152.7(9) 19_645 1_555   1_555
	D_3_5     C_1_3     C_4        131.6(10) 12_555 1_555  19_645
	D_3_5     C_1_3     H55        109.2(9) 12_555 1_555  25_555
	D_3_5     C_1_3     C_5        121.2(11) 12_555 1_555  10_565
	D_3_5     C_1_3     C_4        138.6(11) 12_555 1_555  31_445
	D_3_5     C_1_3     C_5        125.4(12) 12_555 1_555   6_665
	D_3_5     C_1_3     H55        124.9(10) 12_555 1_555  21_555
	D_3_5     C_1_3     O5         120.3(17) 12_555 1_555   2_665
	D_3_5     C_1_3     D_3        157.4(19) 12_555 1_555  31_445
	D_3_5     C_1_3     D_3        175.1(17) 12_555 1_555  19_645
	D_3_5     C_1_3     D_5        123.4(16) 12_555 1_555   6_665
	D_3_5     C_1_3     D_5        124.8(14) 12_555 1_555  10_565
	D_3_5     C_1_3     C_3        142.6(14) 12_555 1_555  31_445
	D_3_5     C_1_3     C_3        144.7(14) 12_555 1_555  19_645
	D_3_5     C_1_3     C_2        100.5(13) 12_555 1_555  31_445
	D_3_5     C_1_3     C_2        107.1(15) 12_555 1_555  19_645
	D_3_5     C_1_3     D_1_3      144.8(8) 12_555 1_555   1_555
	C_6_4     C_1_3     C_4        133.1(11) 22_554 1_555  19_645
	C_6_4     C_1_3     C_5        127.5(12) 22_554 1_555  10_565
	C_6_4     C_1_3     C_4        154.5(12) 22_554 1_555  31_445
	C_6_4     C_1_3     C_5        140.5(13) 22_554 1_555   6_665
	C_6_4     C_1_3     H55        135.5(11) 22_554 1_555  21_555
	C_6_4     C_1_3     C_1        101.0(12) 22_554 1_555  19_645
	C_6_4     C_1_3     O5         102.8(17) 22_554 1_555   2_665
	C_6_4     C_1_3     D_3        143.0(17) 22_554 1_555  31_445
	C_6_4     C_1_3     D_5        132.2(19) 22_554 1_555   6_665
	C_6_4     C_1_3     D_5        136.2(15) 22_554 1_555  10_565
	C_6_4     C_1_3     C_3        146.1(16) 22_554 1_555  31_445
	C_6_4     C_1_3     C_3        151.4(15) 22_554 1_555  19_645
	C_6_4     C_1_3     C_2        104.7(15) 22_554 1_555  31_445
	C_6_4     C_1_3     C_2        125.2(17) 22_554 1_555  19_645
	C_6_4     C_1_3     D_1_3      129.6(9) 22_554 1_555   1_555
	C_6_4     C_1_3     D_1_3      161.4(18) 22_554 1_555   4_655
	C_1_4     C_2_3     D_2_3      136.7(18) 26_554 1_555   1_555
	C_1_3     C_2_3     C_3_3      123.8(3)  4_655 1_555   1_555
	C_1_3     C_2_3     D_2_3      114.6(5)  4_655 1_555   1_555
	C_1_4     C_2_3     D_2_3      133.3(18) 22_554 1_555   1_555
	D_1_3     C_2_3     C_1_4      101.1(19)  4_655 1_555  22_554
	D_1_3     C_2_3     C_3_3      141.2(7)  4_655 1_555   1_555
	D_1_3     C_2_3     D_2_3      95.3(4)  4_655 1_555   1_555
	D_1_4     C_2_3     D_2_3      142.8(18) 22_554 1_555   1_555
	D_2_3     C_2_3     C_3_3      132.3(6)  4_655 1_555   1_555
	O5        C_2_3     C_3_3      152.2(17)  2_665 1_555   1_555
	D_2       C_2_3     D_2_3      128.6(16) 19_645 1_555   4_655
	D_2       C_2_3     D_2_3      132.1(14) 19_645 1_555   1_555
	D_3_3     C_2_3     D_2        112.6(12)  1_555 1_555  19_645
	D_3_3     C_2_3     O5         126.3(17)  1_555 1_555   2_665
	D_3_3     C_2_3     D_2_3      118.1(12)  1_555 1_555   4_655
	D_3_3     C_2_3     D_1_4      113.0(16)  1_555 1_555  22_554
	D_3_3     C_2_3     D_1_3      160.9(13)  1_555 1_555   4_655
	D_3_3     C_2_3     D_1_4      107.4(18)  1_555 1_555  26_554
	D_3_3     C_2_3     C_1_3      148.4(3)  1_555 1_555   4_655
	D_3_3     C_2_3     C_1_3      146.1(3)  1_555 1_555   1_555
	D_3_3     C_2_3     D_2_3      93.9(3)  1_555 1_555   1_555
	D_1_3     C_2_3     D_3_3      172.2(6)  1_555 1_555   1_555
	D_1_3     C_2_3     C_3_3      146.1(3)  1_555 1_555   1_555
	D_1_3     C_2_3     D_2_3      93.9(3)  1_555 1_555   1_555
	D_3_4     C_2_3     D_1_3      160.3(16) 18_554 1_555   4_655
	D_2_4     C_2_3     D_3_3      120.3(17) 26_554 1_555   1_555
	D_2_4     C_2_3     C_3_3      120.7(13) 26_554 1_555   1_555
	C_3_4     C_2_3     D_1_3      151.8(19) 22_554 1_555   1_555
	C_3_4     C_2_3     D_2        139.7(17) 22_554 1_555  19_645
	C_3_4     C_2_3     D_1_4      109.3(19) 22_554 1_555  22_554
	C_3_4     C_2_3     C_1_3      137.3(18) 22_554 1_555   4_655
	C_3_4     C_2_3     C_1_3      146.7(16) 22_554 1_555   1_555
	C_4_3     C_2_3     D_2_4      112.9(14)  1_555 1_555  26_554
	C_4_3     C_2_3     D_1_3      116.1(3)  1_555 1_555   1_555
	C_4_3     C_2_3     O5         174.7(13)  1_555 1_555   2_665
	C_4_3     C_2_3     D_2_3      137.3(12)  1_555 1_555   4_655
	C_4_3     C_2_3     D_1_3      113.3(5)  1_555 1_555   4_655
	C_4_3     C_2_3     H7         157.4(15)  1_555 1_555  14_565
	C_4_3     C_2_3     C_1_3      94.6(4)  1_555 1_555   4_655
	C_6_3     C_2_3     C_3_4      125.2(12)  1_555 1_555  22_554
	C_6_3     C_2_3     D_3_4      141.9(16)  1_555 1_555  18_554
	C_6_3     C_2_3     D_3_3      116.1(3)  1_555 1_555   1_555
	C_6_3     C_2_3     O5         117.4(17)  1_555 1_555   2_665
	C_6_3     C_2_3     D_2_3      107.7(19)  1_555 1_555   4_655
	C_6_4     C_2_3     D_1_3      122.8(14) 26_554 1_555   1_555
	C_6_4     C_2_3     O5         149.5(19) 26_554 1_555   2_665
	C_6_4     C_2_3     D_2_3      112.7(15) 26_554 1_555   4_655
	C_6_4     C_2_3     D_1_3      128.3(14) 26_554 1_555   4_655
	C_6_4     C_2_3     D_2_3      133.6(13) 26_554 1_555   1_555
	C_6_3     C_2_3     C_3_4      123.4(12)  4_655 1_555  22_554
	C_6_3     C_2_3     D_3_4      140.1(16)  4_655 1_555  18_554
	C_6_3     C_2_3     D_3_3      121.6(6)  4_655 1_555   1_555
	C_6_3     C_2_3     O5         110.1(16)  4_655 1_555   2_665
	C_6_3     C_2_3     C_3_3      96.0(6)  4_655 1_555   1_555
	C_6_3     C_2_3     D_2_3      142.7(8)  4_655 1_555   1_555
	D_3_3     C_2_3     C_6_3      126.1(8) 12_555 1_555   4_655
	D_3_3     C_2_3     C_6_3      120.1(4) 12_555 1_555   1_555
	D_3_3     C_2_3     D_2_4      122.5(15) 12_555 1_555  26_554
	D_3_3     C_2_3     D_1_3      175.2(4) 12_555 1_555   1_555
	D_3_3     C_2_3     D_2        113.6(12) 12_555 1_555  19_645
	D_3_3     C_2_3     O5         122.5(18) 12_555 1_555   2_665
	D_3_3     C_2_3     D_2_3      117.6(12) 12_555 1_555   4_655
	D_3_3     C_2_3     D_1_4      117.9(15) 12_555 1_555  22_554
	D_3_3     C_2_3     D_1_3      159.6(13) 12_555 1_555   4_655
	D_3_3     C_2_3     D_1_4      112.0(17) 12_555 1_555  26_554
	D_3_3     C_2_3     C_1_3      153.3(5) 12_555 1_555   4_655
	D_3_3     C_2_3     C_1_3      150.0(4) 12_555 1_555   1_555
	H55       C_2_3     D_3_3      103.8(8) 21_555 1_555  12_555
	H55       C_2_3     C_6_3      91.3(8) 21_555 1_555   4_655
	H55       C_2_3     C_6_4      126.0(14) 21_555 1_555  26_554
	H55       C_2_3     C_4_3      99.5(7) 21_555 1_555   1_555
	H55       C_2_3     C_3_4      133.6(15) 21_555 1_555  22_554
	H55       C_2_3     D_2_4      132.1(15) 21_555 1_555  26_554
	H55       C_2_3     D_3_4      122.8(19) 21_555 1_555  18_554
	H55       C_2_3     D_3_3      106.8(9) 21_555 1_555   1_555
	H55       C_2_3     D_2_3      120.4(5) 21_555 1_555   4_655
	H55       C_2_3     D_1_4      106.3(19) 21_555 1_555  22_554
	H55       C_2_3     C_2_4      160.1(17) 21_555 1_555  26_554
	H55       C_2_3     C_3_3      105.2(7) 21_555 1_555   1_555
	C_3_3     C_2_3     H55        151.9(9)  4_655 1_555  21_555
	C_3_3     C_2_3     D_3_3      102.0(11)  4_655 1_555  12_555
	C_3_3     C_2_3     D_2        111.8(18)  4_655 1_555  19_645
	C_3_3     C_2_3     D_2_3      102.3(8)  4_655 1_555   1_555
	C_2       C_2_3     D_3_3      133.5(10) 19_645 1_555  12_555
	C_2       C_2_3     C_3_4      152.1(14) 19_645 1_555  22_554
	C_2       C_2_3     D_3_4      166.2(18) 19_645 1_555  18_554
	C_2       C_2_3     D_3_3      131.6(10) 19_645 1_555   1_555
	C_2       C_2_3     D_2_3      107.9(14) 19_645 1_555   4_655
	C_2       C_2_3     C_3_3      108.1(8) 19_645 1_555   1_555
	C_2       C_2_3     D_2_3      127.2(7) 19_645 1_555   1_555
	C_5_3     C_2_3     H55        91.4(9)  1_555 1_555  21_555
	C_5_3     C_2_3     D_3_3      90.1(4)  1_555 1_555  12_555
	C_5_3     C_2_3     D_3_4      114.7(14)  1_555 1_555  18_554
	C_5_3     C_2_3     O5         147.2(16)  1_555 1_555   2_665
	C_5_3     C_2_3     D_2_3      126.9(19)  1_555 1_555   4_655
	D_3_4     C_2_3     C_5_3      114.0(12) 22_554 1_555   1_555
	D_3_4     C_2_3     C_2        160.8(17) 22_554 1_555  19_645
	D_3_4     C_2_3     H55        114.8(14) 22_554 1_555  21_555
	D_3_4     C_2_3     C_6_3      144.2(12) 22_554 1_555   4_655
	D_3_4     C_2_3     C_6_3      143.2(12) 22_554 1_555   1_555
	D_3_4     C_2_3     D_1_3      157.1(16) 22_554 1_555   1_555
	D_3_4     C_2_3     D_1_3      160.6(13) 22_554 1_555   4_655
	D_3_4     C_2_3     C_1_3      157.0(19) 22_554 1_555   4_655
	D_3_4     C_2_3     C_1_3      168.3(16) 22_554 1_555   1_555
	C_3_4     C_2_3     C_2        131.2(16) 26_554 1_555  19_645
	C_3_4     C_2_3     H55        169.5(11) 26_554 1_555  21_555
	C_3_4     C_2_3     C_6_3      106.9(15) 26_554 1_555   1_555
	C_3_4     C_2_3     D_1_3      108.7(16) 26_554 1_555   1_555
	C_3_4     C_2_3     D_1_3      125.4(18) 26_554 1_555   4_655
	C_3_4     C_2_3     C_1_3      110.3(17) 26_554 1_555   1_555
	D_3       C_2_3     C_3_4      130.3(19) 19_645 1_555  26_554
	D_3       C_2_3     D_3_4      146.1(13) 19_645 1_555  22_554
	D_3       C_2_3     C_5_3      97.3(9) 19_645 1_555   1_555
	D_3       C_2_3     C_3_3      106.4(17) 19_645 1_555   4_655
	D_3       C_2_3     D_3_3      151.6(14) 19_645 1_555  12_555
	D_3       C_2_3     C_6_4      142.5(15) 19_645 1_555  26_554
	D_3       C_2_3     C_4_3      124.1(11) 19_645 1_555   1_555
	D_3       C_2_3     C_3_4      163.1(15) 19_645 1_555  22_554
	D_3       C_2_3     D_3_4      147.8(16) 19_645 1_555  18_554
	D_3       C_2_3     D_3_3      155.3(15) 19_645 1_555   1_555
	D_3       C_2_3     C_3_3      147.6(14) 19_645 1_555   1_555
	C_6_4     C_2_3     D_3        125.3(15) 22_554 1_555  19_645
	C_6_4     C_2_3     H55        148.1(13) 22_554 1_555  21_555
	C_6_4     C_2_3     D_2        102.0(19) 22_554 1_555  19_645
	C_6_4     C_2_3     O5         119.7(16) 22_554 1_555   2_665
	C_6_4     C_2_3     D_1_3      111.5(14) 22_554 1_555   4_655
	C_6_4     C_2_3     D_2_3      123.2(12) 22_554 1_555   1_555
	D_3_4     C_2_3     D_3        120.7(19) 30_554 1_555  19_645
	D_3_4     C_2_3     C_5_3      110.2(14) 30_554 1_555   1_555
	D_3_4     C_2_3     C_2        133.1(18) 30_554 1_555  19_645
	D_3_4     C_2_3     H55        157.9(12) 30_554 1_555  21_555
	D_3_4     C_2_3     C_6_3      102.9(15) 30_554 1_555   4_655
	D_3_4     C_2_3     C_6_3      113.3(18) 30_554 1_555   1_555
	D_3_4     C_2_3     C_4_3      101.7(11) 30_554 1_555   1_555
	D_3_4     C_2_3     D_1_3      102.5(17) 30_554 1_555   1_555
	D_3_4     C_2_3     D_1_3      118.8(19) 30_554 1_555   4_655
	D_3_4     C_2_3     C_1_3      109.9(19) 30_554 1_555   1_555
	D_3_2     C_2_3     D_3        117.7(16) 11_556 1_555  19_645
	D_3_2     C_2_3     C_5_3      144.4(15) 11_556 1_555   1_555
	D_3_2     C_2_3     C_2        162.0(17) 11_556 1_555  19_645
	D_3_2     C_2_3     H55        116.0(17) 11_556 1_555  21_555
	D_3_2     C_2_3     C_6_3      149.5(19) 11_556 1_555   4_655
	D_3_2     C_2_3     C_4_3      117.8(15) 11_556 1_555   1_555
	D_3_2     C_2_3     D_1_3      122.0(18) 11_556 1_555   1_555
	D_3_2     C_2_3     D_1_3      128.7(17) 11_556 1_555   4_655
	C66       C_2_3     D_3_2      110.0(17) 21_555 1_555  11_556
	C66       C_2_3     D_3_4      156.8(14) 21_555 1_555  30_554
	C66       C_2_3     C_6_4      140.6(12) 21_555 1_555  22_554
	C66       C_2_3     C_3_4      157.2(13) 21_555 1_555  26_554
	C66       C_2_3     C_3_3      164.0(5) 21_555 1_555   4_655
	C66       C_2_3     C_6_3      100.3(8) 21_555 1_555   4_655
	C66       C_2_3     C_6_4      110.2(13) 21_555 1_555  26_554
	C66       C_2_3     C_3_4      114.2(14) 21_555 1_555  22_554
	C66       C_2_3     D_2_4      153.1(15) 21_555 1_555  26_554
	C66       C_2_3     D_3_4      106.4(18) 21_555 1_555  18_554
	C66       C_2_3     D_2_3      136.8(8) 21_555 1_555   4_655
	C66       C_2_3     C_2_4      175.3(16) 21_555 1_555  26_554
	C66       C_2_3     C_1_3      104.9(11) 21_555 1_555   4_655
	C66       C_2_3     D_2_3      92.7(9) 21_555 1_555   1_555
	D_3_5     C_2_3     C66        116.5(9)  8_655 1_555  21_555
	D_3_5     C_2_3     D_3_2      111.3(17)  8_655 1_555  11_556
	D_3_5     C_2_3     D_3        124.1(11)  8_655 1_555  19_645
	D_3_5     C_2_3     H55        125.7(10)  8_655 1_555  21_555
	D_3_5     C_2_3     D_1_3      102.7(10)  8_655 1_555   1_555
	D_3_5     C_2_3     O5         142.6(14)  8_655 1_555   2_665
	D_3_5     C_2_3     D_2_3      105.6(14)  8_655 1_555   4_655
	D_3_5     C_2_3     D_1_3      109.4(10)  8_655 1_555   4_655
	D_3_5     C_2_3     D_2_3      144.9(9)  8_655 1_555   1_555
	D_6_4     C_2_3     D_3_2      112.1(18) 26_554 1_555  11_556
	D_6_4     C_2_3     D_3        130.2(15) 26_554 1_555  19_645
	D_6_4     C_2_3     H55        106.9(13) 26_554 1_555  21_555
	D_6_4     C_2_3     D_2_4      107.8(16) 26_554 1_555  26_554
	D_6_4     C_2_3     D_1_3      119.1(13) 26_554 1_555   1_555
	D_6_4     C_2_3     O5         168.5(18) 26_554 1_555   2_665
	D_6_4     C_2_3     D_2_3      130.8(16) 26_554 1_555   4_655
	D_6_4     C_2_3     D_1_3      118.4(13) 26_554 1_555   4_655
	D_6_4     C_2_3     D_2_3      146.1(13) 26_554 1_555   1_555
	D_3_5     C_2_3     C66        119.9(10) 12_555 1_555  21_555
	D_3_5     C_2_3     D_3_2      110.6(17) 12_555 1_555  11_556
	D_3_5     C_2_3     D_3        122.7(11) 12_555 1_555  19_645
	D_3_5     C_2_3     H55        128.1(11) 12_555 1_555  21_555
	D_3_5     C_2_3     D_1_3      100.3(9) 12_555 1_555   1_555
	D_3_5     C_2_3     O5         138.7(14) 12_555 1_555   2_665
	D_3_5     C_2_3     D_2_3      101.9(15) 12_555 1_555   4_655
	D_3_5     C_2_3     D_1_3      107.9(10) 12_555 1_555   4_655
	D_3_5     C_2_3     D_2_3      143.0(10) 12_555 1_555   1_555
	D_2       C_2_3     C66        115.3(9) 31_445 1_555  21_555
	D_2       C_2_3     D_3_2      126.7(19) 31_445 1_555  11_556
	D_2       C_2_3     D_3_4      146.4(15) 31_445 1_555  22_554
	D_2       C_2_3     D_3_3      146.8(11) 31_445 1_555  12_555
	D_2       C_2_3     C_4_3      92.5(9) 31_445 1_555   1_555
	D_2       C_2_3     C_3_4      126.8(15) 31_445 1_555  22_554
	D_2       C_2_3     D_3_3      141.9(10) 31_445 1_555   1_555
	D_2       C_2_3     H7         110.0(17) 31_445 1_555  14_565
	D_2       C_2_3     C_3_3      119.8(9) 31_445 1_555   1_555
	D_2       C_2_3     D_2_3      114.9(9) 31_445 1_555   1_555
	D_1_5     C_2_3     D_2        115.6(12)  7_656 1_555  31_445
	D_1_5     C_2_3     C66        110.2(9)  7_656 1_555  21_555
	D_1_5     C_2_3     D_3        171.6(11)  7_656 1_555  19_645
	D_1_5     C_2_3     C_2        127.2(9)  7_656 1_555  19_645
	D_1_5     C_2_3     H55        131.0(11)  7_656 1_555  21_555
	D_1_5     C_2_3     C_6_3      102.3(8)  7_656 1_555   4_655
	D_1_5     C_2_3     C_6_3      101.6(8)  7_656 1_555   1_555
	D_1_5     C_2_3     D_1_3      148.0(12)  7_656 1_555   1_555
	D_1_5     C_2_3     D_2        116.4(12)  7_656 1_555  19_645
	D_1_5     C_2_3     O5         131.1(18)  7_656 1_555   2_665
	D_1_5     C_2_3     D_2_3      104.7(8)  7_656 1_555   4_655
	D_1_5     C_2_3     D_1_3      157.3(9)  7_656 1_555   4_655
	D_1_5     C_2_3     C_1_3      124.2(10)  7_656 1_555   4_655
	D_1_5     C_2_3     C_1_3      128.1(9)  7_656 1_555   1_555
	D_1_5     C_2_3     D_2_3      105.6(7)  7_656 1_555   1_555
	D_6_5     C_2_3     D_2        126.6(12) 13_566 1_555  31_445
	D_6_5     C_2_3     D_3_4      109.5(14) 13_566 1_555  30_554
	D_6_5     C_2_3     D_3        129.8(17) 13_566 1_555  19_645
	D_6_5     C_2_3     C_3_3      111.6(8) 13_566 1_555   4_655
	D_6_5     C_2_3     D_2_4      141.1(16) 13_566 1_555  26_554
	D_6_5     C_2_3     D_1_3      140.4(11) 13_566 1_555   1_555
	D_6_5     C_2_3     O5         149.4(15) 13_566 1_555   2_665
	D_6_5     C_2_3     D_2_3      150.6(7) 13_566 1_555   4_655
	D_6_5     C_2_3     C_2_4      112.4(14) 13_566 1_555  26_554
	D_6_5     C_2_3     D_1_3      128.4(14) 13_566 1_555   4_655
	D_6_5     C_2_3     H7         122.3(14) 13_566 1_555  14_565
	D_6_5     C_2_3     C_1_3      126.1(11) 13_566 1_555   4_655
	D_6_5     C_2_3     C_1_3      117.3(10) 13_566 1_555   1_555
	D_6_5     C_2_3     D_2_3      118.5(9) 13_566 1_555   1_555
	C_3_4     C_2_3     D_2        140.6(14) 18_554 1_555  31_445
	C_3_4     C_2_3     C66        100.7(11) 18_554 1_555  21_555
	C_3_4     C_2_3     D_3        157.1(12) 18_554 1_555  19_645
	C_3_4     C_2_3     C_5_3      103.1(9) 18_554 1_555   1_555
	C_3_4     C_2_3     C_2        153.1(13) 18_554 1_555  19_645
	C_3_4     C_2_3     H55        119.6(13) 18_554 1_555  21_555
	C_3_4     C_2_3     C_6_3      133.2(10) 18_554 1_555   4_655
	C_3_4     C_2_3     C_6_3      131.9(9) 18_554 1_555   1_555
	C_3_4     C_2_3     D_1_3      163.3(16) 18_554 1_555   1_555
	C_3_4     C_2_3     D_2        134.6(16) 18_554 1_555  19_645
	C_3_4     C_2_3     O5         107.2(19) 18_554 1_555   2_665
	C_3_4     C_2_3     D_2_3      96.3(9) 18_554 1_555   4_655
	C_3_4     C_2_3     D_1_3      171.8(12) 18_554 1_555   4_655
	C_3_4     C_2_3     C_1_3      151.1(15) 18_554 1_555   4_655
	C_3_4     C_2_3     C_1_3      158.6(12) 18_554 1_555   1_555
	C_3       C_2_3     C_3_4      175.7(16) 19_645 1_555  18_554
	C_3       C_2_3     D_6_5      122.3(12) 19_645 1_555  13_566
	C_3       C_2_3     D_1_5      151.3(9) 19_645 1_555   7_656
	C_3       C_2_3     D_3_5      102.6(10) 19_645 1_555  12_555
	C_3       C_2_3     D_6_4      111.5(14) 19_645 1_555  26_554
	C_3       C_2_3     D_3_5      103.8(10) 19_645 1_555   8_655
	C_3       C_2_3     D_3_2      135.8(16) 19_645 1_555  11_556
	C_3       C_2_3     D_3_4      122.5(16) 19_645 1_555  30_554
	C_3       C_2_3     C_6_4      108.3(13) 19_645 1_555  22_554
	C_3       C_2_3     C_3_4      127.7(15) 19_645 1_555  26_554
	C_3       C_2_3     D_3_4      166.4(13) 19_645 1_555  22_554
	C_3       C_2_3     D_3_3      155.5(10) 19_645 1_555  12_555
	C_3       C_2_3     C_6_4      122.1(14) 19_645 1_555  26_554
	C_3       C_2_3     C_4_3      106.3(7) 19_645 1_555   1_555
	C_3       C_2_3     C_3_4      170.3(16) 19_645 1_555  22_554
	C_3       C_2_3     D_3_4      167.4(15) 19_645 1_555  18_554
	C_3       C_2_3     D_3_3      155.6(11) 19_645 1_555   1_555
	C_3       C_2_3     C_2_4      104.5(18) 19_645 1_555  26_554
	C_3       C_2_3     C_3_3      134.2(8) 19_645 1_555   1_555
	C_3       C_2_3     D_2_3      102.2(6) 19_645 1_555   1_555
	D_3       C_2_3     C_3_4      159.0(11) 31_445 1_555  18_554
	D_3       C_2_3     D_6_5      142.2(12) 31_445 1_555  13_566
	D_3       C_2_3     D_1_5      162.2(14) 31_445 1_555   7_656
	D_3       C_2_3     D_3_5      115.0(13) 31_445 1_555  12_555
	D_3       C_2_3     D_6_4      131.3(15) 31_445 1_555  26_554
	D_3       C_2_3     D_3_5      117.3(13) 31_445 1_555   8_655
	D_3       C_2_3     D_3_2      114.5(16) 31_445 1_555  11_556
	D_3       C_2_3     D_3_4      107.2(15) 31_445 1_555  30_554
	D_3       C_2_3     C_6_4      113.1(15) 31_445 1_555  22_554
	D_3       C_2_3     C_3_4      115.9(14) 31_445 1_555  26_554
	D_3       C_2_3     D_3_4      148.5(14) 31_445 1_555  22_554
	D_3       C_2_3     C_5_3      97.5(8) 31_445 1_555   1_555
	D_3       C_2_3     D_3_3      165.4(12) 31_445 1_555  12_555
	D_3       C_2_3     C_6_4      137.4(16) 31_445 1_555  26_554
	D_3       C_2_3     C_4_3      127.0(8) 31_445 1_555   1_555
	D_3       C_2_3     C_3_4      155.2(16) 31_445 1_555  22_554
	D_3       C_2_3     D_3_4      146.1(17) 31_445 1_555  18_554
	D_3       C_2_3     D_3_3      169.9(12) 31_445 1_555   1_555
	D_3       C_2_3     C_3_3      155.7(8) 31_445 1_555   1_555
	C_2       C_2_3     C_3_4      156.0(12) 31_445 1_555  18_554
	C_2       C_2_3     D_6_5      118.0(10) 31_445 1_555  13_566
	C_2       C_2_3     D_1_5      125.8(10) 31_445 1_555   7_656
	C_2       C_2_3     C66        95.1(8) 31_445 1_555  21_555
	C_2       C_2_3     D_3_2      143.4(19) 31_445 1_555  11_556
	C_2       C_2_3     D_3_4      106.9(16) 31_445 1_555  30_554
	C_2       C_2_3     C_3_4      107.0(14) 31_445 1_555  26_554
	C_2       C_2_3     D_3_4      165.2(14) 31_445 1_555  22_554
	C_2       C_2_3     D_3_3      149.6(9) 31_445 1_555  12_555
	C_2       C_2_3     C_3_4      143.7(14) 31_445 1_555  22_554
	C_2       C_2_3     D_3_3      145.4(8) 31_445 1_555   1_555
	C_2       C_2_3     C_3_3      119.4(7) 31_445 1_555   1_555
	C_2       C_2_3     D_2_3      120.5(7) 31_445 1_555   1_555
	C_1_4     C_3_3     D_3_3      136.4(19) 26_554 1_555   1_555
	D_3_3     C_3_3     C_1_4      141.6(18) 12_555 1_555  26_554
	D_3_3     C_3_3     C_4_3      116.7(4) 12_555 1_555   1_555
	D_3_3     C_3_3     C_2_3      123.0(3) 12_555 1_555   1_555
	C_3_4     C_3_3     C_4_3      129.4(17) 22_554 1_555   1_555
	C_1_4     C_3_3     D_3_3      139.8(17) 22_554 1_555  12_555
	C_1_4     C_3_3     D_3_3      134.5(18) 22_554 1_555   1_555
	D_6_5     C_3_3     C_2_3      144.0(16) 13_566 1_555   1_555
	D_3_4     C_3_3     C_4_3      149.1(18) 18_554 1_555   1_555
	D_6_5     C_3_3     C_1_4      141.4(19)  7_656 1_555  22_554
	D_6_5     C_3_3     C_2_3      144.4(16)  7_656 1_555   1_555
	D_1_5     C_3_3     C_2_3      133.1(16)  7_656 1_555   1_555
	C_6_5     C_3_3     D_3_4      120.2(19)  7_656 1_555  18_554
	C_6_5     C_3_3     C_1_4      109.9(18)  7_656 1_555  22_554
	C_6_5     C_3_3     C_1_4      108.6(19)  7_656 1_555  26_554
	C_6_5     C_3_3     C_2_3      156.8(13)  7_656 1_555   1_555
	C_1_5     C_3_3     C_2_3      148.1(14)  7_656 1_555   1_555
	D_1_4     C_3_3     C_1_5      103.2(18) 26_554 1_555   7_656
	D_1_4     C_3_3     C_6_5      105.7(18) 26_554 1_555   7_656
	D_1_4     C_3_3     D_3_3      173.1(15) 26_554 1_555  12_555
	D_1_4     C_3_3     D_3_3      167.4(16) 26_554 1_555   1_555
	D_2_3     C_3_3     C_1_5      147.6(12)  1_555 1_555   7_656
	D_2_3     C_3_3     C_6_5      168.6(10)  1_555 1_555   7_656
	D_2_3     C_3_3     D_1_5      118.3(13)  1_555 1_555   7_656
	D_2_3     C_3_3     D_6_5      136.3(12)  1_555 1_555   7_656
	D_2_3     C_3_3     D_6_5      137.3(13)  1_555 1_555  13_566
	D_2_3     C_3_3     D_3_3      97.0(5)  1_555 1_555  12_555
	D_2_3     C_3_3     C_6_4      131.5(17)  1_555 1_555  26_554
	D_2_3     C_3_3     C_4_3      146.1(3)  1_555 1_555   1_555
	D_2_3     C_3_3     D_3_3      93.9(3)  1_555 1_555   1_555
	D_4_3     C_3_3     D_2_3      172.2(6)  1_555 1_555   1_555
	D_4_3     C_3_3     D_3_4      128.0(16)  1_555 1_555  18_554
	D_4_3     C_3_3     C_3_4      111.7(17)  1_555 1_555  22_554
	D_4_3     C_3_3     D_3_3      90.7(4)  1_555 1_555  12_555
	D_4_3     C_3_3     C_2_3      146.1(3)  1_555 1_555   1_555
	D_4_3     C_3_3     D_3_3      93.9(3)  1_555 1_555   1_555
	C_5_4     C_3_3     D_2_3      118.6(13) 26_554 1_555   1_555
	C_5_4     C_3_3     C_2_3      125.3(14) 26_554 1_555   1_555
	D_3_4     C_3_3     D_4_3      117.6(16) 22_554 1_555   1_555
	D_3_4     C_3_3     C_6_5      107.0(18) 22_554 1_555   7_656
	D_3_4     C_3_3     C_4_3      142.6(15) 22_554 1_555   1_555
	C_3_4     C_3_3     D_4_3      102.1(13) 18_554 1_555   1_555
	C_3_4     C_3_3     C_4_3      126.6(12) 18_554 1_555   1_555
	C_3_4     C_3_3     C_2_3      110.0(13) 18_554 1_555   1_555
	D_1_4     C_3_3     C_1_5      101.0(17) 22_554 1_555   7_656
	D_1_4     C_3_3     C_6_5      109.4(17) 22_554 1_555   7_656
	D_1_4     C_3_3     D_3_3      164.8(14) 22_554 1_555  12_555
	D_1_4     C_3_3     D_3_3      159.1(15) 22_554 1_555   1_555
	D_3_5     C_3_3     C_3_4      111.1(18)  8_655 1_555  18_554
	D_3_5     C_3_3     D_2_3      122.2(9)  8_655 1_555   1_555
	D_3_5     C_3_3     D_6_5      101.2(13)  8_655 1_555   7_656
	D_3_5     C_3_3     D_6_5      100.0(15)  8_655 1_555  13_566
	D_3_5     C_3_3     D_3_3      122.2(10)  8_655 1_555  12_555
	D_3_5     C_3_3     C_2_3      103.7(10)  8_655 1_555   1_555
	D_3_5     C_3_3     D_3_3      120.8(12)  8_655 1_555   1_555
	D_1_5     C_3_3     D_1_4      129.6(19) 13_566 1_555  22_554
	D_1_5     C_3_3     D_2_3      117.6(12) 13_566 1_555   1_555
	D_1_5     C_3_3     C_2_3      138.5(13) 13_566 1_555   1_555
	C_2_4     C_3_3     D_4_3      118.5(12) 26_554 1_555   1_555
	C_2_4     C_3_3     C_6_5      133.0(17) 26_554 1_555   7_656
	C_2_4     C_3_3     D_6_5      162.9(19) 26_554 1_555   7_656
	C_2_4     C_3_3     D_6_5      163.0(19) 26_554 1_555  13_566
	C_2_4     C_3_3     D_3_3      115.8(13) 26_554 1_555  12_555
	C_2_4     C_3_3     C_4_3      105.3(14) 26_554 1_555   1_555
	C_2_4     C_3_3     D_3_3      110.0(16) 26_554 1_555   1_555
	C_1_3     C_3_3     D_1_5      152.5(18)  1_555 1_555  13_566
	C_1_3     C_3_3     C_3_4      137.6(16)  1_555 1_555  18_554
	C_1_3     C_3_3     D_3_4      124.6(17)  1_555 1_555  22_554
	C_1_3     C_3_3     C_5_4      123.2(17)  1_555 1_555  26_554
	C_1_3     C_3_3     D_4_3      116.1(3)  1_555 1_555   1_555
	C_1_3     C_3_3     C_1_5      129.9(12)  1_555 1_555   7_656
	C_1_3     C_3_3     C_6_5      128.4(11)  1_555 1_555   7_656
	C_1_3     C_3_3     D_1_5      138.6(19)  1_555 1_555   7_656
	C_1_3     C_3_3     D_6_5      135.4(19)  1_555 1_555   7_656
	C_1_3     C_3_3     D_3_4      110.6(18)  1_555 1_555  18_554
	C_1_3     C_3_3     D_6_5      133.7(18)  1_555 1_555  13_566
	C_1_3     C_3_3     D_3_3      152.7(3)  1_555 1_555  12_555
	C_5_3     C_3_3     D_1_5      118.5(11)  1_555 1_555  13_566
	C_5_3     C_3_3     C_3_4      152.3(15)  1_555 1_555  18_554
	C_5_3     C_3_3     D_2_3      116.1(3)  1_555 1_555   1_555
	C_5_3     C_3_3     D_1_5      108.4(13)  1_555 1_555   7_656
	C_5_3     C_3_3     D_3_3      146.5(5)  1_555 1_555  12_555
	D_3_5     C_3_3     C_3_4      110.5(18) 12_555 1_555  18_554
	D_3_5     C_3_3     D_2_3      118.3(9) 12_555 1_555   1_555
	D_3_5     C_3_3     D_6_5      105.1(14) 12_555 1_555   7_656
	D_3_5     C_3_3     D_6_5      103.9(16) 12_555 1_555  13_566
	D_3_5     C_3_3     D_3_3      123.4(9) 12_555 1_555  12_555
	D_3_5     C_3_3     C_2_3      100.5(9) 12_555 1_555   1_555
	D_3_5     C_3_3     D_3_3      121.5(11) 12_555 1_555   1_555
	D_2       C_3_3     D_1_5      165.3(15) 19_645 1_555  13_566
	D_2       C_3_3     C_3_4      158.6(15) 19_645 1_555  18_554
	D_2       C_3_3     D_3_4      142.9(17) 19_645 1_555  22_554
	D_2       C_3_3     C_5_4      142.4(19) 19_645 1_555  26_554
	D_2       C_3_3     C_1_5      127.3(13) 19_645 1_555   7_656
	D_2       C_3_3     C_6_5      101.9(17) 19_645 1_555   7_656
	D_2       C_3_3     D_1_5      157.4(15) 19_645 1_555   7_656
	D_2       C_3_3     D_3_4      135.8(18) 19_645 1_555  18_554
	D_2       C_3_3     D_3_3      144.5(15) 19_645 1_555  12_555
	D_2       C_3_3     D_3_3      148.4(15) 19_645 1_555   1_555
	C_6_5     C_3_3     D_2        116.5(19) 13_566 1_555  19_645
	C_6_5     C_3_3     C_1_3      148.6(13) 13_566 1_555   1_555
	C_6_5     C_3_3     C_2_4      141.9(17) 13_566 1_555  26_554
	C_6_5     C_3_3     D_1_4      132.0(16) 13_566 1_555  22_554
	C_6_5     C_3_3     D_2_3      148.8(9) 13_566 1_555   1_555
	C_6_5     C_3_3     D_1_4      128.3(18) 13_566 1_555  26_554
	C_6_5     C_3_3     D_3_4      100.7(18) 13_566 1_555  18_554
	C_6_5     C_3_3     C_1_4      128.7(17) 13_566 1_555  22_554
	C_6_5     C_3_3     C_1_4      127.9(18) 13_566 1_555  26_554
	C_6_5     C_3_3     C_2_3      165.3(13) 13_566 1_555   1_555
	C_2_3     C_3_3     C_6_5      161.1(13)  4_655 1_555  13_566
	C_2_3     C_3_3     D_1_5      116.8(15)  4_655 1_555  13_566
	C_2_3     C_3_3     C_3_4      104.3(15)  4_655 1_555  18_554
	C_2_3     C_3_3     D_4_3      127.8(8)  4_655 1_555   1_555
	C_2_3     C_3_3     C_1_5      114.9(16)  4_655 1_555   7_656
	C_2_3     C_3_3     C_6_5      144.2(12)  4_655 1_555   7_656
	C_2_3     C_3_3     D_1_5      105.6(18)  4_655 1_555   7_656
	C_2_3     C_3_3     D_6_5      172.0(14)  4_655 1_555   7_656
	C_2_3     C_3_3     D_6_5      170.0(14)  4_655 1_555  13_566
	C_2_3     C_3_3     D_3_3      128.4(5)  4_655 1_555  12_555
	C_2_3     C_3_3     C_4_3      107.0(8)  4_655 1_555   1_555
	C_2_3     C_3_3     D_3_3      122.9(7)  4_655 1_555   1_555
	C_4_4     C_3_3     C_5_3      115.1(16) 22_554 1_555   1_555
	C_4_4     C_3_3     C_1_3      118.2(16) 22_554 1_555   1_555
	C_4_4     C_3_3     D_1_4      102.0(18) 22_554 1_555  22_554
	C_4_4     C_3_3     D_1_4      109.8(19) 22_554 1_555  26_554
	C_4_4     C_3_3     D_6_5      104.2(17) 22_554 1_555   7_656
	C_4_4     C_3_3     D_6_5      105.4(16) 22_554 1_555  13_566
	C_4_4     C_3_3     C_4_3      102.6(12) 22_554 1_555   1_555
	C_4_4     C_3_3     C_2_3      107.5(13) 22_554 1_555   1_555
	C_6_4     C_3_3     C_6_5      106.0(13) 22_554 1_555  13_566
	C_6_4     C_3_3     D_6_5      124.3(15) 22_554 1_555   7_656
	C_6_4     C_3_3     D_6_5      123.6(16) 22_554 1_555  13_566
	C_6_4     C_3_3     D_3_3      116.6(12) 22_554 1_555  12_555
	C_6_4     C_3_3     D_3_3      112.5(15) 22_554 1_555   1_555
	C_1_3     C_3_3     C_4_4      110.6(16)  4_655 1_555  22_554
	C_1_3     C_3_3     C_6_5      152.0(11)  4_655 1_555  13_566
	C_1_3     C_3_3     D_1_5      144.8(17)  4_655 1_555  13_566
	C_1_3     C_3_3     C_3_4      133.3(16)  4_655 1_555  18_554
	C_1_3     C_3_3     D_3_4      121.8(17)  4_655 1_555  22_554
	C_1_3     C_3_3     C_5_4      115.8(17)  4_655 1_555  26_554
	C_1_3     C_3_3     D_4_3      116.3(3)  4_655 1_555   1_555
	C_1_3     C_3_3     C_1_5      125.0(13)  4_655 1_555   7_656
	C_1_3     C_3_3     C_6_5      130.1(10)  4_655 1_555   7_656
	C_1_3     C_3_3     D_1_5      131.0(19)  4_655 1_555   7_656
	C_1_3     C_3_3     D_6_5      141.9(18)  4_655 1_555   7_656
	C_1_3     C_3_3     D_3_4      107.0(18)  4_655 1_555  18_554
	C_1_3     C_3_3     D_6_5      140.1(17)  4_655 1_555  13_566
	C_1_3     C_3_3     D_3_3      152.8(4)  4_655 1_555  12_555
	C_1_3     C_3_3     C_4_3      90.41(14)  4_655 1_555   1_555
	C_1_3     C_3_3     D_3_3      148.7(2)  4_655 1_555   1_555
	C_6_3     C_3_3     C_4_4      121.2(18)  1_555 1_555  22_554
	C_6_3     C_3_3     C_6_5      120.7(11)  1_555 1_555  13_566
	C_6_3     C_3_3     D_1_5      141.9(15)  1_555 1_555  13_566
	C_6_3     C_3_3     D_3_4      152.7(19)  1_555 1_555  22_554
	C_6_3     C_3_3     C_5_4      111.7(17)  1_555 1_555  26_554
	C_6_3     C_3_3     C_1_5      105.2(10)  1_555 1_555   7_656
	C_6_3     C_3_3     D_1_5      128.0(17)  1_555 1_555   7_656
	C_6_3     C_3_3     D_6_5      114.9(17)  1_555 1_555   7_656
	C_6_3     C_3_3     D_6_5      112.9(17)  1_555 1_555  13_566
	C_6_3     C_3_3     D_3_3      174.2(8)  1_555 1_555  12_555
	C_3_5     C_3_3     C_1_3      95.7(8)  8_655 1_555   4_655
	C_3_5     C_3_3     C_1_3      98.9(9)  8_655 1_555   1_555
	C_3_5     C_3_3     C_3_4      105.6(14)  8_655 1_555  18_554
	C_3_5     C_3_3     D_3_4      121.0(17)  8_655 1_555  22_554
	C_3_5     C_3_3     D_2_3      144.8(9)  8_655 1_555   1_555
	C_3_5     C_3_3     C_3_4      102.1(18)  8_655 1_555  22_554
	C_3_5     C_3_3     D_3_3      107.3(8)  8_655 1_555  12_555
	C_3_5     C_3_3     C_2_3      125.0(8)  8_655 1_555   1_555
	C_3_5     C_3_3     D_3_3      107.9(9)  8_655 1_555   1_555
	C_1_5     C_3_3     C_6_3      134.2(8) 13_566 1_555   1_555
	C_1_5     C_3_3     C_1_3      156.0(12) 13_566 1_555   4_655
	C_1_5     C_3_3     C_2_3      136.0(13) 13_566 1_555   4_655
	C_1_5     C_3_3     D_2        144.0(16) 13_566 1_555  19_645
	C_1_5     C_3_3     C_5_3      105.0(8) 13_566 1_555   1_555
	C_1_5     C_3_3     C_1_3      161.3(11) 13_566 1_555   1_555
	C_1_5     C_3_3     C_2_4      115.0(16) 13_566 1_555  26_554
	C_1_5     C_3_3     D_1_4      132.4(16) 13_566 1_555  22_554
	C_1_5     C_3_3     D_2_3      137.2(10) 13_566 1_555   1_555
	C_1_5     C_3_3     D_1_4      134.3(17) 13_566 1_555  26_554
	C_1_5     C_3_3     C_1_4      114.9(19) 13_566 1_555  22_554
	C_1_5     C_3_3     C_2_3      160.8(11) 13_566 1_555   1_555
	D_4_5     C_3_3     C_4_4      118.9(13)  8_655 1_555  22_554
	D_4_5     C_3_3     C_2_3      109.9(8)  8_655 1_555   4_655
	D_4_5     C_3_3     C_2_4      114.1(15)  8_655 1_555  26_554
	D_4_5     C_3_3     D_1_5      104.4(12)  8_655 1_555  13_566
	D_4_5     C_3_3     C_3_4      136.9(14)  8_655 1_555  18_554
	D_4_5     C_3_3     D_3_4      151.2(18)  8_655 1_555  22_554
	D_4_5     C_3_3     D_2_3      137.7(8)  8_655 1_555   1_555
	D_4_5     C_3_3     D_1_5      100.7(12)  8_655 1_555   7_656
	D_4_5     C_3_3     C_3_4      145.1(18)  8_655 1_555  22_554
	D_4_5     C_3_3     D_3_3      119.9(10)  8_655 1_555  12_555
	D_4_5     C_3_3     C_2_3      113.1(9)  8_655 1_555   1_555
	D_4_5     C_3_3     D_3_3      124.6(9)  8_655 1_555   1_555
	C_4_4     C_3_3     D_4_5      118.3(12) 26_554 1_555   8_655
	C_4_4     C_3_3     C_6_3      112.9(17) 26_554 1_555   1_555
	C_4_4     C_3_3     C_1_3      101.8(15) 26_554 1_555   4_655
	C_4_4     C_3_3     C_5_3      110.1(15) 26_554 1_555   1_555
	C_4_4     C_3_3     C_1_3      109.4(15) 26_554 1_555   1_555
	C_4_4     C_3_3     D_1_4      101.2(18) 26_554 1_555  26_554
	C_4_4     C_3_3     D_6_5      112.3(17) 26_554 1_555   7_656
	C_4_4     C_3_3     D_6_5      113.4(16) 26_554 1_555  13_566
	C_4_4     C_3_3     C_4_3      101.8(12) 26_554 1_555   1_555
	C_4_4     C_3_3     C_2_3      100.7(12) 26_554 1_555   1_555
	H7        C_3_3     C_3_5      151.2(17) 14_565 1_555   8_655
	H7        C_3_3     C_6_5      143.2(15) 14_565 1_555  13_566
	H7        C_3_3     D_3_5      124.8(17) 14_565 1_555  12_555
	H7        C_3_3     D_3_5      128.6(17) 14_565 1_555   8_655
	H7        C_3_3     D_6_5      129.5(19) 14_565 1_555   7_656
	C_3_4     C_3_3     D_4_5      127.2(14) 26_554 1_555   8_655
	C_3_4     C_3_3     C_6_5      119.7(14) 26_554 1_555  13_566
	C_3_4     C_3_3     C_5_3      106.5(16) 26_554 1_555   1_555
	C_3_4     C_3_3     D_4_3      113.2(10) 26_554 1_555   1_555
	C_3_4     C_3_3     C_6_5      121.5(16) 26_554 1_555   7_656
	C_3_4     C_3_3     D_6_5      139.4(19) 26_554 1_555   7_656
	C_3_4     C_3_3     D_6_4      102.9(19) 26_554 1_555  26_554
	C_3_4     C_3_3     D_6_5      140.6(18) 26_554 1_555  13_566
	C_3_4     C_3_3     C_4_3      112.8(13) 26_554 1_555   1_555
	C_2_4     C_3_3     D_4_5      123.9(14) 18_554 1_555   8_655
	C_2_4     C_3_3     C_3_5      113.2(12) 18_554 1_555   8_655
	C_2_4     C_3_3     C_6_3      172.2(18) 18_554 1_555   1_555
	C_2_4     C_3_3     C_1_3      147.7(10) 18_554 1_555   4_655
	C_2_4     C_3_3     C_2_3      125.6(11) 18_554 1_555   4_655
	C_2_4     C_3_3     D_2        140.7(19) 18_554 1_555  19_645
	C_2_4     C_3_3     D_3_5      128.8(15) 18_554 1_555  12_555
	C_2_4     C_3_3     C_5_3      151.3(13) 18_554 1_555   1_555
	C_2_4     C_3_3     C_1_3      147.0(10) 18_554 1_555   1_555
	C_2_4     C_3_3     D_3_5      127.8(15) 18_554 1_555   8_655
	C_2_4     C_3_3     C_4_3      121.9(11) 18_554 1_555   1_555
	C_2_4     C_3_3     C_2_3      117.5(10) 18_554 1_555   1_555
	C_5_4     C_3_3     D_2        126.4(19) 22_554 1_555  19_645
	C_5_4     C_3_3     C_1_3      100.4(14) 22_554 1_555   1_555
	C_5_4     C_3_3     D_2_3      102.5(9) 22_554 1_555   1_555
	C_5_4     C_3_3     D_6_5      112.5(16) 22_554 1_555   7_656
	C_5_4     C_3_3     D_6_5      112.9(16) 22_554 1_555  13_566
	C_5_4     C_3_3     C_2_3      103.1(11) 22_554 1_555   1_555
	D_5_4     C_3_3     C_6_3      119.5(15) 26_554 1_555   1_555
	D_5_4     C_3_3     C_1_3      131.1(15) 26_554 1_555   4_655
	D_5_4     C_3_3     C_2_3      111.2(15) 26_554 1_555   4_655
	D_5_4     C_3_3     D_2        145.2(15) 26_554 1_555  19_645
	D_5_4     C_3_3     C_1_3      137.9(15) 26_554 1_555   1_555
	D_5_4     C_3_3     D_1_4      110.2(16) 26_554 1_555  22_554
	D_5_4     C_3_3     D_2_3      131.5(13) 26_554 1_555   1_555
	D_5_4     C_3_3     D_1_4      114.5(19) 26_554 1_555  26_554
	D_5_4     C_3_3     C_2_3      142.4(14) 26_554 1_555   1_555
	C_5_4     C_3_3     D_4_5      102.9(10) 20_554 1_555   8_655
	C_5_4     C_3_3     C_6_3      141.0(13) 20_554 1_555   1_555
	C_5_4     C_3_3     C_1_3      145.2(16) 20_554 1_555   4_655
	C_5_4     C_3_3     C_2_3      117.6(15) 20_554 1_555   4_655
	C_5_4     C_3_3     D_2        163.8(15) 20_554 1_555  19_645
	C_5_4     C_3_3     C_5_3      117.2(10) 20_554 1_555   1_555
	C_5_4     C_3_3     C_1_3      152.9(17) 20_554 1_555   1_555
	C_5_4     C_3_3     D_2_3      119.0(11) 20_554 1_555   1_555
	C_5_4     C_3_3     C_2_3      139.8(13) 20_554 1_555   1_555
	C_4_5     C_3_3     C_2_4      112.9(11)  8_655 1_555  18_554
	C_4_5     C_3_3     C_3_4      113.9(12)  8_655 1_555  26_554
	C_4_5     C_3_3     C_1_3      99.4(7)  8_655 1_555   4_655
	C_4_5     C_3_3     C_2_3      114.7(8)  8_655 1_555   4_655
	C_4_5     C_3_3     C_1_3      99.0(7)  8_655 1_555   1_555
	C_4_5     C_3_3     C_2_4      110.6(14)  8_655 1_555  26_554
	C_4_5     C_3_3     C_3_4      118.4(13)  8_655 1_555  18_554
	C_4_5     C_3_3     D_3_4      134.2(17)  8_655 1_555  22_554
	C_4_5     C_3_3     D_2_3      155.1(8)  8_655 1_555   1_555
	C_4_5     C_3_3     D_3_4      142.7(19)  8_655 1_555  18_554
	C_4_5     C_3_3     C_3_4      124.1(18)  8_655 1_555  22_554
	C_4_5     C_3_3     D_3_3      107.8(8)  8_655 1_555  12_555
	C_4_5     C_3_3     C_2_3      129.0(7)  8_655 1_555   1_555
	C_4_5     C_3_3     D_3_3      111.0(7)  8_655 1_555   1_555
	D_5_4     C_3_3     C_6_3      120.5(13) 20_554 1_555   1_555
	D_5_4     C_3_3     C_1_3      132.1(15) 20_554 1_555   4_655
	D_5_4     C_3_3     C_2_3      111.9(16) 20_554 1_555   4_655
	D_5_4     C_3_3     D_2        146.0(13) 20_554 1_555  19_645
	D_5_4     C_3_3     C_1_3      138.9(16) 20_554 1_555   1_555
	D_5_4     C_3_3     D_2_3      131.5(12) 20_554 1_555   1_555
	D_5_4     C_3_3     C_2_3      143.0(16) 20_554 1_555   1_555
	D_2_3     C_3_3     D_5_4      115.4(16)  4_655 1_555  20_554
	D_2_3     C_3_3     C_4_5      135.1(12)  4_655 1_555   8_655
	D_2_3     C_3_3     C_5_4      113.0(13)  4_655 1_555  20_554
	D_2_3     C_3_3     D_5_4      114.9(15)  4_655 1_555  26_554
	D_2_3     C_3_3     C_2_4      107.1(10)  4_655 1_555  18_554
	D_2_3     C_3_3     D_4_5      129.0(10)  4_655 1_555   8_655
	D_2_3     C_3_3     C_1_5      134.1(11)  4_655 1_555  13_566
	D_2_3     C_3_3     C_3_5      116.5(15)  4_655 1_555   8_655
	D_2_3     C_3_3     C_6_5      162.8(11)  4_655 1_555  13_566
	D_2_3     C_3_3     C_5_3      101.2(11)  4_655 1_555   1_555
	D_2_3     C_3_3     D_1_5      111.8(13)  4_655 1_555  13_566
	D_2_3     C_3_3     D_4_3      147.2(12)  4_655 1_555   1_555
	D_2_3     C_3_3     C_1_5      125.0(18)  4_655 1_555   7_656
	D_2_3     C_3_3     C_6_5      162.8(17)  4_655 1_555   7_656
	D_2_3     C_3_3     D_1_5      105.1(16)  4_655 1_555   7_656
	D_2_3     C_3_3     D_6_5      164.5(15)  4_655 1_555   7_656
	D_2_3     C_3_3     D_6_5      165.8(17)  4_655 1_555  13_566
	D_2_3     C_3_3     D_3_3      110.8(7)  4_655 1_555  12_555
	D_2_3     C_3_3     C_4_3      127.5(12)  4_655 1_555   1_555
	D_2_3     C_3_3     D_3_3      105.9(9)  4_655 1_555   1_555
	C_6_3     C_3_3     D_5_4      116.5(12)  4_655 1_555  20_554
	C_6_3     C_3_3     C_5_4      136.2(12)  4_655 1_555  20_554
	C_6_3     C_3_3     D_5_4      115.5(13)  4_655 1_555  26_554
	C_6_3     C_3_3     C_2_4      174.5(10)  4_655 1_555  18_554
	C_6_3     C_3_3     C_4_4      104.2(13)  4_655 1_555  26_554
	C_6_3     C_3_3     C_1_5      134.0(9)  4_655 1_555  13_566
	C_6_3     C_3_3     C_4_4      112.6(14)  4_655 1_555  22_554
	C_6_3     C_3_3     C_6_5      126.0(9)  4_655 1_555  13_566
	C_6_3     C_3_3     D_1_5      136.9(13)  4_655 1_555  13_566
	C_6_3     C_3_3     C_3_4      150.4(17)  4_655 1_555  18_554
	C_6_3     C_3_3     D_3_4      145.3(17)  4_655 1_555  22_554
	C_6_3     C_3_3     C_5_4      105.5(15)  4_655 1_555  26_554
	C_6_3     C_3_3     C_1_5      103.3(10)  4_655 1_555   7_656
	C_6_3     C_3_3     C_6_5      103.5(10)  4_655 1_555   7_656
	C_6_3     C_3_3     D_1_5      122.2(15)  4_655 1_555   7_656
	C_6_3     C_3_3     D_6_5      122.8(14)  4_655 1_555   7_656
	C_6_3     C_3_3     D_3_4      129.5(19)  4_655 1_555  18_554
	C_6_3     C_3_3     D_6_5      120.8(14)  4_655 1_555  13_566
	C_6_3     C_3_3     D_3_3      176.2(6)  4_655 1_555  12_555
	C_6_3     C_3_3     D_3_3      170.7(10)  4_655 1_555   1_555
	D_1_3     C_3_3     D_5_4      152.1(15)  4_655 1_555  20_554
	D_1_3     C_3_3     C_4_5      108.4(8)  4_655 1_555   8_655
	D_1_3     C_3_3     C_5_4      160.3(15)  4_655 1_555  20_554
	D_1_3     C_3_3     D_5_4      151.1(15)  4_655 1_555  26_554
	D_1_3     C_3_3     C_5_4      111.7(13)  4_655 1_555  22_554
	D_1_3     C_3_3     C_2_4      134.6(10)  4_655 1_555  18_554
	D_1_3     C_3_3     C_4_4      116.7(14)  4_655 1_555  26_554
	D_1_3     C_3_3     D_4_5      90.9(9)  4_655 1_555   8_655
	D_1_3     C_3_3     C_1_5      175.0(8)  4_655 1_555  13_566
	D_1_3     C_3_3     C_3_5      112.1(9)  4_655 1_555   8_655
	D_1_3     C_3_3     C_4_4      124.9(15)  4_655 1_555  22_554
	D_1_3     C_3_3     C_6_5      149.3(14)  4_655 1_555  13_566
	D_1_3     C_3_3     D_1_5      159.2(15)  4_655 1_555  13_566
	D_1_3     C_3_3     C_3_4      132.2(13)  4_655 1_555  18_554
	D_1_3     C_3_3     D_3_4      117.1(16)  4_655 1_555  22_554
	D_1_3     C_3_3     C_5_4      135.1(16)  4_655 1_555  26_554
	D_1_3     C_3_3     D_4_3      125.2(4)  4_655 1_555   1_555
	D_1_3     C_3_3     C_1_5      143.8(11)  4_655 1_555   7_656
	D_1_3     C_3_3     C_6_5      134.3(13)  4_655 1_555   7_656
	D_1_3     C_3_3     D_1_5      148.7(18)  4_655 1_555   7_656
	D_1_3     C_3_3     D_6_5      130.9(18)  4_655 1_555   7_656
	D_1_3     C_3_3     D_3_4      105.3(17)  4_655 1_555  18_554
	D_1_3     C_3_3     D_6_5      129.6(18)  4_655 1_555  13_566
	D_1_3     C_3_3     C_3_4      116.5(19)  4_655 1_555  22_554
	D_1_3     C_3_3     D_3_3      140.5(5)  4_655 1_555  12_555
	D_1_3     C_3_3     C_4_3      99.6(2)  4_655 1_555   1_555
	D_1_3     C_3_3     D_3_3      139.2(4)  4_655 1_555   1_555
	C_5_5     C_3_3     D_1_3      115.5(10)  7_656 1_555   4_655
	C_5_5     C_3_3     D_2_3      151.2(11)  7_656 1_555   4_655
	C_5_5     C_3_3     C_2_4      100.3(12)  7_656 1_555  18_554
	C_5_5     C_3_3     C_3_4      127.0(12)  7_656 1_555  26_554
	C_5_5     C_3_3     C_4_4      107.0(11)  7_656 1_555  26_554
	C_5_5     C_3_3     C_1_3      111.3(8)  7_656 1_555   4_655
	C_5_5     C_3_3     C_4_4      104.0(12)  7_656 1_555  22_554
	C_5_5     C_3_3     C_2_3      130.7(8)  7_656 1_555   4_655
	C_5_5     C_3_3     C_1_3      109.1(9)  7_656 1_555   1_555
	C_5_5     C_3_3     C_2_4      127.2(14)  7_656 1_555  26_554
	C_5_5     C_3_3     C_3_4      112.1(14)  7_656 1_555  18_554
	C_5_5     C_3_3     D_3_4      126.3(17)  7_656 1_555  22_554
	C_5_5     C_3_3     D_2_3      160.6(9)  7_656 1_555   1_555
	C_5_5     C_3_3     D_3_4      139.2(18)  7_656 1_555  18_554
	C_5_5     C_3_3     C_3_4      125.2(18)  7_656 1_555  22_554
	C_5_5     C_3_3     D_3_3      95.8(9)  7_656 1_555  12_555
	C_5_5     C_3_3     C_2_3      137.9(9)  7_656 1_555   1_555
	C_5_5     C_3_3     D_3_3      100.0(9)  7_656 1_555   1_555
	C_2_5     C_3_3     D_1_3      124.9(9)  7_656 1_555   4_655
	C_2_5     C_3_3     D_2_3      112.8(14)  7_656 1_555   4_655
	C_2_5     C_3_3     C_1_3      105.9(10)  7_656 1_555   4_655
	C_2_5     C_3_3     D_2        114.3(12)  7_656 1_555  19_645
	C_2_5     C_3_3     C_1_3      110.9(10)  7_656 1_555   1_555
	C_2_5     C_3_3     D_3_4      102.0(16)  7_656 1_555  22_554
	C_2_5     C_3_3     D_2_3      140.4(8)  7_656 1_555   1_555
	C_2_5     C_3_3     D_3_4      103.3(19)  7_656 1_555  18_554
	C_2_5     C_3_3     D_3_3      92.7(8)  7_656 1_555  12_555
	C_2_5     C_3_3     C_2_3      130.8(10)  7_656 1_555   1_555
	C_2_5     C_3_3     D_3_3      92.0(9)  7_656 1_555   1_555
	D_2_4     C_3_3     C_2_5      117.3(12) 18_554 1_555   7_656
	D_2_4     C_3_3     C_5_5      104.8(14) 18_554 1_555   7_656
	D_2_4     C_3_3     D_1_3      117.5(11) 18_554 1_555   4_655
	D_2_4     C_3_3     C_6_3      157.4(12) 18_554 1_555   4_655
	D_2_4     C_3_3     D_2_3      104.1(12) 18_554 1_555   4_655
	D_2_4     C_3_3     C_4_5      120.5(14) 18_554 1_555   8_655
	D_2_4     C_3_3     C_5_4      112.2(16) 18_554 1_555  22_554
	D_2_4     C_3_3     D_4_5      123.4(16) 18_554 1_555   8_655
	D_2_4     C_3_3     C_3_5      129.4(13) 18_554 1_555   8_655
	D_2_4     C_3_3     C_6_3      151.9(16) 18_554 1_555   1_555
	D_2_4     C_3_3     C_1_3      134.9(11) 18_554 1_555   4_655
	D_2_4     C_3_3     C_2_3      124.5(11) 18_554 1_555   4_655
	D_2_4     C_3_3     D_2        120.5(19) 18_554 1_555  19_645
	D_2_4     C_3_3     D_3_5      148.8(15) 18_554 1_555  12_555
	D_2_4     C_3_3     C_5_3      150.2(19) 18_554 1_555   1_555
	D_2_4     C_3_3     C_1_3      131.3(11) 18_554 1_555   1_555
	D_2_4     C_3_3     D_3_5      147.4(16) 18_554 1_555   8_655
	D_2_4     C_3_3     D_4_3      105.5(13) 18_554 1_555   1_555
	D_2_4     C_3_3     C_4_3      128.4(15) 18_554 1_555   1_555
	D_2_4     C_3_3     C_2_3      105.1(11) 18_554 1_555   1_555
	D_4_3     C_3_3     D_1_3      154.7(9) 12_555 1_555   4_655
	D_4_3     C_3_3     C_6_3      129.4(8) 12_555 1_555   4_655
	D_4_3     C_3_3     D_2_3      157.5(6) 12_555 1_555   4_655
	D_4_3     C_3_3     C_3_4      114.7(10) 12_555 1_555  26_554
	D_4_3     C_3_3     H7         142.1(16) 12_555 1_555  14_565
	D_4_3     C_3_3     C_6_3      124.8(9) 12_555 1_555   1_555
	D_4_3     C_3_3     C_1_3      156.1(8) 12_555 1_555   4_655
	D_4_3     C_3_3     C_6_4      103.8(10) 12_555 1_555  22_554
	D_4_3     C_3_3     C_2_3      158.1(9) 12_555 1_555   4_655
	D_4_3     C_3_3     D_2        121.9(16) 12_555 1_555  19_645
	D_4_3     C_3_3     D_3_5      90.7(8) 12_555 1_555  12_555
	D_4_3     C_3_3     C_5_3      95.4(9) 12_555 1_555   1_555
	D_4_3     C_3_3     C_1_3      153.5(9) 12_555 1_555   1_555
	D_4_3     C_3_3     C_2_4      137.9(12) 12_555 1_555  26_554
	D_4_3     C_3_3     D_1_4      134.4(15) 12_555 1_555  22_554
	D_4_3     C_3_3     D_2_3      146.9(9) 12_555 1_555   1_555
	D_4_3     C_3_3     D_1_4      131.5(17) 12_555 1_555  26_554
	D_4_3     C_3_3     C_1_4      128.1(15) 12_555 1_555  22_554
	D_4_3     C_3_3     C_1_4      127.5(17) 12_555 1_555  26_554
	D_4_3     C_3_3     C_2_3      168.2(7) 12_555 1_555   1_555
	C_4_4     C_3_3     C_5_5      100.1(11) 18_554 1_555   7_656
	C_4_4     C_3_3     D_1_3      140.2(14) 18_554 1_555   4_655
	C_4_4     C_3_3     C_6_3      133.6(13) 18_554 1_555   4_655
	C_4_4     C_3_3     C_4_5      100.7(10) 18_554 1_555   8_655
	C_4_4     C_3_3     D_4_5      121.6(11) 18_554 1_555   8_655
	C_4_4     C_3_3     C_6_3      141.8(18) 18_554 1_555   1_555
	C_4_4     C_3_3     C_1_3      130.0(15) 18_554 1_555   4_655
	C_4_4     C_3_3     C_2_3      100.0(13) 18_554 1_555   4_655
	C_4_4     C_3_3     C_5_3      128.8(13) 18_554 1_555   1_555
	C_4_4     C_3_3     C_1_3      137.2(16) 18_554 1_555   1_555
	C_4_4     C_3_3     C_4_3      107.5(10) 18_554 1_555   1_555
	C_4_4     C_3_3     C_2_3      119.0(12) 18_554 1_555   1_555
	C_5_3     C_4_3     C_6_5      140.9(18)  1_555 1_555   7_656
	D_4_5     C_4_3     C_3_3      149.2(15)  8_655 1_555   1_555
	D_3_5     C_4_3     C_3_3      103.4(16)  8_655 1_555   1_555
	C_1_5     C_4_3     D_4_5      123.1(19)  7_656 1_555   8_655
	C_1_5     C_4_3     C_5_3      138.2(16)  7_656 1_555   1_555
	C_4_5     C_4_3     C_3_3      163.6(13)  8_655 1_555   1_555
	C_3_5     C_4_3     C_3_3      128.9(13)  8_655 1_555   1_555
	C_1_4     C_4_3     D_4_3      141.3(16) 26_554 1_555   1_555
	D_6_5     C_4_3     C_3_5      118.5(18) 13_566 1_555   8_655
	D_3_5     C_4_3     C_3_3      101.6(15) 12_555 1_555   1_555
	D_6_5     C_4_3     D_3_5      145.8(18)  7_656 1_555  12_555
	D_6_5     C_4_3     C_3_5      117.7(18)  7_656 1_555   8_655
	D_6_5     C_4_3     D_3_5      144.2(19)  7_656 1_555   8_655
	C_1_4     C_4_3     D_6_5      129.6(19) 22_554 1_555   7_656
	C_1_4     C_4_3     D_6_5      129.8(19) 22_554 1_555  13_566
	C_1_4     C_4_3     C_4_5      131.2(19) 22_554 1_555   8_655
	C_1_4     C_4_3     D_4_3      139.9(15) 22_554 1_555   1_555
	C_5_5     C_4_3     C_1_4      159.0(19)  7_656 1_555  22_554
	C_5_5     C_4_3     D_3_5      110.2(16)  7_656 1_555  12_555
	C_5_5     C_4_3     D_3_5      107.6(16)  7_656 1_555   8_655
	C_5_5     C_4_3     C_3_3      139.4(13)  7_656 1_555   1_555
	D_1_4     C_4_3     D_4_3      161.9(17) 26_554 1_555   1_555
	C_2_4     C_4_3     C_5_5      157.2(19) 22_554 1_555   7_656
	C_2_4     C_4_3     C_3_5      117.6(17) 22_554 1_555   8_655
	C_2_4     C_4_3     C_4_5      165.7(19) 22_554 1_555   8_655
	C_2_4     C_4_3     C_5_3      107.1(15) 22_554 1_555   1_555
	C_2_4     C_4_3     D_4_3      130.7(15) 22_554 1_555   1_555
	D_3_3     C_4_3     C_5_5      116.6(14)  1_555 1_555   7_656
	D_3_3     C_4_3     D_3_5      107.5(17)  1_555 1_555  12_555
	D_3_3     C_4_3     C_3_5      116.9(14)  1_555 1_555   8_655
	D_3_3     C_4_3     C_4_5      137.5(14)  1_555 1_555   8_655
	D_3_3     C_4_3     D_3_5      108.1(18)  1_555 1_555   8_655
	D_3_3     C_4_3     D_4_5      148.4(17)  1_555 1_555   8_655
	D_3_3     C_4_3     C_5_3      146.1(3)  1_555 1_555   1_555
	D_3_3     C_4_3     D_4_3      93.9(3)  1_555 1_555   1_555
	D_5_3     C_4_3     D_3_3      172.2(6)  1_555 1_555   1_555
	D_5_3     C_4_3     C_2_4      132.1(16)  1_555 1_555  22_554
	D_5_3     C_4_3     D_6_5      133.2(18)  1_555 1_555   7_656
	D_5_3     C_4_3     D_6_5      132.7(18)  1_555 1_555  13_566
	D_5_3     C_4_3     C_1_5      123.1(14)  1_555 1_555   7_656
	D_5_3     C_4_3     C_3_3      146.1(3)  1_555 1_555   1_555
	D_5_3     C_4_3     C_6_5      116.5(18)  1_555 1_555   7_656
	D_5_3     C_4_3     D_4_3      93.9(3)  1_555 1_555   1_555
	D_1_4     C_4_3     D_3_3      100.2(15) 22_554 1_555   1_555
	D_1_4     C_4_3     C_5_5      142.9(19) 22_554 1_555   7_656
	D_1_4     C_4_3     D_6_5      141.5(19) 22_554 1_555   7_656
	D_1_4     C_4_3     D_6_5      141.0(19) 22_554 1_555  13_566
	D_1_4     C_4_3     C_4_5      119.8(19) 22_554 1_555   8_655
	D_1_4     C_4_3     C_1_5      118.2(19) 22_554 1_555   7_656
	D_1_4     C_4_3     D_4_3      155.3(14) 22_554 1_555   1_555
	D_1_5     C_4_3     D_1_4      104.3(17)  7_656 1_555  22_554
	D_1_5     C_4_3     D_5_3      143.4(14)  7_656 1_555   1_555
	D_1_5     C_4_3     D_1_4      108.8(18)  7_656 1_555  26_554
	D_1_5     C_4_3     C_5_5      106.6(15)  7_656 1_555   7_656
	D_1_5     C_4_3     C_4_5      110.5(15)  7_656 1_555   8_655
	D_1_5     C_4_3     C_5_3      144.9(16)  7_656 1_555   1_555
	C_6_5     C_4_3     D_1_4      160.1(17) 13_566 1_555  22_554
	C_6_5     C_4_3     D_5_3      127.3(13) 13_566 1_555   1_555
	C_6_5     C_4_3     C_2_4      100.5(17) 13_566 1_555  22_554
	C_6_5     C_4_3     D_1_4      158.5(19) 13_566 1_555  26_554
	C_6_5     C_4_3     C_1_4      134.2(19) 13_566 1_555  22_554
	C_6_5     C_4_3     D_3_5      122.8(16) 13_566 1_555  12_555
	C_6_5     C_4_3     D_3_5      120.6(17) 13_566 1_555   8_655
	C_6_5     C_4_3     C_5_3      150.7(14) 13_566 1_555   1_555
	C_2_5     C_4_3     D_1_4      102.6(17)  7_656 1_555  22_554
	C_2_5     C_4_3     C_2_4      101.0(15)  7_656 1_555  22_554
	C_2_5     C_4_3     D_1_4      110.5(19)  7_656 1_555  26_554
	C_2_5     C_4_3     D_6_5      105.0(15)  7_656 1_555   7_656
	C_2_5     C_4_3     D_6_5      106.0(15)  7_656 1_555  13_566
	C_2_5     C_4_3     D_4_5      102.0(14)  7_656 1_555   8_655
	C_2_5     C_4_3     C_3_3      108.5(10)  7_656 1_555   1_555
	C_2_5     C_4_3     C_5_3      104.2(13)  7_656 1_555   1_555
	C_5_4     C_4_3     D_5_3      127.2(16) 26_554 1_555   1_555
	C_5_4     C_4_3     D_1_4      102.5(19) 26_554 1_555  26_554
	C_5_4     C_4_3     C_5_5      107.6(14) 26_554 1_555   7_656
	C_5_4     C_4_3     C_4_5      103.3(15) 26_554 1_555   8_655
	C_5_4     C_4_3     D_4_5      142.1(17) 26_554 1_555   8_655
	C_5_4     C_4_3     C_5_3      129.7(17) 26_554 1_555   1_555
	C_6_3     C_4_3     C_5_4      121.1(14)  1_555 1_555  26_554
	C_6_3     C_4_3     C_2_5      117.8(13)  1_555 1_555   7_656
	C_6_3     C_4_3     C_6_5      162.8(14)  1_555 1_555  13_566
	C_6_3     C_4_3     D_1_5      129.1(14)  1_555 1_555   7_656
	C_6_3     C_4_3     D_3_3      116.1(3)  1_555 1_555   1_555
	C_6_3     C_4_3     C_5_5      122.1(14)  1_555 1_555   7_656
	C_6_3     C_4_3     D_6_5      136.9(16)  1_555 1_555   7_656
	C_6_3     C_4_3     D_6_5      135.9(16)  1_555 1_555  13_566
	C_6_3     C_4_3     C_3_5      104.6(14)  1_555 1_555   8_655
	C_6_3     C_4_3     C_4_5      106.4(13)  1_555 1_555   8_655
	C_6_3     C_4_3     C_1_5      141.8(17)  1_555 1_555   7_656
	C_2_3     C_4_3     C_2_5      120.6(10)  1_555 1_555   7_656
	C_2_3     C_4_3     C_6_5      113.6(10)  1_555 1_555  13_566
	C_2_3     C_4_3     D_5_3      116.1(3)  1_555 1_555   1_555
	C_2_3     C_4_3     C_5_5      157.4(11)  1_555 1_555   7_656
	C_2_3     C_4_3     C_3_5      132.1(13)  1_555 1_555   8_655
	C_2_3     C_4_3     C_4_5      166.4(13)  1_555 1_555   8_655
	C_2_3     C_4_3     C_1_5      106.2(13)  1_555 1_555   7_656
	C_2_3     C_4_3     D_4_5      130.7(14)  1_555 1_555   8_655
	C_2_3     C_4_3     C_6_5      124.7(16)  1_555 1_555   7_656
	D_2_4     C_4_3     C_2_5      126.3(16) 22_554 1_555   7_656
	D_2_4     C_4_3     C_6_5      100.1(16) 22_554 1_555  13_566
	D_2_4     C_4_3     D_5_3      126.3(15) 22_554 1_555   1_555
	D_2_4     C_4_3     C_5_5      144.2(17) 22_554 1_555   7_656
	D_2_4     C_4_3     D_3_5      105.4(17) 22_554 1_555  12_555
	D_2_4     C_4_3     C_3_5      142.7(18) 22_554 1_555   8_655
	D_2_4     C_4_3     C_1_5      103.7(18) 22_554 1_555   7_656
	D_2_4     C_4_3     D_3_5      107.9(18) 22_554 1_555   8_655
	D_2_4     C_4_3     C_5_3      100.7(15) 22_554 1_555   1_555
	D_2_4     C_4_3     D_4_3      138.1(14) 22_554 1_555   1_555
	D_3_3     C_4_3     C_6_3      123.4(8) 12_555 1_555   1_555
	D_3_3     C_4_3     D_1_4      108.2(14) 12_555 1_555  22_554
	D_3_3     C_4_3     D_5_3      176.9(4) 12_555 1_555   1_555
	D_3_3     C_4_3     D_1_4      107.2(16) 12_555 1_555  26_554
	D_3_3     C_4_3     C_5_5      108.7(16) 12_555 1_555   7_656
	D_3_3     C_4_3     D_3_5      111.5(15) 12_555 1_555  12_555
	D_3_3     C_4_3     C_3_5      115.0(14) 12_555 1_555   8_655
	D_3_3     C_4_3     C_4_5      130.0(17) 12_555 1_555   8_655
	D_3_3     C_4_3     D_3_5      111.8(17) 12_555 1_555   8_655
	D_3_3     C_4_3     D_4_5      142.2(17) 12_555 1_555   8_655
	D_3_3     C_4_3     C_5_3      153.3(8) 12_555 1_555   1_555
	C_6_4     C_4_3     C_6_5      119.5(16) 22_554 1_555  13_566
	C_6_4     C_4_3     C_5_5      129.2(14) 22_554 1_555   7_656
	C_6_4     C_4_3     D_6_5      133.5(19) 22_554 1_555   7_656
	C_6_4     C_4_3     D_6_5      134.3(19) 22_554 1_555  13_566
	C_6_4     C_4_3     C_4_5      105.2(15) 22_554 1_555   8_655
	C_6_4     C_4_3     D_4_5      124.6(18) 22_554 1_555   8_655
	C_6_4     C_4_3     D_4_3      108.2(11) 22_554 1_555   1_555
	D_2       C_4_3     D_3_3      102.4(12) 19_645 1_555  12_555
	D_2       C_4_3     C_2_5      151.7(18) 19_645 1_555   7_656
	D_2       C_4_3     C_6_5      128.8(17) 19_645 1_555  13_566
	D_2       C_4_3     D_1_5      131.2(18) 19_645 1_555   7_656
	D_2       C_4_3     D_6_5      102.6(19) 19_645 1_555   7_656
	D_2       C_4_3     D_3_5      107.3(19) 19_645 1_555  12_555
	D_2       C_4_3     D_6_5      101.7(19) 19_645 1_555  13_566
	D_2       C_4_3     C_3_5      137.6(16) 19_645 1_555   8_655
	D_2       C_4_3     C_4_5      118.3(19) 19_645 1_555   8_655
	D_2       C_4_3     D_4_3      147.7(19) 19_645 1_555   1_555
	C_4_5     C_4_3     D_2        124.2(16)  7_656 1_555  19_645
	C_4_5     C_4_3     D_3_3      127.4(13)  7_656 1_555  12_555
	C_4_5     C_4_3     D_2_4      175.5(17)  7_656 1_555  22_554
	C_4_5     C_4_3     C_2_3      167.8(10)  7_656 1_555   1_555
	C_4_5     C_4_3     C_6_3      109.1(9)  7_656 1_555   1_555
	C_4_5     C_4_3     D_1_5      104.5(12)  7_656 1_555   7_656
	C_4_5     C_4_3     D_1_4      119.6(17)  7_656 1_555  22_554
	C_4_5     C_4_3     D_3_3      134.4(10)  7_656 1_555   1_555
	C_4_5     C_4_3     C_2_4      158.7(16)  7_656 1_555  22_554
	C_4_5     C_4_3     D_1_4      123.1(19)  7_656 1_555  26_554
	C_4_5     C_4_3     C_1_4      127.2(16)  7_656 1_555  22_554
	C_4_5     C_4_3     C_1_4      129.9(17)  7_656 1_555  26_554
	C_4_5     C_4_3     C_3_3      160.0(9)  7_656 1_555   1_555
	D_5_5     C_4_3     C_6_4      147.8(13)  7_656 1_555  22_554
	D_5_5     C_4_3     D_3_3      107.6(14)  7_656 1_555  12_555
	D_5_5     C_4_3     D_2_4      127.2(16)  7_656 1_555  22_554
	D_5_5     C_4_3     C_2_3      138.2(10)  7_656 1_555   1_555
	D_5_5     C_4_3     C_6_3      111.6(15)  7_656 1_555   1_555
	D_5_5     C_4_3     C_5_4      124.6(14)  7_656 1_555  26_554
	D_5_5     C_4_3     D_1_5      119.3(14)  7_656 1_555   7_656
	D_5_5     C_4_3     D_3_3      114.9(15)  7_656 1_555   1_555
	D_5_5     C_4_3     C_2_4      148.8(16)  7_656 1_555  22_554
	D_5_5     C_4_3     D_3_5      126.6(15)  7_656 1_555  12_555
	D_5_5     C_4_3     C_1_5      101.5(16)  7_656 1_555   7_656
	D_5_5     C_4_3     D_3_5      124.4(16)  7_656 1_555   8_655
	D_5_5     C_4_3     C_3_3      130.4(12)  7_656 1_555   1_555
	C_6_3     C_4_3     D_5_5      118.7(12)  4_655 1_555   7_656
	C_6_3     C_4_3     C_4_5      108.3(9)  4_655 1_555   7_656
	C_6_3     C_4_3     D_3_3      123.0(8)  4_655 1_555  12_555
	C_6_3     C_4_3     C_5_4      112.1(13)  4_655 1_555  26_554
	C_6_3     C_4_3     C_2_5      108.9(12)  4_655 1_555   7_656
	C_6_3     C_4_3     C_6_5      171.3(12)  4_655 1_555  13_566
	C_6_3     C_4_3     D_1_5      121.6(12)  4_655 1_555   7_656
	C_6_3     C_4_3     D_3_3      115.2(4)  4_655 1_555   1_555
	C_6_3     C_4_3     C_5_5      126.4(12)  4_655 1_555   7_656
	C_6_3     C_4_3     D_6_5      144.8(15)  4_655 1_555   7_656
	C_6_3     C_4_3     D_6_5      143.9(15)  4_655 1_555  13_566
	C_6_3     C_4_3     C_4_5      106.8(13)  4_655 1_555   8_655
	C_6_3     C_4_3     C_1_5      132.1(15)  4_655 1_555   7_656
	C_6_3     C_4_3     C_6_5      171.7(17)  4_655 1_555   7_656
	C_6_3     C_4_3     D_4_3      149.10(15)  4_655 1_555   1_555
	C_3_4     C_4_3     C_6_3      101.5(11) 22_554 1_555   4_655
	C_3_4     C_4_3     D_5_5      136.3(15) 22_554 1_555   7_656
	C_3_4     C_4_3     C_4_5      134.8(14) 22_554 1_555   7_656
	C_3_4     C_4_3     D_2        100.8(18) 22_554 1_555  19_645
	C_3_4     C_4_3     C_6_3      106.0(12) 22_554 1_555   1_555
	C_3_4     C_4_3     D_5_3      152.6(15) 22_554 1_555   1_555
	C_3_4     C_4_3     C_5_5      131.8(16) 22_554 1_555   7_656
	C_3_4     C_4_3     C_3_5      102.1(15) 22_554 1_555   8_655
	C_3_4     C_4_3     C_4_5      140.9(17) 22_554 1_555   8_655
	C_3_4     C_4_3     D_4_5      171.9(18) 22_554 1_555   8_655
	C_3_4     C_4_3     C_5_3      132.9(13) 22_554 1_555   1_555
	C_3_4     C_4_3     D_4_3      101.8(11) 22_554 1_555   1_555
	C_3_5     C_4_3     C_3_4      111.0(13)  7_656 1_555  22_554
	C_3_5     C_4_3     C_6_3      103.1(10)  7_656 1_555   4_655
	C_3_5     C_4_3     D_2        138.4(12)  7_656 1_555  19_645
	C_3_5     C_4_3     D_3_3      118.6(12)  7_656 1_555  12_555
	C_3_5     C_4_3     D_2_4      154.6(15)  7_656 1_555  22_554
	C_3_5     C_4_3     C_2_3      144.2(9)  7_656 1_555   1_555
	C_3_5     C_4_3     C_6_3      108.8(10)  7_656 1_555   1_555
	C_3_5     C_4_3     D_1_4      106.2(16)  7_656 1_555  22_554
	C_3_5     C_4_3     D_3_3      122.2(10)  7_656 1_555   1_555
	C_3_5     C_4_3     C_2_4      129.2(15)  7_656 1_555  22_554
	C_3_5     C_4_3     D_1_4      112.8(18)  7_656 1_555  26_554
	C_3_5     C_4_3     C_1_4      101.8(15)  7_656 1_555  22_554
	C_3_5     C_4_3     D_6_5      111.2(14)  7_656 1_555   7_656
	C_3_5     C_4_3     D_6_5      111.9(14)  7_656 1_555  13_566
	C_3_5     C_4_3     C_1_4      104.4(16)  7_656 1_555  26_554
	C_3_5     C_4_3     C_3_3      138.6(9)  7_656 1_555   1_555
	C_1_3     C_4_3     C_3_5      130.8(9)  1_555 1_555   7_656
	C_1_3     C_4_3     D_5_5      130.0(13)  1_555 1_555   7_656
	C_1_3     C_4_3     C_4_5      138.9(9)  1_555 1_555   7_656
	C_1_3     C_4_3     D_3_3      93.5(8)  1_555 1_555  12_555
	C_1_3     C_4_3     C_5_4      104.9(11)  1_555 1_555  26_554
	C_1_3     C_4_3     C_2_5      124.3(12)  1_555 1_555   7_656
	C_1_3     C_4_3     C_6_5      141.5(10)  1_555 1_555  13_566
	C_1_3     C_4_3     D_1_5      105.9(12)  1_555 1_555   7_656
	C_1_3     C_4_3     C_5_5      147.1(14)  1_555 1_555   7_656
	C_1_3     C_4_3     D_6_5      117.7(13)  1_555 1_555   7_656
	C_1_3     C_4_3     D_6_5      117.0(13)  1_555 1_555  13_566
	C_1_3     C_4_3     C_3_5      122.2(14)  1_555 1_555   8_655
	C_1_3     C_4_3     C_4_5      136.4(13)  1_555 1_555   8_655
	C_1_3     C_4_3     C_1_5      127.9(15)  1_555 1_555   7_656
	C_1_3     C_4_3     D_4_5      105.7(15)  1_555 1_555   8_655
	C_1_3     C_4_3     C_6_5      151.7(16)  1_555 1_555   7_656
	D_1_5     C_4_3     C_1_3      112.7(10) 13_566 1_555   1_555
	D_1_5     C_4_3     C_6_3      132.1(9) 13_566 1_555   4_655
	D_1_5     C_4_3     D_5_5      109.2(14) 13_566 1_555   7_656
	D_1_5     C_4_3     C_4_5      102.4(11) 13_566 1_555   7_656
	D_1_5     C_4_3     D_2        132.8(15) 13_566 1_555  19_645
	D_1_5     C_4_3     C_6_3      138.7(12) 13_566 1_555   1_555
	D_1_5     C_4_3     D_1_4      114.6(15) 13_566 1_555  22_554
	D_1_5     C_4_3     D_5_3      149.4(12) 13_566 1_555   1_555
	D_1_5     C_4_3     D_1_4      118.3(17) 13_566 1_555  26_554
	D_1_5     C_4_3     C_4_5      107.6(14) 13_566 1_555   8_655
	D_1_5     C_4_3     D_4_5      141.4(18) 13_566 1_555   8_655
	D_1_5     C_4_3     C_5_3      156.5(15) 13_566 1_555   1_555
	C_1_5     C_4_3     C_1_3      134.1(10) 13_566 1_555   1_555
	C_1_5     C_4_3     C_6_3      153.8(9) 13_566 1_555   4_655
	C_1_5     C_4_3     D_2        145.2(12) 13_566 1_555  19_645
	C_1_5     C_4_3     C_2_3      105.0(9) 13_566 1_555   1_555
	C_1_5     C_4_3     C_6_3      161.3(12) 13_566 1_555   1_555
	C_1_5     C_4_3     D_1_4      136.7(16) 13_566 1_555  22_554
	C_1_5     C_4_3     D_5_3      137.2(9) 13_566 1_555   1_555
	C_1_5     C_4_3     D_1_4      140.9(18) 13_566 1_555  26_554
	C_1_5     C_4_3     C_1_4      107.9(17) 13_566 1_555  22_554
	C_1_5     C_4_3     C_1_4      107.6(18) 13_566 1_555  26_554
	C_1_5     C_4_3     D_4_5      118.9(16) 13_566 1_555   8_655
	C_1_5     C_4_3     C_5_3      160.8(10) 13_566 1_555   1_555
	C_3_5     C_4_3     C_1_3      92.6(8) 12_555 1_555   1_555
	C_3_5     C_4_3     D_5_5      116.1(11) 12_555 1_555   7_656
	C_3_5     C_4_3     D_2        115.3(16) 12_555 1_555  19_645
	C_3_5     C_4_3     D_3_3      115.3(10) 12_555 1_555  12_555
	C_3_5     C_4_3     D_2_4      116.4(14) 12_555 1_555  22_554
	C_3_5     C_4_3     C_2_3      103.4(8) 12_555 1_555   1_555
	C_3_5     C_4_3     C_6_5      115.9(12) 12_555 1_555  13_566
	C_3_5     C_4_3     D_3_3      112.7(12) 12_555 1_555   1_555
	C_3_5     C_4_3     D_6_5      141.2(16) 12_555 1_555   7_656
	C_3_5     C_4_3     D_6_5      142.2(16) 12_555 1_555  13_566
	C_3_5     C_4_3     C_3_3      110.8(10) 12_555 1_555   1_555
	C_3_5     C_4_3     C_6_5      111.1(17) 12_555 1_555   7_656
	C_5_3     C_4_3     C_1_5      133.5(9)  4_655 1_555  13_566
	C_5_3     C_4_3     D_1_5      119.2(10)  4_655 1_555  13_566
	C_5_3     C_4_3     C_3_4      101.2(11)  4_655 1_555  22_554
	C_5_3     C_4_3     D_5_5      122.1(10)  4_655 1_555   7_656
	C_5_3     C_4_3     D_3_3      130.3(9)  4_655 1_555  12_555
	C_5_3     C_4_3     C_6_5      159.5(10)  4_655 1_555  13_566
	C_5_3     C_4_3     D_1_5      107.6(12)  4_655 1_555   7_656
	C_5_3     C_4_3     D_3_3      122.9(10)  4_655 1_555   1_555
	C_5_3     C_4_3     C_5_5      118.1(10)  4_655 1_555   7_656
	C_5_3     C_4_3     D_6_5      172.2(12)  4_655 1_555   7_656
	C_5_3     C_4_3     D_6_5      171.7(12)  4_655 1_555  13_566
	C_5_3     C_4_3     C_1_5      107.8(14)  4_655 1_555   7_656
	C_5_3     C_4_3     C_3_3      102.5(7)  4_655 1_555   1_555
	C_5_3     C_4_3     C_6_5      153.0(15)  4_655 1_555   7_656
	C_5_3     C_4_3     D_4_3      125.3(3)  4_655 1_555   1_555
	D_4_3     C_4_3     C_5_3      153.8(4) 12_555 1_555   4_655
	D_4_3     C_4_3     C_3_5      110.2(6) 12_555 1_555  12_555
	D_4_3     C_4_3     C_1_3      146.1(6) 12_555 1_555   1_555
	D_4_3     C_4_3     C_6_3      176.8(7) 12_555 1_555   4_655
	D_4_3     C_4_3     D_2        134.5(14) 12_555 1_555  19_645
	D_4_3     C_4_3     C_6_4      115.4(12) 12_555 1_555  22_554
	D_4_3     C_4_3     D_2_4      104.2(15) 12_555 1_555  22_554
	D_4_3     C_4_3     C_2_3      117.2(6) 12_555 1_555   1_555
	D_4_3     C_4_3     C_6_3      168.3(8) 12_555 1_555   1_555
	D_4_3     C_4_3     D_1_4      161.2(15) 12_555 1_555  22_554
	D_4_3     C_4_3     D_5_3      125.2(8) 12_555 1_555   1_555
	D_4_3     C_4_3     C_2_4      102.5(16) 12_555 1_555  22_554
	D_4_3     C_4_3     D_1_4      161.7(17) 12_555 1_555  26_554
	D_4_3     C_4_3     C_1_4      133.3(16) 12_555 1_555  22_554
	D_4_3     C_4_3     D_3_5      117.4(12) 12_555 1_555  12_555
	D_4_3     C_4_3     C_1_4      132.6(17) 12_555 1_555  26_554
	D_4_3     C_4_3     D_3_5      115.1(14) 12_555 1_555   8_655
	D_4_3     C_4_3     C_5_3      150.1(7) 12_555 1_555   1_555
	D_5_4     C_4_3     C_5_3      106.8(12) 26_554 1_555   4_655
	D_5_4     C_4_3     C_1_3      125.6(12) 26_554 1_555   1_555
	D_5_4     C_4_3     C_6_3      130.5(13) 26_554 1_555   4_655
	D_5_4     C_4_3     D_5_5      103.7(14) 26_554 1_555   7_656
	D_5_4     C_4_3     D_2        154.4(19) 26_554 1_555  19_645
	D_5_4     C_4_3     D_2_4      101.8(17) 26_554 1_555  22_554
	D_5_4     C_4_3     C_2_3      104.0(11) 26_554 1_555   1_555
	D_5_4     C_4_3     C_6_3      140.1(15) 26_554 1_555   1_555
	D_5_4     C_4_3     D_1_4      116.3(18) 26_554 1_555  22_554
	D_5_4     C_4_3     D_5_3      124.3(14) 26_554 1_555   1_555
	D_5_4     C_4_3     D_4_5      125.3(16) 26_554 1_555   8_655
	D_5_4     C_4_3     C_5_3      138.3(16) 26_554 1_555   1_555
	D_2_5     C_4_3     C_1_3      122.4(10) 11_556 1_555   1_555
	D_2_5     C_4_3     C_6_3      111.7(10) 11_556 1_555   4_655
	D_2_5     C_4_3     D_5_5      104.8(13) 11_556 1_555   7_656
	D_2_5     C_4_3     D_2_4      118.5(16) 11_556 1_555  22_554
	D_2_5     C_4_3     C_2_3      114.2(9) 11_556 1_555   1_555
	D_2_5     C_4_3     C_6_3      121.1(12) 11_556 1_555   1_555
	D_2_5     C_4_3     D_1_4      103.0(17) 11_556 1_555  22_554
	D_2_5     C_4_3     D_1_4      110.8(19) 11_556 1_555  26_554
	D_2_5     C_4_3     D_6_5      100.4(15) 11_556 1_555   7_656
	D_2_5     C_4_3     D_6_5      101.5(15) 11_556 1_555  13_566
	D_2_5     C_4_3     D_4_5      110.2(15) 11_556 1_555   8_655
	D_2_5     C_4_3     C_3_3      100.1(10) 11_556 1_555   1_555
	D_2_5     C_4_3     C_5_3      111.1(12) 11_556 1_555   1_555
	C_5_5     C_4_3     C_5_3      106.8(7)  8_655 1_555   4_655
	C_5_5     C_4_3     C_1_3      150.1(10)  8_655 1_555   1_555
	C_5_5     C_4_3     C_3_4      131.3(13)  8_655 1_555  22_554
	C_5_5     C_4_3     C_6_3      122.0(9)  8_655 1_555   4_655
	C_5_5     C_4_3     D_2        125.4(19)  8_655 1_555  19_645
	C_5_5     C_4_3     C_6_4      113.8(12)  8_655 1_555  22_554
	C_5_5     C_4_3     D_3_3      115.0(13)  8_655 1_555  12_555
	C_5_5     C_4_3     D_2_4      159.2(15)  8_655 1_555  22_554
	C_5_5     C_4_3     C_2_3      172.9(9)  8_655 1_555   1_555
	C_5_5     C_4_3     C_6_3      120.6(10)  8_655 1_555   1_555
	C_5_5     C_4_3     D_1_5      102.1(12)  8_655 1_555   7_656
	C_5_5     C_4_3     D_1_4      135.6(17)  8_655 1_555  22_554
	C_5_5     C_4_3     D_3_3      122.7(11)  8_655 1_555   1_555
	C_5_5     C_4_3     C_2_4      160.3(19)  8_655 1_555  22_554
	C_5_5     C_4_3     D_1_4      137.7(19)  8_655 1_555  26_554
	C_5_5     C_4_3     C_1_4      143.9(16)  8_655 1_555  22_554
	C_5_5     C_4_3     C_1_4      146.5(17)  8_655 1_555  26_554
	C_5_5     C_4_3     C_3_3      148.4(10)  8_655 1_555   1_555
	C_2_5     C_4_3     C_1_3      130.4(10)  8_655 1_555   1_555
	C_2_5     C_4_3     C_6_3      110.3(10)  8_655 1_555   4_655
	C_2_5     C_4_3     D_2        152.4(14)  8_655 1_555  19_645
	C_2_5     C_4_3     D_2_4      136.4(15)  8_655 1_555  22_554
	C_2_5     C_4_3     C_2_3      130.3(8)  8_655 1_555   1_555
	C_2_5     C_4_3     C_6_3      118.4(11)  8_655 1_555   1_555
	C_2_5     C_4_3     D_1_4      107.1(16)  8_655 1_555  22_554
	C_2_5     C_4_3     D_3_3      102.4(10)  8_655 1_555   1_555
	C_2_5     C_4_3     C_2_4      111.2(15)  8_655 1_555  22_554
	C_2_5     C_4_3     D_1_4      114.8(18)  8_655 1_555  26_554
	C_2_5     C_4_3     D_6_5      104.7(14)  8_655 1_555   7_656
	C_2_5     C_4_3     D_6_5      105.6(14)  8_655 1_555  13_566
	C_2_5     C_4_3     C_3_3      118.2(9)  8_655 1_555   1_555
	C_2_5     C_4_3     C_5_3      100.1(11)  8_655 1_555   1_555
	D_5_4     C_4_3     C_5_3      107.8(13) 20_554 1_555   4_655
	D_5_4     C_4_3     C_1_3      126.1(14) 20_554 1_555   1_555
	D_5_4     C_4_3     C_6_3      131.4(14) 20_554 1_555   4_655
	D_5_4     C_4_3     D_5_5      103.2(16) 20_554 1_555   7_656
	D_5_4     C_4_3     D_2        154.5(19) 20_554 1_555  19_645
	D_5_4     C_4_3     D_2_4      101.6(16) 20_554 1_555  22_554
	D_5_4     C_4_3     C_2_3      104.0(11) 20_554 1_555   1_555
	D_5_4     C_4_3     C_6_3      141.0(17) 20_554 1_555   1_555
	D_5_4     C_4_3     D_5_3      125.0(12) 20_554 1_555   1_555
	D_5_4     C_4_3     D_4_5      125.3(17) 20_554 1_555   8_655
	D_5_4     C_4_3     C_5_3      139.2(15) 20_554 1_555   1_555
	C_1_3     C_4_3     D_5_4      122.0(14)  4_655 1_555  20_554
	C_1_3     C_4_3     C_2_5      123.4(10)  4_655 1_555   8_655
	C_1_3     C_4_3     C_5_5      149.2(10)  4_655 1_555   8_655
	C_1_3     C_4_3     D_2_5      115.8(10)  4_655 1_555  11_556
	C_1_3     C_4_3     D_5_4      121.4(12)  4_655 1_555  26_554
	C_1_3     C_4_3     D_4_3      149.8(6)  4_655 1_555  12_555
	C_1_3     C_4_3     C_1_5      133.6(9)  4_655 1_555  13_566
	C_1_3     C_4_3     D_1_5      111.3(10)  4_655 1_555  13_566
	C_1_3     C_4_3     C_3_5      124.4(10)  4_655 1_555   7_656
	C_1_3     C_4_3     D_5_5      134.8(13)  4_655 1_555   7_656
	C_1_3     C_4_3     C_4_5      135.6(9)  4_655 1_555   7_656
	C_1_3     C_4_3     D_3_3      95.7(8)  4_655 1_555  12_555
	C_1_3     C_4_3     C_5_4      100.6(11)  4_655 1_555  26_554
	C_1_3     C_4_3     C_2_5      117.3(12)  4_655 1_555   7_656
	C_1_3     C_4_3     C_6_5      145.9(10)  4_655 1_555  13_566
	C_1_3     C_4_3     D_1_5      103.4(11)  4_655 1_555   7_656
	C_1_3     C_4_3     C_5_5      149.9(13)  4_655 1_555   7_656
	C_1_3     C_4_3     D_6_5      123.6(13)  4_655 1_555   7_656
	C_1_3     C_4_3     D_6_5      123.0(14)  4_655 1_555  13_566
	C_1_3     C_4_3     C_3_5      115.3(14)  4_655 1_555   8_655
	C_1_3     C_4_3     C_4_5      134.2(13)  4_655 1_555   8_655
	C_1_3     C_4_3     C_1_5      123.7(14)  4_655 1_555   7_656
	C_1_3     C_4_3     D_4_5      107.4(15)  4_655 1_555   8_655
	C_1_3     C_4_3     C_6_5      156.7(17)  4_655 1_555   7_656
	C_1_3     C_4_3     D_4_3      172.9(6)  4_655 1_555   1_555
	C_2_5     C_4_3     C_1_3      98.6(9) 11_556 1_555   4_655
	C_2_5     C_4_3     D_4_3      91.6(5) 11_556 1_555  12_555
	C_2_5     C_4_3     C_1_3      105.6(8) 11_556 1_555   1_555
	C_2_5     C_4_3     C_6_3      90.7(9) 11_556 1_555   4_655
	C_2_5     C_4_3     D_5_5      114.9(11) 11_556 1_555   7_656
	C_2_5     C_4_3     D_2        133.1(17) 11_556 1_555  19_645
	C_2_5     C_4_3     D_2_4      116.3(14) 11_556 1_555  22_554
	C_2_5     C_4_3     C_2_3      106.9(7) 11_556 1_555   1_555
	C_2_5     C_4_3     C_6_3      100.0(10) 11_556 1_555   1_555
	C_2_5     C_4_3     D_6_5      121.4(16) 11_556 1_555   7_656
	C_2_5     C_4_3     D_6_5      122.5(16) 11_556 1_555  13_566
	C_2_5     C_4_3     D_4_5      106.8(14) 11_556 1_555   8_655
	C_2_5     C_4_3     C_3_3      103.6(9) 11_556 1_555   1_555
	C_2_4     C_4_3     C_5_5      148.7(12) 26_554 1_555   8_655
	C_2_4     C_4_3     D_4_3      121.1(11) 26_554 1_555  12_555
	C_2_4     C_4_3     C_3_5      105.9(11) 26_554 1_555   7_656
	C_2_4     C_4_3     D_5_5      175.6(16) 26_554 1_555   7_656
	C_2_4     C_4_3     C_4_5      134.2(12) 26_554 1_555   7_656
	C_2_4     C_4_3     C_6_5      121.6(14) 26_554 1_555  13_566
	C_2_4     C_4_3     D_5_3      108.0(13) 26_554 1_555   1_555
	C_2_4     C_4_3     C_5_5      163.7(15) 26_554 1_555   7_656
	C_2_4     C_4_3     D_6_5      117.4(15) 26_554 1_555   7_656
	C_2_4     C_4_3     D_6_5      117.6(15) 26_554 1_555  13_566
	C_2_4     C_4_3     C_4_5      139.5(15) 26_554 1_555   8_655
	C_2_4     C_4_3     D_4_5      141.6(19) 26_554 1_555   8_655
	C_2_4     C_4_3     C_6_5      130.2(19) 26_554 1_555   7_656
	C_2_4     C_4_3     D_4_3      134.4(10) 26_554 1_555   1_555
	H5        C_4_3     C_2_4      115.7(11) 12_555 1_555  26_554
	H5        C_4_3     C_2_5      158.5(9) 12_555 1_555  11_556
	H5        C_4_3     D_5_4      151.1(13) 12_555 1_555  20_554
	H5        C_4_3     C_2_5      147.2(10) 12_555 1_555   8_655
	H5        C_4_3     C_5_5      92.4(7) 12_555 1_555   8_655
	H5        C_4_3     D_2_5      164.3(10) 12_555 1_555  11_556
	H5        C_4_3     D_5_4      152.1(12) 12_555 1_555  26_554
	H5        C_4_3     D_4_3      102.2(5) 12_555 1_555  12_555
	H5        C_4_3     C_5_3      101.1(4) 12_555 1_555   4_655
	H5        C_4_3     C_3_5      139.7(10) 12_555 1_555  12_555
	H5        C_4_3     C_1_5      125.4(9) 12_555 1_555  13_566
	H5        C_4_3     D_1_5      133.5(10) 12_555 1_555  13_566
	H5        C_4_3     C_3_5      127.8(10) 12_555 1_555   7_656
	H5        C_4_3     C_3_4      120.4(11) 12_555 1_555  22_554
	H5        C_4_3     C_4_5      99.6(9) 12_555 1_555   7_656
	H5        C_4_3     C_6_4      141.1(13) 12_555 1_555  22_554
	H5        C_4_3     D_3_3      102.8(10) 12_555 1_555  12_555
	H5        C_4_3     C_5_4      158.4(13) 12_555 1_555  26_554
	H5        C_4_3     C_2_5      157.4(11) 12_555 1_555   7_656
	H5        C_4_3     C_6_5      97.5(9) 12_555 1_555  13_566
	H5        C_4_3     D_1_5      142.2(12) 12_555 1_555   7_656
	H5        C_4_3     D_3_3      103.2(11) 12_555 1_555   1_555
	H5        C_4_3     C_2_4      101.6(14) 12_555 1_555  22_554
	H5        C_4_3     C_1_4      111.6(16) 12_555 1_555  22_554
	H5        C_4_3     D_3_5      137.8(16) 12_555 1_555  12_555
	H5        C_4_3     C_1_4      110.2(17) 12_555 1_555  26_554
	H5        C_4_3     C_3_5      137.5(14) 12_555 1_555   8_655
	H5        C_4_3     C_1_5      151.1(14) 12_555 1_555   7_656
	H5        C_4_3     D_3_5      139.2(18) 12_555 1_555   8_655
	H5        C_4_3     C_3_3      93.4(9) 12_555 1_555   1_555
	H5        C_4_3     D_4_3      108.5(6) 12_555 1_555   1_555
	C_5_4     C_4_3     H5         160.5(9) 22_554 1_555  12_555
	C_5_4     C_4_3     C_5_5      106.9(10) 22_554 1_555   8_655
	C_5_4     C_4_3     D_5_5      139.5(13) 22_554 1_555   7_656
	C_5_4     C_4_3     C_6_3      100.0(13) 22_554 1_555   1_555
	C_5_4     C_4_3     D_5_3      110.8(14) 22_554 1_555   1_555
	C_5_4     C_4_3     C_5_5      119.6(13) 22_554 1_555   7_656
	C_5_4     C_4_3     D_6_5      109.0(17) 22_554 1_555   7_656
	C_5_4     C_4_3     D_6_5      110.0(17) 22_554 1_555  13_566
	C_5_4     C_4_3     C_4_5      105.1(14) 22_554 1_555   8_655
	C_5_4     C_4_3     D_4_5      138.2(16) 22_554 1_555   8_655
	C_5_4     C_4_3     C_5_3      107.8(15) 22_554 1_555   1_555
	D_3_4     C_4_3     H5         110.1(12) 18_554 1_555  12_555
	D_3_4     C_4_3     C_2_5      100.7(12) 18_554 1_555   8_655
	D_3_4     C_4_3     C_5_5      137.0(13) 18_554 1_555   8_655
	D_3_4     C_4_3     C_5_3      104.2(11) 18_554 1_555   4_655
	D_3_4     C_4_3     C_3_5      121.2(13) 18_554 1_555   7_656
	D_3_4     C_4_3     D_5_5      133.6(15) 18_554 1_555   7_656
	D_3_4     C_4_3     C_4_5      143.5(14) 18_554 1_555   7_656
	D_3_4     C_4_3     C_6_3      102.1(10) 18_554 1_555   1_555
	D_3_4     C_4_3     D_5_3      155.1(13) 18_554 1_555   1_555
	D_3_4     C_4_3     C_5_5      134.1(16) 18_554 1_555   7_656
	D_3_4     C_4_3     C_3_5      112.4(17) 18_554 1_555   8_655
	D_3_4     C_4_3     C_4_5      149.0(17) 18_554 1_555   8_655
	D_3_4     C_4_3     D_4_5      164.2(19) 18_554 1_555   8_655
	D_3_4     C_4_3     C_5_3      131.1(11) 18_554 1_555   1_555
	D_3_4     C_4_3     D_4_3      107.2(10) 18_554 1_555   1_555
	C_6_3     C_5_3     D_4_5      145.6(16)  1_555 1_555   8_655
	D_1_4     C_5_3     D_5_3      137.4(19) 22_554 1_555   1_555
	D_6_4     C_5_3     C_6_3      140.0(16) 26_554 1_555   1_555
	C_6_3     C_5_3     D_6_4      136.3(17)  4_655 1_555  26_554
	C_6_3     C_5_3     C_4_3      122.9(3)  4_655 1_555   1_555
	C_6_3     C_5_3     D_5_3      114.6(4)  4_655 1_555   1_555
	D_3_5     C_5_3     C_6_3      108.4(13)  8_655 1_555   1_555
	D_3_5     C_5_3     D_5_3      100.6(14)  8_655 1_555   1_555
	D_3_5     C_5_3     C_6_3      104.0(11) 12_555 1_555   1_555
	D_3_5     C_5_3     D_5_3      100.2(14) 12_555 1_555   1_555
	C_4_5     C_5_3     C_6_3      178.7(12)  8_655 1_555   1_555
	C_1_4     C_5_3     C_4_5      109.6(18) 26_554 1_555   8_655
	C_1_4     C_5_3     D_5_3      147.0(13) 26_554 1_555   1_555
	D_6_3     C_5_3     C_4_5      152.7(13)  4_655 1_555   8_655
	D_6_3     C_5_3     D_6_4      167.9(18)  4_655 1_555  26_554
	D_6_3     C_5_3     C_4_3      144.8(9)  4_655 1_555   1_555
	D_6_3     C_5_3     D_5_3      93.7(3)  4_655 1_555   1_555
	D_1       C_5_3     C_1_4      133.7(19) 19_645 1_555  26_554
	D_1       C_5_3     C_4_5      115.8(14) 19_645 1_555   8_655
	C_1_4     C_5_3     D_1        131.2(18) 22_554 1_555  19_645
	C_1_4     C_5_3     C_4_5      111.3(17) 22_554 1_555   8_655
	C_1_4     C_5_3     D_5_3      144.1(13) 22_554 1_555   1_555
	C_6_4     C_5_3     D_6_3      137.4(16) 26_554 1_555   4_655
	C_6_4     C_5_3     C_6_3      104.6(13) 26_554 1_555   4_655
	C_6_4     C_5_3     C_6_3      109.8(11) 26_554 1_555   1_555
	C_6_4     C_5_3     D_5_3      121.7(11) 26_554 1_555   1_555
	C_3_5     C_5_3     D_1        138.3(15)  8_655 1_555  19_645
	C_3_5     C_5_3     C_6_3      126.3(17)  8_655 1_555   4_655
	C_3_5     C_5_3     C_6_3      140.0(10)  8_655 1_555   1_555
	D_4_3     C_5_3     D_2        113.3(13)  1_555 1_555  19_645
	D_4_3     C_5_3     D_1        144.1(17)  1_555 1_555  19_645
	D_4_3     C_5_3     C_6_3      146.9(6)  1_555 1_555   4_655
	D_4_3     C_5_3     D_1_4      116.7(19)  1_555 1_555  22_554
	D_4_3     C_5_3     C_6_3      146.1(3)  1_555 1_555   1_555
	D_4_3     C_5_3     D_5_3      93.9(3)  1_555 1_555   1_555
	D_6_3     C_5_3     D_4_3      172.2(6)  1_555 1_555   1_555
	D_6_3     C_5_3     C_3_5      142.3(10)  1_555 1_555   8_655
	D_6_3     C_5_3     C_6_4      131.1(12)  1_555 1_555  26_554
	D_6_3     C_5_3     C_4_5      155.0(12)  1_555 1_555   8_655
	D_6_3     C_5_3     D_3_5      111.6(13)  1_555 1_555  12_555
	D_6_3     C_5_3     D_3_5      117.2(14)  1_555 1_555   8_655
	D_6_3     C_5_3     D_6_4      162.8(16)  1_555 1_555  26_554
	D_6_3     C_5_3     C_4_3      146.1(3)  1_555 1_555   1_555
	D_6_3     C_5_3     D_4_5      134.5(17)  1_555 1_555   8_655
	D_6_3     C_5_3     D_5_3      93.9(3)  1_555 1_555   1_555
	D_5_3     C_5_3     D_4_3      120.7(6)  4_655 1_555   1_555
	D_5_3     C_5_3     C_6_4      101.4(16)  4_655 1_555  26_554
	D_5_3     C_5_3     D_2        123.0(17)  4_655 1_555  19_645
	D_5_3     C_5_3     C_4_5      102.3(9)  4_655 1_555   8_655
	D_5_3     C_5_3     C_4_3      129.9(12)  4_655 1_555   1_555
	D_5_3     C_5_3     D_4_5      121.5(15)  4_655 1_555   8_655
	C_3_3     C_5_3     D_5_3      129.0(17)  1_555 1_555   4_655
	C_3_3     C_5_3     D_6_3      116.1(3)  1_555 1_555   1_555
	C_3_3     C_5_3     D_1        145.3(14)  1_555 1_555  19_645
	C_3_3     C_5_3     D_6_3      115.7(5)  1_555 1_555   4_655
	C_3_3     C_5_3     C_6_3      94.2(2)  1_555 1_555   4_655
	C_1_3     C_5_3     D_4_3      116.1(3)  1_555 1_555   1_555
	C_1_3     C_5_3     C_3_5      123.0(11)  1_555 1_555   8_655
	C_1_3     C_5_3     C_4_5      148.9(11)  1_555 1_555   8_655
	C_1_3     C_5_3     D_6_4      111.0(16)  1_555 1_555  26_554
	C_1_3     C_5_3     D_4_5      139.4(18)  1_555 1_555   8_655
	C_1       C_5_3     C_3_3      123.2(9) 19_645 1_555   1_555
	C_1       C_5_3     D_4_3      162.6(16) 19_645 1_555   1_555
	C_1       C_5_3     C_3_5      155.0(15) 19_645 1_555   8_655
	C_1       C_5_3     C_6_4      148.3(15) 19_645 1_555  26_554
	C_1       C_5_3     C_1_4      106.2(16) 19_645 1_555  22_554
	C_1       C_5_3     C_1_4      108.2(17) 19_645 1_555  26_554
	C_1       C_5_3     C_4_5      142.1(14) 19_645 1_555   8_655
	C_1       C_5_3     D_3_5      130.4(17) 19_645 1_555  12_555
	C_1       C_5_3     D_3_5      136.1(18) 19_645 1_555   8_655
	C_1       C_5_3     C_4_3      149.9(11) 19_645 1_555   1_555
	C_1       C_5_3     D_4_5      115.5(19) 19_645 1_555   8_655
	H4        C_5_3     C_1_3      133.1(9) 13_556 1_555   1_555
	H4        C_5_3     C_3_3      159.9(15) 13_556 1_555   1_555
	H4        C_5_3     D_4_3      108.6(11) 13_556 1_555   1_555
	H4        C_5_3     C_3_5      100.1(11) 13_556 1_555   8_655
	H4        C_5_3     C_6_4      141.9(14) 13_556 1_555  26_554
	H4        C_5_3     C_1_4      155.3(18) 13_556 1_555  22_554
	H4        C_5_3     C_1_4      159.4(18) 13_556 1_555  26_554
	H4        C_5_3     D_3_5      118.7(15) 13_556 1_555  12_555
	H4        C_5_3     D_3_5      119.9(16) 13_556 1_555   8_655
	H4        C_5_3     C_6_3      103.4(10) 13_556 1_555   4_655
	H4        C_5_3     D_6_4      115.7(17) 13_556 1_555  26_554
	H4        C_5_3     C_6_3      104.3(9) 13_556 1_555   1_555
	H4        C_5_3     C_4_3      133.7(11) 13_556 1_555   1_555
	C_5_5     C_5_3     C_1        138.3(13)  7_656 1_555  19_645
	C_5_5     C_5_3     C_1_3      136.1(10)  7_656 1_555   1_555
	C_5_5     C_5_3     D_5_3      121.1(8)  7_656 1_555   4_655
	C_5_5     C_5_3     D_6_3      157.4(10)  7_656 1_555   1_555
	C_5_5     C_5_3     D_2        114.8(19)  7_656 1_555  19_645
	C_5_5     C_5_3     C_1_4      112.8(16)  7_656 1_555  22_554
	C_5_5     C_5_3     D_1        115.9(14)  7_656 1_555  19_645
	C_5_5     C_5_3     C_1_4      109.8(17)  7_656 1_555  26_554
	C_5_5     C_5_3     C_6_3      173.4(14)  7_656 1_555   4_655
	C_5_5     C_5_3     C_6_3      159.8(9)  7_656 1_555   1_555
	C_2       C_5_3     C_5_5      137.3(17) 19_645 1_555   7_656
	C_2       C_5_3     D_4_3      139.4(12) 19_645 1_555   1_555
	C_2       C_5_3     C_3_5      161.0(18) 19_645 1_555   8_655
	C_2       C_5_3     C_6_4      121.0(16) 19_645 1_555  26_554
	C_2       C_5_3     D_3_5      126.6(19) 19_645 1_555  12_555
	C_2       C_5_3     C_4_3      117.4(10) 19_645 1_555   1_555
	C_2       C_5_3     D_5_3      116.8(11) 19_645 1_555   1_555
	C_6_5     C_5_3     C_2        127.4(14)  7_656 1_555  19_645
	C_6_5     C_5_3     H4         114.9(10)  7_656 1_555  13_556
	C_6_5     C_5_3     C_1        153.4(15)  7_656 1_555  19_645
	C_6_5     C_5_3     C_1_3      106.9(8)  7_656 1_555   1_555
	C_6_5     C_5_3     D_5_3      132.0(7)  7_656 1_555   4_655
	C_6_5     C_5_3     D_6_3      161.4(9)  7_656 1_555   1_555
	C_6_5     C_5_3     D_2        101.2(15)  7_656 1_555  19_645
	C_6_5     C_5_3     D_1        143.9(16)  7_656 1_555  19_645
	C_6_5     C_5_3     C_6_3      141.6(8)  7_656 1_555   4_655
	C_6_5     C_5_3     C_6_3      136.5(8)  7_656 1_555   1_555
	C_6_5     C_5_3     D_5_3      102.8(8)  7_656 1_555   1_555
	C_1_3     C_5_3     C_6_5      112.1(10)  4_655 1_555   7_656
	C_1_3     C_5_3     C_5_5      143.0(12)  4_655 1_555   7_656
	C_1_3     C_5_3     H4         131.1(9)  4_655 1_555  13_556
	C_1_3     C_5_3     D_4_3      120.0(5)  4_655 1_555   1_555
	C_1_3     C_5_3     C_3_5      119.9(11)  4_655 1_555   8_655
	C_1_3     C_5_3     C_4_5      152.2(11)  4_655 1_555   8_655
	C_1_3     C_5_3     D_6_4      113.1(15)  4_655 1_555  26_554
	C_1_3     C_5_3     C_4_3      94.2(4)  4_655 1_555   1_555
	C_1_3     C_5_3     D_5_3      145.0(5)  4_655 1_555   1_555
	D_1       C_5_3     C_6_5      170.7(12) 31_445 1_555   7_656
	D_1       C_5_3     C_5_5      141.4(12) 31_445 1_555   7_656
	D_1       C_5_3     C_3_3      139.1(12) 31_445 1_555   1_555
	D_1       C_5_3     D_4_3      158.7(11) 31_445 1_555   1_555
	D_1       C_5_3     C_3_5      120.9(14) 31_445 1_555   8_655
	D_1       C_5_3     C_6_4      134.6(18) 31_445 1_555  26_554
	D_1       C_5_3     C_1_4      100.6(18) 31_445 1_555  22_554
	D_1       C_5_3     C_1_4      104.4(18) 31_445 1_555  26_554
	D_1       C_5_3     C_4_5      129.2(13) 31_445 1_555   8_655
	D_1       C_5_3     D_3_5      101.7(16) 31_445 1_555  12_555
	D_1       C_5_3     D_3_5      107.3(18) 31_445 1_555   8_655
	D_1       C_5_3     C_4_3      164.1(17) 31_445 1_555   1_555
	D_1       C_5_3     D_4_5      124.4(19) 31_445 1_555   8_655
	C_1       C_5_3     C_6_5      165.3(12) 31_445 1_555   7_656
	C_1       C_5_3     C_5_5      149.7(12) 31_445 1_555   7_656
	C_1       C_5_3     C_3_3      123.6(8) 31_445 1_555   1_555
	C_1       C_5_3     D_4_3      176.5(15) 31_445 1_555   1_555
	C_1       C_5_3     C_3_5      143.4(14) 31_445 1_555   8_655
	C_1       C_5_3     C_6_4      139.0(16) 31_445 1_555  26_554
	C_1       C_5_3     C_4_5      147.2(13) 31_445 1_555   8_655
	C_1       C_5_3     D_3_5      116.5(16) 31_445 1_555  12_555
	C_1       C_5_3     D_3_5      122.2(18) 31_445 1_555   8_655
	C_1       C_5_3     C_4_3      153.4(8) 31_445 1_555   1_555
	C_1       C_5_3     D_4_5      127.0(18) 31_445 1_555   8_655
	C_4_5     C_5_3     C_1        136.2(10)  7_656 1_555  31_445
	C_4_5     C_5_3     D_1        116.5(10)  7_656 1_555  31_445
	C_4_5     C_5_3     C_1_3      159.5(8)  7_656 1_555   4_655
	C_4_5     C_5_3     C_2        158.6(17)  7_656 1_555  19_645
	C_4_5     C_5_3     C_1        134.2(10)  7_656 1_555  19_645
	C_4_5     C_5_3     C_1_3      159.5(8)  7_656 1_555   1_555
	C_4_5     C_5_3     C_3_3      100.2(8)  7_656 1_555   1_555
	C_4_5     C_5_3     D_5_3      90.3(7)  7_656 1_555   4_655
	C_4_5     C_5_3     D_6_3      143.3(9)  7_656 1_555   1_555
	C_4_5     C_5_3     C_1_4      115.8(16)  7_656 1_555  22_554
	C_4_5     C_5_3     D_1        107.8(11)  7_656 1_555  19_645
	C_4_5     C_5_3     D_6_3      143.6(9)  7_656 1_555   4_655
	C_4_5     C_5_3     C_1_4      115.0(16)  7_656 1_555  26_554
	C_4_5     C_5_3     C_6_3      154.5(18)  7_656 1_555   4_655
	C_4_5     C_5_3     C_6_3      168.4(9)  7_656 1_555   1_555
	C_3_5     C_5_3     C_1        109.6(12) 12_555 1_555  31_445
	C_3_5     C_5_3     C_2        131.9(16) 12_555 1_555  19_645
	C_3_5     C_5_3     H4         101.4(10) 12_555 1_555  13_556
	C_3_5     C_5_3     C_1        123.1(13) 12_555 1_555  19_645
	C_3_5     C_5_3     C_1_3      103.8(9) 12_555 1_555   1_555
	C_3_5     C_5_3     D_6_3      107.0(10) 12_555 1_555   1_555
	C_3_5     C_5_3     D_1        122.0(16) 12_555 1_555  19_645
	C_3_5     C_5_3     C_6_3      107.6(8) 12_555 1_555   1_555
	C_3_5     C_5_3     D_4_5      106.6(19) 12_555 1_555   8_655
	D_4       C_5_3     C_3_5      139.6(13)  6_665 1_555  12_555
	D_4       C_5_3     C_4_5      117.9(11)  6_665 1_555   7_656
	D_4       C_5_3     C_6_5      134.6(15)  6_665 1_555   7_656
	D_4       C_5_3     C_5_5      115.3(13)  6_665 1_555   7_656
	D_4       C_5_3     C_3_3      126.8(12)  6_665 1_555   1_555
	D_4       C_5_3     D_4_3      140.5(16)  6_665 1_555   1_555
	D_4       C_5_3     C_3_5      154.9(13)  6_665 1_555   8_655
	D_4       C_5_3     C_6_4      162.9(15)  6_665 1_555  26_554
	D_4       C_5_3     C_1_4      126.1(16)  6_665 1_555  22_554
	D_4       C_5_3     C_1_4      127.1(17)  6_665 1_555  26_554
	D_4       C_5_3     C_4_5      122.1(14)  6_665 1_555   8_655
	D_4       C_5_3     D_3_5      151.7(18)  6_665 1_555  12_555
	D_4       C_5_3     D_3_5      157.4(19)  6_665 1_555   8_655
	D_4       C_5_3     C_4_3      141.5(17)  6_665 1_555   1_555
	C_6_4     C_5_3     D_4        142.8(15) 22_554 1_555   6_665
	C_6_4     C_5_3     C_1        106.7(14) 22_554 1_555  31_445
	C_6_4     C_5_3     C_2        109.5(17) 22_554 1_555  19_645
	C_6_4     C_5_3     C_5_5      101.7(13) 22_554 1_555   7_656
	C_6_4     C_5_3     H4         131.6(12) 22_554 1_555  13_556
	C_6_4     C_5_3     C_1        119.6(15) 22_554 1_555  19_645
	C_6_4     C_5_3     D_6_3      100.2(13) 22_554 1_555   1_555
	C_6_4     C_5_3     D_1        135.2(18) 22_554 1_555  19_645
	C_6_4     C_5_3     D_4_5      124.2(19) 22_554 1_555   8_655
	C_6_4     C_5_3     D_5_3      115.3(10) 22_554 1_555   1_555
	C_2_3     C_5_3     D_4        104.8(9)  1_555 1_555   6_665
	C_2_3     C_5_3     C_4_5      130.0(8)  1_555 1_555   7_656
	C_2_3     C_5_3     C_1        93.7(8)  1_555 1_555  31_445
	C_2_3     C_5_3     D_1        110.3(10)  1_555 1_555  31_445
	C_2_3     C_5_3     C_5_5      108.1(10)  1_555 1_555   7_656
	C_2_3     C_5_3     H4         159.5(10)  1_555 1_555  13_556
	C_2_3     C_5_3     C_1        94.7(8)  1_555 1_555  19_645
	C_2_3     C_5_3     D_5_3      116.6(16)  1_555 1_555   4_655
	C_2_3     C_5_3     C_3_5      100.3(11)  1_555 1_555   8_655
	C_2_3     C_5_3     D_1        120.0(11)  1_555 1_555  19_645
	C_2_3     C_5_3     C_4_5      118.9(11)  1_555 1_555   8_655
	C_2_3     C_5_3     D_4_5      119.4(19)  1_555 1_555   8_655
	C_2_4     C_5_3     D_4        124.2(13) 22_554 1_555   6_665
	C_2_4     C_5_3     C_4_5      112.2(12) 22_554 1_555   7_656
	C_2_4     C_5_3     C_1        110.4(12) 22_554 1_555  31_445
	C_2_4     C_5_3     D_1        122.6(14) 22_554 1_555  31_445
	C_2_4     C_5_3     H4         176.5(15) 22_554 1_555  13_556
	C_2_4     C_5_3     C_1        113.4(12) 22_554 1_555  19_645
	C_2_4     C_5_3     D_5_3      114.8(15) 22_554 1_555   4_655
	C_2_4     C_5_3     D_6_3      102.3(11) 22_554 1_555   1_555
	C_2_4     C_5_3     D_1        139.2(14) 22_554 1_555  19_645
	C_2_4     C_5_3     D_6_3      104.2(11) 22_554 1_555   4_655
	C_2_4     C_5_3     C_4_5      102.3(14) 22_554 1_555   8_655
	C_2_4     C_5_3     D_4_5      112.2(19) 22_554 1_555   8_655
	C_2_4     C_5_3     D_5_3      160.5(10) 22_554 1_555   1_555
	C_4_3     C_5_3     D_4        120.8(11)  4_655 1_555   6_665
	C_4_3     C_5_3     C_4_5      103.4(8)  4_655 1_555   7_656
	C_4_3     C_5_3     C_6_5      103.4(8)  4_655 1_555   7_656
	C_4_3     C_5_3     C_5_5      121.5(8)  4_655 1_555   7_656
	C_4_3     C_5_3     H4         117.3(8)  4_655 1_555  13_556
	C_4_3     C_5_3     D_1        111.8(14)  4_655 1_555  19_645
	C_4_3     C_5_3     C_4_5      107.8(11)  4_655 1_555   8_655
	C_4_3     C_5_3     D_4_5      141.7(16)  4_655 1_555   8_655
	C_4_3     C_5_3     D_5_3      107.3(8)  4_655 1_555   1_555
	C_1_5     C_5_3     D_4        163.4(15)  7_656 1_555   6_665
	C_1_5     C_5_3     C_1        156.6(13)  7_656 1_555  31_445
	C_1_5     C_5_3     D_1        146.4(14)  7_656 1_555  31_445
	C_1_5     C_5_3     C_1_3      100.3(8)  7_656 1_555   4_655
	C_1_5     C_5_3     C_2        134.1(14)  7_656 1_555  19_645
	C_1_5     C_5_3     H4         127.6(10)  7_656 1_555  13_556
	C_1_5     C_5_3     C_1        165.4(11)  7_656 1_555  19_645
	C_1_5     C_5_3     C_1_3      99.3(8)  7_656 1_555   1_555
	C_1_5     C_5_3     D_5_3      107.7(8)  7_656 1_555   4_655
	C_1_5     C_5_3     D_6_3      148.9(9)  7_656 1_555   1_555
	C_1_5     C_5_3     D_2        113.2(18)  7_656 1_555  19_645
	C_1_5     C_5_3     D_1        168.1(13)  7_656 1_555  19_645
	C_1_5     C_5_3     D_6_3      154.9(11)  7_656 1_555   4_655
	C_1_5     C_5_3     C_6_3      122.4(9)  7_656 1_555   4_655
	C_1_5     C_5_3     C_6_3      127.0(8)  7_656 1_555   1_555
	C_1_5     C_5_3     D_5_3      108.8(8)  7_656 1_555   1_555
	H5        C_5_3     C_1_5      107.6(10) 12_555 1_555   7_656
	H5        C_5_3     C_4_3      150.4(5) 12_555 1_555   4_655
	H5        C_5_3     C_6_4      142.6(11) 12_555 1_555  22_554
	H5        C_5_3     C_3_5      163.9(10) 12_555 1_555  12_555
	H5        C_5_3     C_4_5      102.7(10) 12_555 1_555   7_656
	H5        C_5_3     D_1        105.6(11) 12_555 1_555  31_445
	H5        C_5_3     D_5_3      144.4(5) 12_555 1_555   4_655
	H5        C_5_3     C_3_5      129.3(12) 12_555 1_555   8_655
	H5        C_5_3     C_6_4      113.8(15) 12_555 1_555  26_554
	H5        C_5_3     C_1_4      115.7(15) 12_555 1_555  22_554
	H5        C_5_3     C_1_4      112.5(15) 12_555 1_555  26_554
	H5        C_5_3     D_3_5      150.2(16) 12_555 1_555  12_555
	H5        C_5_3     D_3_5      145.5(17) 12_555 1_555   8_655
	H5        C_5_3     C_6_3      100.2(11) 12_555 1_555   4_655
	H5        C_5_3     D_5_3      100.1(9) 12_555 1_555   1_555
	D_5_3     C_5_3     H5         111.4(4) 15_556 1_555  12_555
	D_5_3     C_5_3     C_1_5      90.2(8) 15_556 1_555   7_656
	D_5_3     C_5_3     C_4_3      98.0(3) 15_556 1_555   4_655
	D_5_3     C_5_3     C_2_4      141.4(10) 15_556 1_555  22_554
	D_5_3     C_5_3     C_2_3      160.8(5) 15_556 1_555   1_555
	D_5_3     C_5_3     C_6_4      100.1(9) 15_556 1_555  22_554
	D_5_3     C_5_3     D_4        94.4(8) 15_556 1_555   6_665
	D_5_3     C_5_3     C_1        102.3(6) 15_556 1_555  31_445
	D_5_3     C_5_3     C_1_3      153.1(7) 15_556 1_555   4_655
	D_5_3     C_5_3     C_2        135.7(10) 15_556 1_555  19_645
	D_5_3     C_5_3     C_1        103.3(7) 15_556 1_555  19_645
	D_5_3     C_5_3     C_1_3      161.6(3) 15_556 1_555   1_555
	D_5_3     C_5_3     C_3_3      133.4(4) 15_556 1_555   1_555
	D_5_3     C_5_3     D_6_3      109.0(5) 15_556 1_555   1_555
	D_5_3     C_5_3     C_6_4      102.5(12) 15_556 1_555  26_554
	D_5_3     C_5_3     C_1_4      129.7(13) 15_556 1_555  22_554
	D_5_3     C_5_3     D_6_3      110.7(7) 15_556 1_555   4_655
	D_5_3     C_5_3     C_1_4      131.5(14) 15_556 1_555  26_554
	D_5_3     C_5_3     C_6_3      124.6(8) 15_556 1_555   4_655
	D_5_3     C_5_3     C_6_3      134.4(4) 15_556 1_555   1_555
	D_5_3     C_5_3     C_4_3      104.2(4) 15_556 1_555   1_555
	C_2       C_5_3     D_5_3      127.1(9) 31_445 1_555  15_556
	C_2       C_5_3     C_1_5      131.1(13) 31_445 1_555   7_656
	C_2       C_5_3     C_3_5      104.4(11) 31_445 1_555  12_555
	C_2       C_5_3     C_4_5      161.0(13) 31_445 1_555   7_656
	C_2       C_5_3     C_6_5      143.6(13) 31_445 1_555   7_656
	C_2       C_5_3     C_5_5      165.7(13) 31_445 1_555   7_656
	C_2       C_5_3     D_4_3      152.5(11) 31_445 1_555   1_555
	C_2       C_5_3     C_3_5      138.6(15) 31_445 1_555   8_655
	C_2       C_5_3     C_6_4      113.4(14) 31_445 1_555  26_554
	C_2       C_5_3     C_4_5      173.9(15) 31_445 1_555   8_655
	C_2       C_5_3     D_3_5      102.9(15) 31_445 1_555  12_555
	C_2       C_5_3     D_3_5      107.8(17) 31_445 1_555   8_655
	C_2       C_5_3     D_6_4      144.7(18) 31_445 1_555  26_554
	C_2       C_5_3     C_4_3      126.5(10) 31_445 1_555   1_555
	C_2       C_5_3     D_4_5      147.3(18) 31_445 1_555   8_655
	C_2       C_5_3     D_5_3      113.4(10) 31_445 1_555   1_555
	D_6_4     C_5_3     H5         162.4(11) 22_554 1_555  12_555
	D_6_4     C_5_3     D_4        129.4(16) 22_554 1_555   6_665
	D_6_4     C_5_3     C_2        110.7(18) 22_554 1_555  19_645
	D_6_4     C_5_3     C_5_5      109.1(14) 22_554 1_555   7_656
	D_6_4     C_5_3     H4         111.1(12) 22_554 1_555  13_556
	D_6_4     C_5_3     C_1        108.1(15) 22_554 1_555  19_645
	D_6_4     C_5_3     D_1        116.5(17) 22_554 1_555  19_645
	H4        C_5_3     D_6_4      104.4(11) 14_555 1_555  22_554
	H4        C_5_3     C_2        107.3(11) 14_555 1_555  31_445
	H4        C_5_3     H5         93.0(8) 14_555 1_555  12_555
	H4        C_5_3     C_1_5      117.2(9) 14_555 1_555   7_656
	H4        C_5_3     C_4_3      112.8(7) 14_555 1_555   4_655
	H4        C_5_3     C_2_4      169.4(12) 14_555 1_555  22_554
	H4        C_5_3     C_2_3      170.6(9) 14_555 1_555   1_555
	H4        C_5_3     C_6_4      123.4(11) 14_555 1_555  22_554
	H4        C_5_3     C_3_5      92.2(9) 14_555 1_555  12_555
	H4        C_5_3     C_1_3      139.7(9) 14_555 1_555   4_655
	H4        C_5_3     C_6_5      108.0(9) 14_555 1_555   7_656
	H4        C_5_3     C_2        107.9(13) 14_555 1_555  19_645
	H4        C_5_3     C_1_3      143.0(8) 14_555 1_555   1_555
	H4        C_5_3     C_3_3      155.5(10) 14_555 1_555   1_555
	H4        C_5_3     D_4_3      100.2(9) 14_555 1_555   1_555
	H4        C_5_3     C_6_4      130.9(13) 14_555 1_555  26_554
	H4        C_5_3     C_1_4      150.9(16) 14_555 1_555  22_554
	H4        C_5_3     C_1_4      154.4(17) 14_555 1_555  26_554
	H4        C_5_3     D_3_5      109.1(14) 14_555 1_555  12_555
	H4        C_5_3     D_3_5      109.7(15) 14_555 1_555   8_655
	H4        C_5_3     C_6_3      110.3(10) 14_555 1_555   4_655
	H4        C_5_3     D_6_4      105.9(17) 14_555 1_555  26_554
	H4        C_5_3     C_6_3      113.4(8) 14_555 1_555   1_555
	H4        C_5_3     C_4_3      126.1(9) 14_555 1_555   1_555
	C_3_5     C_5_3     C_2        142.8(12)  7_656 1_555  31_445
	C_3_5     C_5_3     H5         128.5(10)  7_656 1_555  12_555
	C_3_5     C_5_3     C_2_3      117.7(8)  7_656 1_555   1_555
	C_3_5     C_5_3     D_4        137.5(10)  7_656 1_555   6_665
	C_3_5     C_5_3     C_1        134.7(11)  7_656 1_555  31_445
	C_3_5     C_5_3     D_1        110.9(11)  7_656 1_555  31_445
	C_3_5     C_5_3     C_1_3      134.3(10)  7_656 1_555   4_655
	C_3_5     C_5_3     C_2        171.2(16)  7_656 1_555  19_645
	C_3_5     C_5_3     C_1        142.2(11)  7_656 1_555  19_645
	C_3_5     C_5_3     C_1_3      139.0(8)  7_656 1_555   1_555
	C_3_5     C_5_3     C_3_3      92.9(8)  7_656 1_555   1_555
	C_3_5     C_5_3     D_6_3      137.2(8)  7_656 1_555   1_555
	C_3_5     C_5_3     D_2        160.9(15)  7_656 1_555  19_645
	C_3_5     C_5_3     D_1        121.3(12)  7_656 1_555  19_645
	C_3_5     C_5_3     D_6_3      144.8(18)  7_656 1_555   4_655
	C_3_5     C_5_3     C_6_3      131.3(17)  7_656 1_555   4_655
	C_3_5     C_5_3     C_6_3      147.3(8)  7_656 1_555   1_555
	D_5_5     C_5_3     D_6_4      129.0(15)  7_656 1_555  22_554
	D_5_5     C_5_3     C_2        147.1(12)  7_656 1_555  31_445
	D_5_5     C_5_3     C_4_3      141.7(9)  7_656 1_555   4_655
	D_5_5     C_5_3     C_2_4      103.4(13)  7_656 1_555  22_554
	D_5_5     C_5_3     C_2_3      110.2(11)  7_656 1_555   1_555
	D_5_5     C_5_3     C_6_4      121.2(14)  7_656 1_555  22_554
	D_5_5     C_5_3     C_3_5      108.5(11)  7_656 1_555  12_555
	D_5_5     C_5_3     C_1        131.8(13)  7_656 1_555  31_445
	D_5_5     C_5_3     D_1        132.6(13)  7_656 1_555  31_445
	D_5_5     C_5_3     C_1_3      140.4(13)  7_656 1_555   4_655
	D_5_5     C_5_3     C_2        119.2(17)  7_656 1_555  19_645
	D_5_5     C_5_3     C_1        119.1(13)  7_656 1_555  19_645
	D_5_5     C_5_3     C_1_3      131.5(10)  7_656 1_555   1_555
	D_5_5     C_5_3     D_5_3      129.9(9)  7_656 1_555   4_655
	D_5_5     C_5_3     D_6_3      138.5(12)  7_656 1_555   1_555
	D_5_5     C_5_3     C_1_4      126.7(17)  7_656 1_555  22_554
	D_5_5     C_5_3     C_1_4      123.1(17)  7_656 1_555  26_554
	D_5_5     C_5_3     D_3_5      108.8(15)  7_656 1_555  12_555
	D_5_5     C_5_3     D_3_5      103.4(15)  7_656 1_555   8_655
	D_5_5     C_5_3     C_6_3      159.2(17)  7_656 1_555   4_655
	D_5_5     C_5_3     C_6_3      143.4(9)  7_656 1_555   1_555
	D_6_5     C_5_3     H4         118.1(10) 13_566 1_555  14_555
	D_6_5     C_5_3     D_6_4      107.5(14) 13_566 1_555  22_554
	D_6_5     C_5_3     C_2        127.5(12) 13_566 1_555  31_445
	D_6_5     C_5_3     D_5_3      105.1(8) 13_566 1_555  15_556
	D_6_5     C_5_3     C_4_3      110.9(8) 13_566 1_555   4_655
	D_6_5     C_5_3     D_4        121.0(14) 13_566 1_555   6_665
	D_6_5     C_5_3     C_1        146.0(11) 13_566 1_555  31_445
	D_6_5     C_5_3     D_1        169.6(12) 13_566 1_555  31_445
	D_6_5     C_5_3     C_2        108.1(13) 13_566 1_555  19_645
	D_6_5     C_5_3     H4         121.8(11) 13_566 1_555  13_556
	D_6_5     C_5_3     C_1        135.5(13) 13_566 1_555  19_645
	D_6_5     C_5_3     C_1_3      92.4(8) 13_566 1_555   1_555
	D_6_5     C_5_3     D_5_3      149.8(8) 13_566 1_555   4_655
	D_6_5     C_5_3     D_6_3      142.7(8) 13_566 1_555   1_555
	D_6_5     C_5_3     D_1        136.0(17) 13_566 1_555  19_645
	D_6_5     C_5_3     D_6_3      135.9(18) 13_566 1_555   4_655
	D_6_5     C_5_3     C_6_3      129.5(11) 13_566 1_555   4_655
	D_6_5     C_5_3     C_6_3      120.1(8) 13_566 1_555   1_555
	D_6_5     C_5_3     D_5_3      115.4(8) 13_566 1_555   1_555
	C_2_5     C_5_3     H4         98.2(8)  7_656 1_555  14_555
	C_2_5     C_5_3     C_2        131.8(12)  7_656 1_555  31_445
	C_2_5     C_5_3     H5         130.8(10)  7_656 1_555  12_555
	C_2_5     C_5_3     C_2_3      91.2(8)  7_656 1_555   1_555
	C_2_5     C_5_3     D_4        163.9(10)  7_656 1_555   6_665
	C_2_5     C_5_3     C_1        142.8(13)  7_656 1_555  31_445
	C_2_5     C_5_3     D_1        122.6(12)  7_656 1_555  31_445
	C_2_5     C_5_3     C_1_3      110.6(8)  7_656 1_555   4_655
	C_2_5     C_5_3     C_2        151.5(16)  7_656 1_555  19_645
	C_2_5     C_5_3     H4         109.3(9)  7_656 1_555  13_556
	C_2_5     C_5_3     C_1        156.3(14)  7_656 1_555  19_645
	C_2_5     C_5_3     C_1_3      113.5(8)  7_656 1_555   1_555
	C_2_5     C_5_3     D_6_3      139.6(9)  7_656 1_555   1_555
	C_2_5     C_5_3     D_1        146.0(13)  7_656 1_555  19_645
	C_2_5     C_5_3     C_6_3      119.8(14)  7_656 1_555   4_655
	C_2_5     C_5_3     C_6_3      132.1(8)  7_656 1_555   1_555
	D_2_4     C_5_3     C_3_5      116.3(13) 22_554 1_555   7_656
	D_2_4     C_5_3     H4         164.8(14) 22_554 1_555  14_555
	D_2_4     C_5_3     D_5_3      157.1(12) 22_554 1_555  15_556
	D_2_4     C_5_3     D_4        105.2(13) 22_554 1_555   6_665
	D_2_4     C_5_3     C_3_5      102.0(12) 22_554 1_555  12_555
	D_2_4     C_5_3     C_4_5      123.1(13) 22_554 1_555   7_656
	D_2_4     C_5_3     C_1        100.5(13) 22_554 1_555  31_445
	D_2_4     C_5_3     D_1        119.4(14) 22_554 1_555  31_445
	D_2_4     C_5_3     H4         156.6(14) 22_554 1_555  13_556
	D_2_4     C_5_3     D_5_3      127.6(17) 22_554 1_555   4_655
	D_2_4     C_5_3     D_1        122.4(14) 22_554 1_555  19_645
	D_2_4     C_5_3     C_4_5      111.1(15) 22_554 1_555   8_655
	D_2_4     C_5_3     D_5_3      168.9(11) 22_554 1_555   1_555
	D_6_5     C_5_3     H4         118.0(9)  7_656 1_555  14_555
	D_6_5     C_5_3     D_6_4      107.4(14)  7_656 1_555  22_554
	D_6_5     C_5_3     C_2        127.7(12)  7_656 1_555  31_445
	D_6_5     C_5_3     D_5_3      104.9(8)  7_656 1_555  15_556
	D_6_5     C_5_3     C_4_3      110.8(8)  7_656 1_555   4_655
	D_6_5     C_5_3     D_4        121.2(14)  7_656 1_555   6_665
	D_6_5     C_5_3     C_1        146.2(11)  7_656 1_555  31_445
	D_6_5     C_5_3     D_1        169.9(12)  7_656 1_555  31_445
	D_6_5     C_5_3     C_2        108.4(13)  7_656 1_555  19_645
	D_6_5     C_5_3     H4         121.7(11)  7_656 1_555  13_556
	D_6_5     C_5_3     C_1        135.7(13)  7_656 1_555  19_645
	D_6_5     C_5_3     C_1_3      92.6(8)  7_656 1_555   1_555
	D_6_5     C_5_3     D_5_3      149.6(8)  7_656 1_555   4_655
	D_6_5     C_5_3     D_6_3      143.0(8)  7_656 1_555   1_555
	D_6_5     C_5_3     D_1        136.1(17)  7_656 1_555  19_645
	D_6_5     C_5_3     D_6_3      136.1(18)  7_656 1_555   4_655
	D_6_5     C_5_3     C_6_3      129.7(11)  7_656 1_555   4_655
	D_6_5     C_5_3     C_6_3      120.3(8)  7_656 1_555   1_555
	D_6_5     C_5_3     D_5_3      115.2(8)  7_656 1_555   1_555
	D_4_5     C_5_3     D_6_5      138.1(12) 12_555 1_555   7_656
	D_4_5     C_5_3     D_2_4      109.4(13) 12_555 1_555  22_554
	D_4_5     C_5_3     D_6_5      138.2(12) 12_555 1_555  13_566
	D_4_5     C_5_3     D_5_5      142.1(10) 12_555 1_555   7_656
	D_4_5     C_5_3     H5         153.5(9) 12_555 1_555  12_555
	D_4_5     C_5_3     C_6_5      125.1(12) 12_555 1_555   7_656
	D_4_5     C_5_3     C_5_5      127.2(12) 12_555 1_555   7_656
	D_4_5     C_5_3     C_3_3      110.3(14) 12_555 1_555   1_555
	D_4_5     C_5_3     D_4_3      116.2(12) 12_555 1_555   1_555
	D_4_5     C_5_3     D_2        117.2(19) 12_555 1_555  19_645
	D_4_5     C_5_3     C_4_5      108.4(15) 12_555 1_555   8_655
	D_4_5     C_5_3     C_4_3      116.8(14) 12_555 1_555   1_555
	D_2       C_5_3     D_6_5      126.6(15) 31_445 1_555   7_656
	D_2       C_5_3     C_2_5      111.5(13) 31_445 1_555   7_656
	D_2       C_5_3     D_6_5      126.4(15) 31_445 1_555  13_566
	D_2       C_5_3     D_5_5      165.4(12) 31_445 1_555   7_656
	D_2       C_5_3     C_3_5      124.9(12) 31_445 1_555   7_656
	D_2       C_5_3     H4         115.1(15) 31_445 1_555  14_555
	D_2       C_5_3     D_5_3      125.3(11) 31_445 1_555  15_556
	D_2       C_5_3     H5         106.3(8) 31_445 1_555  12_555
	D_2       C_5_3     C_1_5      114.4(15) 31_445 1_555   7_656
	D_2       C_5_3     C_4_5      150.5(13) 31_445 1_555   7_656
	D_2       C_5_3     C_6_5      135.7(16) 31_445 1_555   7_656
	D_2       C_5_3     C_5_5      167.6(16) 31_445 1_555   7_656
	D_2       C_5_3     H4         109.3(15) 31_445 1_555  13_556
	D_2       C_5_3     D_4_3      139.5(15) 31_445 1_555   1_555
	D_2       C_5_3     C_3_5      118.4(15) 31_445 1_555   8_655
	D_2       C_5_3     C_4_5      158.0(15) 31_445 1_555   8_655
	D_2       C_5_3     C_4_3      116.8(15) 31_445 1_555   1_555
	D_2       C_5_3     D_4_5      167.6(18) 31_445 1_555   8_655
	D_2       C_5_3     D_5_3      118.2(14) 31_445 1_555   1_555
	C_1_3     C_6_3     D_6_3      125.2(5)  1_555 1_555   4_655
	C_1_3     C_6_3     C_5_3      127.8(6)  4_655 1_555   1_555
	C_1_3     C_6_3     D_6_3      110.2(9)  4_655 1_555   1_555
	C_1       C_6_3     C_1_3      122.8(14) 19_645 1_555   4_655
	C_1       C_6_3     C_5_3      108.5(15) 19_645 1_555   1_555
	C_1       C_6_3     C_1_3      124.3(13) 19_645 1_555   1_555
	C_2       C_6_3     C_5_3      166.1(16) 31_445 1_555   1_555
	C_1       C_6_3     C_1_3      112.2(17) 31_445 1_555   4_655
	C_1       C_6_3     C_5_3      119.1(13) 31_445 1_555   1_555
	C_1       C_6_3     C_1_3      120.6(13) 31_445 1_555   1_555
	C_5_3     C_6_3     C_1        107.1(15)  4_655 1_555  19_645
	C_5_3     C_6_3     C_1_3      110.6(15)  4_655 1_555   1_555
	D_1       C_6_3     C_1_3      158.3(14) 19_645 1_555   4_655
	D_1       C_6_3     C_1_3      153.8(18) 19_645 1_555   1_555
	D_2       C_6_3     C_5_3      141.6(17) 31_445 1_555   1_555
	C_1_4     C_6_3     D_1        140.5(19) 26_554 1_555  19_645
	C_1_4     C_6_3     C_1        173.4(19) 26_554 1_555  19_645
	C_1_4     C_6_3     D_6_3      147.4(14) 26_554 1_555   1_555
	C_1_4     C_6_3     D_1        141.9(19) 22_554 1_555  19_645
	C_1_4     C_6_3     D_6_3      142.8(14) 22_554 1_555   1_555
	D_1_3     C_6_3     D_1        131.9(17)  4_655 1_555  19_645
	D_1_3     C_6_3     C_1        101.2(14)  4_655 1_555  31_445
	D_1_3     C_6_3     C_1        101.5(14)  4_655 1_555  19_645
	D_1_3     C_6_3     C_5_3      135.3(12)  4_655 1_555   1_555
	D_1_3     C_6_3     D_6_3      102.1(9)  4_655 1_555   1_555
	D_1_3     C_6_3     D_6_3      102.9(5)  4_655 1_555   4_655
	D_1       C_6_3     D_1_3      128.0(16) 31_445 1_555   4_655
	D_1       C_6_3     C_1_3      140.2(15) 31_445 1_555   1_555
	D_5       C_6_3     C_5_3      157.3(17)  6_665 1_555   1_555
	D_1_3     C_6_3     D_1        115.9(14)  1_555 1_555  31_445
	D_1_3     C_6_3     D_1        136.6(14)  1_555 1_555  19_645
	D_1_3     C_6_3     C_5_3      111.2(15)  1_555 1_555   4_655
	D_1_3     C_6_3     C_1        101.6(14)  1_555 1_555  19_645
	D_1_3     C_6_3     C_5_3      146.1(3)  1_555 1_555   1_555
	D_1_3     C_6_3     D_6_3      93.9(3)  1_555 1_555   1_555
	D_1_3     C_6_3     D_6_3      101.2(16)  1_555 1_555   4_655
	D_5_3     C_6_3     D_1_3      172.2(6)  1_555 1_555   1_555
	D_5_3     C_6_3     D_5        139.4(16)  1_555 1_555   6_665
	D_5_3     C_6_3     D_1_3      157.8(14)  1_555 1_555   4_655
	D_5_3     C_6_3     D_2        135.4(14)  1_555 1_555  31_445
	D_5_3     C_6_3     C_2        141.1(17)  1_555 1_555  31_445
	D_5_3     C_6_3     C_1_3      151.8(4)  1_555 1_555   4_655
	D_5_3     C_6_3     D_2        105.3(19)  1_555 1_555  19_645
	D_5_3     C_6_3     C_1_3      146.1(3)  1_555 1_555   1_555
	D_5_3     C_6_3     D_6_3      93.9(3)  1_555 1_555   1_555
	D_4       C_6_3     D_1_3      112.1(10)  6_665 1_555   1_555
	D_4       C_6_3     D_1_3      105.0(12)  6_665 1_555   4_655
	D_4       C_6_3     C_5_3      119.1(10)  6_665 1_555   4_655
	D_4       C_6_3     C_1_3      133.6(13)  6_665 1_555   4_655
	D_4       C_6_3     C_1_3      126.9(13)  6_665 1_555   1_555
	D_5_3     C_6_3     D_1_3      131.2(19)  4_655 1_555   1_555
	D_5_3     C_6_3     D_5        126.8(17)  4_655 1_555  10_565
	D_5_3     C_6_3     C_1_3      135.1(18)  4_655 1_555   1_555
	D_5_3     C_6_3     C_2        142.2(19)  4_655 1_555  19_645
	C_4_3     C_6_3     D_4        111.7(16)  1_555 1_555   6_665
	C_4_3     C_6_3     D_1_3      116.1(3)  1_555 1_555   1_555
	C_4_3     C_6_3     D_5        145.6(18)  1_555 1_555  10_565
	C_4_3     C_6_3     D_1        125.0(13)  1_555 1_555  31_445
	C_4_3     C_6_3     D_1_3      106.9(10)  1_555 1_555   4_655
	C_4_3     C_6_3     D_1        100.4(16)  1_555 1_555  19_645
	C_4_3     C_6_3     C_1        148.9(14)  1_555 1_555  31_445
	C_4_3     C_6_3     C_2        161.2(19)  1_555 1_555  31_445
	C_4_3     C_6_3     C_1        133.7(19)  1_555 1_555  19_645
	C_4_3     C_6_3     C_1_3      98.9(7)  1_555 1_555   4_655
	C_2_3     C_6_3     D_5_3      126.0(12)  1_555 1_555   4_655
	C_2_3     C_6_3     D_4        134.8(19)  1_555 1_555   6_665
	C_2_3     C_6_3     D_5_3      116.1(3)  1_555 1_555   1_555
	C_2_3     C_6_3     C_5_3      104.7(12)  1_555 1_555   4_655
	C_2_3     C_6_3     C_1        150.3(12)  1_555 1_555  31_445
	C_2_3     C_6_3     C_2        102.2(17)  1_555 1_555  31_445
	C_2_3     C_6_3     C_1        146.4(18)  1_555 1_555  19_645
	C_3       C_6_3     C_4_3      134.8(12) 19_645 1_555   1_555
	C_3       C_6_3     D_5_3      137.2(18) 19_645 1_555   4_655
	C_3       C_6_3     D_5_3      151.5(14) 19_645 1_555   1_555
	C_3       C_6_3     C_1_4      114.3(17) 19_645 1_555  22_554
	C_3       C_6_3     C_1_4      115.0(17) 19_645 1_555  26_554
	C_3       C_6_3     C_5_3      154.5(15) 19_645 1_555   1_555
	C_3       C_6_3     C_4_3      138.2(13) 31_445 1_555   1_555
	C_3       C_6_3     D_5_3      154.2(12) 31_445 1_555   1_555
	C_3       C_6_3     C_1_4      113.0(17) 31_445 1_555  22_554
	C_3       C_6_3     C_1_4      114.2(17) 31_445 1_555  26_554
	C_3       C_6_3     C_5_3      159.7(15) 31_445 1_555   1_555
	D_3_5     C_6_3     C_3        150.0(17)  8_655 1_555  31_445
	D_3_5     C_6_3     C_3        151.8(17)  8_655 1_555  19_645
	D_3_5     C_6_3     D_4        128.8(13)  8_655 1_555   6_665
	D_3_5     C_6_3     D_1_3      118.6(10)  8_655 1_555   1_555
	D_3_5     C_6_3     D_1        100.0(15)  8_655 1_555  31_445
	D_3_5     C_6_3     D_1_3      121.3(10)  8_655 1_555   4_655
	D_3_5     C_6_3     D_1        104.5(14)  8_655 1_555  19_645
	D_3_5     C_6_3     C_1        131.4(16)  8_655 1_555  31_445
	D_3_5     C_6_3     C_1        137.3(15)  8_655 1_555  19_645
	D_3_5     C_6_3     D_6_3      127.9(11)  8_655 1_555   1_555
	D_3_5     C_6_3     D_6_3      135.3(11)  8_655 1_555   4_655
	D_3_5     C_6_3     C_3        147.7(16) 12_555 1_555  31_445
	D_3_5     C_6_3     C_3        150.2(18) 12_555 1_555  19_645
	D_3_5     C_6_3     D_4        131.0(13) 12_555 1_555   6_665
	D_3_5     C_6_3     D_1_3      116.9(10) 12_555 1_555   1_555
	D_3_5     C_6_3     D_5        158.0(19) 12_555 1_555   6_665
	D_3_5     C_6_3     D_1_3      121.1(10) 12_555 1_555   4_655
	D_3_5     C_6_3     D_1        105.8(15) 12_555 1_555  19_645
	D_3_5     C_6_3     C_1        128.7(16) 12_555 1_555  31_445
	D_3_5     C_6_3     C_1        137.0(15) 12_555 1_555  19_645
	D_3_5     C_6_3     D_6_3      124.9(11) 12_555 1_555   1_555
	D_3_5     C_6_3     D_6_3      134.4(14) 12_555 1_555   4_655
	C_6       C_6_3     D_3_5      142.7(12) 31_445 1_555  12_555
	C_6       C_6_3     D_3_5      142.3(12) 31_445 1_555   8_655
	C_6       C_6_3     C_2_3      139.0(15) 31_445 1_555   1_555
	C_6       C_6_3     C_4_3      131.6(17) 31_445 1_555   1_555
	C_6       C_6_3     D_5_3      95.0(9) 31_445 1_555   4_655
	C_6       C_6_3     C_1_4      177.8(19) 31_445 1_555  22_554
	C_6       C_6_3     C_5_3      115.1(11) 31_445 1_555   4_655
	C_6       C_6_3     C_1_3      120.1(10) 31_445 1_555   4_655
	C_6       C_6_3     C_5_3      109.4(12) 31_445 1_555   1_555
	C_6       C_6_3     C_1_3      119.2(10) 31_445 1_555   1_555
	C_2_3     C_6_3     C_6        142.4(11)  4_655 1_555  31_445
	C_2_3     C_6_3     D_5_3      101.9(15)  4_655 1_555   4_655
	C_2_3     C_6_3     D_4        158.0(11)  4_655 1_555   6_665
	C_2_3     C_6_3     D_5_3      128.7(5)  4_655 1_555   1_555
	C_2_3     C_6_3     D_1        123.8(16)  4_655 1_555  31_445
	C_2_3     C_6_3     D_1        170.7(18)  4_655 1_555  19_645
	C_2_3     C_6_3     C_1        125.4(15)  4_655 1_555  31_445
	C_2_3     C_6_3     C_1        142.9(15)  4_655 1_555  19_645
	C_2_3     C_6_3     C_5_3      108.2(8)  4_655 1_555   1_555
	C_2_3     C_6_3     D_6_3      121.5(12)  4_655 1_555   1_555
	D_4       C_6_3     C_2_3      114.4(14) 10_565 1_555   4_655
	D_4       C_6_3     D_3_5      116.2(13) 10_565 1_555  12_555
	D_4       C_6_3     D_3_5      119.6(15) 10_565 1_555   8_655
	D_4       C_6_3     C_2_3      148.3(13) 10_565 1_555   1_555
	D_4       C_6_3     C_4_3      148.4(10) 10_565 1_555   1_555
	D_4       C_6_3     D_1_3      104.7(13) 10_565 1_555   4_655
	D_4       C_6_3     C_1_3      107.1(19) 10_565 1_555   4_655
	D_4       C_6_3     C_5_3      119.5(10) 10_565 1_555   1_555
	D_4       C_6_3     C_1_3      119.4(11) 10_565 1_555   1_555
	D_4_5     C_6_3     D_4        118.9(13)  8_655 1_555  10_565
	D_4_5     C_6_3     C_2_3      119.4(11)  8_655 1_555   4_655
	D_4_5     C_6_3     C_3        144.1(18)  8_655 1_555  31_445
	D_4_5     C_6_3     C_3        139.0(19)  8_655 1_555  19_645
	D_4_5     C_6_3     D_1_3      145.1(11)  8_655 1_555   1_555
	D_4_5     C_6_3     D_5        140.6(19)  8_655 1_555   6_665
	D_4_5     C_6_3     D_1_3      129.4(19)  8_655 1_555   4_655
	D_4_5     C_6_3     D_2        158.4(18)  8_655 1_555  31_445
	D_4_5     C_6_3     C_1        113.4(16)  8_655 1_555  31_445
	D_4_5     C_6_3     C_1_3      133.8(15)  8_655 1_555   4_655
	D_4_5     C_6_3     C_1_3      121.2(10)  8_655 1_555   1_555
	D_4_5     C_6_3     D_6_3      115.9(10)  8_655 1_555   1_555
	C_6       C_6_3     D_4_5      116.3(13) 19_645 1_555   8_655
	C_6       C_6_3     C_2_3      123.5(12) 19_645 1_555   4_655
	C_6       C_6_3     D_3_5      133.4(14) 19_645 1_555  12_555
	C_6       C_6_3     D_3_5      136.2(14) 19_645 1_555   8_655
	C_6       C_6_3     C_2_3      145.7(9) 19_645 1_555   1_555
	C_6       C_6_3     C_4_3      152.3(12) 19_645 1_555   1_555
	C_6       C_6_3     C_1_3      108.7(13) 19_645 1_555   4_655
	C_6       C_6_3     C_5_3      123.1(10) 19_645 1_555   1_555
	C_6       C_6_3     C_1_3      116.2(9) 19_645 1_555   1_555
	C_4_3     C_6_3     C_6        113.0(13)  4_655 1_555  19_645
	C_4_3     C_6_3     C_6        138.2(12)  4_655 1_555  31_445
	C_4_3     C_6_3     C_3        118.3(13)  4_655 1_555  31_445
	C_4_3     C_6_3     C_3        122.7(16)  4_655 1_555  19_645
	C_4_3     C_6_3     D_4        144.2(11)  4_655 1_555   6_665
	C_4_3     C_6_3     D_1_3      93.9(7)  4_655 1_555   1_555
	C_4_3     C_6_3     D_5        123.5(18)  4_655 1_555   6_665
	C_4_3     C_6_3     D_1_3      106.3(11)  4_655 1_555   4_655
	C_4_3     C_6_3     D_1        118.8(14)  4_655 1_555  19_645
	C_4_3     C_6_3     C_1        110.0(15)  4_655 1_555  31_445
	C_4_3     C_6_3     C_1        130.4(16)  4_655 1_555  19_645
	C_4_3     C_6_3     D_6_3      104.7(13)  4_655 1_555   1_555
	C_5       C_6_3     C_4_3      144.2(13)  6_665 1_555   4_655
	C_5       C_6_3     D_4_5      119.4(15)  6_665 1_555   8_655
	C_5       C_6_3     C_2_3      108.8(9)  6_665 1_555   4_655
	C_5       C_6_3     D_3_5      179.0(16)  6_665 1_555  12_555
	C_5       C_6_3     D_3_5      176.2(17)  6_665 1_555   8_655
	C_5       C_6_3     C_2_3      104.9(13)  6_665 1_555   1_555
	C_5       C_6_3     C_4_3      138.8(17)  6_665 1_555   1_555
	C_5       C_6_3     D_5_3      126.2(13)  6_665 1_555   4_655
	C_5       C_6_3     D_5_3      122.3(10)  6_665 1_555   1_555
	C_5       C_6_3     C_1_4      143.4(16)  6_665 1_555  22_554
	C_5       C_6_3     C_1_4      143.2(16)  6_665 1_555  26_554
	C_5       C_6_3     C_5_3      136.5(18)  6_665 1_555   4_655
	C_5       C_6_3     C_5_3      136.1(13)  6_665 1_555   1_555
	C_3_3     C_6_3     C_5        125.6(16)  1_555 1_555   6_665
	C_3_3     C_6_3     C_6        171.2(18)  1_555 1_555  19_645
	C_3_3     C_6_3     C_3        110.7(13)  1_555 1_555  31_445
	C_3_3     C_6_3     C_3        108.5(11)  1_555 1_555  19_645
	C_3_3     C_6_3     D_5_3      108.0(6)  1_555 1_555   4_655
	C_3_3     C_6_3     D_4        128.4(19)  1_555 1_555   6_665
	C_3_3     C_6_3     D_5        123.5(15)  1_555 1_555  10_565
	C_3_3     C_6_3     D_1        151.7(15)  1_555 1_555  31_445
	C_3_3     C_6_3     D_1        127.3(18)  1_555 1_555  19_645
	C_3_3     C_6_3     C_5_3      95.0(9)  1_555 1_555   4_655
	C_3_3     C_6_3     C_2        132.0(18)  1_555 1_555  31_445
	C_2_4     C_6_3     C_5        123.4(14) 22_554 1_555   6_665
	C_2_4     C_6_3     C_6        162.2(13) 22_554 1_555  19_645
	C_2_4     C_6_3     D_4        154.5(18) 22_554 1_555  10_565
	C_2_4     C_6_3     C_6        154.8(16) 22_554 1_555  31_445
	C_2_4     C_6_3     C_3        100.4(14) 22_554 1_555  31_445
	C_2_4     C_6_3     D_5_3      108.9(10) 22_554 1_555   4_655
	C_2_4     C_6_3     D_4        143.3(18) 22_554 1_555   6_665
	C_2_4     C_6_3     D_5_3      100.4(9) 22_554 1_555   1_555
	C_2_4     C_6_3     D_5        116.1(19) 22_554 1_555  10_565
	C_2_4     C_6_3     D_1        151.6(18) 22_554 1_555  31_445
	C_2_4     C_6_3     D_1        144.9(18) 22_554 1_555  19_645
	C_2_4     C_6_3     C_5_3      90.1(9) 22_554 1_555   4_655
	C_2_4     C_6_3     C_1        165.5(17) 22_554 1_555  31_445
	C_2_4     C_6_3     C_2        115.9(19) 22_554 1_555  31_445
	C_2_4     C_6_3     D_6_3      162.2(10) 22_554 1_555   1_555
	C_4       C_6_3     C_2_4      135.1(14)  6_665 1_555  22_554
	C_4       C_6_3     C_3_3      126.7(17)  6_665 1_555   1_555
	C_4       C_6_3     C_4_3      157.8(10)  6_665 1_555   4_655
	C_4       C_6_3     C_2_3      136.5(9)  6_665 1_555   4_655
	C_4       C_6_3     D_3_5      151.8(13)  6_665 1_555  12_555
	C_4       C_6_3     D_3_5      148.8(13)  6_665 1_555   8_655
	C_4       C_6_3     C_2_3      120.3(14)  6_665 1_555   1_555
	C_4       C_6_3     C_4_3      122.1(15)  6_665 1_555   1_555
	C_4       C_6_3     D_5_3      113.3(9)  6_665 1_555   4_655
	C_4       C_6_3     D_5_3      93.9(8)  6_665 1_555   1_555
	C_4       C_6_3     D_1_3      90.8(9)  6_665 1_555   1_555
	C_4       C_6_3     C_1_4      162.2(18)  6_665 1_555  22_554
	C_4       C_6_3     C_1_4      158.4(19)  6_665 1_555  26_554
	C_4       C_6_3     C_5_3      134.7(8)  6_665 1_555   4_655
	C_4       C_6_3     C_1_3      112.1(10)  6_665 1_555   4_655
	C_4       C_6_3     C_5_3      108.8(11)  6_665 1_555   1_555
	C_4       C_6_3     C_1_3      106.0(10)  6_665 1_555   1_555
	D_2_4     C_6_3     C_4        113.5(14) 22_554 1_555   6_665
	D_2_4     C_6_3     C_5        102.1(15) 22_554 1_555   6_665
	D_2_4     C_6_3     C_6        146.5(14) 22_554 1_555  19_645
	D_2_4     C_6_3     D_4        154.8(14) 22_554 1_555  10_565
	D_2_4     C_6_3     C_6        132.9(16) 22_554 1_555  31_445
	D_2_4     C_6_3     D_5_3      131.0(11) 22_554 1_555   4_655
	D_2_4     C_6_3     D_4        125.9(18) 22_554 1_555   6_665
	D_2_4     C_6_3     D_5_3      111.3(12) 22_554 1_555   1_555
	D_2_4     C_6_3     C_5_3      111.9(11) 22_554 1_555   4_655
	D_2_4     C_6_3     C_1        151.5(16) 22_554 1_555  31_445
	D_2_4     C_6_3     C_2        107.6(19) 22_554 1_555  31_445
	D_2_4     C_6_3     D_6_3      153.1(10) 22_554 1_555   1_555
	C_6_4     C_6_3     C_4        144.6(15) 26_554 1_555   6_665
	C_6_4     C_6_3     C_5        155.0(17) 26_554 1_555   6_665
	C_6_4     C_6_3     C_6        158.4(13) 26_554 1_555  19_645
	C_6_4     C_6_3     D_4        142.1(15) 26_554 1_555  10_565
	C_6_4     C_6_3     C_6        152.1(15) 26_554 1_555  31_445
	C_6_4     C_6_3     C_3        136.3(14) 26_554 1_555  31_445
	C_6_4     C_6_3     C_3        135.5(14) 26_554 1_555  19_645
	C_6_4     C_6_3     D_4        132.7(16) 26_554 1_555   6_665
	C_6_4     C_6_3     D_1_3      106.4(9) 26_554 1_555   1_555
	C_6_4     C_6_3     D_5        152.0(18) 26_554 1_555  10_565
	C_6_4     C_6_3     D_1        122.3(16) 26_554 1_555  31_445
	C_6_4     C_6_3     D_1_3      103.6(10) 26_554 1_555   4_655
	C_6_4     C_6_3     D_1        115.8(16) 26_554 1_555  19_645
	C_6_4     C_6_3     C_1        153.5(16) 26_554 1_555  31_445
	C_6_4     C_6_3     C_1        151.4(17) 26_554 1_555  19_645
	C_6_4     C_6_3     D_6_3      150.4(10) 26_554 1_555   1_555
	C_5       C_6_3     C_6_4      162.0(15) 10_565 1_555  26_554
	C_5       C_6_3     D_2_4      112.0(13) 10_565 1_555  22_554
	C_5       C_6_3     C_2_4      127.8(13) 10_565 1_555  22_554
	C_5       C_6_3     C_3_3      138.9(10) 10_565 1_555   1_555
	C_5       C_6_3     C_4_3      118.6(15) 10_565 1_555   4_655
	C_5       C_6_3     D_4_5      141.1(17) 10_565 1_555   8_655
	C_5       C_6_3     D_3_5      153.1(18) 10_565 1_555  12_555
	C_5       C_6_3     D_3_5      157.8(18) 10_565 1_555   8_655
	C_5       C_6_3     C_2_3      110.3(10) 10_565 1_555   1_555
	C_5       C_6_3     C_4_3      163.3(14) 10_565 1_555   1_555
	C_5       C_6_3     D_5_3      109.2(14) 10_565 1_555   4_655
	C_5       C_6_3     D_5_3      131.3(12) 10_565 1_555   1_555
	C_5       C_6_3     C_1_4      133.5(19) 10_565 1_555  22_554
	C_5       C_6_3     C_1_4      136.3(19) 10_565 1_555  26_554
	C_5       C_6_3     C_5_3      112.3(18) 10_565 1_555   4_655
	C_5       C_6_3     C_5_3      154.9(14) 10_565 1_555   1_555
	D_6_4     C_6_3     C_4        125.3(15) 26_554 1_555   6_665
	D_6_4     C_6_3     C_5        146.9(19) 26_554 1_555   6_665
	D_6_4     C_6_3     C_6        144.9(14) 26_554 1_555  19_645
	D_6_4     C_6_3     D_4        137.5(15) 26_554 1_555  10_565
	D_6_4     C_6_3     C_6        130.3(16) 26_554 1_555  31_445
	D_6_4     C_6_3     C_3        149.3(17) 26_554 1_555  31_445
	D_6_4     C_6_3     C_3        146.1(16) 26_554 1_555  19_645
	D_6_4     C_6_3     D_4        111.0(17) 26_554 1_555   6_665
	D_6_4     C_6_3     D_1_3      124.7(11) 26_554 1_555   1_555
	D_6_4     C_6_3     D_1        114.2(17) 26_554 1_555  31_445
	D_6_4     C_6_3     D_1_3      117.2(15) 26_554 1_555   4_655
	D_6_4     C_6_3     C_1        140.6(16) 26_554 1_555  31_445
	D_6_4     C_6_3     C_1        130.3(18) 26_554 1_555  19_645
	D_6_4     C_6_3     C_1_3      105.6(11) 26_554 1_555   4_655
	D_6_4     C_6_3     D_6_3      140.6(11) 26_554 1_555   1_555
	C_2_4     C_6_3     C_5        113.9(15) 26_554 1_555  10_565
	C_2_4     C_6_3     C_4        153.2(11) 26_554 1_555   6_665
	C_2_4     C_6_3     C_5        126.4(12) 26_554 1_555   6_665
	C_2_4     C_6_3     C_6        135.7(16) 26_554 1_555  19_645
	C_2_4     C_6_3     D_4_5      103.8(11) 26_554 1_555   8_655
	C_2_4     C_6_3     D_4        122.0(16) 26_554 1_555  10_565
	C_2_4     C_6_3     C_6        159.4(14) 26_554 1_555  31_445
	C_2_4     C_6_3     D_4        173.9(15) 26_554 1_555   6_665
	C_2_4     C_6_3     D_5_3      110.9(8) 26_554 1_555   1_555
	C_2_4     C_6_3     D_5        109.1(16) 26_554 1_555   6_665
	C_2_4     C_6_3     D_1        123.4(18) 26_554 1_555  31_445
	C_2_4     C_6_3     D_1        158.5(17) 26_554 1_555  19_645
	C_2_4     C_6_3     C_1        136.1(19) 26_554 1_555  31_445
	C_2_4     C_6_3     C_1        157.6(18) 26_554 1_555  19_645
	C_2_4     C_6_3     C_5_3      91.1(9) 26_554 1_555   1_555
	C_2_4     C_6_3     D_6_3      131.1(11) 26_554 1_555   1_555
	C_6_4     C_6_3     C_5        137.0(17) 22_554 1_555  10_565
	C_6_4     C_6_3     C_4        172.5(12) 22_554 1_555   6_665
	C_6_4     C_6_3     C_5        158.7(13) 22_554 1_555   6_665
	C_6_4     C_6_3     C_6        134.4(16) 22_554 1_555  19_645
	C_6_4     C_6_3     D_4        115.4(15) 22_554 1_555  10_565
	C_6_4     C_6_3     C_6        156.3(13) 22_554 1_555  31_445
	C_6_4     C_6_3     C_3        126.9(15) 22_554 1_555  31_445
	C_6_4     C_6_3     C_3        129.8(16) 22_554 1_555  19_645
	C_6_4     C_6_3     D_4        151.0(13) 22_554 1_555   6_665
	C_6_4     C_6_3     D_1_3      96.7(9) 22_554 1_555   1_555
	C_6_4     C_6_3     D_5        138.0(17) 22_554 1_555   6_665
	C_6_4     C_6_3     D_1        103.2(16) 22_554 1_555  31_445
	C_6_4     C_6_3     D_1_3      103.6(10) 22_554 1_555   4_655
	C_6_4     C_6_3     D_1        124.5(16) 22_554 1_555  19_645
	C_6_4     C_6_3     C_1        131.0(18) 22_554 1_555  31_445
	C_6_4     C_6_3     C_1        148.6(17) 22_554 1_555  19_645
	C_6_4     C_6_3     D_6_3      125.8(11) 22_554 1_555   1_555
	D_4_5     C_6_3     C_5        103.5(12) 12_555 1_555  10_565
	D_4_5     C_6_3     D_2_4      119.0(15) 12_555 1_555  22_554
	D_4_5     C_6_3     C_4        127.2(10) 12_555 1_555   6_665
	D_4_5     C_6_3     C_3_3      103.8(13) 12_555 1_555   1_555
	D_4_5     C_6_3     C_5        127.4(14) 12_555 1_555   6_665
	D_4_5     C_6_3     C_6        107.4(12) 12_555 1_555  31_445
	D_4_5     C_6_3     C_3        118.8(15) 12_555 1_555  31_445
	D_4_5     C_6_3     C_3        124.0(15) 12_555 1_555  19_645
	D_4_5     C_6_3     C_2_3      111.1(15) 12_555 1_555   1_555
	D_4_5     C_6_3     D_4        113.7(13) 12_555 1_555   6_665
	D_4_5     C_6_3     D_1_3      108.9(10) 12_555 1_555   1_555
	D_4_5     C_6_3     D_5        120.6(19) 12_555 1_555  10_565
	D_4_5     C_6_3     D_1_3      125.5(17) 12_555 1_555   4_655
	D_4_5     C_6_3     C_1_3      112.7(13) 12_555 1_555   1_555
	C_3_3     C_6_3     C_5        111.9(13)  4_655 1_555  10_565
	C_3_3     C_6_3     C_4        159.6(9)  4_655 1_555   6_665
	C_3_3     C_6_3     C_5        131.2(9)  4_655 1_555   6_665
	C_3_3     C_6_3     C_6        124.4(13)  4_655 1_555  19_645
	C_3_3     C_6_3     D_4_5      106.9(11)  4_655 1_555   8_655
	C_3_3     C_6_3     D_4        108.1(13)  4_655 1_555  10_565
	C_3_3     C_6_3     C_6        152.0(14)  4_655 1_555  31_445
	C_3_3     C_6_3     C_3        102.8(13)  4_655 1_555  19_645
	C_3_3     C_6_3     D_4        168.9(13)  4_655 1_555   6_665
	C_3_3     C_6_3     D_5_3      105.7(5)  4_655 1_555   1_555
	C_3_3     C_6_3     D_5        110.8(12)  4_655 1_555   6_665
	C_3_3     C_6_3     D_1        107.1(14)  4_655 1_555  31_445
	C_3_3     C_6_3     D_1        145.7(15)  4_655 1_555  19_645
	C_3_3     C_6_3     C_1        123.5(15)  4_655 1_555  31_445
	C_3_3     C_6_3     C_1        146.5(17)  4_655 1_555  19_645
	C_3_3     C_6_3     C_5_3      91.5(9)  4_655 1_555   1_555
	C_3_3     C_6_3     D_6_3      118.1(15)  4_655 1_555   1_555
	D_3       C_6_3     D_4_5      129.9(17) 19_645 1_555  12_555
	D_3       C_6_3     C_6_4      117.2(17) 19_645 1_555  22_554
	D_3       C_6_3     D_6_4      128.6(15) 19_645 1_555  26_554
	D_3       C_6_3     C_6_4      117.2(13) 19_645 1_555  26_554
	D_3       C_6_3     C_4_3      117.1(17) 19_645 1_555   4_655
	D_3       C_6_3     D_4_5      132.3(17) 19_645 1_555   8_655
	D_3       C_6_3     D_3_5      135.3(17) 19_645 1_555  12_555
	D_3       C_6_3     D_3_5      135.6(17) 19_645 1_555   8_655
	D_3       C_6_3     C_4_3      117.6(10) 19_645 1_555   1_555
	D_3       C_6_3     D_5_3      156.7(15) 19_645 1_555   1_555
	D_3       C_6_3     D_1        117.2(16) 19_645 1_555  31_445
	D_3       C_6_3     C_5_3      143.0(11) 19_645 1_555   1_555
	H4        C_6_3     D_3        141.3(18) 13_556 1_555  19_645
	H4        C_6_3     C_3_3      126.0(9) 13_556 1_555   4_655
	H4        C_6_3     C_6_4      101.0(10) 13_556 1_555  22_554
	H4        C_6_3     C_2_4      134.7(11) 13_556 1_555  26_554
	H4        C_6_3     C_5        106.3(12) 13_556 1_555  10_565
	H4        C_6_3     D_2_4      130.6(14) 13_556 1_555  22_554
	H4        C_6_3     C_2_4      124.5(11) 13_556 1_555  22_554
	H4        C_6_3     C_3_3      108.6(8) 13_556 1_555   1_555
	H4        C_6_3     C_4_3      100.5(7) 13_556 1_555   4_655
	H4        C_6_3     C_2_3      152.0(10) 13_556 1_555   4_655
	H4        C_6_3     C_3        130.0(14) 13_556 1_555  31_445
	H4        C_6_3     C_3        128.4(15) 13_556 1_555  19_645
	H4        C_6_3     C_2_3      137.8(9) 13_556 1_555   1_555
	H4        C_6_3     D_1_3      161.5(8) 13_556 1_555   1_555
	H4        C_6_3     D_5        114.3(18) 13_556 1_555   6_665
	H4        C_6_3     D_1_3      153.1(16) 13_556 1_555   4_655
	H4        C_6_3     C_1_4      117.0(14) 13_556 1_555  22_554
	H4        C_6_3     C_1_4      115.7(14) 13_556 1_555  26_554
	H4        C_6_3     C_2        119.3(18) 13_556 1_555  31_445
	H4        C_6_3     C_1_3      176.3(14) 13_556 1_555   4_655
	H4        C_6_3     C_1_3      164.6(12) 13_556 1_555   1_555
	H5        C_6_3     C_3_3      134.4(9) 12_555 1_555   4_655
	H5        C_6_3     D_4_5      148.1(9) 12_555 1_555  12_555
	H5        C_6_3     C_6_4      121.8(10) 12_555 1_555  22_554
	H5        C_6_3     C_2_4      119.4(11) 12_555 1_555  26_554
	H5        C_6_3     C_4_3      142.8(8) 12_555 1_555   4_655
	H5        C_6_3     C_6        100.0(14) 12_555 1_555  19_645
	H5        C_6_3     D_4        117.4(14) 12_555 1_555  10_565
	H5        C_6_3     C_2_3      120.2(9) 12_555 1_555   4_655
	H5        C_6_3     D_3_5      108.8(11) 12_555 1_555  12_555
	H5        C_6_3     D_3_5      104.0(10) 12_555 1_555   8_655
	H5        C_6_3     D_5_3      126.2(15) 12_555 1_555   4_655
	H5        C_6_3     D_1_3      102.6(7) 12_555 1_555   1_555
	H5        C_6_3     D_1        115.7(15) 12_555 1_555  31_445
	H5        C_6_3     C_1_4      109.9(16) 12_555 1_555  22_554
	H5        C_6_3     C_1_4      105.2(16) 12_555 1_555  26_554
	H5        C_6_3     D_2        148.2(15) 12_555 1_555  31_445
	H5        C_6_3     C_5_3      143.3(14) 12_555 1_555   4_655
	H5        C_6_3     C_1        101.7(17) 12_555 1_555  31_445
	H5        C_6_3     C_2        118.4(18) 12_555 1_555  31_445
	H5        C_6_3     C_1_3      109.8(18) 12_555 1_555   4_655
	H5        C_6_3     C_1_3      93.4(9) 12_555 1_555   1_555
	H5        C_6_3     D_6_3      107.1(11) 12_555 1_555   1_555
	C_4       C_6_3     H5         112.6(11) 10_565 1_555  12_555
	C_4       C_6_3     C_3_3      109.1(10) 10_565 1_555   4_655
	C_4       C_6_3     C_6_4      125.3(14) 10_565 1_555  22_554
	C_4       C_6_3     C_2_4      118.8(13) 10_565 1_555  26_554
	C_4       C_6_3     D_6_4      157.1(14) 10_565 1_555  26_554
	C_4       C_6_3     C_6_4      156.8(16) 10_565 1_555  26_554
	C_4       C_6_3     D_2_4      136.4(13) 10_565 1_555  22_554
	C_4       C_6_3     C_2_4      145.6(13) 10_565 1_555  22_554
	C_4       C_6_3     C_3_3      162.1(9) 10_565 1_555   1_555
	C_4       C_6_3     C_4_3      103.5(11) 10_565 1_555   4_655
	C_4       C_6_3     D_4_5      133.4(12) 10_565 1_555   8_655
	C_4       C_6_3     C_2_3      106.0(10) 10_565 1_555   4_655
	C_4       C_6_3     D_3_5      132.2(14) 10_565 1_555  12_555
	C_4       C_6_3     D_3_5      136.3(14) 10_565 1_555   8_655
	C_4       C_6_3     C_2_3      132.2(9) 10_565 1_555   1_555
	C_4       C_6_3     C_4_3      167.7(8) 10_565 1_555   1_555
	C_4       C_6_3     D_5_3      111.7(9) 10_565 1_555   1_555
	C_4       C_6_3     C_1_4      135.1(19) 10_565 1_555  22_554
	C_4       C_6_3     C_1_4      139.7(19) 10_565 1_555  26_554
	C_4       C_6_3     C_5_3      137.8(9) 10_565 1_555   1_555
	C_4       C_6_3     C_1_3      102.2(9) 10_565 1_555   1_555
	D_2_4     C_6_3     C_4        100.0(12) 26_554 1_555  10_565
	D_2_4     C_6_3     H5         127.2(12) 26_554 1_555  12_555
	D_2_4     C_6_3     H4         150.4(13) 26_554 1_555  13_556
	D_2_4     C_6_3     C_4        136.6(12) 26_554 1_555   6_665
	D_2_4     C_6_3     C_5        108.1(12) 26_554 1_555   6_665
	D_2_4     C_6_3     C_6        117.5(15) 26_554 1_555  19_645
	D_2_4     C_6_3     D_4_5      124.2(13) 26_554 1_555   8_655
	D_2_4     C_6_3     D_4        107.4(16) 26_554 1_555  10_565
	D_2_4     C_6_3     C_6        138.8(14) 26_554 1_555  31_445
	D_2_4     C_6_3     D_4        157.0(13) 26_554 1_555   6_665
	D_2_4     C_6_3     D_5_3      129.6(10) 26_554 1_555   1_555
	D_2_4     C_6_3     D_1        116.5(19) 26_554 1_555  31_445
	D_2_4     C_6_3     C_1        119.0(18) 26_554 1_555  31_445
	D_2_4     C_6_3     C_1        138.0(17) 26_554 1_555  19_645
	D_2_4     C_6_3     C_5_3      111.6(10) 26_554 1_555   1_555
	D_2_4     C_6_3     D_6_3      114.8(13) 26_554 1_555   1_555
	C_4       C_6_3     H4         108.5(11) 31_445 1_555  13_556
	C_4       C_6_3     C_3_3      124.0(8) 31_445 1_555   4_655
	C_4       C_6_3     D_4_5      135.0(10) 31_445 1_555  12_555
	C_4       C_6_3     C_6_4      150.5(12) 31_445 1_555  22_554
	C_4       C_6_3     C_2_4      116.6(11) 31_445 1_555  26_554
	C_4       C_6_3     D_6_4      141.9(16) 31_445 1_555  26_554
	C_4       C_6_3     C_6_4      144.1(13) 31_445 1_555  26_554
	C_4       C_6_3     C_2_4      111.3(12) 31_445 1_555  22_554
	C_4       C_6_3     C_3_3      114.4(12) 31_445 1_555   1_555
	C_4       C_6_3     C_4_3      143.2(11) 31_445 1_555   4_655
	C_4       C_6_3     D_4_5      121.0(14) 31_445 1_555   8_655
	C_4       C_6_3     C_2_3      99.5(8) 31_445 1_555   4_655
	C_4       C_6_3     D_3_5      168.3(14) 31_445 1_555  12_555
	C_4       C_6_3     D_3_5      166.5(14) 31_445 1_555   8_655
	C_4       C_6_3     C_4_3      131.9(13) 31_445 1_555   1_555
	C_4       C_6_3     D_5_3      137.6(10) 31_445 1_555   4_655
	C_4       C_6_3     D_5_3      130.2(9) 31_445 1_555   1_555
	C_4       C_6_3     C_1_4      132.1(15) 31_445 1_555  22_554
	C_4       C_6_3     C_1_4      131.5(15) 31_445 1_555  26_554
	C_4       C_6_3     C_5_3      143.7(17) 31_445 1_555   4_655
	C_4       C_6_3     C_5_3      138.0(11) 31_445 1_555   1_555
	D_3       C_6_3     H4         147.3(13) 31_445 1_555  13_556
	D_3       C_6_3     D_4_5      115.1(15) 31_445 1_555  12_555
	D_3       C_6_3     C_6_4      110.7(13) 31_445 1_555  22_554
	D_3       C_6_3     D_6_4      136.2(17) 31_445 1_555  26_554
	D_3       C_6_3     C_6_4      119.7(14) 31_445 1_555  26_554
	D_3       C_6_3     C_4_3      105.8(11) 31_445 1_555   4_655
	D_3       C_6_3     D_4_5      147.0(18) 31_445 1_555   8_655
	D_3       C_6_3     D_3_5      131.1(15) 31_445 1_555  12_555
	D_3       C_6_3     D_3_5      132.9(16) 31_445 1_555   8_655
	D_3       C_6_3     C_4_3      126.3(14) 31_445 1_555   1_555
	D_3       C_6_3     D_5_3      170.1(10) 31_445 1_555   1_555
	D_3       C_6_3     C_5_3      155.1(15) 31_445 1_555   1_555
	C_2_4     C_1_4     D_1_4      112.5(14) 14_555 1_555   1_555
	C_6_4     C_1_4     C_2_4      120.4(3) 14_555 1_555  14_555
	C_6_4     C_1_4     D_1_4      127.1(11) 14_555 1_555   1_555
	C_3_3     C_1_4     C_6_4      118.1(18) 22_555 1_555   1_555
	C_3_3     C_1_4     D_1_4      112.9(19) 22_555 1_555   1_555
	C_5_3     C_1_4     C_6_4      104.0(19) 24_545 1_555  14_555
	C_5_3     C_1_4     C_6_4      103.9(19) 22_555 1_555   1_555
	D_2_4     C_1_4     C_5_3      141.0(18) 14_555 1_555  22_555
	D_2_4     C_1_4     C_6_3      100.9(17) 14_555 1_555  22_555
	D_2_4     C_1_4     C_6_4      148.3(12) 14_555 1_555  14_555
	D_2_4     C_1_4     C_4_3      165.4(19)  1_555 1_555  24_545
	D_2_4     C_1_4     C_3_3      118.2(19)  1_555 1_555  24_545
	D_2_4     C_1_4     C_6_4      146.1(3)  1_555 1_555   1_555
	D_2_4     C_1_4     D_1_4      93.9(3)  1_555 1_555   1_555
	D_6_4     C_1_4     D_2_4      172.2(6)  1_555 1_555   1_555
	D_6_4     C_1_4     C_4_3      103.4(17)  1_555 1_555  22_555
	D_6_4     C_1_4     C_3_3      137.8(16)  1_555 1_555  22_555
	D_6_4     C_1_4     C_2_4      146.1(3)  1_555 1_555   1_555
	D_6_4     C_1_4     D_1_4      93.9(3)  1_555 1_555   1_555
	D_6_4     C_1_4     D_2_4      170.7(11) 14_555 1_555  14_555
	D_6_4     C_1_4     C_4_3      103.9(18) 14_555 1_555  24_545
	D_6_4     C_1_4     C_2_4      144.1(11) 14_555 1_555  14_555
	D_6_4     C_1_4     D_1_4      103.3(14) 14_555 1_555   1_555
	C_3_4     C_1_4     D_6_4      114.4(9) 14_555 1_555  14_555
	C_3_4     C_1_4     C_5_3      160.3(18) 14_555 1_555  22_555
	C_3_4     C_1_4     C_6_4      90.5(3) 14_555 1_555  14_555
	C_3_4     C_1_4     D_1_4      142.0(15) 14_555 1_555   1_555
	C_3_4     C_1_4     D_6_4      116.1(3)  1_555 1_555   1_555
	C_3_4     C_1_4     C_5_3      161.7(19)  1_555 1_555  24_545
	C_5_4     C_1_4     D_2_4      116.1(3)  1_555 1_555   1_555
	C_5_4     C_1_4     C_5_3      117.1(18)  1_555 1_555  22_555
	C_5_4     C_1_4     C_6_3      151.6(19)  1_555 1_555  22_555
	C_5_4     C_1_4     D_1_4      158.7(8)  1_555 1_555  14_555
	C_1_5     C_1_4     D_2_4      141.9(14) 32_556 1_555   1_555
	C_1_5     C_1_4     C_5_3      109.6(18) 32_556 1_555  22_555
	C_1_5     C_1_4     C_4_3      102.8(19) 32_556 1_555  22_555
	C_1_5     C_1_4     C_2_4      115.9(14) 32_556 1_555   1_555
	C_1_5     C_1_4     D_1_4      123.9(13) 32_556 1_555   1_555
	C_5_4     C_1_4     D_2_4      118.7(14) 14_555 1_555  14_555
	C_5_4     C_1_4     C_6_3      149.4(19) 14_555 1_555  24_545
	C_5_4     C_1_4     C_2_4      90.5(3) 14_555 1_555  14_555
	C_5_4     C_1_4     D_1_4      156.2(8) 14_555 1_555   1_555
	D_3_3     C_1_4     D_6_4      129.4(15) 24_545 1_555  14_555
	D_3_3     C_1_4     D_2_4      111.8(14) 24_545 1_555   1_555
	D_3_3     C_1_4     C_5_3      100.2(19) 24_545 1_555  24_545
	D_3_3     C_1_4     D_1_4      118.7(17) 24_545 1_555   1_555
	D_2_3     C_1_4     C_5_4      111.2(16) 24_545 1_555  14_555
	D_2_3     C_1_4     C_5_4      102.5(15) 24_545 1_555   1_555
	D_2_3     C_1_4     D_6_4      119.6(16) 24_545 1_555   1_555
	D_2_3     C_1_4     C_6_3      103.5(18) 24_545 1_555  22_555
	D_2_3     C_1_4     C_6_4      114.4(15) 24_545 1_555   1_555
	C_3_5     C_1_4     C_3_4      107.5(15) 18_555 1_555   1_555
	C_3_5     C_1_4     D_2_4      151.5(15) 18_555 1_555   1_555
	C_3_5     C_1_4     C_2_4      133.6(15) 18_555 1_555   1_555
	C_3_5     C_1_4     D_1_4      105.8(18) 18_555 1_555  14_555
	D_1_5     C_1_4     D_2_4      117.7(12) 32_556 1_555   1_555
	D_1_5     C_1_4     C_5_3      103.7(19) 32_556 1_555  24_545
	D_1_5     C_1_4     D_1_4      144.0(13) 32_556 1_555   1_555
	D_2_3     C_1_4     C_5_4      110.9(15) 22_555 1_555   1_555
	D_2_3     C_1_4     D_6_4      153.9(16) 22_555 1_555   1_555
	D_2_3     C_1_4     C_6_3      102.4(18) 22_555 1_555  24_545
	D_2_3     C_1_4     C_6_4      136.9(16) 22_555 1_555   1_555
	C_1_5     C_1_4     D_2_3      104.5(18) 19_546 1_555  22_555
	C_1_5     C_1_4     D_2_4      142.9(15) 19_546 1_555  14_555
	C_1_5     C_1_4     C_5_3      108.7(18) 19_546 1_555  24_545
	C_1_5     C_1_4     C_2_4      115.0(14) 19_546 1_555  14_555
	C_1_5     C_1_4     D_1_4      132.4(13) 19_546 1_555   1_555
	C_3_5     C_1_4     D_3_3      111.9(18) 20_545 1_555  24_545
	C_3_5     C_1_4     C_3_4      108.0(15) 20_545 1_555  14_555
	C_3_5     C_1_4     D_2_4      115.6(15) 20_545 1_555   1_555
	C_3_5     C_1_4     C_2_4      105.6(15) 20_545 1_555   1_555
	C_3_5     C_1_4     D_1_4      103.9(14) 20_545 1_555   1_555
	D_3_3     C_1_4     C_3_5      109.3(17) 22_555 1_555  18_555
	D_3_3     C_1_4     D_6_4      128.4(13) 22_555 1_555   1_555
	D_3_3     C_1_4     D_2_4      110.6(16) 22_555 1_555  14_555
	D_3_3     C_1_4     C_6_4      104.8(14) 22_555 1_555   1_555
	D_3_3     C_1_4     D_1_4      130.2(16) 22_555 1_555   1_555
	D_2       C_1_4     C_3_5      103.1(19)  5_666 1_555  18_555
	D_2       C_1_4     C_1_5      110.0(19)  5_666 1_555  32_556
	D_2       C_1_4     C_3_4      145.1(18)  5_666 1_555   1_555
	D_2       C_1_4     D_6_4      131.1(16)  5_666 1_555  14_555
	D_2       C_1_4     D_2_4      101.0(19)  5_666 1_555   1_555
	D_2       C_1_4     C_6_4      153.4(17)  5_666 1_555  14_555
	D_2       C_1_4     C_6_4      108.7(19)  5_666 1_555   1_555
	D_2       C_1_4     C_2_4      123.4(18)  5_666 1_555   1_555
	D_1_5     C_1_4     D_2_4      118.8(13) 19_546 1_555  14_555
	D_1_5     C_1_4     D_1_4      154.2(12) 19_546 1_555   1_555
	D_3_4     C_1_4     C_3_5      120.8(18) 10_555 1_555  20_545
	D_3_4     C_1_4     C_3_5      104.9(19) 10_555 1_555  18_555
	D_3_4     C_1_4     D_6_4      125.2(10) 10_555 1_555  14_555
	D_3_4     C_1_4     C_6_4      101.4(4) 10_555 1_555  14_555
	D_3_4     C_1_4     D_1_4      131.5(15) 10_555 1_555   1_555
	D_2       C_1_4     D_3_4      132.9(16)  7_646 1_555  10_555
	D_2       C_1_4     D_1_5      114.3(19)  7_646 1_555  19_546
	D_2       C_1_4     C_1_5      104.3(18)  7_646 1_555  19_546
	D_2       C_1_4     C_3_5      122.2(19)  7_646 1_555  18_555
	D_2       C_1_4     C_5_4      157.3(18)  7_646 1_555   1_555
	D_2       C_1_4     C_3_4      107.4(19)  7_646 1_555   1_555
	D_2       C_1_4     C_3_4      143.4(19)  7_646 1_555  14_555
	D_2       C_1_4     D_6_4      132.1(18)  7_646 1_555   1_555
	D_2       C_1_4     D_2_4      101.1(19)  7_646 1_555  14_555
	D_2       C_1_4     C_6_4      153.2(18)  7_646 1_555   1_555
	D_4_3     C_1_4     D_2_3      112.6(19) 24_545 1_555  24_545
	D_4_3     C_1_4     C_3_4      114.4(15) 24_545 1_555   1_555
	D_4_3     C_1_4     D_2_4      168.4(16) 24_545 1_555   1_555
	D_4_3     C_1_4     C_2_4      144.0(15) 24_545 1_555   1_555
	D_1_3     C_1_4     D_4_3      120.0(18) 22_555 1_555  24_545
	D_1_3     C_1_4     D_1_5      142.1(19) 22_555 1_555  19_546
	D_1_3     C_1_4     D_3_3      108.6(16) 22_555 1_555  22_555
	D_1_3     C_1_4     D_3_3      101.1(18) 22_555 1_555  24_545
	D_1_3     C_1_4     C_5_4      156.2(18) 22_555 1_555  14_555
	D_1_3     C_1_4     C_5_4      152.2(17) 22_555 1_555   1_555
	D_1_3     C_1_4     C_3_4      113.0(17) 22_555 1_555   1_555
	D_1_3     C_1_4     C_3_4      109.1(18) 22_555 1_555  14_555
	D_1_3     C_1_4     D_6_4      122.8(17) 22_555 1_555   1_555
	D_1_3     C_1_4     C_6_4      142.7(17) 22_555 1_555   1_555
	D_1_3     C_1_4     D_4_3      132.4(19) 24_545 1_555  24_545
	D_1_3     C_1_4     D_3_4      102.1(15) 24_545 1_555  10_555
	D_1_3     C_1_4     D_1_5      131.7(19) 24_545 1_555  19_546
	D_1_3     C_1_4     C_3_5      135.2(19) 24_545 1_555  20_545
	D_1_3     C_1_4     D_3_3      112.0(17) 24_545 1_555  24_545
	D_1_3     C_1_4     C_5_4      159.0(17) 24_545 1_555   1_555
	D_1_3     C_1_4     C_3_4      106.4(17) 24_545 1_555   1_555
	D_1_3     C_1_4     C_3_4      114.7(17) 24_545 1_555  14_555
	D_1_3     C_1_4     D_6_4      134.2(17) 24_545 1_555   1_555
	D_1_3     C_1_4     C_6_4      156.1(17) 24_545 1_555   1_555
	D_3_4     C_1_4     D_1_3      100.7(15) 12_555 1_555  22_555
	D_3_4     C_1_4     D_4_3      124.2(18) 12_555 1_555  24_545
	D_3_4     C_1_4     D_2        133.9(17) 12_555 1_555   5_666
	D_3_4     C_1_4     C_3_5      119.9(18) 12_555 1_555  18_555
	D_3_4     C_1_4     D_6_4      126.9(5) 12_555 1_555   1_555
	D_3_4     C_1_4     C_1_3      106.0(19) 12_555 1_555  24_545
	D_3_4     C_1_4     C_6_4      100.9(3) 12_555 1_555   1_555
	D_3_4     C_1_4     D_1_4      138.7(4) 12_555 1_555   1_555
[truncated: 459,399 more chars]
