# Supplementary material for: Trace benzene capture by decoration of structural defects in metal–organic framework materials
Source: Nat Mater. 2024 Oct 29;23(11):1531–8. doi: 10.1038/s41563-024-02029-1 (PMC11525167; doi:10.1038/s41563-024-02029-1)
Supplement: Supplementary file 2 — Crystallographic data (11 CIFs) and checkCIF reports. [file 41563_2024_2029_MOESM2_ESM.zip › cifs and check cif reports/C6D6@MIL-125-Zn-low.cif]

data_C6D6-MIL-125-Zn-low

_chemical_name_mineral              C6D6@MIL-125-Zn-low
_chemical_formula_weight            1689.41
_chemical_formula_sum               "C48 H27.48 O34.43 Ti6.95 Zn1.04, 1.376(C6 D6)"
_chemical_formula_moiety            "C56.26 D8.26 H28.52 O35.48 Ti6.95 Zn1.04"
_space_group_crystal_system         tetragonal
_symmetry_space_group_name_H-M      I4/mmm
_symmetry_space_group_name_Hall     "-I 4 2"

loop_
	_symmetry_equiv_pos_as_xyz
	"x, y, z"
	"-x, -y, z"
	"-x, y, -z"
	"-x, y, z"
	"-y, -x, -z"
	"-y, -x, z"
	"-y, x, -z"
	"-y, x, z"
	"y, -x, -z"
	"y, -x, z"
	"y, x, -z"
	"y, x, z"
	"x, -y, -z"
	"x, -y, z"
	"x, y, -z"
	"-x, -y, -z"
	"x+1/2, y+1/2, z+1/2"
	"-x+1/2, -y+1/2, z+1/2"
	"-x+1/2, y+1/2, -z+1/2"
	"-x+1/2, y+1/2, z+1/2"
	"-y+1/2, -x+1/2, -z+1/2"
	"-y+1/2, -x+1/2, z+1/2"
	"-y+1/2, x+1/2, -z+1/2"
	"-y+1/2, x+1/2, z+1/2"
	"y+1/2, -x+1/2, -z+1/2"
	"y+1/2, -x+1/2, z+1/2"
	"y+1/2, x+1/2, -z+1/2"
	"y+1/2, x+1/2, z+1/2"
	"x+1/2, -y+1/2, -z+1/2"
	"x+1/2, -y+1/2, z+1/2"
	"x+1/2, y+1/2, -z+1/2"
	"-x+1/2, -y+1/2, -z+1/2"

_cell_length_a                      18.64607(12)
_cell_length_b                      18.64607(12)
_cell_length_c                      18.1348(2)
_cell_angle_alpha                   90
_cell_angle_beta                    90
_cell_angle_gamma                   90
_cell_volume                        6305.03(11)
_cell_formula_units_Z               2
_cell_measurement_temperature       10

_pd_char_colour                  'white powder'
_pd_spec_mount_mode              transmission
_pd_spec_shape                   cylinder
_pd_spec_size_axial              '65 mm'
_pd_spec_size_thick              '8 mm'

_pd_spec_mounting                
;                                       
ISIS vanadium sample can equipped with gas handling equipment 
and cartridge heaters, sealed with compressed indium wire.
;

_pd_instr_location               
; 
WISH is situated on E8 of the second target station of the ISIS neutron source,
located at the Rutherford Appleton Laboratory, Didcot, UK.
;

_pd_meas_special_details         
;
Time of flight method using a pulsed neutron source
;
_pd_meas_scan_method             tof

_pd_instr_dist_src/spec          40000
_pd_instr_dist_spec/detc         2200
_pd_meas_2theta_fixed            10-170

_diffrn_ambient_temperature      10
_diffrn_radiation_probe          neutron
_diffrn_source                   'ISIS TS2'
_diffrn_source_target            'Tungsten'
_diffrn_source_type              'ISIS WISH diffractometer'
_diffrn_radiation_type           neutron
_diffrn_measurement_device_type  'ISIS WISH diffractometer'
_diffrn_detector                 '1520 pixellated 3He tubes'

_exptl_crystal_density_diffrn       0.8899
_computing_structure_refinement     TOPAS
_pd_proc_ls_profile_function        pseudo-Voigt
_pd_proc_ls_background_function     Chebyshev
_refine_ls_goodness_of_fit_all      3.259
_pd_proc_ls_prof_R_factor           0.865
_pd_proc_ls_prof_wR_factor          1.069
_pd_proc_ls_prof_wR_expected        0.328
_refine_ls_R_factor_all             0.15986
_refine_ls_structure_factor_coef    Inet
_refine_ls_matrix_type              fullcycle
_refine_ls_weighting_scheme         sigma
_refine_ls_hydrogen_treatment       mixed
_refine_ls_extinction_method        none
_refine_ls_number_parameters        128
_refine_ls_shift/su_max             0.0333


loop_
	_atom_site_label
	_atom_site_type_symbol
	_atom_site_symmetry_multiplicity
	_atom_site_fract_x
	_atom_site_fract_y
	_atom_site_fract_z
	_atom_site_occupancy
	_atom_site_B_iso_or_equiv
	O5  O  16  0.5  0.696(2)  0.145(2)  0.131(7)  1.0(12)  
	H7  H  32  0.462(4)  0.665(6)  0.162(2)  0.065(3)  1.2(14)  
	Zn  Zn  32  0.218(3)  0.041(4)  0.452(4)  0.065(3)  5(2)  
	Ti  Ti  16  0.2016(5)  0.0754(4)  0.5  0.869(7)  0.1(2)  
	O2  O  16  0.1930(4)  0  0.4307(4)  0.869(7)  1.47(8)  
	O4  O  8  0.1077(4)  0.1077(4)  0.5  0.869(7)  2.05(8)  
	H4O  H  8  0.0656(7)  0.0656(7)  0.5  0.869(7)  1.77(9)  
	O1  O  16  0.3126(3)  0.06035(17)  0.5  1  2.50(14)  
	C1  C  8  0.3459(2)  0  0.5  1  2.50(14)  
	C2  C  8  0.4241(3)  0  0.5  1  2.50(14)  
	C3  C  32  0.4621(3)  -0.06527(13)  0.5097(4)  0.5  2.50(14)  
	H4  H  32  0.4330(3)  -0.1153(3)  0.5172(7)  0.5  3.00(16)  
	O3  O  32  0.23230(19)  0.14696(14)  0.4204(3)  1  3.89(12)  
	C4  C  16  0.20052(8)  0.20052(8)  0.39001(17)  1  3.89(12)  
	C5  C  16  0.22604(12)  0.22604(12)  0.3188(2)  1  3.89(12)  
	C6  C  32  0.1961(4)  0.2889(3)  0.2871(4)  0.5  3.89(12)  
	H5  H  32  0.1541(7)  0.3180(6)  0.3160(5)  0.5  4.67(14)  
	C66  C  32  0.2809(4)  0.1880(3)  0.2810(4)  0.5  3.89(12)  
	H55  H  32  0.3038(7)  0.1399(6)  0.3053(5)  0.5  4.67(14)  
	C_1  C  32  0.9343(18)  0.2223(17)  0.016(2)  0.0236(7)  1.0(10)  
	C_2  C  32  0.8748(19)  0.2578(17)  0.0483(18)  0.0236(7)  1.0(10)  
	C_3  C  32  0.8172(18)  0.2172(17)  0.0782(18)  0.0236(7)  1.0(10)  
	C_4  C  32  0.8193(18)  0.1411(17)  0.076(2)  0.0236(7)  1.0(10)  
	C_5  C  32  0.8788(19)  0.1057(17)  0.0432(18)  0.0236(7)  1.0(10)  
	C_6  C  32  0.9364(18)  0.1463(17)  0.0134(18)  0.0236(7)  1.0(10)  
	D_1  D  32  0.973(2)  0.250(2)  -0.004(3)  0.0236(7)  1.0(10)  
	D_2  D  32  0.873(3)  0.309(2)  0.050(2)  0.0236(7)  1.0(10)  
	D_3  D  32  0.777(2)  0.241(2)  0.100(2)  0.0236(7)  1.0(10)  
	D_4  D  32  0.781(2)  0.114(2)  0.096(3)  0.0236(7)  1.0(10)  
	D_5  D  32  0.880(3)  0.055(2)  0.041(2)  0.0236(7)  1.0(10)  
	D_6  D  32  0.976(2)  0.123(2)  -0.008(2)  0.0236(7)  1.0(10)  
	C_1_1  C  32  0.098(3)  0.133(3)  0.4578(18)  0.0222(4)  1.0(10)  
	C_2_1  C  32  0.069(3)  0.086(3)  0.5117(18)  0.0222(4)  1.0(10)  
	C_3_1  C  32  0.026(3)  0.027(3)  0.4897(18)  0.0222(4)  1.0(10)  
	C_4_1  C  32  0.012(3)  0.015(3)  0.4137(18)  0.0222(4)  1.0(10)  
	C_5_1  C  32  0.042(3)  0.062(3)  0.3598(18)  0.0222(4)  1.0(10)  
	C_6_1  C  32  0.085(3)  0.120(3)  0.3818(18)  0.0222(4)  1.0(10)  
	D_1_1  D  32  0.127(4)  0.172(4)  0.473(2)  0.0222(4)  1.0(10)  
	D_2_1  D  32  0.078(3)  0.094(3)  0.563(2)  0.0222(4)  1.0(10)  
	D_3_1  D  32  0.006(4)  -0.004(4)  0.526(2)  0.0222(4)  1.0(10)  
	D_4_1  D  32  -0.017(4)  -0.024(4)  0.399(2)  0.0222(4)  1.0(10)  
	D_5_1  D  32  0.032(3)  0.053(3)  0.309(2)  0.0222(4)  1.0(10)  
	D_6_1  D  32  0.105(4)  0.152(4)  0.346(2)  0.0222(4)  1.0(10)  
	C_1_2  C  32  0.468(2)  0.930(2)  0.1800(19)  0.0257(11)  5.0(14)  
	C_2_2  C  32  0.417(3)  0.967(2)  0.136(2)  0.0257(11)  5.0(14)  
	C_3_2  C  32  0.362(2)  0.929(2)  0.099(2)  0.0257(11)  5.0(14)  
	C_4_2  C  32  0.356(2)  0.854(2)  0.1073(19)  0.0257(11)  5.0(14)  
	C_5_2  C  32  0.407(3)  0.816(2)  0.152(2)  0.0257(11)  5.0(14)  
	C_6_2  C  32  0.462(2)  0.854(2)  0.188(2)  0.0257(11)  5.0(14)  
	D_1_2  D  32  0.505(3)  0.955(3)  0.204(3)  0.0257(11)  5.0(14)  
	D_2_2  D  32  0.421(4)  1.018(3)  0.130(3)  0.0257(11)  5.0(14)  
	D_3_2  D  32  0.328(3)  0.954(3)  0.070(3)  0.0257(11)  5.0(14)  
	D_4_2  D  32  0.319(3)  0.828(3)  0.083(3)  0.0257(11)  5.0(14)  
	D_5_2  D  32  0.403(4)  0.766(3)  0.157(3)  0.0257(11)  5.0(14)  
	D_6_2  D  32  0.496(3)  0.829(3)  0.218(3)  0.0257(11)  5.0(14)  
	C_1_3  C  32  0.343(3)  0.492(3)  0.226(3)  0.0145(7)  1.0(17)  
	C_2_3  C  32  0.276(4)  0.524(3)  0.246(3)  0.0145(7)  1.0(17)  
	C_3_3  C  32  0.217(3)  0.479(4)  0.265(3)  0.0145(7)  1.0(17)  
	C_4_3  C  32  0.224(3)  0.404(3)  0.264(3)  0.0145(7)  1.0(17)  
	C_5_3  C  32  0.291(4)  0.372(3)  0.244(3)  0.0145(7)  1.0(17)  
	C_6_3  C  32  0.350(3)  0.416(4)  0.225(3)  0.0145(7)  1.0(17)  
	D_1_3  D  32  0.382(4)  0.521(4)  0.213(4)  0.0145(7)  1.0(17)  
	D_2_3  D  32  0.271(5)  0.574(4)  0.246(4)  0.0145(7)  1.0(17)  
	D_3_3  D  32  0.172(4)  0.500(5)  0.278(4)  0.0145(7)  1.0(17)  
	D_4_3  D  32  0.184(4)  0.374(4)  0.277(4)  0.0145(7)  1.0(17)  
	D_5_3  D  32  0.296(5)  0.321(4)  0.244(4)  0.0145(7)  1.0(17)  
	D_6_3  D  32  0.395(4)  0.395(5)  0.212(4)  0.0145(7)  1.0(17)  


loop_
	_geom_bond_atom_site_label_1
	_geom_bond_atom_site_label_2
	_geom_bond_distance
	_geom_bond_site_symmetry_1
	_geom_bond_site_symmetry_2
	O5  O2  1.38(4)  1_555  23_555  
	O5  C_1_3  1.64(7)  1_555  10_565  
	O5  C_1_3  1.64(7)  1_555  6_665  
	O5  C_2_3  1.94(6)  1_555  6_665  
	O5  C_2_3  1.94(6)  1_555  10_565  
	O5  Zn  1.96(8)  1_555  27_555  
	O5  Zn  1.96(8)  1_555  23_555  
	H7  C_1_3  1.31(8)  1_555  10_565  
	H7  C_6_1  1.43(6)  1_555  19_555  
	H7  C_6_3  1.46(7)  1_555  10_565  
	H7  C_1_3  1.46(9)  1_555  6_665  
	Zn  O2  0.98(7)  1_555  1_555  
	Zn  Ti  1.13(7)  1_555  1_555  
	Zn  Zn  1.53(14)  1_555  14_555  
	Zn  Zn  1.75(16)  1_555  15_556  
	Zn  D_1_1  1.86(11)  1_555  12_555  
	Zn  C_1_1  1.92(9)  1_555  12_555  
	Zn  O5  1.96(8)  1_555  25_455  
	Zn  O1  1.99(7)  1_555  1_555  
	Zn  O3  2.07(7)  1_555  1_555  
	Zn  O2  2.31(8)  1_555  13_556  
	Zn  Zn  2.33(15)  1_555  13_556  
	Zn  Ti  2.36(7)  1_555  13_556  
	Zn  C_6_1  2.37(9)  1_555  12_555  
	Ti  Zn  1.13(7)  1_555  15_556  
	Ti  Zn  1.13(7)  1_555  1_555  
	Ti  D_1_1  1.22(8)  1_555  12_555  
	Ti  D_1_1  1.22(8)  1_555  11_556  
	Ti  C_1_1  1.55(5)  1_555  11_556  
	Ti  C_1_1  1.55(5)  1_555  12_555  
	Ti  O4  1.852(10)  1_555  1_555  
	Ti  O2  1.892(8)  1_555  13_556  
	Ti  O2  1.892(8)  1_555  1_555  
	Ti  O3  2.047(8)  1_555  1_555  
	Ti  O3  2.047(8)  1_555  15_556  
	Ti  O1  2.088(11)  1_555  1_555  
	Ti  C_2_1  2.17(5)  1_555  12_555  
	Ti  C_2_1  2.17(5)  1_555  11_556  
	Ti  C_1_1  2.33(6)  1_555  15_556  
	Ti  C_1_1  2.33(6)  1_555  1_555  
	Ti  Zn  2.36(7)  1_555  13_556  
	Ti  Zn  2.36(7)  1_555  14_555  
	Ti  C_2_1  2.49(5)  1_555  1_555  
	Ti  C_2_1  2.49(5)  1_555  15_556  
	Ti  C_6_1  2.63(4)  1_555  11_556  
	Ti  C_6_1  2.63(4)  1_555  12_555  
	Ti  Ti  2.812(16)  1_555  13_556  
	O2  Zn  0.98(7)  1_555  14_555  
	O2  Zn  0.98(7)  1_555  1_555  
	O2  O5  1.38(4)  1_555  25_455  
	O2  Ti  1.892(8)  1_555  13_556  
	O2  Ti  1.892(8)  1_555  1_555  
	O2  Zn  2.31(8)  1_555  13_556  
	O2  Zn  2.31(8)  1_555  15_556  
	O4  C_1_1  0.91(4)  1_555  15_556  
	O4  C_1_1  0.91(4)  1_555  11_556  
	O4  C_1_1  0.91(4)  1_555  1_555  
	O4  C_1_1  0.91(4)  1_555  12_555  
	O4  H4O  1.110(17)  1_555  1_555  
	O4  D_2_1  1.29(4)  1_555  1_555  
	O4  D_2_1  1.29(4)  1_555  12_555  
	O4  D_2_1  1.29(4)  1_555  11_556  
	O4  D_2_1  1.29(4)  1_555  15_556  
	O4  D_1_1  1.35(5)  1_555  1_555  
	O4  D_1_1  1.35(5)  1_555  12_555  
	O4  D_1_1  1.35(5)  1_555  15_556  
	O4  D_1_1  1.35(5)  1_555  11_556  
	O4  Ti  1.852(10)  1_555  11_556  
	O4  Ti  1.852(10)  1_555  1_555  
	H4O  C_3_1  1.05(5)  1_555  11_556  
	H4O  C_3_1  1.05(5)  1_555  15_556  
	H4O  C_3_1  1.05(5)  1_555  1_555  
	H4O  C_3_1  1.05(5)  1_555  12_555  
	H4O  O4  1.110(17)  1_555  1_555  
	H4O  C_1_1  1.59(5)  1_555  12_555  
	H4O  C_1_1  1.59(5)  1_555  1_555  
	H4O  C_1_1  1.59(5)  1_555  15_556  
	H4O  C_1_1  1.59(5)  1_555  11_556  
	O1  C1  1.285(3)  1_555  1_555  
	O1  Zn  1.99(7)  1_555  15_556  
	O1  Zn  1.99(7)  1_555  1_555  
	O1  Ti  2.088(11)  1_555  1_555  
	C1  O1  1.285(3)  1_555  1_555  
	C1  O1  1.285(3)  1_555  13_556  
	C1  C2  1.457(3)  1_555  1_555  
	C2  C3  1.420(3)  1_555  15_556  
	C2  C3  1.420(3)  1_555  1_555  
	C2  C3  1.420(3)  1_555  13_556  
	C2  C3  1.420(3)  1_555  14_555  
	C2  C1  1.457(3)  1_555  1_555  
	C3  H4  1.088(6)  1_555  1_555  
	C3  H4  1.184(9)  1_555  15_556  
	C3  C3  1.412(11)  1_555  4_655  
	C3  C2  1.420(3)  1_555  1_555  
	C3  C3  1.455(11)  1_555  3_656  
	H4  C3  1.088(6)  1_555  1_555  
	H4  C3  1.184(9)  1_555  15_556  
	H4  C_3_2  1.55(4)  1_555  28_445  
	O3  C4  1.285(3)  1_555  1_555  
	O3  D_1_1  1.51(5)  1_555  12_555  
	O3  Ti  2.047(8)  1_555  1_555  
	O3  Zn  2.07(7)  1_555  1_555  
	C4  O3  1.285(3)  1_555  1_555  
	C4  O3  1.285(3)  1_555  12_555  
	C4  C5  1.457(3)  1_555  1_555  
	C5  C6  1.420(3)  1_555  12_555  
	C5  C66  1.420(3)  1_555  1_555  
	C5  C6  1.420(3)  1_555  1_555  
	C5  C66  1.420(3)  1_555  12_555  
	C5  C4  1.457(3)  1_555  1_555  
	C5  D_5_3  1.50(7)  1_555  32_555  
	C5  D_5_3  1.50(7)  1_555  21_555  
	C6  H5  1.088(6)  1_555  1_555  
	C6  H55  1.133(9)  1_555  12_555  
	C6  C66  1.376(9)  1_555  32_555  
	C6  C6  1.402(10)  1_555  21_555  
	C6  C5  1.420(3)  1_555  1_555  
	C6  D_4_3  1.61(8)  1_555  1_555  
	C6  C_5_3  2.03(7)  1_555  21_555  
	H5  C6  1.088(6)  1_555  1_555  
	H5  C66  1.133(9)  1_555  12_555  
	H5  C_5_2  1.28(5)  1_555  19_545  
	H5  C_4_2  1.55(4)  1_555  19_545  
	C66  H55  1.088(6)  1_555  1_555  
	C66  H5  1.133(9)  1_555  12_555  
	C66  C6  1.376(9)  1_555  32_555  
	C66  C66  1.391(10)  1_555  21_555  
	C66  C5  1.420(3)  1_555  1_555  
	C66  D_5_3  1.51(9)  1_555  32_555  
	C66  C_5_3  1.80(7)  1_555  32_555  
	C66  C_4_3  1.89(6)  1_555  32_555  
	H55  C66  1.088(6)  1_555  1_555  
	H55  C6  1.133(9)  1_555  12_555  
	H55  C_5_2  1.19(5)  1_555  25_455  
	H55  C_4_3  1.58(6)  1_555  32_555  
	C_1  D_1  0.91(3)  1_555  15_555  
	C_1  D_1  0.95(2)  1_555  1_555  
	C_1  C_6  1.42(2)  1_555  1_555  
	C_1  C_2  1.42(2)  1_555  1_555  
	C_1  C_6  1.52(3)  1_555  15_555  
	C_1  C_2  1.74(5)  1_555  15_555  
	C_1  C_4  1.94(5)  1_555  6_665  
	C_2  D_2  0.95(2)  1_555  1_555  
	C_2  D_4  1.14(6)  1_555  6_665  
	C_2  C_3  1.42(2)  1_555  1_555  
	C_2  C_1  1.42(2)  1_555  1_555  
	C_2  C_4  1.55(5)  1_555  6_665  
	C_2  D_4_2  1.57(6)  1_555  12_555  
	C_2  C_1  1.74(5)  1_555  15_555  
	C_2  C_2  1.75(7)  1_555  15_555  
	C_3  D_3  0.95(2)  1_555  1_555  
	C_3  D_3  1.16(5)  1_555  6_665  
	C_3  D_4  1.32(5)  1_555  6_665  
	C_3  C_2  1.42(2)  1_555  1_555  
	C_3  C_4  1.42(2)  1_555  1_555  
	C_4  D_4  0.95(2)  1_555  1_555  
	C_4  C_5  1.42(2)  1_555  1_555  
	C_4  C_3  1.42(2)  1_555  1_555  
	C_4  C_2  1.55(5)  1_555  6_665  
	C_4  C_5  1.56(4)  1_555  6_665  
	C_4  C_1  1.94(5)  1_555  6_665  
	C_4  C_6  1.94(4)  1_555  6_665  
	C_5  D_5  0.95(2)  1_555  1_555  
	C_5  D_5  1.27(5)  1_555  6_665  
	C_5  C_6  1.37(6)  1_555  5_665  
	C_5  C_4  1.42(2)  1_555  1_555  
	C_5  C_6  1.42(2)  1_555  1_555  
	C_5  C_4  1.56(4)  1_555  6_665  
	C_5  C_5  1.57(7)  1_555  15_555  
	C_5  C_5  1.62(6)  1_555  5_665  
	C_5  C_6  1.67(4)  1_555  15_555  
	C_6  D_6  0.95(2)  1_555  1_555  
	C_6  D_5  1.12(7)  1_555  5_665  
	C_6  C_5  1.37(6)  1_555  5_665  
	C_6  C_1  1.42(2)  1_555  1_555  
	C_6  C_5  1.42(2)  1_555  1_555  
	C_6  C_1  1.52(3)  1_555  15_555  
	C_6  C_5  1.67(4)  1_555  15_555  
	C_6  C_4  1.94(4)  1_555  6_665  
	D_1  C_1  0.91(3)  1_555  15_555  
	D_1  C_1  0.95(2)  1_555  1_555  
	D_2  C_2  0.95(2)  1_555  1_555  
	D_2  C_4_2  1.41(5)  1_555  12_555  
	D_3  C_3  0.95(2)  1_555  1_555  
	D_3  C_3  1.16(5)  1_555  6_665  
	D_4  C_4  0.95(2)  1_555  1_555  
	D_4  C_2  1.14(6)  1_555  6_665  
	D_4  C_3  1.32(5)  1_555  6_665  
	D_5  C_5  0.95(2)  1_555  1_555  
	D_5  C_6  1.12(7)  1_555  5_665  
	D_5  C_5  1.27(5)  1_555  6_665  
	D_6  C_6  0.95(2)  1_555  1_555  
	C_1_1  O4  0.91(4)  1_555  1_555  
	C_1_1  D_1_1  0.95(2)  1_555  1_555  
	C_1_1  D_2_1  1.09(8)  1_555  11_556  
	C_1_1  C_2_1  1.33(5)  1_555  11_556  
	C_1_1  D_1_1  1.40(11)  1_555  12_555  
	C_1_1  C_6_1  1.42(2)  1_555  1_555  
	C_1_1  C_2_1  1.42(2)  1_555  1_555  
	C_1_1  C_1_1  1.53(7)  1_555  15_556  
	C_1_1  Ti  1.55(5)  1_555  11_556  
	C_1_1  D_1_1  1.56(6)  1_555  15_556  
	C_1_1  C_2_1  1.56(5)  1_555  12_555  
	C_1_1  H4O  1.59(5)  1_555  1_555  
	C_1_1  C_6_1  1.69(7)  1_555  12_555  
	C_1_1  C_1_1  1.78(8)  1_555  11_556  
	C_1_1  Zn  1.92(9)  1_555  12_555  
	C_1_1  Ti  2.33(6)  1_555  1_555  
	C_2_1  D_2_1  0.95(2)  1_555  1_555  
	C_2_1  D_2_1  1.05(5)  1_555  12_555  
	C_2_1  C_1_1  1.33(5)  1_555  11_556  
	C_2_1  C_3_1  1.36(2)  1_555  15_556  
	C_2_1  D_2_1  1.37(5)  1_555  15_556  
	C_2_1  C_3_1  1.37(3)  1_555  11_556  
	C_2_1  C_1_1  1.42(2)  1_555  1_555  
	C_2_1  C_3_1  1.42(2)  1_555  1_555  
	C_2_1  C_3_1  1.43(3)  1_555  12_555  
	C_2_1  D_2_1  1.44(6)  1_555  11_556  
	C_2_1  C_1_1  1.56(5)  1_555  12_555  
	C_2_1  C_6_1  2.06(5)  1_555  15_556  
	C_2_1  Ti  2.17(5)  1_555  11_556  
	C_2_1  Ti  2.49(5)  1_555  1_555  
	C_3_1  D_3_1  0.94(3)  1_555  12_555  
	C_3_1  D_3_1  0.95(2)  1_555  1_555  
	C_3_1  D_3_1  0.98(8)  1_555  2_555  
	C_3_1  D_3_1  0.99(8)  1_555  6_555  
	C_3_1  H4O  1.05(5)  1_555  1_555  
	C_3_1  D_3_1  1.05(9)  1_555  4_555  
	C_3_1  D_3_1  1.05(9)  1_555  10_555  
	C_3_1  C_2_1  1.36(2)  1_555  15_556  
	C_3_1  C_2_1  1.37(3)  1_555  11_556  
	C_3_1  C_3_1  1.39(9)  1_555  6_555  
	C_3_1  C_3_1  1.39(9)  1_555  2_555  
	C_3_1  C_2_1  1.42(2)  1_555  1_555  
	C_3_1  C_4_1  1.42(2)  1_555  1_555  
	C_3_1  C_4_1  1.42(2)  1_555  12_555  
	C_3_1  C_2_1  1.43(3)  1_555  12_555  
	C_3_1  C_3_1  1.44(9)  1_555  5_556  
	C_3_1  C_3_1  1.44(9)  1_555  16_556  
	C_3_1  C_4_1  1.56(5)  1_555  4_555  
	C_3_1  C_4_1  1.57(3)  1_555  10_555  
	C_3_1  C_4_1  1.60(3)  1_555  8_555  
	C_3_1  C_4_1  1.61(5)  1_555  14_555  
	C_3_1  C_4_1  1.73(5)  1_555  6_555  
	C_3_1  C_4_1  1.73(5)  1_555  2_555  
	C_3_1  C_4_1  1.79(6)  1_555  15_556  
	C_3_1  C_4_1  1.79(6)  1_555  11_556  
	C_3_1  C_4_1  1.90(7)  1_555  3_556  
	C_3_1  C_4_1  1.91(6)  1_555  9_556  
	C_3_1  C_4_1  1.93(6)  1_555  7_556  
	C_3_1  C_4_1  1.94(7)  1_555  13_556  
	C_3_1  C_4_1  2.04(7)  1_555  5_556  
	C_3_1  C_4_1  2.04(7)  1_555  16_556  
	C_4_1  D_4_1  0.94(2)  1_555  12_555  
	C_4_1  D_4_1  0.95(2)  1_555  1_555  
	C_4_1  D_3_1  1.12(7)  1_555  7_556  
	C_4_1  D_3_1  1.12(7)  1_555  13_556  
	C_4_1  D_3_1  1.15(7)  1_555  11_556  
	C_4_1  D_3_1  1.16(7)  1_555  15_556  
	C_4_1  D_3_1  1.16(7)  1_555  16_556  
	C_4_1  D_3_1  1.17(7)  1_555  5_556  
	C_4_1  D_3_1  1.20(8)  1_555  3_556  
	C_4_1  D_3_1  1.20(8)  1_555  9_556  
	C_4_1  C_5_1  1.42(2)  1_555  1_555  
	C_4_1  C_3_1  1.42(2)  1_555  1_555  
	C_4_1  C_3_1  1.42(2)  1_555  12_555  
	C_4_1  C_5_1  1.44(3)  1_555  12_555  
	C_4_1  C_3_1  1.56(5)  1_555  4_555  
	C_4_1  C_3_1  1.57(3)  1_555  8_555  
	C_4_1  C_3_1  1.60(3)  1_555  10_555  
	C_4_1  C_3_1  1.61(5)  1_555  14_555  
	C_4_1  C_5_1  1.64(6)  1_555  4_555  
	C_4_1  C_5_1  1.71(6)  1_555  10_555  
	C_4_1  C_3_1  1.73(5)  1_555  6_555  
	C_4_1  C_3_1  1.73(5)  1_555  2_555  
	C_4_1  C_5_1  1.75(6)  1_555  8_555  
	C_4_1  C_3_1  1.79(6)  1_555  15_556  
	C_4_1  C_3_1  1.79(6)  1_555  11_556  
	C_4_1  C_5_1  1.82(8)  1_555  14_555  
	C_4_1  C_3_1  1.90(7)  1_555  3_556  
	C_4_1  C_3_1  1.91(6)  1_555  7_556  
	C_4_1  C_3_1  1.93(6)  1_555  9_556  
	C_4_1  C_3_1  1.94(7)  1_555  13_556  
	C_4_1  C_5_1  1.99(7)  1_555  6_555  
	C_4_1  C_5_1  2.00(7)  1_555  2_555  
	C_4_1  C_3_1  2.04(7)  1_555  5_556  
	C_4_1  C_3_1  2.04(7)  1_555  16_556  
	C_5_1  D_5_1  0.95(2)  1_555  1_555  
	C_5_1  D_5_1  1.09(6)  1_555  12_555  
	C_5_1  D_4_1  1.09(7)  1_555  2_555  
	C_5_1  D_4_1  1.14(7)  1_555  6_555  
	C_5_1  C_4_1  1.42(2)  1_555  1_555  
	C_5_1  C_6_1  1.42(2)  1_555  1_555  
	C_5_1  C_4_1  1.44(3)  1_555  12_555  
	C_5_1  D_4_1  1.48(8)  1_555  14_555  
	C_5_1  C_5_1  1.55(10)  1_555  4_555  
	C_5_1  C_6_1  1.58(5)  1_555  12_555  
	C_5_1  C_4_1  1.64(6)  1_555  4_555  
	C_5_1  C_4_1  1.71(6)  1_555  8_555  
	C_5_1  C_4_1  1.75(6)  1_555  10_555  
	C_5_1  C_4_1  1.82(8)  1_555  14_555  
	C_5_1  C_5_1  1.96(6)  1_555  10_555  
	C_5_1  C_5_1  1.96(6)  1_555  8_555  
	C_5_1  C_4_1  1.99(7)  1_555  6_555  
	C_5_1  C_4_1  2.00(7)  1_555  2_555  
	C_6_1  D_6_1  0.95(2)  1_555  1_555  
	C_6_1  D_2_1  1.13(5)  1_555  15_556  
	C_6_1  D_2_1  1.30(7)  1_555  11_556  
	C_6_1  C_5_1  1.42(2)  1_555  1_555  
	C_6_1  C_1_1  1.42(2)  1_555  1_555  
	C_6_1  H7  1.43(6)  1_555  19_545  
	C_6_1  D_6_1  1.44(11)  1_555  12_555  
	C_6_1  C_5_1  1.58(5)  1_555  12_555  
	C_6_1  C_1_1  1.69(7)  1_555  12_555  
	C_6_1  C_6_3  2.02(6)  1_555  21_555  
	C_6_1  C_2_1  2.06(5)  1_555  15_556  
	C_6_1  Zn  2.37(9)  1_555  12_555  
	C_6_1  Ti  2.63(4)  1_555  11_556  
	D_1_1  C_1_1  0.95(2)  1_555  1_555  
	D_1_1  Ti  1.22(8)  1_555  11_556  
	D_1_1  O4  1.35(5)  1_555  1_555  
	D_1_1  C_1_1  1.40(11)  1_555  12_555  
	D_1_1  O3  1.51(5)  1_555  12_555  
	D_1_1  C_1_1  1.56(6)  1_555  15_556  
	D_1_1  Zn  1.86(11)  1_555  12_555  
	D_2_1  C_2_1  0.95(2)  1_555  1_555  
	D_2_1  C_2_1  1.05(5)  1_555  12_555  
	D_2_1  C_1_1  1.09(8)  1_555  11_556  
	D_2_1  C_6_1  1.13(5)  1_555  15_556  
	D_2_1  O4  1.29(4)  1_555  1_555  
	D_2_1  C_6_1  1.30(7)  1_555  11_556  
	D_2_1  C_2_1  1.37(5)  1_555  15_556  
	D_2_1  C_2_1  1.44(6)  1_555  11_556  
	D_3_1  C_3_1  0.94(3)  1_555  12_555  
	D_3_1  C_3_1  0.95(2)  1_555  1_555  
	D_3_1  C_3_1  0.98(8)  1_555  2_555  
	D_3_1  C_3_1  0.99(8)  1_555  6_555  
	D_3_1  C_3_1  1.05(9)  1_555  4_555  
	D_3_1  C_3_1  1.05(9)  1_555  8_555  
	D_3_1  C_4_1  1.12(7)  1_555  9_556  
	D_3_1  C_4_1  1.12(7)  1_555  13_556  
	D_3_1  C_4_1  1.15(7)  1_555  11_556  
	D_3_1  C_4_1  1.16(7)  1_555  15_556  
	D_3_1  C_4_1  1.16(7)  1_555  16_556  
	D_3_1  C_4_1  1.17(7)  1_555  5_556  
	D_3_1  C_4_1  1.20(8)  1_555  3_556  
	D_3_1  C_4_1  1.20(8)  1_555  7_556  
	D_4_1  C_4_1  0.94(2)  1_555  12_555  
	D_4_1  C_4_1  0.95(2)  1_555  1_555  
	D_4_1  C_5_1  1.09(7)  1_555  2_555  
	D_4_1  C_5_1  1.14(7)  1_555  6_555  
	D_4_1  C_5_1  1.48(8)  1_555  14_555  
	D_5_1  C_5_1  0.95(2)  1_555  1_555  
	D_5_1  C_5_1  1.09(6)  1_555  12_555  
	D_6_1  C_6_1  0.95(2)  1_555  1_555  
	D_6_1  C_6_3  1.35(7)  1_555  21_555  
	D_6_1  C_6_1  1.44(11)  1_555  12_555  
	C_1_2  D_1_2  0.95(2)  1_555  1_555  
	C_1_2  C_6_2  1.42(2)  1_555  1_555  
	C_1_2  C_2_2  1.42(2)  1_555  1_555  
	C_1_2  D_2_2  1.59(5)  1_555  14_575  
	C_1_2  C_6_2  1.92(5)  1_555  4_655  
	C_2_2  D_2_2  0.95(2)  1_555  1_555  
	C_2_2  C_3_2  1.42(2)  1_555  1_555  
	C_2_2  C_1_2  1.42(2)  1_555  1_555  
	C_3_2  D_3_2  0.95(2)  1_555  1_555  
	C_3_2  C_2_2  1.42(2)  1_555  1_555  
	C_3_2  C_4_2  1.42(2)  1_555  1_555  
	C_3_2  H4  1.55(4)  1_555  28_554  
	C_3_2  D_2_2  1.59(5)  1_555  14_575  
	C_4_2  D_4_2  0.95(2)  1_555  1_555  
	C_4_2  D_2  1.41(5)  1_555  12_555  
	C_4_2  C_5_2  1.42(2)  1_555  1_555  
	C_4_2  C_3_2  1.42(2)  1_555  1_555  
	C_4_2  H5  1.55(4)  1_555  19_555  
	C_5_2  D_5_2  0.95(2)  1_555  1_555  
	C_5_2  H55  1.19(5)  1_555  23_555  
	C_5_2  H5  1.28(5)  1_555  19_555  
	C_5_2  C_4_2  1.42(2)  1_555  1_555  
	C_5_2  C_6_2  1.42(2)  1_555  1_555  
	C_6_2  D_6_2  0.95(2)  1_555  1_555  
	C_6_2  D_6_2  1.05(8)  1_555  4_655  
	C_6_2  C_6_2  1.40(9)  1_555  4_655  
	C_6_2  C_1_2  1.42(2)  1_555  1_555  
	C_6_2  C_5_2  1.42(2)  1_555  1_555  
	C_6_2  C_1_2  1.92(5)  1_555  4_655  
	C_6_2  C_3_3  1.94(7)  1_555  10_565  
	D_1_2  C_1_2  0.95(2)  1_555  1_555  
	D_2_2  C_2_2  0.95(2)  1_555  1_555  
	D_2_2  C_3_2  1.59(5)  1_555  14_575  
	D_2_2  C_1_2  1.59(5)  1_555  14_575  
	D_3_2  C_3_2  0.95(2)  1_555  1_555  
	D_4_2  C_4_2  0.95(2)  1_555  1_555  
	D_4_2  C_2  1.57(6)  1_555  12_555  
	D_5_2  C_5_2  0.95(2)  1_555  1_555  
	D_6_2  C_6_2  0.95(2)  1_555  1_555  
	D_6_2  C_6_2  1.05(8)  1_555  4_655  
	D_6_2  C_3_3  1.24(8)  1_555  10_565  
	D_6_2  C_3_3  1.29(7)  1_555  6_665  
	C_1_3  D_1_3  0.95(2)  1_555  1_555  
	C_1_3  H7  1.31(8)  1_555  8_655  
	C_1_3  C_2_3  1.32(5)  1_555  14_565  
	C_1_3  C_2_3  1.42(2)  1_555  1_555  
	C_1_3  C_6_3  1.42(2)  1_555  1_555  
	C_1_3  H7  1.46(9)  1_555  6_665  
	C_1_3  O5  1.64(7)  1_555  6_665  
	C_1_3  C_6_3  1.72(13)  1_555  14_565  
	C_2_3  D_2_3  0.95(2)  1_555  1_555  
	C_2_3  C_1_3  1.32(5)  1_555  14_565  
	C_2_3  C_1_3  1.42(2)  1_555  1_555  
	C_2_3  C_3_3  1.42(2)  1_555  1_555  
	C_2_3  C_4_3  1.70(8)  1_555  14_565  
	C_2_3  C_6_3  1.82(7)  1_555  14_565  
	C_2_3  O5  1.94(6)  1_555  6_665  
	C_2_3  C_5_3  1.97(11)  1_555  14_565  
	C_3_3  D_3_3  0.94(7)  1_555  14_565  
	C_3_3  D_3_3  0.95(2)  1_555  1_555  
	C_3_3  D_6_2  1.24(8)  1_555  8_655  
	C_3_3  D_6_2  1.29(7)  1_555  6_665  
	C_3_3  C_4_3  1.42(2)  1_555  1_555  
	C_3_3  C_2_3  1.42(2)  1_555  1_555  
	C_3_3  D_2_3  1.46(11)  1_555  14_565  
	C_3_3  C_6_2  1.94(7)  1_555  8_655  
	C_4_3  D_4_3  0.95(2)  1_555  1_555  
	C_4_3  D_2_3  1.02(8)  1_555  14_565  
	C_4_3  C_3_3  1.42(2)  1_555  1_555  
	C_4_3  C_5_3  1.42(2)  1_555  1_555  
	C_4_3  H55  1.58(6)  1_555  32_555  
	C_4_3  C_2_3  1.70(8)  1_555  14_565  
	C_4_3  C66  1.89(6)  1_555  32_555  
	C_5_3  D_5_3  0.95(2)  1_555  1_555  
	C_5_3  D_2_3  1.07(11)  1_555  14_565  
	C_5_3  C_6_3  1.42(2)  1_555  1_555  
	C_5_3  C_4_3  1.42(2)  1_555  1_555  
	C_5_3  D_5_3  1.53(12)  1_555  12_555  
	C_5_3  C66  1.80(7)  1_555  32_555  
	C_5_3  C_2_3  1.97(11)  1_555  14_565  
	C_5_3  C6  2.03(7)  1_555  21_555  
	C_6_3  D_6_3  0.95(2)  1_555  1_555  
	C_6_3  D_6_3  0.96(11)  1_555  12_555  
	C_6_3  D_1_3  1.33(14)  1_555  14_565  
	C_6_3  D_6_1  1.35(7)  1_555  21_555  
	C_6_3  C_5_3  1.42(2)  1_555  1_555  
	C_6_3  C_1_3  1.42(2)  1_555  1_555  
	C_6_3  H7  1.46(7)  1_555  8_655  
	C_6_3  D_2_3  1.53(8)  1_555  14_565  
	C_6_3  C_1_3  1.72(13)  1_555  14_565  
	C_6_3  C_6_3  1.74(12)  1_555  12_555  
	C_6_3  C_2_3  1.82(7)  1_555  14_565  
	C_6_3  C_6_1  2.02(6)  1_555  21_555  
	D_1_3  C_1_3  0.95(2)  1_555  1_555  
	D_1_3  C_6_3  1.33(14)  1_555  14_565  
	D_2_3  C_2_3  0.95(2)  1_555  1_555  
	D_2_3  C_4_3  1.02(8)  1_555  14_565  
	D_2_3  C_5_3  1.07(11)  1_555  14_565  
	D_2_3  C_3_3  1.46(11)  1_555  14_565  
	D_2_3  C_6_3  1.53(8)  1_555  14_565  
	D_3_3  C_3_3  0.94(7)  1_555  14_565  
	D_3_3  C_3_3  0.95(2)  1_555  1_555  
	D_4_3  C_4_3  0.95(2)  1_555  1_555  
	D_4_3  C6  1.61(8)  1_555  1_555  
	D_5_3  C_5_3  0.95(2)  1_555  1_555  
	D_5_3  C5  1.50(7)  1_555  21_555  
	D_5_3  C66  1.51(9)  1_555  32_555  
	D_5_3  C_5_3  1.53(12)  1_555  12_555  
	D_6_3  C_6_3  0.95(2)  1_555  1_555  
	D_6_3  C_6_3  0.96(11)  1_555  12_555  


loop_
	_geom_angle_atom_site_label_1
	_geom_angle_atom_site_label_2
	_geom_angle_atom_site_label_3
	_geom_angle
	_geom_angle_site_symmetry_1
	_geom_angle_site_symmetry_2
	_geom_angle_site_symmetry_3
	O2  Ti  O4  99.3(5)  13_556  1_555  1_555  
	O2  Ti  C_1_1  117.5(17)  13_556  1_555  12_555  
	O2  Ti  O4  99.3(5)  1_555  1_555  1_555  
	O2  Ti  C_1_1  117.5(17)  1_555  1_555  11_556  
	O3  Ti  O2  92.3(2)  1_555  1_555  1_555  
	O3  Ti  O2  167.4(6)  1_555  1_555  13_556  
	O3  Ti  O4  93.0(4)  1_555  1_555  1_555  
	O3  Ti  C_1_1  113.4(19)  1_555  1_555  11_556  
	O3  Ti  O2  167.4(6)  15_556  1_555  1_555  
	O3  Ti  O2  92.3(2)  15_556  1_555  13_556  
	O3  Ti  O4  93.0(4)  15_556  1_555  1_555  
	O3  Ti  C_1_1  113.4(19)  15_556  1_555  12_555  
	O1  Ti  O4  168.8(6)  1_555  1_555  1_555  
	O1  Ti  C_1_1  148.8(15)  1_555  1_555  12_555  
	O1  Ti  C_1_1  148.8(15)  1_555  1_555  11_556  
	C_2_1  Ti  O1  167.6(13)  12_555  1_555  1_555  
	C_2_1  Ti  O3  104.2(11)  12_555  1_555  15_556  
	C_2_1  Ti  O3  112.6(12)  12_555  1_555  1_555  
	C_2_1  Ti  O1  167.6(13)  11_556  1_555  1_555  
	C_2_1  Ti  O3  112.6(12)  11_556  1_555  15_556  
	C_2_1  Ti  O3  104.2(11)  11_556  1_555  1_555  
	D_1_1  Ti  O1  133.9(13)  1_555  1_555  1_555  
	D_1_1  Ti  O2  112.6(10)  1_555  1_555  1_555  
	D_1_1  Ti  O2  131.9(14)  1_555  1_555  13_556  
	D_1_1  Ti  O1  133.9(13)  15_556  1_555  1_555  
	D_1_1  Ti  O2  131.9(14)  15_556  1_555  1_555  
	D_1_1  Ti  O2  112.6(10)  15_556  1_555  13_556  
	C_1_1  Ti  O1  151.6(11)  15_556  1_555  1_555  
	C_1_1  Ti  O2  119.3(11)  15_556  1_555  1_555  
	C_1_1  Ti  O1  151.6(11)  1_555  1_555  1_555  
	C_1_1  Ti  O2  119.3(11)  1_555  1_555  13_556  
	Zn  Ti  C_1_1  130.8(19)  13_556  1_555  1_555  
	Zn  Ti  O3  107.5(18)  13_556  1_555  15_556  
	Zn  Ti  O3  145.4(18)  13_556  1_555  1_555  
	Zn  Ti  O4  115.1(16)  13_556  1_555  1_555  
	Zn  Ti  C_1_1  130.8(19)  14_555  1_555  15_556  
	Zn  Ti  O3  145.4(18)  14_555  1_555  15_556  
	Zn  Ti  O3  107.5(18)  14_555  1_555  1_555  
	Zn  Ti  O4  115.1(16)  14_555  1_555  1_555  
	C_2_1  Ti  Zn  103.7(19)  1_555  1_555  14_555  
	C_2_1  Ti  Zn  100.0(19)  1_555  1_555  13_556  
	C_2_1  Ti  O1  174.2(8)  1_555  1_555  1_555  
	C_2_1  Ti  O3  106.6(10)  1_555  1_555  1_555  
	C_2_1  Ti  Zn  100.0(19)  15_556  1_555  14_555  
	C_2_1  Ti  Zn  103.7(19)  15_556  1_555  13_556  
	C_2_1  Ti  O1  174.2(8)  15_556  1_555  1_555  
	C_2_1  Ti  O3  106.6(10)  15_556  1_555  15_556  
	C_6_1  Ti  O1  125.4(11)  11_556  1_555  1_555  
	C_6_1  Ti  O3  133.8(13)  11_556  1_555  1_555  
	C_6_1  Ti  O2  122.8(11)  11_556  1_555  1_555  
	C_6_1  Ti  O1  125.4(11)  12_555  1_555  1_555  
	C_6_1  Ti  O3  133.8(13)  12_555  1_555  15_556  
	C_6_1  Ti  O2  122.8(11)  12_555  1_555  13_556  
	C_6_1  Ti  Zn  125.8(19)  15_556  1_555  14_555  
	C_6_1  Ti  O1  135.8(8)  15_556  1_555  1_555  
	C_6_1  Ti  O3  119.7(10)  15_556  1_555  1_555  
	C_6_1  Ti  O2  126.0(9)  15_556  1_555  1_555  
	C_6_1  Ti  Zn  125.8(19)  1_555  1_555  13_556  
	C_6_1  Ti  O1  135.8(8)  1_555  1_555  1_555  
	C_6_1  Ti  O3  119.7(10)  1_555  1_555  15_556  
	C_6_1  Ti  O2  126.0(9)  1_555  1_555  13_556  
	Ti  O2  O5  131.3(3)  13_556  1_555  25_455  
	Ti  O2  O5  131.3(3)  1_555  1_555  25_455  
	Zn  O2  O5  155.8(19)  13_556  1_555  25_455  
	Zn  O2  O5  155.8(19)  15_556  1_555  25_455  
	Ti  O4  H4O  116.0(4)  11_556  1_555  1_555  
	Ti  O4  H4O  116.0(4)  1_555  1_555  1_555  
	Ti  O1  C1  126.6(4)  1_555  1_555  1_555  
	C2  C1  O1  118.9(2)  1_555  1_555  13_556  
	C2  C1  O1  118.9(2)  1_555  1_555  1_555  
	C3  C2  C1  149.91(14)  3_656  1_555  1_555  
	C3  C2  C1  149.91(14)  4_655  1_555  1_555  
	C3  C2  C1  149.91(14)  16_656  1_555  1_555  
	C3  C2  C1  149.91(14)  2_655  1_555  1_555  
	C2  C3  H4  113.2(5)  1_555  1_555  15_556  
	H4  C3  C2  145.72(16)  4_655  1_555  1_555  
	H4  C3  C2  140.6(4)  3_656  1_555  1_555  
	C2  C3  H4  139.3(7)  2_655  1_555  15_556  
	C2  C3  H4  150.09(14)  2_655  1_555  1_555  
	Ti  O3  C4  132.8(4)  1_555  1_555  1_555  
	Zn  O3  C4  143.2(18)  1_555  1_555  1_555  
	Zn  O3  C4  142.0(13)  15_556  1_555  1_555  
	C5  C4  O3  118.9(2)  1_555  1_555  12_555  
	C5  C4  O3  118.9(2)  1_555  1_555  1_555  
	C66  C5  C4  149.53(12)  21_555  1_555  1_555  
	C66  C5  C6  90.11(14)  21_555  1_555  1_555  
	C66  C5  C4  149.53(12)  32_555  1_555  1_555  
	C66  C5  C6  90.11(14)  32_555  1_555  12_555  
	C6  C5  C4  149.41(12)  32_555  1_555  1_555  
	C6  C5  C4  149.41(12)  21_555  1_555  1_555  
	D_5_3  C5  C4  148.7(15)  12_555  1_555  1_555  
	D_5_3  C5  C4  148.7(15)  1_555  1_555  1_555  
	H5  C6  C66  94.8(4)  1_555  1_555  12_555  
	C66  C6  H55  118.2(3)  32_555  1_555  12_555  
	C66  C6  H5  120.12(3)  32_555  1_555  1_555  
	C5  C6  C66  119.86(4)  1_555  1_555  32_555  
	C5  C6  H55  116.6(5)  1_555  1_555  12_555  
	H55  C6  C_5_3  103.5(15)  32_555  1_555  21_555  
	H55  C6  C5  146.06(14)  32_555  1_555  1_555  
	H55  C6  H5  93.93(14)  32_555  1_555  1_555  
	H55  C6  C66  91.6(3)  32_555  1_555  12_555  
	H5  C6  C5  143.3(4)  21_555  1_555  1_555  
	H5  C6  H55  91.0(4)  21_555  1_555  12_555  
	C5  C6  H55  144.3(9)  21_555  1_555  12_555  
	C5  C6  H5  150.58(12)  21_555  1_555  1_555  
	C66  C6  H5  114.5(3)  1_555  1_555  21_555  
	C66  C6  H55  116.06(14)  1_555  1_555  32_555  
	C66  C6  H55  142.6(10)  1_555  1_555  12_555  
	C_5_3  C6  C5  111.3(14)  1_555  1_555  1_555  
	C_5_3  C6  H55  126.7(17)  1_555  1_555  12_555  
	C_5_3  C6  H5  110.6(13)  1_555  1_555  1_555  
	C_5_3  C6  C66  134.1(12)  1_555  1_555  12_555  
	C66  C6  H55  162.3(13)  21_555  1_555  12_555  
	C66  C6  H5  175.7(4)  21_555  1_555  1_555  
	C_5_3  C6  H5  109.2(12)  32_555  1_555  21_555  
	C_5_3  C6  H55  117.5(10)  32_555  1_555  32_555  
	C_5_3  C6  H55  111.6(17)  32_555  1_555  12_555  
	C_5_3  C6  H5  129.5(12)  32_555  1_555  1_555  
	H55  C66  C6  94.8(4)  1_555  1_555  12_555  
	C6  C66  H5  119.1(2)  32_555  1_555  12_555  
	C6  C66  H55  119.86(4)  32_555  1_555  1_555  
	C5  C66  C6  120.12(3)  1_555  1_555  32_555  
	C5  C66  H5  116.6(5)  1_555  1_555  12_555  
	C_5_3  C66  C6  101.3(16)  32_555  1_555  32_555  
	C_5_3  C66  C6  166.5(16)  32_555  1_555  12_555  
	C_4_3  C66  C5  128.5(18)  32_555  1_555  1_555  
	C_4_3  C66  C6  142.6(19)  32_555  1_555  12_555  
	H5  C66  D_5_3  111.4(19)  32_555  1_555  21_555  
	H5  C66  C_5_3  100.2(17)  32_555  1_555  32_555  
	H5  C66  C5  146.20(14)  32_555  1_555  1_555  
	H5  C66  H55  93.79(14)  32_555  1_555  1_555  
	H5  C66  C6  93.3(3)  32_555  1_555  12_555  
	H55  C66  C_5_3  111.5(18)  21_555  1_555  32_555  
	H55  C66  C5  143.9(4)  21_555  1_555  1_555  
	H55  C66  H5  91.5(4)  21_555  1_555  12_555  
	D_5_3  C66  C_4_3  133.9(18)  12_555  1_555  32_555  
	D_5_3  C66  H55  136.6(14)  12_555  1_555  1_555  
	C_4_3  C66  D_5_3  147.4(14)  12_555  1_555  21_555  
	C_4_3  C66  D_5_3  153.4(18)  12_555  1_555  32_555  
	C_4_3  C66  C5  127.4(15)  12_555  1_555  1_555  
	C5  C66  C_4_3  105.8(17)  21_555  1_555  32_555  
	C5  C66  C_5_3  100.4(17)  21_555  1_555  32_555  
	C5  C66  H5  145.2(8)  21_555  1_555  12_555  
	C5  C66  H55  150.45(13)  21_555  1_555  1_555  
	C6  C66  C_4_3  113.8(16)  1_555  1_555  12_555  
	C6  C66  H55  114.8(3)  1_555  1_555  21_555  
	C6  C66  H5  116.21(14)  1_555  1_555  32_555  
	C6  C66  H5  142.6(10)  1_555  1_555  12_555  
	D_5_3  C66  C_4_3  139.4(15)  1_555  1_555  32_555  
	D_5_3  C66  C_5_3  127.5(17)  1_555  1_555  32_555  
	D_5_3  C66  H55  148.8(19)  1_555  1_555  1_555  
	C_5_3  C66  C5  102.8(13)  12_555  1_555  1_555  
	C_5_3  C66  H55  116.5(13)  12_555  1_555  1_555  
	C6  C66  C_4_3  118.8(18)  21_555  1_555  32_555  
	C6  C66  H5  163.6(13)  21_555  1_555  12_555  
	C6  C66  H55  174.5(4)  21_555  1_555  1_555  
	C_5_3  C66  C_4_3  150.7(7)  21_555  1_555  12_555  
	C_5_3  C66  H55  123.1(11)  21_555  1_555  21_555  
	C_5_3  C66  H5  115.6(10)  21_555  1_555  32_555  
	C_5_3  C66  H5  139.7(14)  21_555  1_555  12_555  
	C_5_3  C66  H55  124.1(13)  21_555  1_555  1_555  
	C_5_3  C66  C6  126.9(13)  21_555  1_555  12_555  
	C_6  C_1  D_1  122.0(11)  1_555  1_555  15_555  
	C_6  C_1  C_2  126.9(5)  15_555  1_555  1_555  
	C_6  C_1  D_1  110.3(13)  15_555  1_555  1_555  
	C_2  C_1  C_6  112.0(14)  15_555  1_555  1_555  
	D_1  C_1  C_6  101.3(16)  3_755  1_555  15_555  
	D_1  C_1  C_2  131.7(16)  3_755  1_555  1_555  
	D_1  C_1  C_6  104.4(10)  3_755  1_555  1_555  
	D_1  C_1  C_2  111.3(14)  4_755  1_555  15_555  
	D_1  C_1  C_2  133.6(8)  4_755  1_555  1_555  
	D_1  C_1  C_6  104.1(10)  4_755  1_555  1_555  
	C_4  C_1  D_1  154.7(16)  6_665  1_555  4_755  
	C_4  C_1  D_1  167.2(9)  6_665  1_555  1_555  
	C_4  C_1  D_1  121.6(11)  5_665  1_555  4_755  
	C_4  C_1  D_1  111.4(16)  5_665  1_555  1_555  
	C_6  C_1  C_4  110.0(12)  4_755  1_555  5_665  
	C_6  C_1  C_4  115.6(15)  4_755  1_555  6_665  
	C_6  C_1  C_2  137.0(19)  4_755  1_555  15_555  
	C_6  C_1  C_2  156.5(8)  4_755  1_555  1_555  
	C_4  C_1  C_6  112.8(12)  1_555  1_555  4_755  
	C_4  C_1  D_1  158.9(12)  1_555  1_555  4_755  
	C_6  C_1  C_4  116.4(12)  3_755  1_555  1_555  
	C_6  C_1  C_4  102.4(17)  3_755  1_555  5_665  
	C_6  C_1  C_4  121.3(16)  3_755  1_555  6_665  
	C_6  C_1  C_2  166.3(19)  3_755  1_555  1_555  
	C_4  C_1  C_6  104.0(14)  15_555  1_555  3_755  
	C_4  C_1  C_6  109.8(10)  15_555  1_555  4_755  
	C_4  C_1  D_1  132.8(10)  15_555  1_555  4_755  
	C_4  C_1  D_1  125.3(15)  15_555  1_555  1_555  
	D_4  C_2  D_2  127.7(19)  6_665  1_555  1_555  
	C_4  C_2  D_2  155.7(7)  6_665  1_555  1_555  
	C_1  C_2  C_3  122.3(3)  15_555  1_555  1_555  
	C_1  C_2  D_2  114.8(5)  15_555  1_555  1_555  
	D_2  C_2  C_3  125.2(11)  15_555  1_555  1_555  
	C_3  C_2  D_2  119.2(9)  6_665  1_555  15_555  
	C_3  C_2  C_1  113.9(6)  6_665  1_555  15_555  
	C_3  C_2  C_1  113.6(6)  6_665  1_555  1_555  
	C_3  C_2  D_2  125.9(6)  6_665  1_555  1_555  
	C_4  C_2  D_2  126.0(17)  1_555  1_555  15_555  
	C_4  C_2  C_1  93.8(3)  1_555  1_555  15_555  
	C_3  C_2  D_2  107.7(9)  15_555  1_555  1_555  
	C_4  C_2  D_2  124.0(11)  5_665  1_555  1_555  
	D_4  C_2  C_3  106.4(13)  5_665  1_555  1_555  
	D_4  C_2  D_2  107.4(12)  5_665  1_555  1_555  
	D_4_2  C_2  C_4  113.8(17)  11_555  1_555  1_555  
	D_4_2  C_2  C_3  102.7(15)  11_555  1_555  6_665  
	D_4_2  C_2  C_3  108.0(16)  11_555  1_555  1_555  
	C_3  C_2  D_2  116.6(10)  5_665  1_555  1_555  
	D_4  C_3  D_3  145.7(16)  6_665  1_555  6_665  
	D_4  C_3  D_3  130.3(18)  6_665  1_555  1_555  
	D_4  C_3  C_2  143.5(6)  1_555  1_555  1_555  
	D_4  C_3  D_3  96.5(6)  1_555  1_555  1_555  
	C_2  C_3  D_4  132.4(17)  6_665  1_555  6_665  
	C_2  C_3  D_4  122.2(10)  15_555  1_555  1_555  
	C_2  C_3  C_4  104.3(8)  15_555  1_555  1_555  
	C_2  C_3  D_3  130.5(10)  15_555  1_555  6_665  
	C_2  C_3  D_3  122.9(5)  15_555  1_555  1_555  
	C_4  C_3  D_3  134.3(8)  5_665  1_555  1_555  
	C_4  C_3  D_4  102.3(15)  15_555  1_555  6_665  
	C_4  C_3  D_3  126.1(7)  15_555  1_555  1_555  
	C_2  C_3  D_4  127.8(13)  5_665  1_555  6_665  
	C_2  C_3  D_3  101.8(11)  5_665  1_555  1_555  
	C_6  C_4  C_3  140.4(18)  6_665  1_555  1_555  
	D_4  C_4  C_6  116.9(19)  6_665  1_555  6_665  
	D_4  C_4  C_1  154.4(15)  6_665  1_555  6_665  
	D_4  C_4  C_2  142.7(16)  6_665  1_555  6_665  
	C_6  C_4  D_4  115.4(18)  5_665  1_555  6_665  
	C_6  C_4  C_3  132.1(15)  5_665  1_555  1_555  
	C_1  C_4  D_4  143.4(16)  5_665  1_555  6_665  
	C_1  C_4  C_3  128.5(17)  5_665  1_555  1_555  
	C_2  C_4  C_1  122.4(16)  1_555  1_555  5_665  
	C_2  C_4  C_6  107.6(17)  1_555  1_555  5_665  
	C_5  C_4  C_3  107.6(8)  15_555  1_555  1_555  
	C_5  C_4  C_3  121.8(16)  15_555  1_555  6_665  
	C_5  C_4  D_4  121.3(6)  15_555  1_555  1_555  
	C_5  C_4  C_3  100.7(12)  5_665  1_555  1_555  
	C_5  C_4  C_3  120.0(17)  5_665  1_555  6_665  
	C_5  C_4  D_4  130.3(15)  5_665  1_555  1_555  
	C_2  C_4  D_4  125.4(15)  5_665  1_555  6_665  
	C_6  C_4  C_3  90.34(15)  15_555  1_555  1_555  
	C_6  C_4  D_4  148.4(4)  15_555  1_555  1_555  
	C_3  C_4  D_4  108.9(14)  5_665  1_555  1_555  
	C_1  C_4  D_4  170.1(12)  15_555  1_555  1_555  
	C_3  C_4  D_4  124.9(9)  15_555  1_555  1_555  
	D_5  C_5  C_6  124.9(7)  6_665  1_555  6_665  
	C_6  C_5  D_5  115.7(11)  5_665  1_555  6_665  
	C_4  C_5  C_6  135.3(18)  6_665  1_555  5_665  
	C_4  C_5  D_5  156.0(17)  6_665  1_555  1_555  
	C_6  C_5  C_4  123.13(19)  15_555  1_555  1_555  
	C_6  C_5  D_5  114.6(7)  15_555  1_555  1_555  
	D_5  C_5  C_4  142.5(16)  15_555  1_555  6_665  
	D_5  C_5  C_4  127.4(8)  15_555  1_555  1_555  
	D_5  C_5  C_4  138.1(14)  5_665  1_555  1_555  
	C_4  C_5  D_5  110.9(12)  15_555  1_555  6_665  
	C_4  C_5  D_5  104.3(8)  15_555  1_555  1_555  
	C_4  C_5  D_5  121.0(12)  5_665  1_555  1_555  
	D_5  C_5  C_4  122.1(12)  14_555  1_555  5_665  
	D_5  C_5  C_4  105.0(4)  14_555  1_555  15_555  
	D_5  C_5  C_6  116.2(8)  14_555  1_555  15_555  
	D_5  C_5  C_4  154.3(16)  14_555  1_555  6_665  
	D_5  C_5  C_6  121.5(6)  14_555  1_555  1_555  
	D_5  C_5  C_4  118.5(6)  14_555  1_555  1_555  
	C_5  C_6  D_6  125.7(13)  6_665  1_555  1_555  
	C_1  C_6  C_5  110.5(17)  1_555  1_555  5_665  
	C_1  C_6  C_5  113.8(14)  1_555  1_555  6_665  
	C_1  C_6  D_6  122.3(5)  1_555  1_555  15_555  
	C_1  C_6  C_5  127.9(4)  15_555  1_555  1_555  
	C_1  C_6  C_5  125.0(13)  15_555  1_555  6_665  
	C_1  C_6  D_6  108.1(14)  15_555  1_555  1_555  
	C_5  C_6  C_1  117.2(12)  15_555  1_555  1_555  
	D_6  C_6  C_1  104.5(14)  3_755  1_555  15_555  
	D_6  C_6  C_5  127.5(13)  3_755  1_555  1_555  
	D_6  C_6  C_1  106.8(11)  3_755  1_555  1_555  
	D_6  C_6  C_5  128.6(19)  3_755  1_555  6_665  
	D_6  C_6  C_5  110.5(14)  4_755  1_555  15_555  
	D_6  C_6  C_1  100.5(10)  4_755  1_555  15_555  
	D_6  C_6  C_5  131.3(8)  4_755  1_555  1_555  
	D_6  C_6  C_1  106.7(10)  4_755  1_555  1_555  
	D_6  C_6  C_5  106.3(12)  4_755  1_555  5_665  
	D_6  C_6  C_5  134.2(13)  4_755  1_555  6_665  
	C_4  C_6  D_6  156.2(15)  6_665  1_555  4_755  
	C_4  C_6  D_6  167.5(9)  6_665  1_555  1_555  
	D_5  C_6  D_6  108.8(11)  1_555  1_555  4_755  
	D_5  C_6  D_6  106.6(12)  1_555  1_555  3_755  
	D_5  C_6  C_1  147.9(7)  1_555  1_555  15_555  
	D_5  C_6  C_1  143.5(6)  1_555  1_555  1_555  
	D_5  C_6  D_6  96.5(6)  1_555  1_555  1_555  
	D_5  C_6  C_1  139.9(14)  15_555  1_555  1_555  
	C_4  C_6  D_6  120.8(11)  5_665  1_555  4_755  
	C_4  C_6  D_6  109.7(14)  5_665  1_555  1_555  
	D_5  C_6  C_4  145.7(13)  10_665  1_555  5_665  
	D_5  C_6  C_4  130.6(19)  10_665  1_555  6_665  
	D_5  C_6  C_5  129.4(18)  10_665  1_555  5_665  
	C_4  C_6  D_5  137.4(17)  1_555  1_555  10_665  
	C_4  C_6  D_6  158.2(5)  1_555  1_555  4_755  
	C_4  C_6  C_1  100.1(10)  1_555  1_555  15_555  
	D_6  C_6  D_5  101.1(16)  5_665  1_555  9_665  
	D_6  C_6  D_5  103.2(12)  5_665  1_555  10_665  
	D_6  C_6  C_1  152.8(15)  5_665  1_555  1_555  
	D_6  C_6  D_5  104.6(13)  6_665  1_555  10_665  
	D_6  C_6  C_1  140.3(18)  6_665  1_555  15_555  
	D_6  C_6  C_1  152.1(14)  6_665  1_555  1_555  
	C_4  C_6  D_5  152.7(16)  15_555  1_555  10_665  
	C_4  C_6  D_6  127.7(12)  15_555  1_555  4_755  
	C_4  C_6  C_1  91.9(9)  15_555  1_555  1_555  
	C_4  C_6  D_6  111.5(13)  15_555  1_555  1_555  
	C_1  C_6  C_4  136.1(12)  4_755  1_555  15_555  
	C_1  C_6  D_6  145.4(16)  4_755  1_555  6_665  
	C_1  C_6  D_6  146.1(15)  4_755  1_555  5_665  
	C_1  C_6  C_4  141.0(11)  4_755  1_555  1_555  
	C_1  C_6  C_4  114.8(14)  4_755  1_555  5_665  
	C_1  C_6  D_5  142.9(18)  4_755  1_555  15_555  
	C_1  C_6  D_5  148.4(14)  4_755  1_555  1_555  
	C_1  C_6  C_4  117.6(17)  4_755  1_555  6_665  
	C_1  C_6  C_5  156.2(9)  4_755  1_555  1_555  
	C_1  C_6  C_4  125.9(18)  3_755  1_555  15_555  
	C_1  C_6  D_6  141.0(15)  3_755  1_555  6_665  
	C_1  C_6  D_6  143.9(18)  3_755  1_555  5_665  
	C_1  C_6  C_4  148.9(16)  3_755  1_555  1_555  
	C_1  C_6  C_4  105.4(18)  3_755  1_555  5_665  
	C_1  C_6  D_5  152.5(16)  3_755  1_555  1_555  
	C_2_1  C_1_1  C_6_1  117.3(11)  12_555  1_555  1_555  
	C_2_1  C_1_1  D_1_1  119.9(4)  12_555  1_555  1_555  
	H4O  C_1_1  C_6_1  105.7(13)  1_555  1_555  1_555  
	H4O  C_1_1  D_1_1  133.8(13)  1_555  1_555  1_555  
	C_6_1  C_1_1  D_1_1  120.0(9)  12_555  1_555  1_555  
	D_2_1  C_1_1  C_6_1  143.5(6)  1_555  1_555  1_555  
	D_2_1  C_1_1  D_1_1  96.5(6)  1_555  1_555  1_555  
	D_2_1  C_1_1  C_6_1  140.5(16)  12_555  1_555  1_555  
	D_2_1  C_1_1  D_1_1  97.9(8)  12_555  1_555  1_555  
	Ti  C_1_1  C_6_1  113.1(18)  1_555  1_555  1_555  
	C_1_1  C_2_1  D_2_1  121.2(10)  1_555  1_555  12_555  
	C_3_1  C_2_1  C_1_1  120.2(4)  12_555  1_555  1_555  
	C_3_1  C_2_1  D_2_1  119.8(6)  12_555  1_555  1_555  
	C_1_1  C_2_1  D_2_1  116.6(8)  12_555  1_555  1_555  
	C_6_1  C_2_1  D_2_1  149.9(19)  15_556  1_555  11_556  
	C_6_1  C_2_1  D_2_1  150.8(5)  15_556  1_555  15_556  
	C_3_1  C_2_1  D_2_1  108.6(19)  3_556  1_555  12_555  
	C_3_1  C_2_1  C_1_1  126.5(8)  4_555  1_555  12_555  
	C_3_1  C_2_1  C_1_1  120.8(8)  4_555  1_555  1_555  
	C_3_1  C_2_1  D_2_1  118.0(4)  4_555  1_555  12_555  
	C_3_1  C_2_1  D_2_1  114.6(6)  4_555  1_555  1_555  
	C_3_1  C_2_1  D_2_1  108.5(18)  7_556  1_555  12_555  
	C_3_1  C_2_1  C_1_1  126.6(7)  8_555  1_555  12_555  
	C_3_1  C_2_1  C_1_1  121.1(16)  8_555  1_555  1_555  
	C_3_1  C_2_1  D_2_1  117.6(8)  8_555  1_555  12_555  
	C_3_1  C_2_1  D_2_1  114.4(7)  8_555  1_555  1_555  
	C_6_1  C_2_1  C_3_1  122.0(18)  11_556  1_555  8_555  
	C_6_1  C_2_1  C_3_1  122.4(18)  11_556  1_555  4_555  
	C_6_1  C_2_1  D_2_1  145.9(13)  11_556  1_555  15_556  
	C_3_1  C_2_1  D_2_1  103.0(19)  9_556  1_555  1_555  
	C_3_1  C_2_1  C_6_1  120.2(19)  10_555  1_555  15_556  
	C_3_1  C_2_1  C_1_1  125.1(10)  10_555  1_555  1_555  
	C_3_1  C_2_1  D_2_1  112.5(5)  10_555  1_555  1_555  
	C_3_1  C_2_1  C_1_1  134.6(19)  13_556  1_555  1_555  
	C_3_1  C_2_1  D_2_1  103.1(19)  13_556  1_555  1_555  
	C_3_1  C_2_1  Ti  156.5(18)  14_555  1_555  11_556  
	C_3_1  C_2_1  C_1_1  125.4(5)  14_555  1_555  1_555  
	C_3_1  C_2_1  D_2_1  112.4(6)  14_555  1_555  1_555  
	C_6_1  C_2_1  C_3_1  96.6(5)  1_555  1_555  14_555  
	C_6_1  C_2_1  C_3_1  106.0(19)  1_555  1_555  13_556  
	C_6_1  C_2_1  C_3_1  96.4(7)  1_555  1_555  10_555  
	C_6_1  C_2_1  C_3_1  93.1(5)  1_555  1_555  4_555  
	C_6_1  C_2_1  C_3_1  90.2(5)  1_555  1_555  12_555  
	Ti  C_2_1  C_3_1  140.2(19)  1_555  1_555  4_555  
	C_6_1  C_2_1  C_3_1  97.9(5)  12_555  1_555  8_555  
	C_6_1  C_2_1  C_3_1  97.7(5)  12_555  1_555  4_555  
	C_6_1  C_2_1  D_2_1  146.3(10)  12_555  1_555  1_555  
	C_3_1  C_2_1  C_6_1  103.3(17)  5_556  1_555  12_555  
	C_3_1  C_2_1  Ti  125.8(16)  5_556  1_555  1_555  
	C_3_1  C_2_1  C_6_1  105.5(16)  5_556  1_555  1_555  
	C_3_1  C_2_1  Ti  142.1(18)  5_556  1_555  11_556  
	C_3_1  C_2_1  C_1_1  135.3(16)  5_556  1_555  1_555  
	C_3_1  C_2_1  D_2_1  101.2(19)  5_556  1_555  12_555  
	C_3_1  C_2_1  D_2_1  104.4(16)  5_556  1_555  1_555  
	C_3_1  C_2_1  C_6_1  103.0(18)  16_556  1_555  12_555  
	C_3_1  C_2_1  C_6_1  105.6(17)  16_556  1_555  1_555  
	C_3_1  C_2_1  C_1_1  135.5(17)  16_556  1_555  1_555  
	C_3_1  C_2_1  D_2_1  104.3(17)  16_556  1_555  1_555  
	C_3_1  C_2_1  C_6_1  95.9(7)  6_555  1_555  12_555  
	C_3_1  C_2_1  Ti  124.6(15)  6_555  1_555  1_555  
	C_3_1  C_2_1  C_6_1  97.8(4)  6_555  1_555  1_555  
	C_3_1  C_2_1  Ti  140.2(17)  6_555  1_555  11_556  
	C_3_1  C_2_1  C_6_1  114.1(19)  6_555  1_555  11_556  
	C_3_1  C_2_1  C_6_1  117.5(18)  6_555  1_555  15_556  
	C_3_1  C_2_1  C_1_1  120.9(19)  6_555  1_555  12_555  
	C_3_1  C_2_1  C_1_1  127.6(5)  6_555  1_555  1_555  
	C_3_1  C_2_1  D_2_1  108.0(18)  6_555  1_555  12_555  
	C_3_1  C_2_1  D_2_1  112.1(4)  6_555  1_555  1_555  
	C_3_1  C_2_1  C_6_1  95.7(8)  2_555  1_555  12_555  
	C_3_1  C_2_1  C_6_1  97.9(5)  2_555  1_555  1_555  
	C_3_1  C_2_1  C_6_1  117.6(19)  2_555  1_555  15_556  
	C_3_1  C_2_1  C_1_1  127.8(6)  2_555  1_555  1_555  
	C_3_1  C_2_1  D_2_1  112.1(5)  2_555  1_555  1_555  
	D_2_1  C_2_1  Ti  166.2(12)  4_555  1_555  1_555  
	D_2_1  C_2_1  Ti  148.9(19)  3_556  1_555  1_555  
	D_2_1  C_2_1  C_1_1  113.6(17)  3_556  1_555  12_555  
	D_2_1  C_2_1  C_6_1  129.0(15)  8_555  1_555  12_555  
	D_2_1  C_2_1  Ti  165.9(15)  8_555  1_555  1_555  
	D_2_1  C_2_1  C_6_1  114.0(19)  8_555  1_555  1_555  
	H4O  C_3_1  D_3_1  124.7(18)  1_555  1_555  1_555  
	C_4_1  C_3_1  H4O  114.2(17)  1_555  1_555  1_555  
	C_4_1  C_3_1  D_3_1  120.0(10)  1_555  1_555  12_555  
	C_4_1  C_3_1  C_2_1  120.5(7)  12_555  1_555  1_555  
	C_4_1  C_3_1  H4O  114.1(17)  12_555  1_555  1_555  
	C_4_1  C_3_1  D_3_1  119.4(10)  12_555  1_555  1_555  
	C_4_1  C_3_1  D_3_1  120.4(11)  12_555  1_555  12_555  
	C_2_1  C_3_1  C_4_1  119.4(19)  12_555  1_555  12_555  
	C_2_1  C_3_1  C_4_1  120.1(7)  12_555  1_555  1_555  
	C_2_1  C_3_1  D_3_1  116.5(10)  12_555  1_555  1_555  
	C_2_1  C_3_1  D_3_1  119.8(12)  12_555  1_555  12_555  
	C_4_1  C_3_1  C_2_1  128.0(11)  4_555  1_555  1_555  
	C_2_1  C_3_1  C_4_1  106.0(16)  10_555  1_555  4_555  
	C_2_1  C_3_1  C_4_1  100.0(13)  8_555  1_555  14_555  
	C_2_1  C_3_1  C_4_1  100.1(19)  14_555  1_555  4_555  
	H4O  C_3_1  C_2_1  157.7(18)  2_555  1_555  1_555  
	C_5_1  C_4_1  D_3_1  151.3(13)  1_555  1_555  15_556  
	C_3_1  C_4_1  D_4_1  120.5(5)  1_555  1_555  12_555  
	C_3_1  C_4_1  C_5_1  120.3(8)  12_555  1_555  1_555  
	C_3_1  C_4_1  D_4_1  119.6(9)  12_555  1_555  1_555  
	C_3_1  C_4_1  D_4_1  120.6(9)  12_555  1_555  12_555  
	C_5_1  C_4_1  C_3_1  119.4(10)  12_555  1_555  1_555  
	C_5_1  C_4_1  D_4_1  116.2(10)  12_555  1_555  1_555  
	C_5_1  C_4_1  D_4_1  119.3(18)  12_555  1_555  12_555  
	C_3_1  C_4_1  C_5_1  133.8(11)  4_555  1_555  1_555  
	C_3_1  C_4_1  C_5_1  146.0(13)  14_555  1_555  1_555  
	C_5_1  C_4_1  C_3_1  126.9(19)  4_555  1_555  1_555  
	C_3_1  C_4_1  C_5_1  168.1(19)  6_555  1_555  1_555  
	C_3_1  C_4_1  C_5_1  127.0(18)  15_556  1_555  4_555  
	C_3_1  C_4_1  C_5_1  122.2(10)  15_556  1_555  12_555  
	C_3_1  C_4_1  C_5_1  122.8(4)  15_556  1_555  1_555  
	C_3_1  C_4_1  D_4_1  117.2(4)  15_556  1_555  1_555  
	C_3_1  C_4_1  D_4_1  117.6(5)  15_556  1_555  12_555  
	C_3_1  C_4_1  D_4_1  115.9(19)  15_556  1_555  4_555  
	C_3_1  C_4_1  C_5_1  121.8(18)  11_556  1_555  12_555  
	C_3_1  C_4_1  C_5_1  123.1(8)  11_556  1_555  1_555  
	C_3_1  C_4_1  D_4_1  116.9(8)  11_556  1_555  1_555  
	C_3_1  C_4_1  D_4_1  117.6(8)  11_556  1_555  12_555  
	C_3_1  C_4_1  C_5_1  145.5(18)  3_556  1_555  12_555  
	C_3_1  C_4_1  C_5_1  134.8(8)  3_556  1_555  1_555  
	C_3_1  C_4_1  C_5_1  145.2(14)  13_556  1_555  1_555  
	D_3_1  C_4_1  D_4_1  113.8(15)  14_555  1_555  14_555  
	D_3_1  C_4_1  C_5_1  141.9(19)  12_555  1_555  1_555  
	D_3_1  C_4_1  D_4_1  97.1(9)  12_555  1_555  12_555  
	D_3_1  C_4_1  C_5_1  143.5(6)  1_555  1_555  1_555  
	D_3_1  C_4_1  D_4_1  96.5(6)  1_555  1_555  1_555  
	D_3_1  C_4_1  D_4_1  100.5(15)  1_555  1_555  4_555  
	D_3_1  C_4_1  C_5_1  146.5(19)  4_555  1_555  1_555  
	D_3_1  C_4_1  D_4_1  110.2(11)  10_555  1_555  14_555  
	C_6_1  C_5_1  D_5_1  120.5(14)  1_555  1_555  12_555  
	C_4_1  C_5_1  C_6_1  120.2(2)  12_555  1_555  1_555  
	C_4_1  C_5_1  D_5_1  119.7(5)  12_555  1_555  1_555  
	C_6_1  C_5_1  D_5_1  117.1(8)  12_555  1_555  1_555  
	C_4_1  C_5_1  C_6_1  125.8(7)  4_555  1_555  1_555  
	C_4_1  C_5_1  D_5_1  111.2(15)  4_555  1_555  12_555  
	C_4_1  C_5_1  D_5_1  112.5(15)  4_555  1_555  1_555  
	D_4_1  C_5_1  C_6_1  133.9(14)  10_555  1_555  1_555  
	D_4_1  C_5_1  D_5_1  101.8(16)  10_555  1_555  1_555  
	D_4_1  C_5_1  C_6_1  132.2(16)  8_555  1_555  1_555  
	D_4_1  C_5_1  D_5_1  103.8(16)  8_555  1_555  1_555  
	D_5_1  C_5_1  C_6_1  159.0(16)  4_555  1_555  12_555  
	D_5_1  C_5_1  C_6_1  134.2(16)  4_555  1_555  1_555  
	C_4_1  C_5_1  D_5_1  110.9(15)  8_555  1_555  1_555  
	C_4_1  C_5_1  C_6_1  127.4(19)  10_555  1_555  1_555  
	C_4_1  C_5_1  D_5_1  111.4(15)  10_555  1_555  1_555  
	D_4_1  C_5_1  D_5_1  101.1(15)  4_555  1_555  1_555  
	C_4_1  C_5_1  C_6_1  129.0(10)  14_555  1_555  1_555  
	C_4_1  C_5_1  D_5_1  109.9(14)  14_555  1_555  1_555  
	C_4_1  C_5_1  C_6_1  134.1(12)  6_555  1_555  1_555  
	C_4_1  C_5_1  D_5_1  105.7(13)  6_555  1_555  1_555  
	C_4_1  C_5_1  C_6_1  134.3(12)  2_555  1_555  1_555  
	C_4_1  C_5_1  D_5_1  105.7(13)  2_555  1_555  1_555  
	D_4_1  C_5_1  C_6_1  143.1(10)  12_555  1_555  1_555  
	D_4_1  C_5_1  D_5_1  96.5(6)  12_555  1_555  1_555  
	D_4_1  C_5_1  C_6_1  143.5(6)  1_555  1_555  1_555  
	D_4_1  C_5_1  D_5_1  96.5(6)  1_555  1_555  1_555  
	D_5_1  C_5_1  C_6_1  168.1(15)  8_555  1_555  12_555  
	D_5_1  C_5_1  C_6_1  149.4(18)  14_555  1_555  1_555  
	C_6_1  C_5_1  D_5_1  112.2(11)  4_555  1_555  14_555  
	D_5_1  C_5_1  C_6_1  170.6(18)  6_555  1_555  1_555  
	C_6_1  C_5_1  D_5_1  107.0(17)  8_555  1_555  10_555  
	C_6_1  C_5_1  D_5_1  103.3(16)  10_555  1_555  8_555  
	C_6_1  C_5_1  D_5_1  112.3(11)  10_555  1_555  4_555  
	C_5_1  C_6_1  C_1_1  116.4(13)  12_555  1_555  1_555  
	C_5_1  C_6_1  D_6_1  120.0(5)  12_555  1_555  1_555  
	C_1_1  C_6_1  D_6_1  120.2(8)  12_555  1_555  1_555  
	C_2_1  C_6_1  D_6_1  153.3(7)  15_556  1_555  1_555  
	C_2_1  C_6_1  D_6_1  152.2(8)  11_556  1_555  1_555  
	C_2_1  C_6_1  D_6_1  149.9(5)  12_555  1_555  1_555  
	Ti  C_6_1  C_5_1  136.2(14)  11_556  1_555  12_555  
	Ti  C_6_1  D_6_1  123.2(9)  11_556  1_555  12_555  
	Ti  C_6_1  C_5_1  129.5(17)  11_556  1_555  1_555  
	Ti  C_6_1  D_6_1  103.6(14)  11_556  1_555  1_555  
	C_5_1  C_6_1  Ti  107.7(19)  4_555  1_555  11_556  
	C_5_1  C_6_1  C_6_3  102.3(19)  4_555  1_555  32_555  
	C_5_1  C_6_1  C_1_1  119.7(4)  4_555  1_555  12_555  
	C_5_1  C_6_1  C_1_1  112.0(10)  4_555  1_555  1_555  
	C_5_1  C_6_1  D_6_1  120.0(9)  4_555  1_555  1_555  
	C_1_1  C_6_1  C_5_1  105.1(6)  15_556  1_555  4_555  
	C_1_1  C_6_1  H7  110.9(17)  15_556  1_555  31_445  
	C_1_1  C_6_1  H7  109.9(16)  15_556  1_555  25_455  
	C_1_1  C_6_1  C_5_1  110.3(9)  15_556  1_555  12_555  
	C_1_1  C_6_1  C_5_1  112.9(6)  15_556  1_555  1_555  
	C_1_1  C_6_1  D_6_1  127.0(6)  15_556  1_555  1_555  
	C_1_1  C_6_1  C_5_1  110.4(6)  11_556  1_555  4_555  
	C_1_1  C_6_1  C_5_1  109.2(12)  11_556  1_555  1_555  
	C_1_1  C_6_1  D_6_1  128.4(8)  11_556  1_555  1_555  
	C_5_1  C_6_1  C_1_1  102.6(4)  10_555  1_555  15_556  
	C_5_1  C_6_1  Ti  131.4(10)  10_555  1_555  11_556  
	C_5_1  C_6_1  C_1_1  108.1(9)  10_555  1_555  1_555  
	C_5_1  C_6_1  D_6_1  124.4(9)  10_555  1_555  1_555  
	C_5_1  C_6_1  C_1_1  108.2(3)  8_555  1_555  11_556  
	C_5_1  C_6_1  C_1_1  103.9(4)  8_555  1_555  15_556  
	C_5_1  C_6_1  Ti  108.4(18)  8_555  1_555  11_556  
	C_5_1  C_6_1  C_6_3  101.9(19)  8_555  1_555  32_555  
	C_5_1  C_6_1  C_1_1  116.8(5)  8_555  1_555  12_555  
	C_5_1  C_6_1  C_1_1  110.9(8)  8_555  1_555  1_555  
	C_5_1  C_6_1  D_6_1  122.7(9)  8_555  1_555  1_555  
	Zn  C_6_1  C_5_1  121.3(19)  1_555  1_555  8_555  
	Zn  C_6_1  C_5_1  124.8(17)  1_555  1_555  4_555  
	Ti  C_6_1  C_5_1  124.2(12)  1_555  1_555  8_555  
	Ti  C_6_1  C_5_1  127.4(9)  1_555  1_555  4_555  
	Ti  C_6_1  H7  155.3(19)  1_555  1_555  31_445  
	Ti  C_6_1  C_5_1  112.1(19)  1_555  1_555  1_555  
	Ti  C_6_1  D_6_1  111.1(15)  1_555  1_555  1_555  
	C_6_2  C_1_2  D_2_2  149.8(16)  4_655  1_555  14_575  
	C_6_2  C_1_2  C_2_2  148.3(8)  4_655  1_555  1_555  
	D_2_2  C_1_2  C_6_2  154.2(17)  1_555  1_555  4_655  
	D_2_2  C_1_2  C_6_2  143.5(6)  1_555  1_555  1_555  
	D_2_2  C_1_2  D_1_2  96.5(6)  1_555  1_555  1_555  
	D_1_2  C_1_2  C_6_2  160.5(18)  2_675  1_555  1_555  
	C_2_2  C_1_2  C_6_2  157.0(19)  14_575  1_555  4_655  
	C_2_2  C_1_2  C_6_2  147.3(14)  14_575  1_555  1_555  
	D_1_2  C_1_2  C_6_2  158.2(15)  14_575  1_555  1_555  
	D_1_2  C_1_2  C_2_2  103.2(19)  25_465  1_555  4_655  
	D_1_2  C_1_2  C_2_2  101.5(11)  27_455  1_555  4_655  
	D_1_2  C_1_2  C_6_2  117.3(19)  27_455  1_555  1_555  
	D_1_2  C_1_2  D_2_2  101.3(15)  21_665  1_555  1_555  
	D_1_2  C_1_2  C_2_2  123.0(10)  21_665  1_555  1_555  
	D_1_2  C_1_2  C_6_2  112.9(18)  21_665  1_555  1_555  
	D_1_2  C_1_2  C_2_2  119.9(18)  23_655  1_555  1_555  
	C_1_2  C_2_2  C_3_2  131.6(6)  4_655  1_555  1_555  
	C_1_2  C_2_2  D_2_2  105.2(8)  4_655  1_555  1_555  
	C_1_2  C_2_2  C_3_2  166.0(14)  2_675  1_555  1_555  
	D_2_2  C_2_2  C_3_2  139.3(15)  2_675  1_555  1_555  
	D_2_2  C_2_2  C_3_2  146.3(10)  4_655  1_555  1_555  
	D_2_2  C_3_2  C_4_2  143.5(6)  1_555  1_555  1_555  
	D_2_2  C_3_2  D_3_2  96.5(6)  1_555  1_555  1_555  
	H4  C_3_2  C_2_2  107.1(17)  27_555  1_555  1_555  
	C_2_2  C_3_2  C_4_2  147.1(14)  14_575  1_555  1_555  
	D_3_2  C_3_2  C_4_2  158.7(16)  14_575  1_555  1_555  
	H4  C_3_2  C_4_2  155.5(16)  26_564  1_555  1_555  
	D_3_2  C_3_2  C_2_2  104.1(10)  15_555  1_555  14_575  
	D_3_2  C_3_2  D_2_2  104.6(9)  15_555  1_555  1_555  
	D_3_2  C_3_2  D_2_2  113.0(18)  15_555  1_555  14_575  
	D_3_2  C_3_2  C_4_2  103.4(10)  15_555  1_555  1_555  
	D_3_2  C_3_2  C_2_2  121.4(8)  15_555  1_555  1_555  
	D_2  C_4_2  C_5_2  142.4(16)  11_555  1_555  1_555  
	C_6_2  C_5_2  C_4_2  128.6(7)  4_655  1_555  1_555  
	C_6_2  C_5_2  H5  134.6(18)  4_655  1_555  19_555  
	C_6_2  C_5_2  H55  124.4(19)  4_655  1_555  23_555  
	C_6_2  C_5_2  D_5_2  107.9(7)  4_655  1_555  1_555  
	C_1_2  C_6_2  C_5_2  145.7(11)  4_655  1_555  1_555  
	C_6_3  C_1_3  C_2_3  140.5(10)  12_555  1_555  1_555  
	C_5_3  C_2_3  D_2_3  174.8(16)  14_565  1_555  14_565  
	D_2_3  C_3_3  C_4_3  143.5(6)  1_555  1_555  1_555  
	D_2_3  C_3_3  D_3_3  96.5(6)  1_555  1_555  1_555  
	C_3_3  C_4_3  C_5_3  118.1(7)  14_565  1_555  1_555  
	C_3_3  C_4_3  D_4_3  121.9(7)  14_565  1_555  1_555  
	D_4_3  C_4_3  C_3_3  126.5(9)  21_555  1_555  14_565  
	D_4_3  C_4_3  C_5_3  106.6(19)  21_555  1_555  1_555  
	D_4_3  C_4_3  C_3_3  124.7(15)  21_555  1_555  1_555  
	C_2_3  C_5_3  D_5_3  177.5(9)  14_565  1_555  1_555  
	C_1_3  C_6_3  C_5_3  121.0(3)  14_565  1_555  1_555  
	C_1_3  C_6_3  D_6_3  119.0(3)  14_565  1_555  1_555  
	D_1_3  C_6_3  C_5_3  143.5(6)  1_555  1_555  1_555  
	D_1_3  C_6_3  D_6_3  96.5(6)  1_555  1_555  1_555  
	C_5_3  C_6_3  C_1_3  169.9(14)  12_555  1_555  14_565  
	C_5_3  C_6_3  C_1_3  170.3(15)  12_555  1_555  1_555  

# start Validation Reply Form
_vrf_CELLK01_C6D6-MIL-125-Zn-low
;
PROBLEM: Check that the cell measurement temperature is in Kelvin.
RESPONSE: The structure is obtained from neutron powder diffraction
using cold neutron source at 10K from ISIS WISH beamline.
;
_vrf_CHEMW01_C6D6-MIL-125-Zn-low
;
PROBLEM: The ratio of given/expected molecular weight as calculated
RESPONSE: The issues is caused by checkcif algorithm ignoring a 
unique molecule in the structure with the naming style as X_Y,
where X is the element and Y is the internal atom index.
;
_vrf_PLAT770_C6D6-MIL-125-Zn-low
;
PROBLEM: Suspect C-H Bond in CIF:  H7       --C_1_3     .       1.31 Ang.  
RESPONSE: The alert could be due to the co-existence of disorder in 
framework and guest molecules.
;
_vrf_PLAT420_C6D6-MIL-125-Zn-low
;
PROBLEM: D-H Bond Without Acceptor  O4       --H4O      .     Please Check 
RESPONSE: The guest molecule benzenen does not have a hydrogen bonding
acceptor.
;
_vrf_PLAT041_C6D6-MIL-125-Zn-low
;
PROBLEM: Calc. and Reported SumFormula    Strings  Differ     Please Check 
RESPONSE: The issues is caused by checkcif algorithm ignoring a 
unique molecule in the structure with the naming style as X_Y,
where X is the element and Y is the internal atom index.
;
_vrf_PLAT042_C6D6-MIL-125-Zn-low
;
PROBLEM: Calc. and Reported MoietyFormula Strings  Differ     Please Check 
RESPONSE: The issues is caused by checkcif algorithm ignoring a 
unique molecule in the structure with the naming style as X_Y,
where X is the element and Y is the internal atom index.
;
_vrf_PLAT043_C6D6-MIL-125-Zn-low
;
PROBLEM: Calculated and Reported Mol. Weight Differ by ..       5.11 Check 
RESPONSE: The issues is caused by checkcif algorithm ignoring a 
unique molecule in the structure with the naming style as X_Y,
where X is the element and Y is the internal atom index.
;
_vrf_PLAT077_C6D6-MIL-125-Zn-low
;
PROBLEM: Unitcell Contains Non-integer Number of Atoms ..     Please Check 
RESPONSE:  The structure contains disordered framework and guest molecules.
;
_vrf_PLAT601_C6D6-MIL-125-Zn-low
;
PROBLEM: Unit Cell Contains Solvent Accessible VOIDS of .         41 Ang**3
RESPONSE: The void is likely inaccessible to the guest benzene molecule.
;
# end Validation Reply Form
