# Supplementary material for: Trace benzene capture by decoration of structural defects in metal–organic framework materials
Source: Nat Mater. 2024 Oct 29;23(11):1531–8. doi: 10.1038/s41563-024-02029-1 (PMC11525167; doi:10.1038/s41563-024-02029-1)
Supplement: Supplementary file 2 — Crystallographic data (11 CIFs) and checkCIF reports. [file 41563_2024_2029_MOESM2_ESM.zip › cifs and check cif reports/C6D6@MIL-125.cif]

data_C6D6-MIL-125

_chemical_name_mineral              C6D6@MIL-125
_chemical_formula_weight            546.09
_chemical_formula_sum               "C23.06 H7 D11.07 O9 Ti2"
_chemical_formula_moiety            "2(C6 H3.29 D0.45 O4.50 Ti), 1.72(C6 D6) 0.08(C6 H6)"
_space_group_crystal_system         tetragonal
_symmetry_space_group_name_H-M      I4/mmm
_symmetry_space_group_name_Hall     "-I 4 2"

loop_
	_symmetry_equiv_pos_as_xyz
	"x, y, z"
	"-x, -y, z"
	"-x, y, -z"
	"-x, y, z"
	"-y, -x, -z"
	"-y, -x, z"
	"-y, x, -z"
	"-y, x, z"
	"y, -x, -z"
	"y, -x, z"
	"y, x, -z"
	"y, x, z"
	"x, -y, -z"
	"x, -y, z"
	"x, y, -z"
	"-x, -y, -z"
	"x+1/2, y+1/2, z+1/2"
	"-x+1/2, -y+1/2, z+1/2"
	"-x+1/2, y+1/2, -z+1/2"
	"-x+1/2, y+1/2, z+1/2"
	"-y+1/2, -x+1/2, -z+1/2"
	"-y+1/2, -x+1/2, z+1/2"
	"-y+1/2, x+1/2, -z+1/2"
	"-y+1/2, x+1/2, z+1/2"
	"y+1/2, -x+1/2, -z+1/2"
	"y+1/2, -x+1/2, z+1/2"
	"y+1/2, x+1/2, -z+1/2"
	"y+1/2, x+1/2, z+1/2"
	"x+1/2, -y+1/2, -z+1/2"
	"x+1/2, -y+1/2, z+1/2"
	"x+1/2, y+1/2, -z+1/2"
	"-x+1/2, -y+1/2, -z+1/2"

_cell_length_a                      18.6015(9)
_cell_length_b                      18.6015(9)
_cell_length_c                      18.1692(9)
_cell_angle_alpha                   90
_cell_angle_beta                    90
_cell_angle_gamma                   90
_cell_volume                        6286.8(7)
_cell_formula_units_Z               8
_cell_measurement_temperature       10

_pd_char_colour                  'white powder'
_pd_spec_mount_mode              transmission
_pd_spec_shape                   cylinder

_pd_spec_mounting                'vanadium can'
_pd_instr_location               'POWGEN, BL-11A, SNS, ORNL'
_pd_meas_special_details         
;
Time of flight method using a pulsed neutron source
;
_pd_meas_scan_method             tof

_pd_instr_dist_src/spec          60000
_pd_instr_dist_spec/detc         2500-4700
_pd_meas_2theta_fixed            10-170

_diffrn_ambient_temperature      10
_diffrn_source                   'SNS, ORNL'
_diffrn_radiation_type           neutron
_diffrn_measurement_device_type  'POWGEN'

_exptl_crystal_density_diffrn       1.1539
_computing_structure_refinement     TOPAS
_pd_proc_ls_profile_function        pseudo-Voigt
_pd_proc_ls_background_function     Chebyshev

_refine_ls_goodness_of_fit_all      4.85281
_pd_proc_ls_prof_R_factor           1.89936
_pd_proc_ls_prof_wR_factor          2.29068
_pd_proc_ls_prof_wR_expected        0.47203
_refine_ls_R_factor_all             1.72808

_refine_ls_structure_factor_coef    Inet
_refine_ls_matrix_type              fullcycle
_refine_ls_weighting_scheme         sigma
_refine_ls_hydrogen_treatment       mixed
_refine_ls_extinction_method        none
_refine_ls_number_parameters        104
_refine_ls_shift/su_max             0.0333


loop_
	_atom_site_label
	_atom_site_type_symbol
	_atom_site_symmetry_multiplicity
	_atom_site_fract_x
	_atom_site_fract_y
	_atom_site_fract_z
	_atom_site_occupancy
	_atom_site_B_iso_or_equiv
	C_1  C  32  0.6305(12)  0.9885(12)  0.7856(11)  0.111(3)  0.7(6)  
	C_2  C  32  0.6421(14)  0.9939(16)  0.7124(11)  0.111(3)  0.7(6)  
	C_3  C  32  0.5943(13)  0.9656(13)  0.6645(12)  0.111(3)  0.7(6)  
	C_4  C  32  0.5349(12)  0.9319(12)  0.6898(11)  0.111(3)  0.7(6)  
	C_5  C  32  0.5232(14)  0.9265(16)  0.7630(11)  0.111(3)  0.7(6)  
	C_6  C  32  0.5710(13)  0.9549(13)  0.8109(12)  0.111(3)  0.7(6)  
	D_1  D  32  0.6697(16)  1.0118(17)  0.8250(15)  0.111(3)  0.7(6)  
	D_2  D  32  0.691(2)  1.022(3)  0.6917(15)  0.111(3)  0.7(6)  
	D_3  D  32  0.6039(17)  0.970(2)  0.6044(15)  0.111(3)  0.7(6)  
	D_4  D  32  0.4956(16)  0.9087(17)  0.6504(15)  0.111(3)  0.7(6)  
	D_5  D  32  0.474(2)  0.899(3)  0.7838(15)  0.111(3)  0.7(6)  
	D_6  D  32  0.5615(17)  0.950(2)  0.8710(15)  0.111(3)  0.7(6)  
	C_1_1  C  32  0.688(2)  0.494(3)  0.210(2)  0.119(4)  10.0(14)  
	C_2_1  C  32  0.677(2)  0.546(3)  0.159(2)  0.119(4)  10.0(14)  
	C_3_1  C  32  0.617(3)  0.546(2)  0.119(2)  0.119(4)  10.0(14)  
	C_4_1  C  32  0.567(2)  0.494(3)  0.128(2)  0.119(4)  10.0(14)  
	C_5_1  C  32  0.578(2)  0.442(3)  0.178(2)  0.119(4)  10.0(14)  
	C_6_1  C  32  0.639(3)  0.441(2)  0.219(2)  0.119(4)  10.0(14)  
	D_1_1  D  32  0.738(2)  0.493(4)  0.243(3)  0.098(4)  10.0(14)  
	D_2_1  D  32  0.718(3)  0.589(4)  0.152(3)  0.098(4)  10.0(14)  
	D_3_1  D  32  0.608(4)  0.590(3)  0.077(3)  0.098(4)  10.0(14)  
	D_4_1  D  32  0.517(2)  0.495(4)  0.094(3)  0.098(4)  10.0(14)  
	D_5_1  D  32  0.537(3)  0.399(4)  0.186(3)  0.098(4)  10.0(14)  
	D_6_1  D  32  0.648(4)  0.398(3)  0.260(3)  0.098(4)  10.0(14)  
	H_1_1_H  H  32  0.738(2)  0.493(4)  0.243(3)  0.0210(7)  10.0(14)  
	H_2_1_H  H  32  0.718(3)  0.589(4)  0.152(3)  0.0210(7)  10.0(14)  
	H_3_1_H  H  32  0.608(4)  0.590(3)  0.077(3)  0.0210(7)  10.0(14)  
	H_4_1_H  H  32  0.517(2)  0.495(4)  0.094(3)  0.0210(7)  10.0(14)  
	H_5_1_H  H  32  0.537(3)  0.399(4)  0.186(3)  0.0210(7)  10.0(14)  
	H_6_1_H  H  32  0.648(4)  0.398(3)  0.260(3)  0.0210(7)  10.0(14)  
	C_1_2  C  32  0.7683(16)  0.0561(17)  0.8513(16)  0.162(4)  10.0(10)  
	C_2_2  C  32  0.716(2)  0.008(3)  0.8335(17)  0.162(4)  10.0(10)  
	C_3_2  C  32  0.710(3)  -0.016(3)  0.7636(18)  0.162(4)  10.0(10)  
	C_4_2  C  32  0.7566(16)  0.0082(17)  0.7114(16)  0.162(4)  10.0(10)  
	C_5_2  C  32  0.808(2)  0.056(3)  0.7292(17)  0.162(4)  10.0(10)  
	C_6_2  C  32  0.814(3)  0.080(3)  0.7992(18)  0.162(4)  10.0(10)  
	D_1_2  D  32  0.773(2)  0.076(2)  0.909(2)  0.162(4)  10.0(10)  
	D_2_2  D  32  0.679(4)  -0.011(5)  0.876(2)  0.162(4)  10.0(10)  
	D_3_2  D  32  0.668(5)  -0.055(5)  0.749(2)  0.162(4)  10.0(10)  
	D_4_2  D  32  0.752(2)  -0.012(2)  0.654(2)  0.162(4)  10.0(10)  
	D_5_2  D  32  0.846(4)  0.075(5)  0.686(2)  0.162(4)  10.0(10)  
	D_6_2  D  32  0.857(5)  0.119(5)  0.814(2)  0.162(4)  10.0(10)  
	C_1_4  C  32  0.2777(19)  0.355(2)  0.5256(19)  0.069(2)  1.4(10)  
	C_2_4  C  32  0.297(2)  0.285(2)  0.5171(19)  0.069(2)  1.4(10)  
	C_3_4  C  32  0.340(3)  0.266(2)  0.461(2)  0.069(2)  1.4(10)  
	C_4_4  C  32  0.3641(19)  0.316(2)  0.4129(19)  0.069(2)  1.4(10)  
	C_5_4  C  32  0.345(2)  0.385(2)  0.4214(19)  0.069(2)  1.4(10)  
	C_6_4  C  32  0.302(3)  0.405(2)  0.478(2)  0.069(2)  1.4(10)  
	D_1_4  D  32  0.242(2)  0.371(3)  0.572(2)  0.069(2)  1.4(10)  
	D_2_4  D  32  0.277(4)  0.244(2)  0.556(2)  0.069(2)  1.4(10)  
	D_3_4  D  32  0.356(4)  0.208(2)  0.454(3)  0.069(2)  1.4(10)  
	D_4_4  D  32  0.400(2)  0.300(3)  0.367(2)  0.069(2)  1.4(10)  
	D_5_4  D  32  0.365(4)  0.426(2)  0.382(2)  0.069(2)  1.4(10)  
	D_6_4  D  32  0.286(4)  0.462(2)  0.485(3)  0.069(2)  1.4(10)  
	Ti  Ti  16  0.1962(11)  0.0677(10)  0.5  1  1.7(5)  
	O2  O  16  0.1979(6)  0  0.4356(5)  1  0.2(2)  
	O4  O  8  0.1085(6)  0.1085(6)  0.5  1  0.2(2)  
	H4O  H  8  0.066(2)  0.066(2)  0.5  0.495(16)  0.3(3)  
	H4O_D  D  8  0.066(2)  0.066(2)  0.5  0.505(16)  0.3(3)  
	O1  O  16  0.3121(7)  0.0608(4)  0.5  1  0.46(18)  
	C1  C  8  0.3444(5)  0  0.5  1  0.46(18)  
	C2  C  8  0.4243(7)  0  0.5  1  0.46(18)  
	C3  C  32  0.4625(7)  -0.0648(3)  0.5133(5)  0.5  0.46(18)  
	H4  H  32  0.4352(8)  -0.1113(7)  0.5228(9)  0.5  0.6(2)  
	O3  O  32  0.2303(4)  0.1443(3)  0.4200(6)  1  0.97(16)  
	C4  C  16  0.1980(2)  0.1980(2)  0.3907(4)  1  0.97(16)  
	C5  C  16  0.2244(3)  0.2244(3)  0.3184(6)  1  0.97(16)  
	C6  C  32  0.1987(5)  0.2906(5)  0.2897(6)  0.5  0.97(16)  
	H5  H  32  0.1622(8)  0.3199(7)  0.3186(8)  0.5  1.16(19)  
	C66  C  32  0.2754(5)  0.1835(5)  0.2781(6)  0.5  0.97(16)  
	H55  H  32  0.2938(7)  0.1361(8)  0.2986(7)  0.5  1.16(19)  


loop_
	_geom_bond_atom_site_label_1
	_geom_bond_atom_site_label_2
	_geom_bond_distance
	_geom_bond_site_symmetry_1
	_geom_bond_site_symmetry_2
	C_1  D_1  1.022(13)  1_555  14_575  
	C_1  D_1  1.110(13)  1_555  1_555  
	C_1  D_3_2  1.26(11)  1_555  1_565  
	C_1  C_4  1.32(3)  1_555  21_666  
	C_1  C_2  1.351(13)  1_555  1_555  
	C_1  C_6  1.351(13)  1_555  1_555  
	C_1  D_4  1.38(4)  1_555  23_656  
	C_1  C_2  1.387(15)  1_555  14_575  
	C_1  C_5  1.40(4)  1_555  21_666  
	C_1  D_5  1.40(4)  1_555  23_656  
	C_1  D_4  1.40(4)  1_555  21_666  
	C_1  C_4  1.51(3)  1_555  23_656  
	C_1  C_5  1.52(4)  1_555  23_656  
	C_1  D_5  1.54(4)  1_555  21_666  
	C_1  C_3_2  1.54(6)  1_555  1_565  
	C_1  D_3_2  1.56(11)  1_555  14_565  
	C_1  C_6  1.59(3)  1_555  14_575  
	C_1  C_3_2  1.62(7)  1_555  14_565  
	C_1  C_2_2  1.82(5)  1_555  14_565  
	C_1  C_2_2  1.86(4)  1_555  1_565  
	C_2  D_5  0.97(8)  1_555  21_666  
	C_2  D_2  1.025(19)  1_555  14_575  
	C_2  D_2  1.110(13)  1_555  1_555  
	C_2  D_3_2  1.22(12)  1_555  1_565  
	C_2  C_1  1.351(13)  1_555  1_555  
	C_2  C_3  1.351(13)  1_555  1_555  
	C_2  C_1  1.387(15)  1_555  14_575  
	C_2  C_5  1.39(4)  1_555  21_666  
	C_2  D_3_2  1.40(12)  1_555  14_565  
	C_2  C_3  1.45(3)  1_555  14_575  
	C_2  C_5  1.46(5)  1_555  23_656  
	C_2  C_3_2  1.58(6)  1_555  1_565  
	C_2  C_3_2  1.63(6)  1_555  14_565  
	C_3  D_5  0.96(4)  1_555  23_656  
	C_3  D_3  1.110(13)  1_555  1_555  
	C_3  D_6  1.17(4)  1_555  21_666  
	C_3  C_4  1.351(13)  1_555  1_555  
	C_3  C_2  1.351(13)  1_555  1_555  
	C_3  C_5  1.39(4)  1_555  21_666  
	C_3  C_2  1.45(3)  1_555  14_575  
	C_3  D_5  1.46(4)  1_555  21_666  
	C_3  D_3  1.63(5)  1_555  14_575  
	C_3  C_5  1.74(3)  1_555  23_656  
	C_4  D_4  1.01(4)  1_555  4_655  
	C_4  D_4  1.110(13)  1_555  1_555  
	C_4  D_6  1.15(3)  1_555  21_666  
	C_4  C_1  1.32(3)  1_555  21_666  
	C_4  C_5  1.351(13)  1_555  1_555  
	C_4  C_3  1.351(13)  1_555  1_555  
	C_4  C_5  1.40(4)  1_555  21_666  
	C_4  C_6  1.49(4)  1_555  25_466  
	C_4  C_1  1.51(3)  1_555  25_466  
	C_4  D_5  1.54(6)  1_555  23_656  
	C_4  C_5  1.72(3)  1_555  4_655  
	C_4  C_5  2.03(4)  1_555  23_656  
	C_5  D_5  1.110(13)  1_555  1_555  
	C_5  C_6  1.351(13)  1_555  1_555  
	C_5  C_4  1.351(13)  1_555  1_555  
	C_5  C_3  1.39(4)  1_555  21_666  
	C_5  C_2  1.39(4)  1_555  21_666  
	C_5  C_4  1.40(4)  1_555  21_666  
	C_5  C_1  1.40(4)  1_555  21_666  
	C_5  C_5  1.40(5)  1_555  21_666  
	C_5  C_6  1.40(4)  1_555  21_666  
	C_5  C_2  1.46(5)  1_555  25_466  
	C_5  C_1  1.52(4)  1_555  25_466  
	C_5  C_4  1.72(3)  1_555  4_655  
	C_5  C_3  1.74(3)  1_555  25_466  
	C_5  C_6  1.85(4)  1_555  25_466  
	C_5  C_6  2.03(4)  1_555  4_655  
	C_5  C_4  2.03(4)  1_555  25_466  
	C_6  D_4  1.10(4)  1_555  23_656  
	C_6  D_6  1.110(13)  1_555  1_555  
	C_6  D_4  1.22(3)  1_555  21_666  
	C_6  C_5  1.351(13)  1_555  1_555  
	C_6  C_1  1.351(13)  1_555  1_555  
	C_6  C_5  1.40(4)  1_555  21_666  
	C_6  D_5  1.43(5)  1_555  4_655  
	C_6  C_4  1.49(4)  1_555  23_656  
	C_6  C_1  1.59(3)  1_555  14_575  
	C_6  C_6  1.68(5)  1_555  14_575  
	C_6  C_5  1.85(4)  1_555  23_656  
	C_6  C_5  2.03(4)  1_555  4_655  
	D_1  C_2_2  0.96(4)  1_555  14_565  
	D_1  C_1  1.022(13)  1_555  14_575  
	D_1  C_1  1.110(13)  1_555  1_555  
	D_1  C_3_2  1.35(5)  1_555  14_565  
	D_1  C_3_2  1.44(6)  1_555  1_565  
	D_2  C_2  1.025(19)  1_555  14_575  
	D_2  C_2  1.110(13)  1_555  1_555  
	D_2  C_4_2  1.30(5)  1_555  1_565  
	D_2  C_3_2  1.36(5)  1_555  14_565  
	D_2  C_4_2  1.39(5)  1_555  14_565  
	D_2  C_3_2  1.52(6)  1_555  1_565  
	D_3  C_3  1.110(13)  1_555  1_555  
	D_3  C_3  1.63(5)  1_555  14_575  
	D_4  C_4  1.01(4)  1_555  4_655  
	D_4  C_6  1.10(4)  1_555  25_466  
	D_4  C_4  1.110(13)  1_555  1_555  
	D_4  C_6  1.22(3)  1_555  21_666  
	D_4  C_1  1.38(4)  1_555  25_466  
	D_4  C_1  1.40(4)  1_555  21_666  
	D_5  C_3  0.96(4)  1_555  25_466  
	D_5  C_2  0.97(8)  1_555  21_666  
	D_5  C_5  1.110(13)  1_555  1_555  
	D_5  C_1  1.40(4)  1_555  25_466  
	D_5  C_6  1.43(5)  1_555  4_655  
	D_5  C_3  1.46(4)  1_555  21_666  
	D_5  C_1  1.54(4)  1_555  21_666  
	D_5  C_4  1.54(6)  1_555  25_466  
	D_6  C_6  1.110(13)  1_555  1_555  
	D_6  C_4  1.15(3)  1_555  21_666  
	D_6  C_3  1.17(4)  1_555  21_666  
	C_1_1  D_1_1  1.110(13)  1_555  1_555  
	C_1_1  H_1_1_H  1.110(18)  1_555  1_555  
	C_1_1  H_1_1_H  1.14(3)  1_555  14_565  
	C_1_1  D_1_1  1.14(2)  1_555  14_565  
	C_1_1  C_6_1  1.351(13)  1_555  1_555  
	C_1_1  C_2_1  1.351(13)  1_555  1_555  
	C_1_1  D_5_2  1.50(8)  1_555  18_654  
	C_1_1  D_4_2  1.51(5)  1_555  20_654  
	C_1_1  C_6_1  1.53(8)  1_555  14_565  
	C_1_1  D_4_2  1.54(5)  1_555  18_654  
	C_2_1  D_2_1  1.110(13)  1_555  1_555  
	C_2_1  H_2_1_H  1.110(18)  1_555  1_555  
	C_2_1  C_6_1  1.32(6)  1_555  14_565  
	C_2_1  C_3_1  1.351(13)  1_555  1_555  
	C_2_1  C_1_1  1.351(13)  1_555  1_555  
	C_2_1  D_4_2  1.47(7)  1_555  18_654  
	C_2_1  D_5_1  1.51(10)  1_555  8_655  
	C_2_1  H_5_1_H  1.51(10)  1_555  8_655  
	C_2_1  C_4_2  1.70(6)  1_555  20_654  
	C_2_1  C_2_1  1.71(10)  1_555  14_565  
	C_2_1  C_4_2  1.85(6)  1_555  18_654  
	C_2_1  C_5_1  1.90(6)  1_555  14_565  
	C_3_1  H_3_1_H  1.110(18)  1_555  1_555  
	C_3_1  D_3_1  1.110(13)  1_555  1_555  
	C_3_1  H_5_1_H  1.27(7)  1_555  8_655  
	C_3_1  D_5_1  1.27(7)  1_555  8_655  
	C_3_1  C_5_1  1.32(5)  1_555  14_565  
	C_3_1  C_4_1  1.351(13)  1_555  1_555  
	C_3_1  C_2_1  1.351(13)  1_555  1_555  
	C_3_1  H_3_1_H  1.46(9)  1_555  12_555  
	C_3_1  D_3_1  1.46(9)  1_555  12_555  
	C_3_1  D_5_2  1.51(7)  1_555  20_654  
	C_3_1  C_5_1  1.64(6)  1_555  8_655  
	C_3_1  C_3_1  1.73(9)  1_555  14_565  
	C_3_1  C_3_1  1.85(9)  1_555  12_555  
	C_3_1  C_6_1  1.88(4)  1_555  14_565  
	C_3_1  Ti  2.64(4)  1_555  17_554  
	C_4_1  H_4_1_H  1.110(18)  1_555  1_555  
	C_4_1  D_4_1  1.110(13)  1_555  1_555  
	C_4_1  D_4_1  1.13(2)  1_555  14_565  
	C_4_1  H_4_1_H  1.13(3)  1_555  14_565  
	C_4_1  H_4_1_H  1.32(8)  1_555  6_665  
	C_4_1  D_4_1  1.32(8)  1_555  6_665  
	C_4_1  C_5_1  1.351(13)  1_555  1_555  
	C_4_1  C_3_1  1.351(13)  1_555  1_555  
	C_4_1  D_5_1  1.36(3)  1_555  6_665  
	C_4_1  H_5_1_H  1.36(4)  1_555  6_665  
	C_4_1  D_4_1  1.37(7)  1_555  8_655  
	C_4_1  H_4_1_H  1.37(7)  1_555  8_655  
	C_4_1  H_5_1_H  1.46(8)  1_555  8_655  
	C_4_1  D_5_1  1.46(8)  1_555  8_655  
	C_4_1  H_4_1_H  1.49(7)  1_555  10_565  
	C_4_1  D_4_1  1.49(7)  1_555  10_565  
	C_4_1  C_5_1  1.51(8)  1_555  14_565  
	C_4_1  H_4_1_H  1.54(9)  1_555  12_555  
	C_4_1  D_4_1  1.54(9)  1_555  12_555  
	C_4_1  C_4_1  1.61(9)  1_555  6_665  
	C_4_1  C_5_1  1.63(5)  1_555  6_665  
	C_4_1  C_4_1  1.77(6)  1_555  8_655  
	C_4_1  C_4_1  1.77(6)  1_555  10_565  
	C_4_1  C_5_1  1.81(7)  1_555  8_655  
	C_4_1  C_4_1  1.91(9)  1_555  12_555  
	C_5_1  D_5_1  1.110(13)  1_555  1_555  
	C_5_1  H_5_1_H  1.110(18)  1_555  1_555  
	C_5_1  C_3_1  1.32(5)  1_555  14_565  
	C_5_1  C_4_1  1.351(13)  1_555  1_555  
	C_5_1  C_6_1  1.351(13)  1_555  1_555  
	C_5_1  D_5_2  1.45(10)  1_555  18_654  
	C_5_1  C_4_1  1.51(8)  1_555  14_565  
	C_5_1  C_4_1  1.63(5)  1_555  6_665  
	C_5_1  C_3_1  1.64(6)  1_555  10_565  
	C_5_1  C_6_1  1.71(6)  1_555  6_665  
	C_5_1  C_4_1  1.81(7)  1_555  10_565  
	C_5_1  C_2_1  1.90(6)  1_555  14_565  
	C_6_1  H_5_1_H  1.01(4)  1_555  6_665  
	C_6_1  D_5_1  1.01(4)  1_555  6_665  
	C_6_1  D_6_1  1.110(13)  1_555  1_555  
	C_6_1  H_6_1_H  1.110(18)  1_555  1_555  
	C_6_1  C_2_1  1.32(6)  1_555  14_565  
	C_6_1  C_1_1  1.351(13)  1_555  1_555  
	C_6_1  C_5_1  1.351(13)  1_555  1_555  
	C_6_1  C_1_1  1.53(8)  1_555  14_565  
	C_6_1  C_5_1  1.71(6)  1_555  6_665  
	C_6_1  C_6_2  1.75(6)  1_555  18_654  
	C_6_1  C_3_1  1.88(4)  1_555  14_565  
	D_1_1  C_3_2  1.04(6)  1_555  20_654  
	D_1_1  C_3_2  1.10(5)  1_555  18_654  
	D_1_1  C_1_1  1.110(13)  1_555  1_555  
	D_1_1  C_1_1  1.14(2)  1_555  14_565  
	D_1_1  C_5_2  1.29(7)  1_555  18_654  
	D_1_1  C_5_2  1.48(7)  1_555  20_654  
	D_2_1  C_2_1  1.110(13)  1_555  1_555  
	D_2_1  C_5_2  1.62(7)  1_555  20_654  
	D_3_1  C_3_1  1.110(13)  1_555  1_555  
	D_3_1  O4  1.45(4)  1_555  17_554  
	D_3_1  C_3_1  1.46(9)  1_555  12_555  
	D_3_1  Ti  2.20(7)  1_555  17_554  
	D_4_1  C_4_1  1.110(13)  1_555  1_555  
	D_4_1  C_4_1  1.13(2)  1_555  14_565  
	D_4_1  C_4_1  1.32(8)  1_555  6_665  
	D_4_1  C_4_1  1.37(7)  1_555  10_565  
	D_4_1  C_4_1  1.49(7)  1_555  8_655  
	D_4_1  C_4_1  1.54(9)  1_555  12_555  
	D_5_1  C_6_1  1.01(4)  1_555  6_665  
	D_5_1  C_5_1  1.110(13)  1_555  1_555  
	D_5_1  C_3_1  1.27(7)  1_555  10_565  
	D_5_1  C_4_1  1.36(3)  1_555  6_665  
	D_5_1  C_4_1  1.46(8)  1_555  10_565  
	D_5_1  C_2_1  1.51(10)  1_555  10_565  
	D_6_1  C_6_2  1.08(6)  1_555  18_654  
	D_6_1  C_6_1  1.110(13)  1_555  1_555  
	D_6_1  C_5_2  1.31(6)  1_555  18_654  
	H_1_1_H  C_3_2  1.04(6)  1_555  20_654  
	H_1_1_H  C_3_2  1.10(5)  1_555  18_654  
	H_1_1_H  C_1_1  1.110(18)  1_555  1_555  
	H_1_1_H  C_1_1  1.14(3)  1_555  14_565  
	H_1_1_H  C_5_2  1.29(7)  1_555  18_654  
	H_1_1_H  C_5_2  1.48(7)  1_555  20_654  
	H_2_1_H  C_2_1  1.110(18)  1_555  1_555  
	H_2_1_H  C_5_2  1.62(7)  1_555  20_654  
	H_3_1_H  C_3_1  1.110(18)  1_555  1_555  
	H_3_1_H  O4  1.45(5)  1_555  17_554  
	H_3_1_H  C_3_1  1.46(9)  1_555  12_555  
	H_3_1_H  Ti  2.20(7)  1_555  17_554  
	H_4_1_H  C_4_1  1.110(18)  1_555  1_555  
	H_4_1_H  C_4_1  1.13(3)  1_555  14_565  
	H_4_1_H  C_4_1  1.32(8)  1_555  6_665  
	H_4_1_H  C_4_1  1.37(7)  1_555  10_565  
	H_4_1_H  C_4_1  1.49(7)  1_555  8_655  
	H_4_1_H  C_4_1  1.54(9)  1_555  12_555  
	H_5_1_H  C_6_1  1.01(4)  1_555  6_665  
	H_5_1_H  C_5_1  1.110(18)  1_555  1_555  
	H_5_1_H  C_3_1  1.27(7)  1_555  10_565  
	H_5_1_H  C_4_1  1.36(4)  1_555  6_665  
	H_5_1_H  C_4_1  1.46(8)  1_555  10_565  
	H_5_1_H  C_2_1  1.51(10)  1_555  10_565  
	H_6_1_H  C_6_2  1.08(6)  1_555  18_654  
	H_6_1_H  C_6_1  1.110(18)  1_555  1_555  
	H_6_1_H  C_5_2  1.31(6)  1_555  18_654  
	C_1_2  D_4_4  1.05(5)  1_555  26_555  
	C_1_2  D_1_2  1.110(13)  1_555  1_555  
	C_1_2  C_2_2  1.351(13)  1_555  1_555  
	C_1_2  C_6_2  1.351(13)  1_555  1_555  
	C_1_2  C_2_2  1.57(8)  1_555  14_555  
	C_1_2  C_4_4  2.06(5)  1_555  26_555  
	C_2_2  D_1  0.96(4)  1_555  14_565  
	C_2_2  D_2_2  1.050(13)  1_555  14_555  
	C_2_2  D_2_2  1.110(13)  1_555  1_555  
	C_2_2  C_1_2  1.351(13)  1_555  1_555  
	C_2_2  C_3_2  1.351(13)  1_555  1_555  
	C_2_2  C_1_2  1.57(8)  1_555  14_555  
	C_2_2  C_1  1.82(5)  1_555  14_565  
	C_2_2  C_1  1.86(4)  1_555  1_545  
	C_3_2  H_1_1_H  1.04(6)  1_555  20_645  
	C_3_2  D_1_1  1.04(6)  1_555  20_645  
	C_3_2  D_1_1  1.10(5)  1_555  18_655  
	C_3_2  H_1_1_H  1.10(5)  1_555  18_655  
	C_3_2  D_3_2  1.110(13)  1_555  1_555  
	C_3_2  C_2_2  1.351(13)  1_555  1_555  
	C_3_2  C_4_2  1.351(13)  1_555  1_555  
	C_3_2  D_1  1.35(5)  1_555  14_565  
	C_3_2  D_2  1.36(5)  1_555  14_565  
	C_3_2  D_1  1.44(6)  1_555  1_545  
	C_3_2  D_2  1.52(6)  1_555  1_545  
	C_3_2  C_1  1.54(6)  1_555  1_545  
	C_3_2  D_3_2  1.55(11)  1_555  14_555  
	C_3_2  C_2  1.58(6)  1_555  1_545  
	C_3_2  C_1  1.62(7)  1_555  14_565  
	C_3_2  C_2  1.63(6)  1_555  14_565  
	C_4_2  D_4_2  1.050(13)  1_555  14_555  
	C_4_2  D_4_2  1.110(13)  1_555  1_555  
	C_4_2  D_2  1.30(5)  1_555  1_545  
	C_4_2  C_5_2  1.351(13)  1_555  1_555  
	C_4_2  C_3_2  1.351(13)  1_555  1_555  
	C_4_2  D_2  1.39(5)  1_555  14_565  
	C_4_2  C_5_2  1.57(5)  1_555  14_555  
	C_4_2  C_2_1  1.70(6)  1_555  20_645  
	C_4_2  C_2_1  1.85(6)  1_555  18_655  
	C_5_2  D_5_2  1.110(13)  1_555  1_555  
	C_5_2  D_1_1  1.29(7)  1_555  18_655  
	C_5_2  H_1_1_H  1.29(7)  1_555  18_655  
	C_5_2  D_6_1  1.31(6)  1_555  18_655  
	C_5_2  H_6_1_H  1.31(6)  1_555  18_655  
	C_5_2  C_4_2  1.351(13)  1_555  1_555  
	C_5_2  C_6_2  1.351(13)  1_555  1_555  
	C_5_2  D_1_1  1.48(7)  1_555  20_645  
	C_5_2  H_1_1_H  1.48(7)  1_555  20_645  
	C_5_2  C_4_2  1.57(5)  1_555  14_555  
	C_5_2  D_2_1  1.62(7)  1_555  20_645  
	C_5_2  H_2_1_H  1.62(7)  1_555  20_645  
	C_6_2  D_6_1  1.08(6)  1_555  18_655  
	C_6_2  H_6_1_H  1.08(6)  1_555  18_655  
	C_6_2  D_6_2  1.110(13)  1_555  1_555  
	C_6_2  D_4_4  1.31(5)  1_555  26_555  
	C_6_2  C_1_2  1.351(13)  1_555  1_555  
	C_6_2  C_5_2  1.351(13)  1_555  1_555  
	C_6_2  C_6_1  1.75(6)  1_555  18_655  
	D_1_2  C_1_2  1.110(13)  1_555  1_555  
	D_1_2  C_4_4  1.37(5)  1_555  26_555  
	D_1_2  C_6_4  1.41(5)  1_555  30_555  
	D_1_2  C_5_4  1.54(6)  1_555  30_555  
	D_2_2  C_2_2  1.050(13)  1_555  14_555  
	D_2_2  C_2_2  1.110(13)  1_555  1_555  
	D_3_2  C_3_2  1.110(13)  1_555  1_555  
	D_3_2  C_2  1.22(12)  1_555  1_545  
	D_3_2  C_1  1.26(11)  1_555  1_545  
	D_3_2  C_2  1.40(12)  1_555  14_565  
	D_3_2  C_3_2  1.55(11)  1_555  14_555  
	D_3_2  C_1  1.56(11)  1_555  14_565  
	D_4_2  C_4_2  1.050(13)  1_555  14_555  
	D_4_2  C_4_2  1.110(13)  1_555  1_555  
	D_4_2  C_2_1  1.47(7)  1_555  18_655  
	D_4_2  C_1_1  1.51(5)  1_555  20_645  
	D_4_2  C_1_1  1.54(5)  1_555  18_655  
	D_5_2  C_5_2  1.110(13)  1_555  1_555  
	D_5_2  C_5_1  1.45(10)  1_555  18_655  
	D_5_2  C_1_1  1.50(8)  1_555  18_655  
	D_5_2  C_3_1  1.51(7)  1_555  20_645  
	D_6_2  C_6_2  1.110(13)  1_555  1_555  
	C_1_4  D_1_4  1.110(13)  1_555  1_555  
	C_1_4  C_4_4  1.33(5)  1_555  11_556  
	C_1_4  C_2_4  1.34(7)  1_555  11_556  
	C_1_4  D_3_4  1.34(5)  1_555  11_556  
	C_1_4  C_2_4  1.351(13)  1_555  1_555  
	C_1_4  C_6_4  1.351(13)  1_555  1_555  
	C_1_4  C_2_4  1.55(4)  1_555  15_556  
	C_1_4  C_5_4  1.68(4)  1_555  15_556  
	C_1_4  C_1_4  2.03(7)  1_555  12_555  
	C_1_4  C_3_4  2.04(3)  1_555  15_556  
	C_2_4  D_2_4  1.110(13)  1_555  1_555  
	C_2_4  D_2_4  1.22(5)  1_555  12_555  
	C_2_4  C_1_4  1.34(7)  1_555  11_556  
	C_2_4  C_1_4  1.351(13)  1_555  1_555  
	C_2_4  C_3_4  1.351(13)  1_555  1_555  
	C_2_4  C_1_4  1.55(4)  1_555  15_556  
	C_2_4  C_3_4  1.56(6)  1_555  12_555  
	C_2_4  D_2_4  1.58(6)  1_555  15_556  
	C_2_4  C_4_4  1.87(5)  1_555  15_556  
	C_2_4  C_4_4  1.97(5)  1_555  11_556  
	C_2_4  C_6_4  2.04(6)  1_555  11_556  
	C_3_4  D_1_4  0.93(7)  1_555  11_556  
	C_3_4  D_3_4  1.110(13)  1_555  1_555  
	C_3_4  D_2_4  1.28(3)  1_555  15_556  
	C_3_4  C_2_4  1.351(13)  1_555  1_555  
	C_3_4  C_4_4  1.351(13)  1_555  1_555  
	C_3_4  C_6_4  1.41(7)  1_555  12_555  
	C_3_4  C_3_4  1.42(7)  1_555  15_556  
	C_3_4  C_2_4  1.56(6)  1_555  12_555  
	C_3_4  C_6_4  1.78(6)  1_555  11_556  
	C_3_4  C_5_4  1.85(5)  1_555  12_555  
	C_3_4  C_3_4  1.96(8)  1_555  12_555  
	C_3_4  C_1_4  2.04(3)  1_555  15_556  
	C_4_4  D_4_4  1.110(13)  1_555  1_555  
	C_4_4  C_1_4  1.33(5)  1_555  11_556  
	C_4_4  C_5_4  1.351(13)  1_555  1_555  
	C_4_4  C_3_4  1.351(13)  1_555  1_555  
	C_4_4  D_1_2  1.37(5)  1_555  24_544  
	C_4_4  D_1_4  1.40(6)  1_555  11_556  
	C_4_4  C_6_4  1.42(5)  1_555  12_555  
	C_4_4  D_5_4  1.58(3)  1_555  12_555  
	C_4_4  C_2_4  1.87(5)  1_555  15_556  
	C_4_4  C_2_4  1.97(5)  1_555  11_556  
	C_4_4  C_1_2  2.06(5)  1_555  24_544  
	C_5_4  D_5_4  1.110(13)  1_555  1_555  
	C_5_4  D_4_4  1.33(6)  1_555  12_555  
	C_5_4  C_6_4  1.351(13)  1_555  1_555  
	C_5_4  C_4_4  1.351(13)  1_555  1_555  
	C_5_4  D_1_2  1.54(6)  1_555  30_454  
	C_5_4  C_1_4  1.68(4)  1_555  15_556  
	C_5_4  C_3_4  1.85(5)  1_555  12_555  
	C_5_4  C_6_4  2.03(6)  1_555  15_556  
	C_6_4  D_6_4  1.110(13)  1_555  1_555  
	C_6_4  D_6_4  1.30(5)  1_555  15_556  
	C_6_4  C_5_4  1.351(13)  1_555  1_555  
	C_6_4  C_1_4  1.351(13)  1_555  1_555  
	C_6_4  D_1_2  1.41(5)  1_555  30_454  
	C_6_4  C_3_4  1.41(7)  1_555  12_555  
	C_6_4  C_4_4  1.42(5)  1_555  12_555  
	C_6_4  D_1_4  1.56(5)  1_555  15_556  
	C_6_4  C_3_4  1.78(6)  1_555  11_556  
	C_6_4  C_5_4  2.03(6)  1_555  15_556  
	C_6_4  C_2_4  2.04(6)  1_555  11_556  
	D_1_4  C_3_4  0.93(7)  1_555  11_556  
	D_1_4  C_1_4  1.110(13)  1_555  1_555  
	D_1_4  C_4_4  1.40(6)  1_555  11_556  
	D_1_4  C_6_4  1.56(5)  1_555  15_556  
	D_2_4  C_2_4  1.110(13)  1_555  1_555  
	D_2_4  C_2_4  1.22(5)  1_555  12_555  
	D_2_4  C_3_4  1.28(3)  1_555  15_556  
	D_2_4  C_2_4  1.58(6)  1_555  15_556  
	D_3_4  C_3_4  1.110(13)  1_555  1_555  
	D_3_4  C_1_4  1.34(5)  1_555  11_556  
	D_4_4  C_1_2  1.05(5)  1_555  24_544  
	D_4_4  C_4_4  1.110(13)  1_555  1_555  
	D_4_4  C_6_2  1.31(5)  1_555  24_544  
	D_4_4  C_5_4  1.33(6)  1_555  12_555  
	D_5_4  C_5_4  1.110(13)  1_555  1_555  
	D_5_4  C_4_4  1.58(3)  1_555  12_555  
	D_6_4  C_6_4  1.110(13)  1_555  1_555  
	D_6_4  C_6_4  1.30(5)  1_555  15_556  
	Ti  O2  1.718(15)  1_555  13_556  
	Ti  O2  1.718(15)  1_555  1_555  
	Ti  O4  1.80(2)  1_555  1_555  
	Ti  O3  2.132(17)  1_555  1_555  
	Ti  O3  2.132(17)  1_555  15_556  
	Ti  O1  2.16(2)  1_555  1_555  
	Ti  D_3_1  2.20(7)  1_555  17_445  
	Ti  H_3_1_H  2.20(7)  1_555  17_445  
	Ti  H_3_1_H  2.20(7)  1_555  31_445  
	Ti  D_3_1  2.20(7)  1_555  31_445  
	Ti  Ti  2.52(4)  1_555  13_556  
	Ti  C_3_1  2.64(4)  1_555  17_445  
	Ti  C_3_1  2.64(4)  1_555  31_445  
	O2  Ti  1.718(15)  1_555  13_556  
	O2  Ti  1.718(15)  1_555  1_555  
	O4  H4O_D  1.11(6)  1_555  1_555  
	O4  H4O  1.11(6)  1_555  1_555  
	O4  H_3_1_H  1.45(5)  1_555  27_445  
	O4  D_3_1  1.45(4)  1_555  31_445  
	O4  D_3_1  1.45(4)  1_555  27_445  
	O4  H_3_1_H  1.45(5)  1_555  31_445  
	O4  D_3_1  1.45(4)  1_555  28_445  
	O4  H_3_1_H  1.45(5)  1_555  28_445  
	O4  D_3_1  1.45(4)  1_555  17_445  
	O4  H_3_1_H  1.45(5)  1_555  17_445  
	O4  Ti  1.80(2)  1_555  11_556  
	O4  Ti  1.80(2)  1_555  1_555  
	H4O  O4  1.11(6)  1_555  1_555  
	H4O_D  O4  1.11(6)  1_555  1_555  
	O1  C1  1.281(6)  1_555  1_555  
	O1  Ti  2.16(2)  1_555  1_555  
	C1  O1  1.281(6)  1_555  1_555  
	C1  O1  1.281(6)  1_555  13_556  
	C1  C2  1.487(8)  1_555  1_555  
	C2  C3  1.420(7)  1_555  13_556  
	C2  C3  1.420(7)  1_555  14_555  
	C2  C3  1.420(7)  1_555  1_555  
	C2  C3  1.420(7)  1_555  15_556  
	C2  C1  1.487(8)  1_555  1_555  
	C3  H4  1.017(13)  1_555  1_555  
	C3  H4  1.198(18)  1_555  15_556  
	C3  C3  1.39(3)  1_555  4_655  
	C3  C2  1.420(7)  1_555  1_555  
	C3  C3  1.48(3)  1_555  3_656  
	H4  C3  1.017(13)  1_555  1_555  
	H4  C3  1.198(18)  1_555  15_556  
	O3  C4  1.281(6)  1_555  1_555  
	O3  Ti  2.132(17)  1_555  1_555  
	C4  O3  1.281(6)  1_555  12_555  
	C4  O3  1.281(6)  1_555  1_555  
	C4  C5  1.487(8)  1_555  1_555  
	C5  C66  1.420(7)  1_555  1_555  
	C5  C66  1.420(7)  1_555  12_555  
	C5  C6  1.420(7)  1_555  12_555  
	C5  C6  1.420(7)  1_555  1_555  
	C5  C4  1.487(8)  1_555  1_555  
	C6  H5  1.017(13)  1_555  1_555  
	C6  H55  1.177(16)  1_555  12_555  
	C6  C66  1.41(2)  1_555  32_555  
	C6  C5  1.420(7)  1_555  1_555  
	C6  C6  1.47(2)  1_555  21_555  
	H5  C6  1.017(13)  1_555  1_555  
	H5  C66  1.177(16)  1_555  12_555  
	C66  H55  1.017(13)  1_555  1_555  
	C66  H5  1.177(16)  1_555  12_555  
	C66  C6  1.41(2)  1_555  32_555  
	C66  C5  1.420(7)  1_555  1_555  
	C66  C66  1.49(2)  1_555  21_555  
	H55  C66  1.017(13)  1_555  1_555  
	H55  C6  1.177(16)  1_555  12_555  


loop_
	_geom_angle_atom_site_label_1
	_geom_angle_atom_site_label_2
	_geom_angle_atom_site_label_3
	_geom_angle
	_geom_angle_site_symmetry_1
	_geom_angle_site_symmetry_2
	_geom_angle_site_symmetry_3
	C_4  C_1  D_1  119.3(16)  21_666  1_555  1_555  
	C_2  C_1  C_4  120.0(16)  1_555  1_555  21_666  
	C_2  C_1  D_1  125.1(6)  1_555  1_555  14_575  
	D_4  C_1  C_2  155.2(17)  23_656  1_555  1_555  
	C_2  C_1  C_6  124.3(10)  14_575  1_555  1_555  
	C_2  C_1  C_4  122.7(17)  14_575  1_555  21_666  
	C_2  C_1  D_1  115.0(13)  14_575  1_555  1_555  
	C_2  C_1  D_1  124.1(12)  14_575  1_555  14_575  
	C_5  C_1  D_1  165.4(10)  21_666  1_555  1_555  
	D_4  C_1  C_2  152.0(19)  21_666  1_555  1_555  
	C_4  C_1  C_2  111.8(15)  23_656  1_555  1_555  
	C_5  C_1  D_1  131.8(15)  23_656  1_555  1_555  
	D_5  C_1  D_1  126.0(14)  21_666  1_555  1_555  
	C_6  C_1  C_2  103.2(19)  14_575  1_555  14_575  
	C_6  C_1  C_2  110.2(11)  14_575  1_555  1_555  
	C_6  C_1  D_1  107.3(19)  14_575  1_555  14_575  
	C_3_2  C_1  C_4  174.2(18)  14_565  1_555  21_666  
	C_2_2  C_1  C_6  116.8(17)  14_565  1_555  14_575  
	C_2_2  C_1  C_4  121.0(19)  14_565  1_555  23_656  
	C_2_2  C_1  C_2  108.3(16)  14_565  1_555  14_575  
	C_2_2  C_1  C_6  124.8(18)  14_565  1_555  1_555  
	C_2_2  C_1  C_2  109.1(14)  14_565  1_555  1_555  
	C_2_2  C_1  C_2  105.5(16)  1_565  1_555  14_575  
	C_2_2  C_1  C_6  129.6(15)  1_565  1_555  1_555  
	C_2_2  C_1  C_2  108.0(13)  1_565  1_555  1_555  
	C_5  C_1  C_2_2  156.1(19)  1_555  1_555  1_565  
	D_5  C_1  C_2_2  142.2(19)  4_655  1_555  1_565  
	D_5  C_1  C_2  105.0(15)  4_655  1_555  14_575  
	D_5  C_1  C_2  99.0(3)  4_655  1_555  1_555  
	D_5  C_1  D_1  139.6(2)  4_655  1_555  1_555  
	C_5  C_1  C_3_2  118.7(18)  14_575  1_555  14_565  
	C_5  C_1  D_1  111.9(11)  14_575  1_555  1_555  
	C_6  C_1  C_2_2  150.2(18)  21_666  1_555  14_565  
	C_6  C_1  C_3_2  113.0(18)  21_666  1_555  1_565  
	C_6  C_1  D_4  109.3(19)  21_666  1_555  21_666  
	C_6  C_1  D_1  176.2(6)  21_666  1_555  1_555  
	C_4  C_1  C_2_2  153.9(18)  1_555  1_555  14_565  
	C_4  C_1  C_3_2  124.4(18)  1_555  1_555  14_565  
	C_4  C_1  C_3_2  116.6(17)  1_555  1_555  1_565  
	C_4  C_1  D_4  105.9(18)  1_555  1_555  21_666  
	C_6  C_1  C_3_2  101.2(17)  23_656  1_555  14_565  
	C_6  C_1  D_4  100.1(17)  23_656  1_555  23_656  
	C_6  C_1  D_1  124.0(9)  23_656  1_555  1_555  
	D_5  C_1  C_2_2  125.5(19)  2_675  1_555  14_565  
	D_5  C_1  C_3_2  113.3(19)  2_675  1_555  14_565  
	C_4  C_1  C_3_2  104.9(15)  14_575  1_555  14_565  
	C_4  C_1  D_1  126.3(10)  14_575  1_555  1_555  
	C_5  C_1  C_2_2  158.0(14)  4_655  1_555  1_565  
	C_5  C_1  C_2_2  151.9(19)  4_655  1_555  14_565  
	C_5  C_1  C_3_2  157.8(18)  4_655  1_555  14_565  
	C_5  C_1  C_3_2  146.5(19)  4_655  1_555  1_565  
	C_5  C_1  C_2  96.0(9)  4_655  1_555  14_575  
	C_5  C_1  C_2  92.55(16)  4_655  1_555  1_555  
	C_5  C_1  D_3_2  101.6(19)  4_655  1_555  1_565  
	C_5  C_1  D_1  146.6(2)  4_655  1_555  1_555  
	C_1  C_2  D_2  118.9(15)  1_555  1_555  14_575  
	C_3  C_2  D_3_2  108.6(19)  1_555  1_555  1_565  
	C_1  C_2  C_3  127.4(6)  14_575  1_555  1_555  
	C_1  C_2  D_2  110.2(10)  14_575  1_555  1_555  
	C_1  C_2  D_2  123.9(6)  14_575  1_555  14_575  
	C_5  C_2  D_2  165.3(11)  21_666  1_555  1_555  
	C_3  C_2  C_1  122.0(12)  14_575  1_555  1_555  
	C_3  C_2  D_2  93.2(9)  14_575  1_555  1_555  
	C_3  C_2  D_2  117.8(13)  14_575  1_555  14_575  
	C_5  C_2  D_2  130.3(17)  23_656  1_555  1_555  
	C_5  C_2  C_3_2  124.1(19)  1_555  1_555  14_565  
	C_5  C_2  C_3_2  114.0(18)  1_555  1_555  1_565  
	C_5  C_2  C_3_2  107.3(16)  14_575  1_555  14_565  
	C_5  C_2  D_2  120.7(16)  14_575  1_555  1_555  
	D_5  C_2  C_3_2  116.9(19)  4_655  1_555  14_565  
	D_5  C_2  C_3_2  104.7(16)  4_655  1_555  1_565  
	D_5  C_2  D_2  169.8(7)  4_655  1_555  1_555  
	C_2  C_3  D_6  173.5(15)  1_555  1_555  21_666  
	C_5  C_3  D_3  165.3(10)  21_666  1_555  1_555  
	C_2  C_3  C_4  122.5(5)  14_575  1_555  1_555  
	C_2  C_3  D_3  116.9(7)  14_575  1_555  1_555  
	D_5  C_3  D_3  124.2(15)  21_666  1_555  1_555  
	D_3  C_3  C_4  131.1(7)  14_575  1_555  1_555  
	C_5  C_3  D_3  137.3(13)  23_656  1_555  1_555  
	C_4  C_3  D_3  102.5(8)  14_575  1_555  1_555  
	C_5  C_3  D_3  143.3(18)  1_555  1_555  14_575  
	C_5  C_3  C_2  92.8(6)  1_555  1_555  14_575  
	C_4  C_3  D_3  114.1(4)  4_655  1_555  14_575  
	C_4  C_3  C_2  126.9(3)  4_655  1_555  14_575  
	C_4  C_3  C_2  127.3(2)  4_655  1_555  1_555  
	C_4  C_3  D_3  110.5(3)  4_655  1_555  1_555  
	C_4  C_3  D_6  103.7(12)  21_666  1_555  23_656  
	C_4  C_3  D_3  175.8(5)  21_666  1_555  1_555  
	D_6  C_3  D_3  94.7(6)  25_466  1_555  14_575  
	D_6  C_3  C_2  144.6(14)  25_466  1_555  14_575  
	D_6  C_3  C_2  148.0(10)  25_466  1_555  1_555  
	D_5  C_3  D_6  116.0(19)  4_655  1_555  23_656  
	D_5  C_3  D_3  153.1(16)  4_655  1_555  14_575  
	D_5  C_3  C_2  92.6(8)  4_655  1_555  14_575  
	D_5  C_3  D_3  150.0(8)  4_655  1_555  1_555  
	C_5  C_3  D_3  132.5(11)  4_655  1_555  14_575  
	C_5  C_3  C_2  102.7(6)  4_655  1_555  14_575  
	C_5  C_3  C_2  101.2(6)  4_655  1_555  1_555  
	C_5  C_3  D_3  137.9(7)  4_655  1_555  1_555  
	C_4  C_3  D_6  97.2(9)  23_656  1_555  25_466  
	C_4  C_3  D_3  150.2(8)  23_656  1_555  1_555  
	C_5  C_3  D_3  127.5(10)  14_575  1_555  1_555  
	C_4  C_3  C_2  100.1(9)  2_675  1_555  1_555  
	C_4  C_3  D_3  103.0(7)  2_675  1_555  1_555  
	C_5  C_4  D_6  175.0(17)  1_555  1_555  21_666  
	C_5  C_4  D_4  125.1(17)  1_555  1_555  4_655  
	C_3  C_4  D_4  114.7(18)  1_555  1_555  4_655  
	C_5  C_4  D_4  165.4(12)  21_666  1_555  1_555  
	C_5  C_4  D_4  168.6(14)  21_666  1_555  4_655  
	C_6  C_4  C_5  122.7(19)  25_466  1_555  21_666  
	C_6  C_4  C_3  146.3(17)  25_466  1_555  1_555  
	C_1  C_4  C_3  157.2(19)  25_466  1_555  1_555  
	D_5  C_4  C_6  145.1(15)  23_656  1_555  25_466  
	D_5  C_4  D_4  158.0(15)  23_656  1_555  1_555  
	C_5  C_4  C_3  143.7(8)  4_655  1_555  1_555  
	D_5  C_4  D_4  114.2(18)  4_655  1_555  1_555  
	D_6  C_4  D_5  143.0(18)  25_466  1_555  23_656  
	D_6  C_4  C_5  137.3(15)  25_466  1_555  21_666  
	D_6  C_4  C_3  116.3(12)  25_466  1_555  1_555  
	D_6  C_4  C_5  116.1(13)  25_466  1_555  1_555  
	C_5  C_4  D_6  118.5(11)  23_656  1_555  25_466  
	C_5  C_4  C_6  112.7(12)  23_656  1_555  25_466  
	C_5  C_4  D_4  146.0(11)  23_656  1_555  1_555  
	C_5  C_4  D_4  148.7(15)  23_656  1_555  4_655  
	D_5  C_4  C_3  146.8(4)  1_555  1_555  1_555  
	D_5  C_4  D_4  93.2(4)  1_555  1_555  1_555  
	D_5  C_4  D_6  122.3(17)  21_666  1_555  25_466  
	D_5  C_4  C_5  103.3(16)  21_666  1_555  4_655  
	D_5  C_4  C_6  126.4(16)  21_666  1_555  25_466  
	D_5  C_4  D_4  145.3(12)  21_666  1_555  1_555  
	D_5  C_4  D_4  144.4(13)  21_666  1_555  4_655  
	C_3  C_4  D_5  131.7(9)  14_575  1_555  1_555  
	C_3  C_4  D_6  103.3(12)  14_575  1_555  25_466  
	C_3  C_4  D_5  121.5(16)  14_575  1_555  4_655  
	C_3  C_4  C_5  121.1(8)  14_575  1_555  4_655  
	C_3  C_4  C_1  171.7(11)  14_575  1_555  25_466  
	C_3  C_4  C_6  121.3(16)  14_575  1_555  25_466  
	C_3  C_4  C_5  110.0(6)  14_575  1_555  1_555  
	C_3  C_4  C_1  167.8(13)  14_575  1_555  21_666  
	C_3  C_4  D_4  121.4(3)  14_575  1_555  1_555  
	C_3  C_4  D_4  119.6(8)  14_575  1_555  4_655  
	C_6  C_4  D_6  139.7(15)  1_555  1_555  25_466  
	C_6  C_4  D_4  154.9(16)  1_555  1_555  4_655  
	C_5  C_4  C_3  101.3(11)  25_466  1_555  14_575  
	C_5  C_4  D_5  113.0(14)  25_466  1_555  23_656  
	C_5  C_4  C_3  131.5(11)  25_466  1_555  1_555  
	C_3  C_4  C_6  113.5(8)  4_655  1_555  1_555  
	C_3  C_4  D_5  112.2(6)  4_655  1_555  21_666  
	C_3  C_4  C_5  101.8(8)  4_655  1_555  23_656  
	C_3  C_4  D_5  133.7(13)  4_655  1_555  23_656  
	C_3  C_4  C_5  116.9(7)  4_655  1_555  21_666  
	C_6  C_4  D_5  109.2(13)  23_656  1_555  1_555  
	C_6  C_4  D_5  110.3(13)  23_656  1_555  4_655  
	C_6  C_4  C_1  143.9(13)  23_656  1_555  25_466  
	C_6  C_4  C_1  154.7(18)  23_656  1_555  21_666  
	C_6  C_4  D_4  115.7(9)  23_656  1_555  1_555  
	C_6  C_4  D_4  117.7(11)  23_656  1_555  4_655  
	D_6  C_4  C_6  101.3(8)  23_656  1_555  1_555  
	D_6  C_4  D_5  130.2(14)  23_656  1_555  1_555  
	D_6  C_4  D_5  134.7(12)  23_656  1_555  4_655  
	D_6  C_4  C_5  116.0(12)  23_656  1_555  4_655  
	D_6  C_4  C_1  150.9(15)  23_656  1_555  25_466  
	D_6  C_4  C_5  119.4(10)  23_656  1_555  1_555  
	C_3  C_4  D_6  124.9(12)  21_666  1_555  23_656  
	C_3  C_4  C_6  100.7(11)  21_666  1_555  23_656  
	C_3  C_4  D_6  125.0(17)  21_666  1_555  25_466  
	C_3  C_4  D_6  165.8(15)  21_666  1_555  21_666  
	C_3  C_4  D_4  124.1(8)  21_666  1_555  1_555  
	C_3  C_4  D_4  128.1(19)  21_666  1_555  4_655  
	D_5  C_4  C_3  104.4(12)  27_456  1_555  14_575  
	D_5  C_4  C_5  101.4(14)  27_456  1_555  21_666  
	D_5  C_4  C_3  133.9(17)  27_456  1_555  1_555  
	C_1  C_4  D_5  112.9(11)  1_555  1_555  27_456  
	C_1  C_4  C_3  130.3(10)  1_555  1_555  4_655  
	C_1  C_4  C_5  101.0(11)  1_555  1_555  25_466  
	C_1  C_4  D_6  151.9(14)  1_555  1_555  25_466  
	C_1  C_4  C_6  132.6(16)  1_555  1_555  25_466  
	C_5  C_4  C_1  92.3(8)  27_456  1_555  1_555  
	C_5  C_4  C_3  114.6(12)  27_456  1_555  1_555  
	C_5  C_4  C_1  101.2(15)  27_456  1_555  21_666  
	C_5  C_4  D_6  113.9(19)  27_456  1_555  21_666  
	C_1  C_4  D_5  108.6(10)  14_575  1_555  27_456  
	C_1  C_4  C_3  124.5(9)  14_575  1_555  4_655  
	C_1  C_4  D_6  144.5(15)  14_575  1_555  25_466  
	C_1  C_4  C_6  129.6(16)  14_575  1_555  25_466  
	C_1  C_4  D_4  172.2(8)  14_575  1_555  1_555  
	C_1  C_4  D_4  171.7(11)  14_575  1_555  4_655  
	C_5  C_4  C_1  120.5(11)  14_575  1_555  25_466  
	C_5  C_4  C_1  127.4(14)  14_575  1_555  21_666  
	C_5  C_4  D_4  126.1(6)  14_575  1_555  1_555  
	C_5  C_4  D_4  131.2(16)  14_575  1_555  4_655  
	C_6  C_4  D_6  104.1(10)  4_655  1_555  23_656  
	C_6  C_4  C_3  110.7(8)  4_655  1_555  14_575  
	C_6  C_4  D_5  103.0(16)  4_655  1_555  23_656  
	C_6  C_4  C_3  136.4(8)  4_655  1_555  1_555  
	C_6  C_4  D_4  95.5(9)  4_655  1_555  1_555  
	C_3  C_4  D_6  124.0(9)  25_466  1_555  23_656  
	C_3  C_4  C_6  101.5(9)  25_466  1_555  23_656  
	C_3  C_4  D_5  100.3(13)  25_466  1_555  21_666  
	C_3  C_4  D_4  102.9(8)  25_466  1_555  1_555  
	C_6  C_4  D_5  104.4(10)  27_456  1_555  4_655  
	C_6  C_4  C_1  112.4(15)  27_456  1_555  25_466  
	C_6  C_4  C_1  126.9(16)  27_456  1_555  21_666  
	C_6  C_4  D_4  90.4(8)  27_456  1_555  1_555  
	D_6  C_4  C_3  103.1(9)  27_456  1_555  25_466  
	D_6  C_4  C_1  97.4(8)  27_456  1_555  14_575  
	D_6  C_4  C_1  105.2(9)  27_456  1_555  1_555  
	D_6  C_4  C_3  119.5(11)  27_456  1_555  21_666  
	D_6  C_4  C_6  109.9(8)  27_456  1_555  1_555  
	D_6  C_4  D_5  104.1(10)  27_456  1_555  1_555  
	D_6  C_4  D_5  123.5(12)  27_456  1_555  4_655  
	D_6  C_4  C_1  114.5(16)  27_456  1_555  25_466  
	D_6  C_4  C_5  109.2(9)  27_456  1_555  1_555  
	D_6  C_4  C_1  129.9(17)  27_456  1_555  21_666  
	C_3  C_4  C_1  104.5(11)  2_675  1_555  14_575  
	C_3  C_4  C_1  111.4(9)  2_675  1_555  1_555  
	C_3  C_4  C_6  104.5(7)  2_675  1_555  1_555  
	C_3  C_4  D_5  105.8(13)  2_675  1_555  4_655  
	C_3  C_4  D_5  110.5(13)  2_675  1_555  23_656  
	C_3  C_4  C_5  93.8(9)  2_675  1_555  1_555  
	C_3  C_4  C_1  109.6(18)  2_675  1_555  21_666  
	D_4  C_4  C_3  106.4(8)  2_675  1_555  25_466  
	D_4  C_4  C_3  113.5(9)  2_675  1_555  21_666  
	D_4  C_4  C_6  95.4(8)  2_675  1_555  1_555  
	D_4  C_4  D_5  111.3(11)  2_675  1_555  1_555  
	D_4  C_4  D_5  121.4(11)  2_675  1_555  4_655  
	D_4  C_4  C_1  134.2(16)  2_675  1_555  25_466  
	D_4  C_4  C_5  105.6(9)  2_675  1_555  1_555  
	D_5  C_4  C_1  102.5(9)  25_466  1_555  1_555  
	D_5  C_4  C_3  117.3(8)  25_466  1_555  1_555  
	C_6  C_4  C_3  99.6(8)  14_575  1_555  4_655  
	C_6  C_4  D_6  122.5(15)  14_575  1_555  25_466  
	C_6  C_4  C_1  115.6(13)  14_575  1_555  25_466  
	C_6  C_4  C_1  115.3(15)  14_575  1_555  21_666  
	C_6  C_4  D_4  149.3(5)  14_575  1_555  1_555  
	C_6  C_4  D_4  155.5(19)  14_575  1_555  4_655  
	D_4  C_4  C_3  104.8(7)  14_575  1_555  25_466  
	D_4  C_4  C_3  113.3(9)  14_575  1_555  21_666  
	D_4  C_4  C_6  96.2(8)  14_575  1_555  1_555  
	D_4  C_4  D_5  109.4(11)  14_575  1_555  1_555  
	D_4  C_4  D_5  120.7(10)  14_575  1_555  4_655  
	D_4  C_4  C_5  94.9(7)  14_575  1_555  4_655  
	D_4  C_4  C_1  131.3(11)  14_575  1_555  25_466  
	D_4  C_4  C_5  104.9(9)  14_575  1_555  1_555  
	D_4  C_4  C_1  146.4(13)  14_575  1_555  21_666  
	C_5  C_4  C_1  108.8(12)  2_675  1_555  25_466  
	C_5  C_4  C_1  118.7(15)  2_675  1_555  21_666  
	C_5  C_4  D_6  113.6(19)  2_675  1_555  21_666  
	C_5  C_4  D_4  111.9(9)  2_675  1_555  1_555  
	C_4  C_5  D_5  129.0(11)  1_555  1_555  4_655  
	C_2  C_5  C_4  114.9(18)  21_666  1_555  1_555  
	C_2  C_5  C_6  107.6(18)  21_666  1_555  1_555  
	C_4  C_5  D_5  121.2(16)  21_666  1_555  1_555  
	C_6  C_5  C_3  150.8(19)  21_666  1_555  21_666  
	C_6  C_5  D_5  125.3(15)  21_666  1_555  1_555  
	C_6  C_5  D_5  124.8(14)  21_666  1_555  4_655  
	C_2  C_5  C_4  115.2(17)  25_466  1_555  1_555  
	C_2  C_5  C_6  113.0(14)  25_466  1_555  1_555  
	C_1  C_5  C_6  157.5(17)  25_466  1_555  1_555  
	C_4  C_5  C_6  153.0(8)  4_655  1_555  1_555  
	C_3  C_5  C_4  149.2(14)  25_466  1_555  1_555  
	D_5  C_5  C_6  100.9(19)  23_656  1_555  25_466  
	C_6  C_5  D_5  136.8(13)  4_655  1_555  23_656  
	C_6  C_5  C_1  109.5(19)  4_655  1_555  21_666  
	C_6  C_5  C_4  122.8(12)  4_655  1_555  1_555  
	C_4  C_5  D_5  131.3(14)  25_466  1_555  23_656  
	C_4  C_5  C_6  129.4(17)  25_466  1_555  21_666  
	C_1  C_5  C_4  117.6(13)  1_555  1_555  25_466  
	C_1  C_5  C_6  122.3(11)  1_555  1_555  4_655  
	C_1  C_5  C_6  134.5(12)  1_555  1_555  25_466  
	C_1  C_5  C_3  120.1(15)  1_555  1_555  25_466  
	C_1  C_5  C_4  130.1(11)  1_555  1_555  4_655  
	C_1  C_5  C_2  134.1(15)  1_555  1_555  25_466  
	C_3  C_5  C_4  133.2(18)  1_555  1_555  25_466  
	C_3  C_5  C_6  137.4(14)  1_555  1_555  4_655  
	C_3  C_5  C_2  135.8(19)  1_555  1_555  25_466  
	C_4  C_5  C_6  119.3(12)  23_656  1_555  25_466  
	C_4  C_5  C_6  102.7(19)  23_656  1_555  21_666  
	C_4  C_5  D_5  124.4(11)  23_656  1_555  1_555  
	D_5  C_5  C_4  111.6(8)  21_666  1_555  25_466  
	D_5  C_5  C_6  117.2(6)  21_666  1_555  4_655  
	D_5  C_5  C_3  141.2(16)  21_666  1_555  25_466  
	D_5  C_5  C_1  124.3(19)  21_666  1_555  25_466  
	D_5  C_5  C_2  165.6(15)  21_666  1_555  25_466  
	D_5  C_5  C_1  115.9(18)  21_666  1_555  21_666  
	D_5  C_5  C_2  157.2(17)  21_666  1_555  21_666  
	C_6  C_5  C_4  115.9(11)  14_575  1_555  4_655  
	C_6  C_5  C_1  162.6(17)  14_575  1_555  25_466  
	C_6  C_5  C_2  142.0(14)  14_575  1_555  25_466  
	C_6  C_5  C_1  158.9(15)  14_575  1_555  21_666  
	C_6  C_5  C_2  140.4(14)  14_575  1_555  21_666  
	C_6  C_5  C_4  102.6(8)  14_575  1_555  1_555  
	C_6  C_5  D_5  125.0(7)  14_575  1_555  1_555  
	C_1  C_5  C_4  111.3(13)  14_575  1_555  25_466  
	C_1  C_5  C_6  116.2(10)  14_575  1_555  4_655  
	C_1  C_5  C_6  129.3(11)  14_575  1_555  25_466  
	C_1  C_5  C_3  119.5(15)  14_575  1_555  25_466  
	C_1  C_5  C_4  125.1(10)  14_575  1_555  4_655  
	C_1  C_5  C_2  141.0(17)  14_575  1_555  25_466  
	C_1  C_5  D_5  149.67(19)  14_575  1_555  1_555  
	D_5  C_5  C_1  121.8(14)  27_456  1_555  14_575  
	D_5  C_5  C_1  129.9(15)  27_456  1_555  1_555  
	D_5  C_5  C_4  123.5(15)  27_456  1_555  21_666  
	D_5  C_5  C_2  102.4(17)  27_456  1_555  21_666  
	D_5  C_5  C_6  131.1(15)  27_456  1_555  1_555  
	C_2  C_5  D_5  117.0(14)  1_555  1_555  27_456  
	C_2  C_5  C_4  131.6(16)  1_555  1_555  25_466  
	C_2  C_5  C_6  137.2(13)  1_555  1_555  4_655  
	C_2  C_5  C_6  107.7(12)  1_555  1_555  25_466  
	C_2  C_5  C_3  149.8(16)  1_555  1_555  25_466  
	C_2  C_5  C_4  103.0(12)  1_555  1_555  4_655  
	C_2  C_5  C_1  118.2(14)  1_555  1_555  25_466  
	C_2  C_5  C_1  105.4(18)  1_555  1_555  21_666  
	C_2  C_5  C_3  109.2(17)  1_555  1_555  21_666  
	C_4  C_5  C_2  105.6(13)  27_456  1_555  1_555  
	C_4  C_5  C_3  110.9(14)  27_456  1_555  1_555  
	C_4  C_5  D_5  105.4(13)  27_456  1_555  23_656  
	C_4  C_5  C_1  115.2(15)  27_456  1_555  25_466  
	C_4  C_5  C_2  108.2(13)  27_456  1_555  25_466  
	C_4  C_5  C_6  116.8(13)  27_456  1_555  21_666  
	C_4  C_5  C_1  130.7(19)  27_456  1_555  21_666  
	C_2  C_5  C_4  101.6(8)  14_575  1_555  27_456  
	C_2  C_5  D_5  114.2(11)  14_575  1_555  27_456  
	C_2  C_5  C_4  127.5(13)  14_575  1_555  25_466  
	C_2  C_5  C_6  133.1(8)  14_575  1_555  4_655  
	C_2  C_5  C_6  106.9(12)  14_575  1_555  25_466  
	C_2  C_5  C_3  147.9(14)  14_575  1_555  25_466  
	C_2  C_5  C_4  102.2(11)  14_575  1_555  4_655  
	C_2  C_5  C_1  120.6(16)  14_575  1_555  25_466  
	C_2  C_5  C_1  108.4(13)  14_575  1_555  21_666  
	C_2  C_5  C_3  109.8(16)  14_575  1_555  21_666  
	C_2  C_5  D_5  175.9(11)  14_575  1_555  1_555  
	C_3  C_5  C_2  104.9(11)  4_655  1_555  14_575  
	C_3  C_5  C_2  106.8(13)  4_655  1_555  1_555  
	C_3  C_5  C_1  121.7(12)  4_655  1_555  14_575  
	C_3  C_5  C_6  104.9(13)  4_655  1_555  14_575  
	C_3  C_5  D_5  92.4(8)  4_655  1_555  21_666  
	C_3  C_5  C_4  106.1(14)  4_655  1_555  23_656  
	C_3  C_5  C_1  128.6(14)  4_655  1_555  1_555  
	C_3  C_5  D_5  100.4(13)  4_655  1_555  23_656  
	C_3  C_5  C_4  134.2(17)  4_655  1_555  21_666  
	C_3  C_5  C_2  104.7(16)  4_655  1_555  21_666  
	C_3  C_5  C_6  142.3(12)  4_655  1_555  1_555  
	C_6  C_5  C_2  103.9(15)  2_675  1_555  1_555  
	C_6  C_5  C_3  109.2(15)  2_675  1_555  1_555  
	C_6  C_5  D_5  103.6(14)  2_675  1_555  23_656  
	C_6  C_5  C_1  116.1(15)  2_675  1_555  25_466  
	C_6  C_5  C_2  110.0(13)  2_675  1_555  25_466  
	C_6  C_5  C_4  109.3(11)  2_675  1_555  1_555  
	C_4  C_5  C_6  91.4(7)  14_575  1_555  4_655  
	C_4  C_5  C_3  125.7(18)  14_575  1_555  25_466  
	C_4  C_5  C_1  112.9(12)  14_575  1_555  25_466  
	C_4  C_5  C_2  160.8(12)  14_575  1_555  25_466  
	C_4  C_5  C_1  113.8(13)  14_575  1_555  21_666  
	C_4  C_5  C_2  168.3(19)  14_575  1_555  21_666  
	C_4  C_5  C_3  131.6(19)  14_575  1_555  21_666  
	C_4  C_5  D_5  128.7(9)  14_575  1_555  1_555  
	C_3  C_5  C_4  112.6(15)  14_575  1_555  25_466  
	C_3  C_5  C_6  117.7(9)  14_575  1_555  4_655  
	C_3  C_5  C_1  107.9(14)  14_575  1_555  25_466  
	C_3  C_5  C_2  159.1(18)  14_575  1_555  25_466  
	C_3  C_5  C_1  101.5(13)  14_575  1_555  21_666  
	C_3  C_5  D_5  151.0(5)  14_575  1_555  1_555  
	C_6  C_5  C_3  128.0(15)  23_656  1_555  25_466  
	C_6  C_5  C_1  114.7(16)  23_656  1_555  25_466  
	C_6  C_5  C_2  164.1(17)  23_656  1_555  25_466  
	C_6  C_5  C_1  114.4(18)  23_656  1_555  21_666  
	C_6  C_5  D_5  132.2(12)  23_656  1_555  1_555  
	D_5  C_5  C_2  100.7(9)  25_466  1_555  14_575  
	D_5  C_5  C_2  104.1(8)  25_466  1_555  1_555  
	D_5  C_5  C_1  105.0(9)  25_466  1_555  14_575  
	D_5  C_5  C_1  113.2(7)  25_466  1_555  1_555  
	D_5  C_5  C_2  109.1(17)  25_466  1_555  25_466  
	D_5  C_5  C_4  108.1(8)  25_466  1_555  21_666  
	D_5  C_5  C_6  116.0(8)  25_466  1_555  1_555  
	C_1  C_5  C_3  103.7(11)  4_655  1_555  14_575  
	C_1  C_5  C_2  124.8(11)  4_655  1_555  14_575  
	C_1  C_5  C_2  128.7(17)  4_655  1_555  1_555  
	C_1  C_5  D_5  107.8(3)  4_655  1_555  21_666  
	C_1  C_5  C_3  120.4(14)  4_655  1_555  1_555  
	C_1  C_5  D_5  125.9(14)  4_655  1_555  23_656  
	C_1  C_5  C_6  112.4(11)  4_655  1_555  21_666  
	C_1  C_5  C_4  106.1(11)  4_655  1_555  21_666  
	C_1  C_5  C_4  104.5(10)  4_655  1_555  1_555  
	C_1  C_5  C_6  112.0(11)  4_655  1_555  1_555  
	C_4  C_5  C_3  107.2(16)  2_675  1_555  25_466  
	C_4  C_5  C_1  101.1(11)  2_675  1_555  25_466  
	C_4  C_5  C_2  137.3(17)  2_675  1_555  25_466  
	C_4  C_5  C_1  108.3(13)  2_675  1_555  21_666  
	C_4  C_5  D_5  104.5(12)  2_675  1_555  1_555  
	C_5  C_6  D_6  165.5(11)  21_666  1_555  1_555  
	D_5  C_6  C_1  134.8(16)  4_655  1_555  1_555  
	D_5  C_6  D_6  101.0(11)  4_655  1_555  1_555  
	C_4  C_6  C_5  111.1(16)  23_656  1_555  1_555  
	C_1  C_6  D_5  142.4(13)  14_575  1_555  4_655  
	C_1  C_6  C_5  121.87(15)  14_575  1_555  1_555  
	C_1  C_6  D_6  116.3(4)  14_575  1_555  1_555  
	D_5  C_6  D_6  168.8(16)  23_656  1_555  1_555  
	C_5  C_6  D_5  105.4(17)  23_656  1_555  4_655  
	C_5  C_6  D_6  140.3(11)  23_656  1_555  1_555  
	C_5  C_6  C_1  130.4(4)  4_655  1_555  14_575  
	C_5  C_6  C_4  103.0(16)  4_655  1_555  23_656  
	C_5  C_6  C_1  133.0(4)  4_655  1_555  1_555  
	C_5  C_6  D_6  105.4(6)  4_655  1_555  1_555  
	D_6  C_6  C_5  111.8(6)  14_575  1_555  4_655  
	D_6  C_6  D_5  138.4(13)  14_575  1_555  4_655  
	D_6  C_6  C_5  105.0(19)  14_575  1_555  21_666  
	D_6  C_6  C_5  127.7(7)  14_575  1_555  1_555  
	D_5  C_6  D_6  117.5(11)  1_555  1_555  14_575  
	D_5  C_6  C_5  100.8(16)  1_555  1_555  23_656  
	D_5  C_6  C_1  147.1(4)  1_555  1_555  14_575  
	D_5  C_6  C_4  117.0(17)  1_555  1_555  23_656  
	D_5  C_6  C_1  146.8(4)  1_555  1_555  1_555  
	D_5  C_6  D_6  93.2(4)  1_555  1_555  1_555  
	D_5  C_6  D_6  147.2(11)  21_666  1_555  1_555  
	C_4  C_6  D_6  128.6(12)  1_555  1_555  14_575  
	C_4  C_6  C_1  92.8(3)  1_555  1_555  14_575  
	C_5  C_6  D_5  108.0(12)  14_575  1_555  4_655  
	C_5  C_6  D_6  110.3(7)  14_575  1_555  1_555  
	C_4  C_6  D_5  101.7(13)  25_466  1_555  21_666  
	C_4  C_6  D_5  106.5(17)  25_466  1_555  23_656  
	C_4  C_6  C_1  129.9(16)  25_466  1_555  14_575  
	C_4  C_6  C_1  141.3(14)  25_466  1_555  1_555  
	C_4  C_6  D_4  104.9(18)  25_466  1_555  21_666  
	C_4  C_6  D_4  107.2(19)  25_466  1_555  23_656  
	C_1  C_6  C_5  98.6(5)  21_666  1_555  14_575  
	C_1  C_6  D_6  146.2(7)  21_666  1_555  14_575  
	C_1  C_6  C_4  125.9(16)  21_666  1_555  23_656  
	C_1  C_6  D_6  123.2(8)  21_666  1_555  1_555  
	D_6  C_6  C_4  96.5(9)  4_655  1_555  1_555  
	D_6  C_6  D_5  123.9(13)  4_655  1_555  21_666  
	D_6  C_6  C_5  109.7(12)  4_655  1_555  23_656  
	D_6  C_6  D_5  131.4(16)  4_655  1_555  23_656  
	D_6  C_6  C_1  140.4(12)  4_655  1_555  14_575  
	D_6  C_6  C_5  115.2(15)  4_655  1_555  21_666  
	D_6  C_6  C_1  154.1(9)  4_655  1_555  1_555  
	C_1  C_6  C_5  94.9(4)  25_466  1_555  14_575  
	C_1  C_6  D_6  139.2(8)  25_466  1_555  14_575  
	C_1  C_6  C_4  122.5(15)  25_466  1_555  23_656  
	C_1  C_6  D_6  118.9(8)  25_466  1_555  1_555  
	D_5  C_6  C_1  105.3(7)  2_675  1_555  25_466  
	D_5  C_6  C_1  109.5(8)  2_675  1_555  21_666  
	D_5  C_6  C_5  93.7(8)  2_675  1_555  1_555  
	D_5  C_6  D_6  101.0(8)  2_675  1_555  1_555  
	C_5  C_6  C_1  90.2(6)  2_675  1_555  21_666  
	C_5  C_6  D_6  104.5(7)  2_675  1_555  1_555  
	C_4  C_6  D_6  116.9(8)  4_655  1_555  14_575  
	C_4  C_6  C_1  109.9(6)  4_655  1_555  14_575  
	C_4  C_6  C_1  110.8(7)  4_655  1_555  1_555  
	C_4  C_6  D_4  137.6(19)  4_655  1_555  21_666  
	C_4  C_6  D_6  127.5(7)  4_655  1_555  1_555  
	C_4  C_6  C_1  105.7(15)  27_456  1_555  14_575  
	C_4  C_6  C_1  118.5(13)  27_456  1_555  1_555  
	C_5  C_6  D_6  92.5(9)  25_466  1_555  14_575  
	C_5  C_6  C_1  113.5(10)  25_466  1_555  14_575  
	C_5  C_6  C_1  120.8(9)  25_466  1_555  1_555  
	C_5  C_6  D_4  115.4(16)  25_466  1_555  21_666  
	C_5  C_6  D_6  107.7(9)  25_466  1_555  1_555  
	C_5  C_6  D_4  119.6(17)  25_466  1_555  23_656  
	C_4  C_6  D_6  96.3(7)  14_575  1_555  4_655  
	C_4  C_6  D_6  135.2(7)  14_575  1_555  1_555  
	D_4  C_6  D_5  105.4(10)  27_456  1_555  21_666  
	D_4  C_6  D_5  116.5(15)  27_456  1_555  23_656  
	D_4  C_6  C_1  124.2(17)  27_456  1_555  14_575  
	D_4  C_6  C_1  137.6(16)  27_456  1_555  1_555  
	C_2_1  C_1_1  H_1_1_H  124.1(19)  14_565  1_555  1_555  
	C_2_1  C_1_1  D_1_1  124.1(19)  14_565  1_555  1_555  
	C_6_1  C_1_1  C_2_1  118.1(10)  14_565  1_555  14_565  
	C_6_1  C_1_1  H_1_1_H  116.6(18)  14_565  1_555  1_555  
	C_6_1  C_1_1  D_1_1  116.6(18)  14_565  1_555  1_555  
	C_3_1  C_2_1  C_1_1  124.5(19)  1_555  1_555  14_565  
	D_5_1  C_2_1  H_2_1_H  174.3(8)  6_665  1_555  1_555  
	D_5_1  C_2_1  D_2_1  174.3(8)  6_665  1_555  1_555  
	H_5_1_H  C_2_1  H_2_1_H  174.3(8)  6_665  1_555  1_555  
	H_5_1_H  C_2_1  D_2_1  174.3(8)  6_665  1_555  1_555  
	C_3_1  C_2_1  H_2_1_H  151.1(12)  14_565  1_555  1_555  
	C_3_1  C_2_1  D_2_1  151.1(12)  14_565  1_555  1_555  
	C_3_1  C_2_1  D_2_1  132.1(19)  12_555  1_555  14_565  
	C_3_1  C_2_1  H_2_1_H  132.1(19)  12_555  1_555  14_565  
	C_3_1  C_2_1  C_6_1  103.8(10)  12_555  1_555  1_555  
	C_3_1  C_2_1  C_4_2  161.2(17)  12_555  1_555  18_654  
	C_3_1  C_2_1  C_1_1  129.3(10)  12_555  1_555  1_555  
	C_3_1  C_2_1  C_1_1  128.9(15)  12_555  1_555  14_565  
	C_3_1  C_2_1  H_2_1_H  102.8(10)  12_555  1_555  1_555  
	C_3_1  C_2_1  D_2_1  102.8(10)  12_555  1_555  1_555  
	C_6_1  C_2_1  D_2_1  141.3(17)  8_655  1_555  14_565  
	C_6_1  C_2_1  H_2_1_H  141.3(17)  8_655  1_555  14_565  
	C_6_1  C_2_1  C_3_1  101.1(7)  8_655  1_555  14_565  
	C_6_1  C_2_1  C_4_2  128.1(19)  8_655  1_555  18_654  
	C_2_1  C_3_1  C_4_1  124.0(19)  1_555  1_555  14_565  
	H_3_1_H  C_3_1  C_2_1  125.3(12)  12_555  1_555  1_555  
	H_3_1_H  C_3_1  C_4_1  112.9(19)  12_555  1_555  1_555  
	D_3_1  C_3_1  C_2_1  125.3(11)  12_555  1_555  1_555  
	D_3_1  C_3_1  C_4_1  112.9(19)  12_555  1_555  1_555  
	D_5_1  C_3_1  D_3_1  162.2(17)  6_665  1_555  1_555  
	D_5_1  C_3_1  H_3_1_H  162.2(17)  6_665  1_555  1_555  
	H_5_1_H  C_3_1  D_3_1  162.2(18)  6_665  1_555  1_555  
	H_5_1_H  C_3_1  H_3_1_H  162.2(18)  6_665  1_555  1_555  
	C_4_1  C_3_1  C_2_1  140.9(10)  8_655  1_555  1_555  
	C_2_1  C_3_1  D_5_1  121.9(19)  14_565  1_555  14_565  
	C_2_1  C_3_1  H_5_1_H  121.9(19)  14_565  1_555  14_565  
	C_2_1  C_3_1  C_5_1  113.6(17)  14_565  1_555  8_655  
	C_2_1  C_3_1  D_3_1  151.0(13)  14_565  1_555  1_555  
	C_2_1  C_3_1  H_3_1_H  151.0(13)  14_565  1_555  1_555  
	C_4_1  C_3_1  C_2_1  127.8(19)  12_555  1_555  14_565  
	C_4_1  C_3_1  C_2_1  141.5(9)  12_555  1_555  1_555  
	D_5_2  C_3_1  C_2_1  128.8(14)  26_564  1_555  14_565  
	Ti  C_3_1  C_4_1  125.8(15)  17_554  1_555  12_555  
	Ti  C_3_1  C_4_1  125.9(15)  17_554  1_555  8_655  
	Ti  C_3_1  C_4_1  126.4(18)  17_554  1_555  1_555  
	H_3_1_H  C_3_1  D_3_1  125.6(14)  14_565  1_555  12_555  
	H_3_1_H  C_3_1  C_2_1  101.7(18)  14_565  1_555  1_555  
	H_3_1_H  C_3_1  D_3_1  119.4(16)  14_565  1_555  1_555  
	D_3_1  C_3_1  H_3_1_H  125.6(14)  14_565  1_555  12_555  
	D_3_1  C_3_1  C_2_1  101.7(18)  14_565  1_555  1_555  
	D_3_1  C_3_1  H_3_1_H  119.4(16)  14_565  1_555  1_555  
	D_5_2  C_3_1  C_4_1  111.0(18)  18_654  1_555  12_555  
	D_5_2  C_3_1  D_3_1  172.9(14)  18_654  1_555  12_555  
	D_5_2  C_3_1  H_3_1_H  172.9(15)  18_654  1_555  12_555  
	D_5_2  C_3_1  D_3_1  164.5(18)  18_654  1_555  1_555  
	D_5_2  C_3_1  H_3_1_H  164.5(18)  18_654  1_555  1_555  
	C_6_1  C_3_1  C_4_1  102.6(17)  1_555  1_555  12_555  
	C_6_1  C_3_1  C_4_1  103.0(19)  1_555  1_555  8_655  
	C_6_1  C_3_1  D_3_1  140.0(15)  8_655  1_555  14_565  
	C_6_1  C_3_1  H_3_1_H  140.0(15)  8_655  1_555  14_565  
	C_6_1  C_3_1  C_2_1  118.2(13)  8_655  1_555  14_565  
	C_5_1  C_3_1  Ti  131.5(19)  6_665  1_555  17_554  
	C_5_1  C_3_1  C_2_1  96.3(8)  6_665  1_555  1_555  
	C_5_1  C_3_1  D_3_1  143.7(9)  6_665  1_555  1_555  
	C_5_1  C_3_1  H_3_1_H  143.7(9)  6_665  1_555  1_555  
	C_2_1  C_3_1  C_5_1  115.3(19)  12_555  1_555  6_665  
	C_2_1  C_3_1  C_6_1  120.6(13)  12_555  1_555  1_555  
	C_2_1  C_3_1  D_5_2  136.0(18)  12_555  1_555  18_654  
	C_2_1  C_3_1  D_3_1  149.1(7)  12_555  1_555  14_565  
	C_2_1  C_3_1  H_3_1_H  149.1(7)  12_555  1_555  14_565  
	C_2_1  C_3_1  Ti  109.9(12)  12_555  1_555  17_554  
	C_4_1  C_3_1  C_2_1  105.7(15)  6_665  1_555  12_555  
	C_4_1  C_3_1  Ti  123.0(13)  6_665  1_555  17_554  
	C_4_1  C_3_1  D_3_1  110.2(13)  6_665  1_555  12_555  
	C_4_1  C_3_1  H_3_1_H  110.2(13)  6_665  1_555  12_555  
	C_4_1  C_3_1  C_2_1  123.3(6)  6_665  1_555  1_555  
	C_4_1  C_3_1  D_3_1  116.7(6)  6_665  1_555  1_555  
	C_4_1  C_3_1  H_3_1_H  116.7(6)  6_665  1_555  1_555  
	H_3_1_H  C_3_1  C_6_1  134.4(17)  10_565  1_555  8_655  
	H_3_1_H  C_3_1  C_4_1  90.6(5)  10_565  1_555  12_555  
	H_3_1_H  C_3_1  C_4_1  91.6(8)  10_565  1_555  8_655  
	H_3_1_H  C_3_1  D_3_1  124.1(12)  10_565  1_555  12_555  
	H_3_1_H  C_3_1  C_2_1  105.8(18)  10_565  1_555  1_555  
	H_3_1_H  C_3_1  D_3_1  119.7(15)  10_565  1_555  1_555  
	D_3_1  C_3_1  C_6_1  134.4(17)  10_565  1_555  8_655  
	D_3_1  C_3_1  C_4_1  90.6(6)  10_565  1_555  12_555  
	D_3_1  C_3_1  C_4_1  91.6(9)  10_565  1_555  8_655  
	D_3_1  C_3_1  H_3_1_H  124.1(12)  10_565  1_555  12_555  
	D_3_1  C_3_1  C_2_1  105.8(18)  10_565  1_555  1_555  
	D_3_1  C_3_1  H_3_1_H  119.7(15)  10_565  1_555  1_555  
	C_4_1  C_3_1  C_2_1  103.1(16)  10_565  1_555  12_555  
	C_4_1  C_3_1  Ti  123.8(15)  10_565  1_555  17_554  
	C_4_1  C_3_1  D_3_1  107.8(19)  10_565  1_555  12_555  
	C_4_1  C_3_1  C_2_1  125.4(14)  10_565  1_555  1_555  
	C_4_1  C_3_1  D_3_1  114.6(14)  10_565  1_555  1_555  
	C_4_1  C_3_1  H_3_1_H  114.6(14)  10_565  1_555  1_555  
	C_3_1  C_4_1  D_4_1  124.5(18)  14_565  1_555  1_555  
	C_3_1  C_4_1  H_4_1_H  124.5(18)  14_565  1_555  1_555  
	D_5_1  C_4_1  D_4_1  142.9(19)  8_655  1_555  6_665  
	D_5_1  C_4_1  H_4_1_H  142.9(19)  8_655  1_555  6_665  
	C_5_1  C_4_1  D_4_1  121.6(17)  14_565  1_555  6_665  
	C_5_1  C_4_1  H_4_1_H  121.6(18)  14_565  1_555  6_665  
	C_5_1  C_4_1  C_3_1  118.3(9)  14_565  1_555  14_565  
	C_5_1  C_4_1  D_4_1  116.1(18)  14_565  1_555  1_555  
	C_5_1  C_4_1  H_4_1_H  116.1(18)  14_565  1_555  1_555  
	H_4_1_H  C_4_1  C_3_1  110.6(19)  12_555  1_555  1_555  
	H_4_1_H  C_4_1  C_5_1  126.8(12)  12_555  1_555  1_555  
	D_4_1  C_4_1  C_3_1  110.6(18)  12_555  1_555  1_555  
	D_4_1  C_4_1  C_5_1  126.8(11)  12_555  1_555  1_555  
	H_4_1_H  C_4_1  C_5_1  110.0(16)  4_655  1_555  14_565  
	H_4_1_H  C_4_1  C_3_1  126.2(8)  4_655  1_555  1_555  
	H_4_1_H  C_4_1  C_5_1  112.8(10)  4_655  1_555  1_555  
	D_4_1  C_4_1  C_5_1  110.0(16)  4_655  1_555  14_565  
	D_4_1  C_4_1  C_3_1  126.2(8)  4_655  1_555  1_555  
	D_4_1  C_4_1  C_5_1  112.8(9)  4_655  1_555  1_555  
	C_5_1  C_4_1  D_4_1  104.2(16)  8_655  1_555  10_565  
	C_5_1  C_4_1  H_4_1_H  104.2(16)  8_655  1_555  10_565  
	C_5_1  C_4_1  D_4_1  107.0(12)  8_655  1_555  6_665  
	C_5_1  C_4_1  H_4_1_H  107.0(11)  8_655  1_555  6_665  
	C_3_1  C_4_1  C_5_1  150.0(18)  10_565  1_555  8_655  
	D_5_1  C_4_1  D_4_1  101.3(15)  1_555  1_555  12_555  
	D_5_1  C_4_1  H_4_1_H  101.3(15)  1_555  1_555  12_555  
	D_5_1  C_4_1  C_3_1  146.8(4)  1_555  1_555  1_555  
	D_5_1  C_4_1  D_4_1  93.2(4)  1_555  1_555  1_555  
	D_5_1  C_4_1  H_4_1_H  93.2(4)  1_555  1_555  1_555  
	H_5_1_H  C_4_1  D_4_1  101.3(15)  1_555  1_555  12_555  
	H_5_1_H  C_4_1  H_4_1_H  101.3(16)  1_555  1_555  12_555  
	H_5_1_H  C_4_1  C_3_1  146.8(3)  1_555  1_555  1_555  
	H_5_1_H  C_4_1  D_4_1  93.2(3)  1_555  1_555  1_555  
	H_5_1_H  C_4_1  H_4_1_H  93.2(3)  1_555  1_555  1_555  
	C_3_1  C_4_1  H_5_1_H  144.1(18)  12_555  1_555  1_555  
	C_3_1  C_4_1  D_5_1  144.1(19)  12_555  1_555  1_555  
	C_3_1  C_4_1  C_5_1  146.5(13)  12_555  1_555  6_665  
	C_3_1  C_4_1  C_5_1  141.7(8)  12_555  1_555  1_555  
	H_5_1_H  C_4_1  C_3_1  164.9(5)  4_655  1_555  1_555  
	D_5_1  C_4_1  C_3_1  164.9(5)  4_655  1_555  1_555  
	C_5_1  C_4_1  C_3_1  160.4(19)  10_565  1_555  1_555  
	C_5_1  C_4_1  C_3_1  113.5(13)  12_555  1_555  10_565  
	C_3_1  C_4_1  H_5_1_H  117.0(15)  6_665  1_555  14_565  
	C_3_1  C_4_1  D_5_1  117.0(15)  6_665  1_555  14_565  
	C_3_1  C_4_1  C_5_1  132.8(15)  6_665  1_555  14_565  
	H_5_1_H  C_4_1  C_3_1  124.5(19)  2_665  1_555  10_565  
	H_5_1_H  C_4_1  C_3_1  165.9(11)  2_665  1_555  14_565  
	D_5_1  C_4_1  C_3_1  124.5(18)  2_665  1_555  10_565  
	D_5_1  C_4_1  C_3_1  165.9(10)  2_665  1_555  14_565  
	C_5_1  C_4_1  C_3_1  101.2(17)  4_655  1_555  12_555  
	C_5_1  C_4_1  C_3_1  152.3(18)  4_655  1_555  1_555  
	C_5_1  C_4_1  C_3_1  104.0(16)  2_665  1_555  10_565  
	C_3_1  C_4_1  H_5_1_H  117.3(18)  8_655  1_555  1_555  
	C_3_1  C_4_1  D_5_1  117.3(18)  8_655  1_555  1_555  
	C_3_1  C_4_1  C_5_1  131.9(14)  8_655  1_555  1_555  
	C_4_1  C_5_1  C_6_1  116.6(17)  14_565  1_555  1_555  
	C_4_1  C_5_1  H_5_1_H  123.2(16)  14_565  1_555  1_555  
	C_4_1  C_5_1  D_5_1  123.2(16)  14_565  1_555  1_555  
	C_6_1  C_5_1  H_5_1_H  128.7(13)  6_665  1_555  6_665  
	C_6_1  C_5_1  D_5_1  128.7(13)  6_665  1_555  6_665  
	H_5_1_H  C_5_1  C_4_1  109.1(14)  8_655  1_555  10_565  
	H_5_1_H  C_5_1  C_6_1  149.9(10)  8_655  1_555  6_665  
	H_5_1_H  C_5_1  C_3_1  141.0(19)  8_655  1_555  10_565  
	H_5_1_H  C_5_1  C_4_1  109.5(14)  8_655  1_555  6_665  
	D_5_1  C_5_1  C_4_1  109.1(14)  8_655  1_555  10_565  
	D_5_1  C_5_1  C_6_1  149.9(10)  8_655  1_555  6_665  
	D_5_1  C_5_1  C_3_1  141.0(19)  8_655  1_555  10_565  
	D_5_1  C_5_1  C_4_1  109.5(14)  8_655  1_555  6_665  
	H_5_1_H  C_5_1  C_4_1  100.6(14)  4_655  1_555  14_565  
	H_5_1_H  C_5_1  C_6_1  138.3(12)  4_655  1_555  1_555  
	D_5_1  C_5_1  C_4_1  100.6(14)  4_655  1_555  14_565  
	D_5_1  C_5_1  C_6_1  138.3(11)  4_655  1_555  1_555  
	C_2_1  C_5_1  D_5_1  175.7(14)  10_565  1_555  8_655  
	C_2_1  C_5_1  H_5_1_H  175.7(14)  10_565  1_555  8_655  
	C_3_1  C_5_1  D_5_1  127.3(18)  1_555  1_555  4_655  
	C_3_1  C_5_1  H_5_1_H  127.3(18)  1_555  1_555  4_655  
	C_6_1  C_5_1  D_5_1  133.7(9)  14_565  1_555  4_655  
	C_6_1  C_5_1  H_5_1_H  133.7(9)  14_565  1_555  4_655  
	C_6_1  C_5_1  C_3_1  155.7(19)  14_565  1_555  10_565  
	C_6_1  C_5_1  H_5_1_H  151.1(13)  14_565  1_555  1_555  
	C_6_1  C_5_1  D_5_1  151.1(13)  14_565  1_555  1_555  
	C_3_1  C_5_1  D_5_1  127.3(16)  6_665  1_555  8_655  
	C_3_1  C_5_1  H_5_1_H  127.3(17)  6_665  1_555  8_655  
	C_4_1  C_5_1  C_2_1  128.0(10)  8_655  1_555  10_565  
	C_4_1  C_5_1  C_6_1  125.2(19)  8_655  1_555  1_555  
	D_5_2  C_5_1  D_5_1  139.5(17)  20_654  1_555  4_655  
	D_5_2  C_5_1  H_5_1_H  139.5(18)  20_654  1_555  4_655  
	D_5_2  C_5_1  H_5_1_H  162.5(14)  20_654  1_555  1_555  
	D_5_2  C_5_1  D_5_1  162.5(14)  20_654  1_555  1_555  
	C_4_1  C_5_1  C_2_1  125.1(17)  12_555  1_555  10_565  
	C_4_1  C_5_1  C_6_1  128.0(9)  12_555  1_555  1_555  
	C_4_1  C_5_1  H_5_1_H  104.1(10)  12_555  1_555  1_555  
	C_4_1  C_5_1  D_5_1  104.1(10)  12_555  1_555  1_555  
	C_4_1  C_5_1  D_5_2  100.1(10)  4_655  1_555  20_654  
	C_4_1  C_5_1  C_2_1  110.1(14)  4_655  1_555  1_555  
	C_4_1  C_5_1  C_6_1  102.0(12)  4_655  1_555  14_565  
	C_4_1  C_5_1  C_6_1  156.5(11)  4_655  1_555  1_555  
	C_6_1  C_5_1  D_5_2  145.7(19)  10_565  1_555  20_654  
	C_6_1  C_5_1  C_4_1  95.0(5)  10_565  1_555  8_655  
	C_6_1  C_5_1  D_5_1  130.9(9)  10_565  1_555  8_655  
	C_6_1  C_5_1  H_5_1_H  130.9(11)  10_565  1_555  8_655  
	C_6_1  C_5_1  C_4_1  115.0(12)  10_565  1_555  14_565  
	C_6_1  C_5_1  C_4_1  113.3(18)  10_565  1_555  1_555  
	H_5_1_H  C_5_1  C_6_1  104.9(9)  14_565  1_555  10_565  
	H_5_1_H  C_5_1  C_3_1  101.0(8)  14_565  1_555  6_665  
	H_5_1_H  C_5_1  C_2_1  150.2(12)  14_565  1_555  10_565  
	H_5_1_H  C_5_1  C_6_1  140.8(10)  14_565  1_555  6_665  
	H_5_1_H  C_5_1  C_6_1  100.8(18)  14_565  1_555  1_555  
	D_5_1  C_5_1  C_6_1  104.9(9)  14_565  1_555  10_565  
	D_5_1  C_5_1  C_3_1  101.0(8)  14_565  1_555  6_665  
	D_5_1  C_5_1  C_2_1  150.2(12)  14_565  1_555  10_565  
	D_5_1  C_5_1  C_6_1  140.8(10)  14_565  1_555  6_665  
	D_5_1  C_5_1  C_6_1  100.8(18)  14_565  1_555  1_555  
	C_1_1  C_6_1  C_5_1  116.1(17)  14_565  1_555  1_555  
	C_1_1  C_6_1  H_6_1_H  123.6(15)  14_565  1_555  1_555  
	C_1_1  C_6_1  D_6_1  123.6(15)  14_565  1_555  1_555  
	C_5_1  C_6_1  C_1_1  134.2(17)  6_665  1_555  1_555  
	C_5_1  C_6_1  H_6_1_H  105.8(17)  6_665  1_555  1_555  
	C_5_1  C_6_1  D_6_1  105.8(17)  6_665  1_555  1_555  
	D_6_1  C_6_1  C_1_1  158.3(15)  6_665  1_555  14_565  
	H_6_1_H  C_6_1  C_1_1  158.3(16)  6_665  1_555  14_565  
	D_5_1  C_6_1  H_6_1_H  153.7(17)  8_655  1_555  1_555  
	D_5_1  C_6_1  D_6_1  153.7(17)  8_655  1_555  1_555  
	H_5_1_H  C_6_1  H_6_1_H  153.7(18)  8_655  1_555  1_555  
	H_5_1_H  C_6_1  D_6_1  153.7(18)  8_655  1_555  1_555  
	D_5_1  C_6_1  C_1_1  142.7(18)  1_555  1_555  14_565  
	D_5_1  C_6_1  C_1_1  146.8(4)  1_555  1_555  1_555  
	D_5_1  C_6_1  H_6_1_H  93.2(4)  1_555  1_555  1_555  
	D_5_1  C_6_1  D_6_1  93.2(4)  1_555  1_555  1_555  
	H_5_1_H  C_6_1  C_1_1  142.7(18)  1_555  1_555  14_565  
	H_5_1_H  C_6_1  C_1_1  146.8(3)  1_555  1_555  1_555  
	H_5_1_H  C_6_1  H_6_1_H  93.2(3)  1_555  1_555  1_555  
	H_5_1_H  C_6_1  D_6_1  93.2(3)  1_555  1_555  1_555  
	C_2_1  C_6_1  H_5_1_H  116.8(3)  1_555  1_555  1_555  
	C_2_1  C_6_1  D_5_1  116.8(4)  1_555  1_555  1_555  
	C_2_1  C_6_1  C_5_1  104.2(17)  1_555  1_555  6_665  
	C_5_1  C_6_1  H_6_1_H  132.8(18)  14_565  1_555  6_665  
	C_5_1  C_6_1  D_6_1  132.8(18)  14_565  1_555  6_665  
	C_5_1  C_6_1  H_6_1_H  151.1(12)  14_565  1_555  1_555  
	C_5_1  C_6_1  D_6_1  151.1(12)  14_565  1_555  1_555  
	C_3_1  C_6_1  C_2_1  102.4(15)  10_565  1_555  1_555  
	C_3_1  C_6_1  C_1_1  128.2(13)  10_565  1_555  14_565  
	C_3_1  C_6_1  C_1_1  129.2(14)  10_565  1_555  1_555  
	C_3_1  C_6_1  H_6_1_H  105.0(17)  10_565  1_555  1_555  
	C_3_1  C_6_1  D_6_1  105.0(17)  10_565  1_555  1_555  
	C_6_2  C_6_1  C_5_1  130.7(17)  28_544  1_555  14_565  
	C_6_2  C_6_1  C_1_1  154.2(16)  28_544  1_555  14_565  
	C_6_2  C_6_1  C_1_1  151.7(18)  28_544  1_555  1_555  
	C_2_1  C_6_1  C_3_1  101.7(16)  10_565  1_555  1_555  
	C_2_1  C_6_1  C_5_1  105.5(4)  10_565  1_555  14_565  
	C_2_1  C_6_1  H_5_1_H  110.2(10)  10_565  1_555  8_655  
	C_2_1  C_6_1  D_5_1  110.2(10)  10_565  1_555  8_655  
	C_2_1  C_6_1  C_1_1  152.5(16)  10_565  1_555  14_565  
	C_2_1  C_6_1  C_1_1  151.1(17)  10_565  1_555  1_555  
	C_5_1  C_6_1  C_2_1  104.2(4)  8_655  1_555  10_565  
	C_5_1  C_6_1  C_6_2  126.9(19)  8_655  1_555  28_544  
	C_5_1  C_6_1  H_6_1_H  147.4(14)  8_655  1_555  1_555  
	C_5_1  C_6_1  D_6_1  147.4(14)  8_655  1_555  1_555  
	H_6_1_H  C_6_1  C_2_1  146.3(13)  14_565  1_555  10_565  
	H_6_1_H  C_6_1  C_6_2  131.9(12)  14_565  1_555  28_544  
	H_6_1_H  C_6_1  C_3_1  125.5(17)  14_565  1_555  10_565  
	H_6_1_H  C_6_1  D_6_1  138.7(13)  14_565  1_555  6_665  
	H_6_1_H  C_6_1  C_5_1  100.0(17)  14_565  1_555  1_555  
	H_6_1_H  C_6_1  D_6_1  121.8(15)  14_565  1_555  1_555  
	D_6_1  C_6_1  C_2_1  146.3(13)  14_565  1_555  10_565  
	D_6_1  C_6_1  C_6_2  131.9(12)  14_565  1_555  28_544  
	D_6_1  C_6_1  C_3_1  125.5(17)  14_565  1_555  10_565  
	D_6_1  C_6_1  H_6_1_H  138.7(13)  14_565  1_555  6_665  
	D_6_1  C_6_1  C_5_1  100.0(17)  14_565  1_555  1_555  
	D_6_1  C_6_1  H_6_1_H  121.8(15)  14_565  1_555  1_555  
	C_6_2  C_6_1  C_2_1  161.2(19)  20_654  1_555  10_565  
	C_6_2  C_6_1  H_5_1_H  133.8(16)  20_654  1_555  1_555  
	C_6_2  C_6_1  D_5_1  133.8(16)  20_654  1_555  1_555  
	C_6_2  C_6_1  H_6_1_H  129.0(13)  20_654  1_555  6_665  
	C_6_2  C_6_1  D_6_1  129.0(13)  20_654  1_555  6_665  
	C_6_2  C_6_1  C_5_1  129.0(16)  20_654  1_555  6_665  
	C_6_2  C_6_1  C_5_1  119.5(14)  20_654  1_555  1_555  
	C_6_2  C_6_1  H_6_1_H  103.9(13)  20_654  1_555  1_555  
	C_6_2  C_6_1  D_6_1  103.9(13)  20_654  1_555  1_555  
	C_2_2  C_1_2  C_6_2  119.6(5)  14_555  1_555  1_555  
	C_2_2  C_1_2  D_1_2  119.65(15)  14_555  1_555  1_555  
	C_4_4  C_1_2  C_2_2  157.6(17)  26_555  1_555  14_555  
	D_1_2  C_1_2  C_4_4  115.9(13)  14_555  1_555  26_555  
	C_6_2  C_1_2  C_4_4  134.2(14)  14_555  1_555  26_555  
	C_6_2  C_1_2  D_1_2  125.8(9)  14_555  1_555  1_555  
	D_4_4  C_1_2  D_1_2  102.6(12)  28_545  1_555  1_555  
	C_4_4  C_1_2  D_4_4  126.2(18)  30_555  1_555  28_545  
	C_4_4  C_1_2  C_6_2  128.1(11)  30_555  1_555  14_555  
	C_4_4  C_1_2  D_1_2  122.2(9)  30_555  1_555  14_555  
	C_4_4  C_1_2  C_2_2  171.0(13)  30_555  1_555  14_555  
	C_3_2  C_2_2  D_2_2  132.2(10)  14_555  1_555  14_555  
	C_4_2  C_3_2  C_2_2  131.5(4)  14_555  1_555  14_555  
	C_4_2  C_3_2  D_3_2  111.8(19)  14_555  1_555  1_555  
	C_2_2  C_3_2  C_4_2  127.2(13)  1_555  1_555  14_555  
	C_3_2  C_4_2  D_4_2  132.0(14)  14_555  1_555  14_555  
	C_4_2  C_5_2  C_6_2  119.7(3)  14_555  1_555  1_555  
	C_4_2  C_5_2  D_5_2  119.6(3)  14_555  1_555  1_555  
	D_5_2  C_5_2  D_6_1  121.7(14)  14_555  1_555  28_545  
	D_5_2  C_5_2  H_6_1_H  121.7(15)  14_555  1_555  28_545  
	D_5_2  C_5_2  C_6_2  123.9(11)  14_555  1_555  1_555  
	C_6_2  C_5_2  D_6_1  119.5(17)  14_555  1_555  28_545  
	C_6_2  C_5_2  H_6_1_H  119.5(17)  14_555  1_555  28_545  
	D_5_2  C_5_2  C_6_2  130.2(13)  6_665  1_555  14_555  
	D_5_2  C_5_2  C_4_2  150.6(10)  6_665  1_555  14_555  
	D_5_2  C_5_2  C_4_2  150.6(8)  6_665  1_555  1_555  
	D_2_1  C_5_2  D_5_2  122.7(11)  18_655  1_555  6_665  
	D_2_1  C_5_2  C_6_2  137.1(16)  18_655  1_555  1_555  
	H_2_1_H  C_5_2  D_5_2  122.7(11)  18_655  1_555  6_665  
	H_2_1_H  C_5_2  C_6_2  137.1(16)  18_655  1_555  1_555  
	D_6_1  C_5_2  D_5_2  116.2(14)  20_645  1_555  6_665  
	H_6_1_H  C_5_2  D_5_2  116.2(14)  20_645  1_555  6_665  
	D_6_2  C_6_2  C_5_2  115.3(4)  6_665  1_555  1_555  
	D_6_2  C_6_2  C_1_2  124.7(4)  6_665  1_555  1_555  
	C_5_2  C_6_2  D_6_1  114.0(18)  14_555  1_555  28_545  
	C_5_2  C_6_2  H_6_1_H  114.0(18)  14_555  1_555  28_545  
	C_5_2  C_6_2  D_6_2  134.7(15)  14_555  1_555  6_665  
	C_1_2  C_6_2  D_6_2  140.5(8)  14_555  1_555  6_665  
	C_1_2  C_6_2  D_6_2  136.3(16)  14_555  1_555  1_555  
	C_6_1  C_6_2  C_1_2  164.6(19)  28_545  1_555  1_555  
	D_4_4  C_6_2  C_1_2  133.5(14)  30_555  1_555  14_555  
	D_4_4  C_6_2  C_5_2  150.3(19)  30_555  1_555  14_555  
	D_4_4  C_6_2  C_5_2  132.2(14)  30_555  1_555  1_555  
	D_4_4  C_6_2  C_1_2  107.0(16)  30_555  1_555  1_555  
	C_6_1  C_6_2  D_6_2  115.9(16)  20_645  1_555  6_665  
	D_1_4  C_1_4  C_2_4  116.4(11)  1_555  1_555  12_555  
	C_2_4  C_1_4  D_1_4  136.0(15)  11_556  1_555  1_555  
	C_2_4  C_1_4  C_6_4  137.8(12)  1_555  1_555  15_556  
	C_6_4  C_1_4  C_2_4  123.0(8)  1_555  1_555  12_555  
	C_2_4  C_1_4  C_6_4  100.2(19)  15_556  1_555  1_555  
	C_2_4  C_1_4  D_1_4  137.7(15)  15_556  1_555  1_555  
	C_5_4  C_1_4  C_2_4  113.5(11)  15_556  1_555  15_556  
	C_5_4  C_1_4  C_2_4  101.1(16)  15_556  1_555  1_555  
	D_1_4  C_1_4  C_4_4  159.7(19)  15_556  1_555  11_556  
	C_3_4  C_1_4  C_6_4  116.7(14)  15_556  1_555  1_555  
	C_3_4  C_1_4  D_1_4  117.7(19)  15_556  1_555  1_555  
	C_3_4  C_1_4  C_6_4  119.5(14)  15_556  1_555  15_556  
	C_4_4  C_1_4  C_6_4  109.2(16)  15_556  1_555  1_555  
	C_4_4  C_1_4  D_1_4  152.3(18)  12_555  1_555  1_555  
	C_5_4  C_1_4  D_1_4  103.2(18)  11_556  1_555  1_555  
	C_6_4  C_1_4  D_1_4  132.1(14)  11_556  1_555  1_555  
	C_6_4  C_1_4  D_3_4  112.9(16)  12_555  1_555  12_555  
	C_6_4  C_1_4  D_1_4  149.5(10)  12_555  1_555  1_555  
	C_5_4  C_1_4  D_1_4  165.5(10)  12_555  1_555  1_555  
	D_1_4  C_1_4  C_6_4  119.7(18)  12_555  1_555  1_555  
	D_3_4  C_1_4  D_1_4  114.1(17)  15_556  1_555  15_556  
	D_3_4  C_1_4  C_6_4  121.7(13)  15_556  1_555  1_555  
	D_3_4  C_1_4  D_1_4  115.0(17)  15_556  1_555  1_555  
	D_3_4  C_1_4  C_6_4  126.3(13)  15_556  1_555  15_556  
	C_1_4  C_2_4  D_2_4  145.3(12)  15_556  1_555  1_555  
	C_1_4  C_2_4  C_3_4  135.2(18)  15_556  1_555  15_556  
	C_3_4  C_2_4  D_2_4  138.7(15)  12_555  1_555  1_555  
	C_3_4  C_2_4  C_1_4  122.7(6)  12_555  1_555  12_555  
	D_2_4  C_2_4  C_1_4  119.8(18)  15_556  1_555  1_555  
	C_4_4  C_2_4  D_2_4  151.0(17)  15_556  1_555  15_556  
	C_4_4  C_2_4  C_3_4  119.8(18)  15_556  1_555  12_555  
	C_4_4  C_2_4  C_1_4  103.9(9)  15_556  1_555  15_556  
	C_4_4  C_2_4  D_2_4  100.3(18)  15_556  1_555  12_555  
	C_4_4  C_2_4  C_3_4  125.6(17)  11_556  1_555  1_555  
	C_4_4  C_2_4  C_1_4  107.9(17)  11_556  1_555  11_556  
	C_6_4  C_2_4  C_3_4  107.3(15)  11_556  1_555  12_555  
	C_6_4  C_2_4  C_3_4  108.7(14)  11_556  1_555  11_556  
	C_6_4  C_2_4  C_3_4  92.0(4)  12_555  1_555  12_555  
	C_6_4  C_2_4  C_3_4  115.1(12)  12_555  1_555  11_556  
	C_6_4  C_2_4  D_2_4  128.5(19)  12_555  1_555  1_555  
	C_6_4  C_2_4  C_3_4  106.0(14)  15_556  1_555  1_555  
	C_6_4  C_2_4  D_2_4  132.5(17)  15_556  1_555  1_555  
	C_6_4  C_2_4  C_3_4  108.8(17)  15_556  1_555  15_556  
	C_6_4  C_2_4  C_3_4  116.7(13)  1_555  1_555  15_556  
	C_4_4  C_2_4  D_2_4  165.8(9)  12_555  1_555  1_555  
	C_4_4  C_2_4  C_1_4  92.5(6)  12_555  1_555  12_555  
	D_3_4  C_3_4  C_2_4  128.6(10)  1_555  1_555  15_556  
	C_2_4  C_3_4  D_3_4  134.5(19)  11_556  1_555  1_555  
	C_2_4  C_3_4  D_3_4  127.1(19)  12_555  1_555  1_555  
	D_3_4  C_3_4  C_5_4  133.9(17)  15_556  1_555  12_555  
	D_3_4  C_3_4  C_4_4  149.2(9)  15_556  1_555  1_555  
	C_1_4  C_3_4  D_3_4  160.5(5)  15_556  1_555  1_555  
	C_4_4  C_3_4  D_3_4  150.2(19)  12_555  1_555  15_556  
	C_4_4  C_3_4  D_3_4  148.7(11)  12_555  1_555  1_555  
	D_2_4  C_3_4  C_4_4  112.8(16)  1_555  1_555  12_555  
	D_2_4  C_3_4  C_5_4  135.8(18)  1_555  1_555  12_555  
	D_2_4  C_3_4  C_6_4  112.4(19)  1_555  1_555  12_555  
	D_2_4  C_3_4  C_4_4  146.8(4)  1_555  1_555  1_555  
	D_2_4  C_3_4  D_3_4  93.2(4)  1_555  1_555  1_555  
	C_5_4  C_3_4  D_2_4  116.8(4)  1_555  1_555  1_555  
	C_4_4  C_3_4  D_3_4  114.3(11)  15_556  1_555  1_555  
	D_1_4  C_3_4  C_4_4  93.0(8)  15_556  1_555  15_556  
	D_1_4  C_3_4  D_3_4  146.6(11)  15_556  1_555  1_555  
	C_6_4  C_3_4  D_3_4  163.9(14)  15_556  1_555  1_555  
	C_4_4  C_3_4  D_3_4  136.0(12)  11_556  1_555  1_555  
	C_5_4  C_3_4  D_2_4  115.1(17)  15_556  1_555  15_556  
	C_5_4  C_3_4  D_3_4  139.6(12)  15_556  1_555  1_555  
	C_2_4  C_4_4  C_5_4  92.2(4)  15_556  1_555  1_555  
	C_2_4  C_4_4  D_4_4  146.1(8)  15_556  1_555  1_555  
	C_2_4  C_4_4  D_4_4  151.9(16)  11_556  1_555  1_555  
	C_3_4  C_4_4  C_1_2  163.2(17)  12_555  1_555  24_544  
	C_3_4  C_4_4  D_1_4  102.0(18)  12_555  1_555  11_556  
	C_3_4  C_4_4  D_4_4  154.2(10)  12_555  1_555  1_555  
	C_1_4  C_4_4  D_4_4  163.1(15)  15_556  1_555  1_555  
	D_5_4  C_4_4  C_2_4  118.4(4)  1_555  1_555  15_556  
	D_5_4  C_4_4  C_3_4  146.8(4)  1_555  1_555  1_555  
	D_5_4  C_4_4  D_4_4  93.2(4)  1_555  1_555  1_555  
	D_4_4  C_4_4  C_1_2  120.2(13)  12_555  1_555  24_544  
	C_6_4  C_4_4  D_4_4  117.4(17)  11_556  1_555  1_555  
	C_1_4  C_4_4  D_5_4  124.2(17)  12_555  1_555  1_555  
	C_1_4  C_4_4  C_5_4  100.6(18)  12_555  1_555  1_555  
	C_2_4  C_4_4  D_5_4  116.8(4)  1_555  1_555  1_555  
	C_2_4  C_4_4  D_5_4  145.2(16)  1_555  1_555  12_555  
	C_2_4  C_4_4  C_5_4  108.5(17)  1_555  1_555  12_555  
	C_2_4  C_4_4  D_5_4  110.5(18)  12_555  1_555  1_555  
	C_2_4  C_4_4  D_4_4  156.0(16)  12_555  1_555  1_555  
	D_1_4  C_4_4  D_4_4  137.1(18)  15_556  1_555  1_555  
	C_3_4  C_4_4  D_4_4  121.9(16)  15_556  1_555  12_555  
	C_3_4  C_4_4  D_5_4  126.7(10)  15_556  1_555  1_555  
	C_3_4  C_4_4  C_1_2  117.8(16)  15_556  1_555  24_544  
	C_3_4  C_4_4  D_5_4  132.0(18)  15_556  1_555  12_555  
	C_3_4  C_4_4  C_5_4  101.8(9)  15_556  1_555  1_555  
	C_3_4  C_4_4  D_4_4  134.2(7)  15_556  1_555  1_555  
	D_1_2  C_4_4  C_3_4  101.3(12)  30_454  1_555  15_556  
	D_1_2  C_4_4  C_1_4  103.0(19)  30_454  1_555  12_555  
	D_1_2  C_4_4  C_3_4  109.5(14)  30_454  1_555  1_555  
	D_1_2  C_4_4  D_4_4  124.5(11)  30_454  1_555  1_555  
	C_6_4  C_4_4  D_4_4  158.6(6)  15_556  1_555  1_555  
	C_3_4  C_4_4  D_4_4  173.1(13)  11_556  1_555  1_555  
	C_5_4  C_4_4  D_4_4  135.3(12)  11_556  1_555  1_555  
	C_1_2  C_4_4  C_5_4  106.4(18)  30_454  1_555  11_556  
	C_1_2  C_4_4  C_3_4  119.9(11)  30_454  1_555  15_556  
	C_1_2  C_4_4  C_3_4  123.9(15)  30_454  1_555  1_555  
	C_1_2  C_4_4  D_4_4  105.6(12)  30_454  1_555  1_555  
	D_1_4  C_4_4  C_1_2  131.3(17)  12_555  1_555  30_454  
	D_1_4  C_4_4  D_1_2  112.2(17)  12_555  1_555  30_454  
	D_1_4  C_4_4  D_4_4  133.5(19)  12_555  1_555  12_555  
	D_1_4  C_4_4  D_5_4  130.5(17)  12_555  1_555  1_555  
	D_1_4  C_4_4  C_1_2  106.3(19)  12_555  1_555  24_544  
	D_1_4  C_4_4  C_5_4  108.5(17)  12_555  1_555  1_555  
	D_1_4  C_4_4  D_4_4  123.1(18)  12_555  1_555  1_555  
	C_1_4  C_5_4  D_5_4  148.2(8)  15_556  1_555  1_555  
	D_5_4  C_5_4  C_6_4  154.1(12)  12_555  1_555  1_555  
	C_3_4  C_5_4  D_5_4  146.2(18)  12_555  1_555  1_555  
	C_6_4  C_5_4  D_5_4  139.7(12)  15_556  1_555  12_555  
	C_6_4  C_5_4  C_4_4  112.2(8)  15_556  1_555  1_555  
	C_6_4  C_5_4  D_5_4  126.0(6)  15_556  1_555  1_555  
	D_4_4  C_5_4  C_6_4  137.8(9)  1_555  1_555  15_556  
	D_4_4  C_5_4  C_1_4  111.7(10)  1_555  1_555  15_556  
	D_4_4  C_5_4  C_6_4  146.8(4)  1_555  1_555  1_555  
	D_4_4  C_5_4  D_5_4  93.2(4)  1_555  1_555  1_555  
	C_6_4  C_5_4  D_1_2  148.7(18)  12_555  1_555  30_454  
	C_6_4  C_5_4  D_5_4  128.9(15)  12_555  1_555  1_555  
	C_1_4  C_5_4  D_5_4  150.5(17)  11_556  1_555  1_555  
	C_1_4  C_5_4  D_4_4  116.8(4)  1_555  1_555  1_555  
	D_1_2  C_5_4  C_1_4  100.5(13)  24_544  1_555  1_555  
	D_1_2  C_5_4  C_6_4  116.9(16)  24_544  1_555  15_556  
	D_1_2  C_5_4  C_1_4  101.8(15)  24_544  1_555  15_556  
	D_1_2  C_5_4  C_6_4  128.9(13)  24_544  1_555  1_555  
	D_1_2  C_5_4  D_5_4  108.2(14)  24_544  1_555  1_555  
	C_6_4  C_5_4  D_4_4  154.3(19)  11_556  1_555  12_555  
	C_6_4  C_5_4  D_5_4  135.3(16)  11_556  1_555  1_555  
	C_3_4  C_5_4  D_4_4  113.1(16)  11_556  1_555  1_555  
	C_3_4  C_5_4  D_5_4  153.6(16)  11_556  1_555  1_555  
	C_1_4  C_5_4  D_1_2  120.0(19)  12_555  1_555  30_454  
	C_1_4  C_5_4  D_4_4  134.3(18)  12_555  1_555  12_555  
	C_1_4  C_5_4  D_5_4  156.8(15)  12_555  1_555  1_555  
	C_4_4  C_5_4  D_4_4  116.3(12)  11_556  1_555  1_555  
	C_4_4  C_5_4  D_5_4  140.8(8)  11_556  1_555  1_555  
	C_3_4  C_5_4  D_5_4  162.3(4)  15_556  1_555  1_555  
	D_6_4  C_6_4  C_1_4  139.0(11)  1_555  1_555  15_556  
	C_4_4  C_6_4  C_1_4  103.1(13)  12_555  1_555  1_555  
	C_4_4  C_6_4  D_6_4  130.6(18)  12_555  1_555  1_555  
	D_1_4  C_6_4  D_6_4  118.4(13)  15_556  1_555  15_556  
	D_1_4  C_6_4  D_6_4  105.5(16)  15_556  1_555  1_555  
	C_5_4  C_6_4  D_1_4  136.7(18)  15_556  1_555  15_556  
	C_2_4  C_6_4  D_6_4  154.2(17)  11_556  1_555  1_555  
	D_1_4  C_6_4  C_4_4  126.8(13)  1_555  1_555  12_555  
	D_1_4  C_6_4  C_5_4  146.8(4)  1_555  1_555  1_555  
	D_1_4  C_6_4  D_6_4  93.2(4)  1_555  1_555  1_555  
	C_4_4  C_6_4  D_1_4  118.5(18)  11_556  1_555  15_556  
	C_4_4  C_6_4  C_5_4  122.4(18)  11_556  1_555  1_555  
	C_4_4  C_6_4  D_6_4  105.4(16)  11_556  1_555  1_555  
	C_2_4  C_6_4  D_6_4  144.8(16)  12_555  1_555  1_555  
	C_5_4  C_6_4  D_1_4  126.8(15)  12_555  1_555  1_555  
	C_5_4  C_6_4  C_1_4  100.9(14)  12_555  1_555  1_555  
	C_5_4  C_6_4  D_6_4  146.2(12)  12_555  1_555  15_556  
	C_5_4  C_6_4  D_6_4  137.2(13)  12_555  1_555  1_555  
	C_2_4  C_6_4  D_6_4  160.2(7)  15_556  1_555  1_555  
	C_4_4  C_6_4  D_1_2  136.1(19)  1_555  1_555  29_456  
	C_4_4  C_6_4  D_1_4  116.8(4)  1_555  1_555  1_555  
	C_4_4  C_6_4  D_6_4  163.1(7)  1_555  1_555  15_556  
	D_6_4  C_6_4  C_4_4  141.8(6)  14_565  1_555  1_555  
	D_6_4  C_6_4  C_2_4  157.4(5)  14_565  1_555  1_555  
	D_6_4  C_6_4  C_2_4  169.4(12)  14_565  1_555  15_556  
	D_6_4  C_6_4  C_5_4  128.1(8)  14_565  1_555  12_555  
	D_6_4  C_6_4  C_2_4  153.0(11)  14_565  1_555  12_555  
	D_6_4  C_6_4  C_4_4  108.5(13)  14_565  1_555  11_556  
	D_6_4  C_6_4  D_1_4  101.1(7)  14_565  1_555  1_555  
	D_6_4  C_6_4  C_2_4  163.6(13)  14_565  1_555  11_556  
	D_6_4  C_6_4  C_5_4  100.2(7)  14_565  1_555  15_556  
	D_6_4  C_6_4  D_1_4  110.4(12)  14_565  1_555  15_556  
	D_6_4  C_6_4  C_4_4  126.2(17)  14_565  1_555  12_555  
	D_6_4  C_6_4  C_1_4  127.8(5)  14_565  1_555  1_555  
	D_6_4  C_6_4  C_5_4  112.0(6)  14_565  1_555  1_555  
	D_6_4  C_6_4  C_1_4  147.6(15)  14_565  1_555  15_556  
	C_1_4  C_6_4  D_6_4  164.0(5)  11_556  1_555  14_565  
	C_1_4  C_6_4  D_6_4  171.1(12)  11_556  1_555  1_555  
	D_6_4  C_6_4  C_4_4  150.1(14)  13_566  1_555  1_555  
	D_6_4  C_6_4  C_5_4  134.2(12)  13_566  1_555  12_555  
	D_6_4  C_6_4  D_1_4  117.4(13)  13_566  1_555  15_556  
	D_6_4  C_6_4  C_5_4  121.6(18)  13_566  1_555  1_555  
	C_5_4  C_6_4  D_6_4  116.7(11)  11_556  1_555  14_565  
	C_5_4  C_6_4  D_1_4  130.2(11)  11_556  1_555  15_556  
	C_5_4  C_6_4  D_6_4  118.5(17)  11_556  1_555  1_555  
	C_3_4  C_6_4  D_6_4  170.7(9)  1_555  1_555  14_565  
	C_3_4  C_6_4  D_1_2  109.5(18)  1_555  1_555  29_456  
	C_1_4  C_6_4  D_6_4  142.5(18)  12_555  1_555  13_566  
	C_1_4  C_6_4  D_6_4  153.3(4)  12_555  1_555  14_565  
	C_1_4  C_6_4  D_6_4  153.7(10)  12_555  1_555  1_555  
	C_4_4  C_6_4  D_6_4  126.3(9)  15_556  1_555  14_565  
	C_4_4  C_6_4  D_1_4  117.2(7)  15_556  1_555  15_556  
	C_4_4  C_6_4  D_6_4  126.0(13)  15_556  1_555  1_555  
	C_3_4  C_6_4  D_6_4  153.2(11)  15_556  1_555  14_565  
	C_3_4  C_6_4  D_1_4  92.0(7)  15_556  1_555  15_556  
	C_3_4  C_6_4  D_6_4  150.9(15)  15_556  1_555  1_555  
	O4  Ti  O2  109.0(10)  1_555  1_555  1_555  
	O4  Ti  O2  109.0(10)  1_555  1_555  13_556  
	O3  Ti  O2  91.1(4)  1_555  1_555  1_555  
	O3  Ti  O2  161.4(13)  1_555  1_555  13_556  
	O3  Ti  O2  161.4(13)  15_556  1_555  1_555  
	O3  Ti  O2  91.1(4)  15_556  1_555  13_556  
	O1  Ti  O4  158.4(12)  1_555  1_555  1_555  
	D_3_1  Ti  O1  139.2(14)  17_445  1_555  1_555  
	D_3_1  Ti  O3  122.3(14)  17_445  1_555  1_555  
	D_3_1  Ti  O2  125.7(18)  17_445  1_555  1_555  
	H_3_1_H  Ti  O1  139.2(14)  17_445  1_555  1_555  
	H_3_1_H  Ti  O3  122.3(15)  17_445  1_555  1_555  
	H_3_1_H  Ti  O2  125.7(18)  17_445  1_555  1_555  
	H_3_1_H  Ti  O1  139.2(14)  31_445  1_555  1_555  
	H_3_1_H  Ti  O3  122.3(15)  31_445  1_555  15_556  
	H_3_1_H  Ti  O2  125.7(18)  31_445  1_555  13_556  
	D_3_1  Ti  O1  139.2(14)  31_445  1_555  1_555  
	D_3_1  Ti  O3  122.3(14)  31_445  1_555  15_556  
	D_3_1  Ti  O2  125.7(18)  31_445  1_555  13_556  
	H_3_1_H  Ti  O1  142.8(13)  28_445  1_555  1_555  
	H_3_1_H  Ti  O3  114.4(18)  28_445  1_555  1_555  
	H_3_1_H  Ti  O2  127.3(17)  28_445  1_555  1_555  
	D_3_1  Ti  O1  142.8(13)  28_445  1_555  1_555  
	D_3_1  Ti  O3  114.4(18)  28_445  1_555  1_555  
	D_3_1  Ti  O2  127.3(17)  28_445  1_555  1_555  
	H_3_1_H  Ti  O1  142.8(13)  27_445  1_555  1_555  
	H_3_1_H  Ti  O3  114.4(18)  27_445  1_555  15_556  
	H_3_1_H  Ti  O2  127.3(17)  27_445  1_555  13_556  
	D_3_1  Ti  O1  142.8(13)  27_445  1_555  1_555  
	D_3_1  Ti  O3  114.4(18)  27_445  1_555  15_556  
	D_3_1  Ti  O2  127.3(17)  27_445  1_555  13_556  
	C_3_1  Ti  O1  123.3(10)  17_445  1_555  1_555  
	C_3_1  Ti  O3  145.3(13)  17_445  1_555  1_555  
	C_3_1  Ti  O2  117.1(13)  17_445  1_555  1_555  
	C_3_1  Ti  O1  123.3(10)  31_445  1_555  1_555  
	C_3_1  Ti  O3  145.3(13)  31_445  1_555  15_556  
	C_3_1  Ti  O2  117.1(13)  31_445  1_555  13_556  
	Ti  O4  H4O  110.0(8)  11_556  1_555  1_555  
	Ti  O4  H4O_D  110.0(8)  11_556  1_555  1_555  
	Ti  O4  H4O  110.0(8)  1_555  1_555  1_555  
	Ti  O4  H4O_D  110.0(8)  1_555  1_555  1_555  
	Ti  O1  C1  121.3(8)  1_555  1_555  1_555  
	C2  C1  O1  118.0(4)  1_555  1_555  13_556  
	C2  C1  O1  118.0(4)  1_555  1_555  1_555  
	C3  C2  C1  149.7(3)  3_656  1_555  1_555  
	C3  C2  C1  149.7(3)  4_655  1_555  1_555  
	C3  C2  C1  149.7(3)  16_656  1_555  1_555  
	C3  C2  C1  149.7(3)  2_655  1_555  1_555  
	C2  C3  H4  107.9(7)  1_555  1_555  15_556  
	H4  C3  C2  144.8(4)  4_655  1_555  1_555  
	H4  C3  C2  135.9(6)  3_656  1_555  1_555  
	C2  C3  H4  132.0(10)  2_655  1_555  15_556  
	C2  C3  H4  150.3(3)  2_655  1_555  1_555  
	Ti  O3  C4  131.6(8)  1_555  1_555  1_555  
	C5  C4  O3  118.0(4)  1_555  1_555  1_555  
	C5  C4  O3  118.0(4)  1_555  1_555  12_555  
	C6  C5  C4  149.9(3)  32_555  1_555  1_555  
	C6  C5  C4  149.9(3)  21_555  1_555  1_555  
	C66  C5  C4  149.7(3)  21_555  1_555  1_555  
	C66  C5  C4  149.7(3)  32_555  1_555  1_555  
	H5  C6  C66  99.2(3)  1_555  1_555  12_555  
	C66  C6  H55  116.2(6)  32_555  1_555  12_555  
	C66  C6  H5  119.81(18)  32_555  1_555  1_555  
	C5  C6  C66  120.18(17)  1_555  1_555  32_555  
	C5  C6  H55  109.1(6)  1_555  1_555  12_555  
	H55  C6  C5  144.8(3)  32_555  1_555  1_555  
	H55  C6  H5  95.2(3)  32_555  1_555  1_555  
	H55  C6  C66  95.1(7)  32_555  1_555  12_555  
	H5  C6  C5  137.2(6)  21_555  1_555  1_555  
	C5  C6  H55  134.0(10)  21_555  1_555  12_555  
	C5  C6  H5  150.1(3)  21_555  1_555  1_555  
	C66  C6  H5  109.9(5)  1_555  1_555  21_555  
	C66  C6  H55  114.8(3)  1_555  1_555  32_555  
	C66  C6  H55  128.8(11)  1_555  1_555  12_555  
	C66  C6  H55  149.0(11)  21_555  1_555  12_555  
	C66  C6  H5  170.3(6)  21_555  1_555  1_555  
	H55  C66  C6  99.2(3)  1_555  1_555  12_555  
	C6  C66  H5  115.0(6)  32_555  1_555  12_555  
	C6  C66  H55  120.18(17)  32_555  1_555  1_555  
	C5  C66  C6  119.81(18)  1_555  1_555  32_555  
	C5  C66  H5  109.1(6)  1_555  1_555  12_555  
	H5  C66  C5  144.6(3)  32_555  1_555  1_555  
	H5  C66  H55  95.4(3)  32_555  1_555  1_555  
	H5  C66  C6  93.7(7)  32_555  1_555  12_555  
	H55  C66  C5  136.5(6)  21_555  1_555  1_555  
	C5  C66  H5  133.0(10)  21_555  1_555  12_555  
	C5  C66  H55  150.2(3)  21_555  1_555  1_555  
	C6  C66  H55  109.5(5)  1_555  1_555  21_555  
	C6  C66  H5  114.6(3)  1_555  1_555  32_555  
	C6  C66  H5  128.8(11)  1_555  1_555  12_555  
	C6  C66  H5  148.0(11)  21_555  1_555  12_555  
	C6  C66  H55  171.3(6)  21_555  1_555  1_555  

# start Validation Reply Form
_vrf_CELLK01_C6D6-MIL-125
;
PROBLEM: Check that the cell measurement temperature is in Kelvin.
RESPONSE: The structure is obtained from neutron powder diffraction
using cold neutron source at 10K from POWGEN, BL-11A, SNS, ORNL.
;
_vrf_PLAT770_C6D6-MIL-125
;
PROBLEM: Suspect C-H Bond in CIF:  C_2_1    --H_5_1_H   .       1.51 Ang.  
RESPONSE: The close contact of this alert could be due to the disordered
guest molecules within the framework.
;
_vrf_PLAT420_C6D6-MIL-125
;
PROBLEM: D-H Bond Without Acceptor  O4       --H4O_D    .     Please Check 
RESPONSE: The guest molecule benzenen does not have a hydrogen bonding
acceptor.
;
_vrf_PLAT772_C6D6-MIL-125
;
PROBLEM: Suspect O-H Bond in CIF: O4       --H_3_1_H   ..       1.45 Ang.  
RESPONSE: The alert could be due to the co-existence of disorder in 
framework and guest molecules.
;
_vrf_PLAT042_C6D6-MIL-125
;
PROBLEM: Calc. and Reported MoietyFormula Strings  Differ     Please Check 
RESPONSE: This is likely due to the decimal points considers 
in the calculation.
;
_vrf_PLAT241_C6D6-MIL-125
;
PROBLEM: High   'MainMol' Ueq as Compared to Neighbors of         Ti Check 
RESPONSE: Ti exhibit negative neutron coherent scattering length, thus
the thermal parameter is relatively large.
;
_vrf_PLAT341_C6D6-MIL-125
;
PROBLEM: Low Bond Precision on  C-C Bonds ...............      0.014 Ang.  
RESPONSE: Structure are obtained from powder diffraction refinement.
;
_vrf_PLAT601_C6D6-MIL-125
;
PROBLEM: Unit Cell Contains Solvent Accessible VOIDS of .         95 Ang**3
RESPONSE: The void is unoccupied possibly due to kinetic barriers of the 
diffusion of guest benzene in the framework.
;
# end Validation Reply Form
