# Supplementary material for: Trace benzene capture by decoration of structural defects in metal–organic framework materials
Source: Nat Mater. 2024 Oct 29;23(11):1531–8. doi: 10.1038/s41563-024-02029-1 (PMC11525167; doi:10.1038/s41563-024-02029-1)
Supplement: Supplementary file 2 — Crystallographic data (11 CIFs) and checkCIF reports. [file 41563_2024_2029_MOESM2_ESM.zip › cifs and check cif reports/C6H6@MIL-125-Co.cif]

data_C6H6@MIL-125-Co

_chemical_name_mineral              C6H6@MIL-125-Co
_chemical_formula_weight            141.40
_chemical_formula_sum               "C6.34 Co0.05 H5.11 O2.23 Ti0.45"
_chemical_formula_moiety            "C3 H1.77 Co0.05 O2.18 Ti0.45, 0.557(C6 H6)"
_space_group_crystal_system         tetragonal
_symmetry_space_group_name_H-M      I4/mmm
_symmetry_space_group_name_Hall     '-I 4 2'

loop_
	_symmetry_equiv_pos_as_xyz
	"x, y, z"
	"-x, -y, z"
	"-x, y, -z"
	"-x, y, z"
	"-y, -x, -z"
	"-y, -x, z"
	"-y, x, -z"
	"-y, x, z"
	"y, -x, -z"
	"y, -x, z"
	"y, x, -z"
	"y, x, z"
	"x, -y, -z"
	"x, -y, z"
	"x, y, -z"
	"-x, -y, -z"
	"x+1/2, y+1/2, z+1/2"
	"-x+1/2, -y+1/2, z+1/2"
	"-x+1/2, y+1/2, -z+1/2"
	"-x+1/2, y+1/2, z+1/2"
	"-y+1/2, -x+1/2, -z+1/2"
	"-y+1/2, -x+1/2, z+1/2"
	"-y+1/2, x+1/2, -z+1/2"
	"-y+1/2, x+1/2, z+1/2"
	"y+1/2, -x+1/2, -z+1/2"
	"y+1/2, -x+1/2, z+1/2"
	"y+1/2, x+1/2, -z+1/2"
	"y+1/2, x+1/2, z+1/2"
	"x+1/2, -y+1/2, -z+1/2"
	"x+1/2, -y+1/2, z+1/2"
	"x+1/2, y+1/2, -z+1/2"
	"-x+1/2, -y+1/2, -z+1/2"

_cell_length_a                      18.64969(5)
_cell_length_b                      18.64969(5)
_cell_length_c                      18.19422(6)
_cell_angle_alpha                   90
_cell_angle_beta                    90
_cell_angle_gamma                   90
_cell_volume                        6328.15(4)
_cell_formula_units_Z               32
_cell_measurement_temperature       298
_exptl_crystal_density_diffrn       1.1873
_pd_spec_mounting                   packed
_pd_spec_mount_mode                 transmission
_pd_spec_shape                      cylinder
_diffrn_ambient_temperature         298
_diffrn_source                      synchrotron
_diffrn_measurement_device_type     DLS-i11
_diffrn_detector                    PSD
_pd_meas_scan_method                continuous
_diffrn_radiation_type              synchrotron
_diffrn_radiation_wavelength        0.82439
_pd_meas_2theta_range_min           2.084
_pd_meas_2theta_range_max           92.132
_pd_meas_2theta_range_inc           0.004
_computing_structure_refinement     TOPAS
_pd_proc_ls_profile_function        pseudo-Voigt
_pd_proc_ls_background_function     Chebyshev
_refine_ls_goodness_of_fit_all      6.00596
_pd_proc_ls_prof_R_factor           1.37756
_pd_proc_ls_prof_wR_factor          2.09899
_pd_proc_ls_prof_wR_expected        0.34948
_refine_ls_R_factor_all             0.93518
_refine_ls_structure_factor_coef    Inet
_refine_ls_matrix_type              fullcycle
_refine_ls_weighting_scheme         sigma
_refine_ls_hydrogen_treatment       mixed
_refine_ls_extinction_method        none
_refine_ls_number_parameters        89
_refine_ls_shift/su_max             0.0333
_pd_proc_number_of_points           11875
_pd_proc_2theta_range_min           2.5
_pd_proc_2theta_range_max           50
_pd_proc_2theta_range_inc           0.004
_pd_proc_wavelength                 0.82439

loop_
	_atom_site_label
	_atom_site_type_symbol
	_atom_site_symmetry_multiplicity
	_atom_site_fract_x
	_atom_site_fract_y
	_atom_site_fract_z
	_atom_site_occupancy
	_atom_site_B_iso_or_equiv
	C_1  C  32  0.420(2)  0.423(2)  0.7826(10)  0.1008(10)  9.6(8)  
	C_2  C  32  0.493(3)  0.413(3)  0.7937(18)  0.1008(10)  9.6(8)  
	C_3  C  32  0.5271(16)  0.448(5)  0.8512(19)  0.1008(10)  9.6(8)  
	C_4  C  32  0.488(2)  0.493(2)  0.8976(10)  0.1008(10)  9.6(8)  
	C_5  C  32  0.415(3)  0.502(3)  0.8865(18)  0.1008(10)  9.6(8)  
	C_6  C  32  0.3811(16)  0.467(5)  0.8290(19)  0.1008(10)  9.6(8)  
	H_1  H  32  0.393(4)  0.395(4)  0.737(3)  0.1008(10)  9.6(8)  
	H_2  H  32  0.524(5)  0.378(6)  0.757(4)  0.1008(10)  9.6(8)  
	H_3  H  32  0.585(3)  0.441(8)  0.860(3)  0.1008(10)  9.6(8)  
	H_4  H  32  0.515(4)  0.521(4)  0.944(3)  0.1008(10)  9.6(8)  
	H_5  H  32  0.384(5)  0.538(6)  0.924(4)  0.1008(10)  9.6(8)  
	H_6  H  32  0.323(3)  0.475(8)  0.820(3)  0.1008(10)  9.6(8)  
	C_1_1  C  32  0.1015(12)  0.8761(10)  0.8979(8)  0.1696(19)  10.0(6)  
	C_2_1  C  32  0.1306(8)  0.8181(15)  0.9352(8)  0.1696(19)  10.0(6)  
	C_3_1  C  32  0.0861(13)  0.7648(9)  0.9625(8)  0.1696(19)  10.0(6)  
	C_4_1  C  32  0.0125(12)  0.7694(10)  0.9526(8)  0.1696(19)  10.0(6)  
	C_5_1  C  32  -0.0166(8)  0.8274(15)  0.9152(8)  0.1696(19)  10.0(6)  
	C_6_1  C  32  0.0279(13)  0.8808(9)  0.8879(8)  0.1696(19)  10.0(6)  
	H_1_1  H  32  0.137(3)  0.919(3)  0.8760(16)  0.1696(19)  10.0(6)  
	H_2_1  H  32  0.190(3)  0.814(3)  0.9432(14)  0.1696(19)  10.0(6)  
	H_3_1  H  32  0.109(2)  0.718(3)  0.9924(19)  0.1696(19)  10.0(6)  
	H_4_1  H  32  -0.023(3)  0.727(3)  0.9744(16)  0.1696(19)  10.0(6)  
	H_5_1  H  32  -0.075(3)  0.831(3)  0.9073(14)  0.1696(19)  10.0(6)  
	H_6_1  H  32  0.005(2)  0.927(3)  0.8580(19)  0.1696(19)  10.0(6)  
	C_1_2  C  32  0.955(2)  0.4875(15)  0.7093(12)  0.1303(10)  9.9(8)  
	C_2_2  C  32  0.900(3)  0.473(3)  0.7584(18)  0.1303(10)  9.9(8)  
	C_3_2  C  32  0.8912(19)  0.515(3)  0.8206(17)  0.1303(10)  9.9(8)  
	C_4_2  C  32  0.937(2)  0.5717(15)  0.8337(12)  0.1303(10)  9.9(8)  
	C_5_2  C  32  0.993(3)  0.586(3)  0.7847(18)  0.1303(10)  9.9(8)  
	C_6_2  C  32  1.0013(19)  0.544(3)  0.7225(17)  0.1303(10)  9.9(8)  
	H_1_2  H  32  0.962(4)  0.454(3)  0.660(3)  0.1303(10)  9.9(8)  
	H_2_2  H  32  0.863(6)  0.427(5)  0.748(3)  0.1303(10)  9.9(8)  
	H_3_2  H  32  0.847(4)  0.503(6)  0.860(3)  0.1303(10)  9.9(8)  
	H_4_2  H  32  0.930(4)  0.605(3)  0.883(3)  0.1303(10)  9.9(8)  
	H_5_2  H  32  1.030(6)  0.632(5)  0.795(3)  0.1303(10)  9.9(8)  
	H_6_2  H  32  1.045(4)  0.556(6)  0.683(3)  0.1303(10)  9.9(8)  
	C_1_3  C  32  0.0214(16)  0.8149(16)  0.2520(14)  0.156(2)  10.0(8)  
	C_2_3  C  32  0.065(3)  0.840(2)  0.1956(19)  0.156(2)  10.0(8)  
	C_3_3  C  32  0.067(2)  0.804(2)  0.1291(14)  0.156(2)  10.0(8)  
	C_4_3  C  32  0.0268(16)  0.7420(16)  0.1190(14)  0.156(2)  10.0(8)  
	C_5_3  C  32  -0.017(3)  0.717(2)  0.1754(19)  0.156(2)  10.0(8)  
	C_6_3  C  32  -0.019(2)  0.753(2)  0.2419(14)  0.156(2)  10.0(8)  
	H_1_3  H  32  0.019(3)  0.844(3)  0.305(3)  0.156(2)  10.0(8)  
	H_2_3  H  32  0.097(5)  0.889(4)  0.204(3)  0.156(2)  10.0(8)  
	H_3_3  H  32  0.102(4)  0.824(4)  0.084(3)  0.156(2)  10.0(8)  
	H_4_3  H  32  0.029(3)  0.713(3)  0.066(3)  0.156(2)  10.0(8)  
	H_5_3  H  32  -0.049(5)  0.668(4)  0.167(3)  0.156(2)  10.0(8)  
	H_6_3  H  32  -0.054(4)  0.733(4)  0.287(3)  0.156(2)  10.0(8)  
	O5  O  16  0.5  0.735(2)  0.151(2)  0.096(3)  1.0(13)  
	H7  H  32  0.454(15)  0.71(3)  0.160(2)  0.0482(17)  1.2(15)  
	Co  Co  32  0.2110(12)  0.0462(10)  0.4619(12)  0.0482(17)  8.8(9)  
	Ti  Ti  16  0.20369(9)  0.07622(10)  0.5  0.904(3)  0.69(4)  
	O2  O  16  0.1933(3)  0  0.4309(3)  0.904(3)  1.47(6)  
	O4  O  8  0.1163(2)  0.1163(2)  0.5  0.904(3)  2.47(7)  
	H4O  H  8  0.084(2)  0.084(2)  0.5  0.904(3)  1.76(7)  
	O1  O  16  0.3142(4)  0.06036(18)  0.5  1  1.47(6)  
	C1  C  8  0.3467(3)  0  0.5  1  2.47(7)  
	C2  C  8  0.4264(4)  0  0.5  1  2.47(7)  
	C3  C  16  0.4626(4)  0.06269(11)  0.5  1  2.47(7)  
	H4  H  16  0.4371(7)  0.1068(11)  0.5  1  2.96(9)  
	O3  O  32  0.2327(2)  0.14734(16)  0.4210(3)  1  1.47(6)  
	C4  C  16  0.20082(11)  0.20082(11)  0.3915(2)  1  2.47(7)  
	C5  C  16  0.22724(16)  0.22724(16)  0.3194(3)  1  2.47(7)  
	C6  C  32  0.19491(18)  0.2836(2)  0.2866(3)  1  2.47(7)  
	H5  H  32  0.1553(10)  0.3063(6)  0.3097(6)  1  2.96(9)  


loop_
	_geom_bond_atom_site_label_1
	_geom_bond_atom_site_label_2
	_geom_bond_distance
	_geom_bond_site_symmetry_1
	_geom_bond_site_symmetry_2
	C_1  H_1  1.11(5)  1_555  1_555  
	C_1  H_1  1.11(5)  1_555  12_555  
	C_1  C_2  1.33(9)  1_555  12_555  
	C_1  H_2  1.35(8)  1_555  10_565  
	C_1  C_6  1.388(6)  1_555  1_555  
	C_1  C_2  1.388(6)  1_555  1_555  
	C_1  H_2  1.42(16)  1_555  4_655  
	C_1  C_6  1.44(9)  1_555  12_555  
	C_1  H_3  1.45(7)  1_555  4_655  
	C_1  H_3  1.47(5)  1_555  10_565  
	C_1  H_2_3  1.59(6)  1_555  26_455  
	C_1  C_2  1.59(4)  1_555  10_565  
	C_1  H_2_3  1.60(6)  1_555  20_545  
	C_1  C_2  1.64(10)  1_555  4_655  
	C_1  C_3  1.65(4)  1_555  10_565  
	C_1  C_3  1.66(4)  1_555  4_655  
	C_2  H_2  1.00(6)  1_555  4_655  
	C_2  H_2  1.11(5)  1_555  1_555  
	C_2  H_1_3  1.33(9)  1_555  20_545  
	C_2  C_1  1.33(9)  1_555  12_555  
	C_2  C_1  1.388(6)  1_555  1_555  
	C_2  C_3  1.388(6)  1_555  1_555  
	C_2  H_1_3  1.40(7)  1_555  17_545  
	C_2  H_3  1.55(9)  1_555  10_565  
	C_2  C_1  1.59(4)  1_555  8_655  
	C_2  C_1  1.64(10)  1_555  4_655  
	C_2  C_5  1.69(6)  1_555  8_655  
	C_2  C_5  1.70(6)  1_555  12_555  
	C_2  C_3  1.74(7)  1_555  10_565  
	C_2  C_3  1.88(12)  1_555  6_665  
	C_2  C_1_3  2.00(6)  1_555  20_545  
	C_2  C_1_3  2.06(5)  1_555  17_545  
	C_3  H_3  1.11(5)  1_555  1_555  
	C_3  C_6  1.32(10)  1_555  8_655  
	C_3  C_4  1.388(6)  1_555  1_555  
	C_3  C_2  1.388(6)  1_555  1_555  
	C_3  C_4  1.42(10)  1_555  2_665  
	C_3  C_4  1.50(3)  1_555  6_665  
	C_3  C_3  1.54(10)  1_555  10_565  
	C_3  C_3  1.54(10)  1_555  8_655  
	C_3  C_5  1.56(5)  1_555  2_665  
	C_3  C_4  1.57(6)  1_555  14_565  
	C_3  C_4  1.59(5)  1_555  10_565  
	C_3  C_5  1.61(6)  1_555  4_655  
	C_3  C_1  1.65(4)  1_555  8_655  
	C_3  C_1  1.66(4)  1_555  4_655  
	C_3  C_6  1.73(13)  1_555  12_555  
	C_3  C_2  1.74(7)  1_555  8_655  
	C_3  C_6  1.80(6)  1_555  4_655  
	C_3  C_2  1.88(12)  1_555  6_665  
	C_3  C_3  1.93(17)  1_555  14_565  
	C_4  H_4  0.95(7)  1_555  8_655  
	C_4  H_4  0.99(5)  1_555  4_655  
	C_4  H_4  1.01(5)  1_555  14_565  
	C_4  H_4  1.04(8)  1_555  10_565  
	C_4  H_4  1.11(5)  1_555  1_555  
	C_4  H_4  1.12(6)  1_555  12_555  
	C_4  C_5  1.380(13)  1_555  14_565  
	C_4  C_3  1.388(6)  1_555  1_555  
	C_4  C_5  1.388(6)  1_555  1_555  
	C_4  C_3  1.42(10)  1_555  2_665  
	C_4  C_5  1.47(9)  1_555  8_655  
	C_4  C_5  1.48(9)  1_555  12_555  
	C_4  C_3  1.50(3)  1_555  6_665  
	C_4  C_3  1.57(6)  1_555  14_565  
	C_4  C_3  1.59(5)  1_555  8_655  
	C_4  C_5  1.74(5)  1_555  6_665  
	C_4  C_5  1.75(4)  1_555  10_565  
	C_4  C_5  1.82(10)  1_555  2_665  
	C_4  C_5  1.82(9)  1_555  4_655  
	C_5  H_5  1.11(5)  1_555  1_555  
	C_5  H_5  1.16(10)  1_555  14_565  
	C_5  H_3  1.17(9)  1_555  2_665  
	C_5  H_3  1.24(17)  1_555  4_655  
	C_5  C_6  1.35(5)  1_555  14_565  
	C_5  C_4  1.380(13)  1_555  14_565  
	C_5  C_4  1.388(6)  1_555  1_555  
	C_5  C_6  1.388(6)  1_555  1_555  
	C_5  C_4  1.47(9)  1_555  10_565  
	C_5  C_4  1.48(9)  1_555  12_555  
	C_5  C_3  1.56(5)  1_555  2_665  
	C_5  H_4  1.61(5)  1_555  8_655  
	C_5  C_3  1.61(6)  1_555  4_655  
	C_5  H_4  1.62(5)  1_555  6_665  
	C_5  C_2  1.69(6)  1_555  10_565  
	C_5  C_2  1.70(6)  1_555  12_555  
	C_5  C_4  1.74(5)  1_555  6_665  
	C_5  C_4  1.75(4)  1_555  8_655  
	C_5  C_4  1.82(10)  1_555  2_665  
	C_5  C_4  1.82(9)  1_555  4_655  
	C_6  H_3  0.98(16)  1_555  4_655  
	C_6  H_6  1.11(5)  1_555  1_555  
	C_6  H_1_3  1.27(8)  1_555  28_455  
	C_6  C_3  1.32(10)  1_555  10_565  
	C_6  H_2  1.33(9)  1_555  10_565  
	C_6  C_5  1.35(5)  1_555  14_565  
	C_6  C_1  1.388(6)  1_555  1_555  
	C_6  C_5  1.388(6)  1_555  1_555  
	C_6  C_1  1.44(9)  1_555  12_555  
	C_6  H_6  1.55(18)  1_555  14_565  
	C_6  H_3  1.59(8)  1_555  10_565  
	C_6  C_3  1.73(13)  1_555  12_555  
	C_6  C_3  1.80(6)  1_555  4_655  
	C_6  C_1_3  1.88(4)  1_555  26_455  
	H_1  C_1  1.11(5)  1_555  1_555  
	H_1  C_1  1.11(5)  1_555  12_555  
	H_1  C_2_3  1.45(9)  1_555  26_455  
	H_1  C_2_3  1.49(9)  1_555  20_545  
	H_2  C_2  1.00(6)  1_555  4_655  
	H_2  C_2  1.11(5)  1_555  1_555  
	H_2  C_1_3  1.18(11)  1_555  17_545  
	H_2  C_6  1.33(9)  1_555  8_655  
	H_2  C_1  1.35(8)  1_555  8_655  
	H_2  C_1  1.42(16)  1_555  4_655  
	H_2  C_1_3  1.45(13)  1_555  20_545  
	H_2  C_2_3  1.52(7)  1_555  17_545  
	H_3  C_6  0.98(16)  1_555  4_655  
	H_3  C_3  1.11(5)  1_555  1_555  
	H_3  C_5  1.17(9)  1_555  2_665  
	H_3  C_5  1.24(17)  1_555  4_655  
	H_3  C_1  1.45(7)  1_555  4_655  
	H_3  C_1  1.47(5)  1_555  8_655  
	H_3  C_2  1.55(9)  1_555  8_655  
	H_3  C_6  1.59(8)  1_555  8_655  
	H_4  C_4  0.95(7)  1_555  10_565  
	H_4  C_4  0.99(5)  1_555  4_655  
	H_4  C_4  1.01(5)  1_555  14_565  
	H_4  C_4  1.04(8)  1_555  8_655  
	H_4  C_4  1.11(5)  1_555  1_555  
	H_4  C_4  1.12(6)  1_555  12_555  
	H_4  C_5  1.61(5)  1_555  10_565  
	H_4  C_5  1.62(5)  1_555  6_665  
	H_5  C_5  1.11(5)  1_555  1_555  
	H_5  C_5  1.16(10)  1_555  14_565  
	H_5  Co  1.91(9)  1_555  20_555  
	H_6  C_6  1.11(5)  1_555  1_555  
	H_6  C_1_3  1.25(7)  1_555  26_455  
	H_6  O5  1.28(7)  1_555  5_666  
	H_6  C_1_3  1.52(12)  1_555  28_455  
	H_6  C_6  1.55(18)  1_555  14_565  
	C_1_1  H_5_1  0.98(5)  1_555  4_555  
	C_1_1  H_3_3  1.03(8)  1_555  15_556  
	C_1_1  H_1_1  1.11(5)  1_555  1_555  
	C_1_1  C_2_1  1.388(6)  1_555  1_555  
	C_1_1  C_6_1  1.388(6)  1_555  1_555  
	C_1_1  H_3_3  1.49(7)  1_555  5_666  
	C_1_1  H_5_1  1.56(6)  1_555  8_665  
	C_1_1  C_3_3  1.57(3)  1_555  15_556  
	C_1_1  C_2_1  1.650(14)  1_555  6_665  
	C_1_1  C_6_1  1.83(2)  1_555  6_665  
	C_1_1  C_5_1  1.85(2)  1_555  4_555  
	C_1_1  C_2_3  1.95(3)  1_555  15_556  
	C_2_1  H_2_1  1.05(5)  1_555  6_665  
	C_2_1  H_2_1  1.11(5)  1_555  1_555  
	C_2_1  H_5_1  1.17(5)  1_555  4_555  
	C_2_1  C_2_1  1.35(5)  1_555  6_665  
	C_2_1  C_1_1  1.388(6)  1_555  1_555  
	C_2_1  C_3_1  1.388(6)  1_555  1_555  
	C_2_1  C_1_1  1.650(14)  1_555  6_665  
	C_2_1  C_3_3  1.68(3)  1_555  15_556  
	C_3_1  H_3_1  1.11(5)  1_555  1_555  
	C_3_1  H_3_1  1.27(3)  1_555  15_557  
	C_3_1  C_3_1  1.36(3)  1_555  15_557  
	C_3_1  C_4_1  1.388(6)  1_555  1_555  
	C_3_1  C_2_1  1.388(6)  1_555  1_555  
	C_3_1  H_4_1  1.39(7)  1_555  4_555  
	C_3_1  H_3_3  1.42(6)  1_555  15_556  
	C_3_1  H_4_3  1.53(6)  1_555  15_556  
	C_3_1  H_5_1  1.61(4)  1_555  4_555  
	C_3_1  C_4_1  1.85(5)  1_555  4_555  
	C_3_1  C_3_3  1.85(3)  1_555  15_556  
	C_3_1  C_4_3  1.90(4)  1_555  15_556  
	C_3_1  C_5_1  1.95(2)  1_555  4_555  
	C_4_1  H_4_1  0.91(5)  1_555  4_555  
	C_4_1  H_4_1  1.11(5)  1_555  1_555  
	C_4_1  H_4_3  1.15(6)  1_555  15_556  
	C_4_1  H_4_3  1.35(6)  1_555  3_556  
	C_4_1  C_3_1  1.388(6)  1_555  1_555  
	C_4_1  C_5_1  1.388(6)  1_555  1_555  
	C_4_1  C_4_3  1.42(3)  1_555  15_556  
	C_4_1  H_4_1  1.56(3)  1_555  3_557  
	C_4_1  C_4_3  1.58(3)  1_555  3_556  
	C_4_1  C_4_1  1.73(3)  1_555  15_557  
	C_4_1  C_4_1  1.79(3)  1_555  3_557  
	C_4_1  C_3_1  1.85(5)  1_555  4_555  
	C_4_1  C_3_3  1.91(3)  1_555  15_556  
	C_5_1  H_5_1  1.11(5)  1_555  1_555  
	C_5_1  C_3_3  1.32(5)  1_555  3_556  
	C_5_1  C_6_1  1.388(6)  1_555  1_555  
	C_5_1  C_4_1  1.388(6)  1_555  1_555  
	C_5_1  H_1_1  1.55(4)  1_555  10_465  
	C_5_1  H_3_3  1.60(8)  1_555  3_556  
	C_5_1  C_4_3  1.72(4)  1_555  3_556  
	C_5_1  C_3_3  1.82(5)  1_555  15_556  
	C_5_1  C_1_1  1.85(2)  1_555  4_555  
	C_5_1  C_4_3  1.89(4)  1_555  15_556  
	C_5_1  C_3_1  1.95(2)  1_555  4_555  
	C_6_1  H_1_1  1.07(3)  1_555  6_665  
	C_6_1  H_6_1  1.11(5)  1_555  1_555  
	C_6_1  H_6_1  1.19(5)  1_555  4_555  
	C_6_1  H_5_1  1.33(5)  1_555  4_555  
	C_6_1  C_1_1  1.388(6)  1_555  1_555  
	C_6_1  C_5_1  1.388(6)  1_555  1_555  
	C_6_1  C_3_3  1.65(6)  1_555  15_556  
	C_6_1  C_1_1  1.83(2)  1_555  6_665  
	C_6_1  C_2_3  1.83(5)  1_555  15_556  
	H_1_1  C_6_1  1.07(3)  1_555  6_665  
	H_1_1  C_1_1  1.11(5)  1_555  1_555  
	H_1_1  C_3_3  1.14(6)  1_555  5_666  
	H_1_1  C_2_3  1.40(5)  1_555  5_666  
	H_1_1  C_5_1  1.55(4)  1_555  8_665  
	H_2_1  C_2_1  1.05(5)  1_555  6_665  
	H_2_1  C_2_1  1.11(5)  1_555  1_555  
	H_3_1  C_3_1  1.11(5)  1_555  1_555  
	H_3_1  C_3_1  1.27(3)  1_555  15_557  
	H_4_1  C_4_1  0.91(5)  1_555  4_555  
	H_4_1  C_4_1  1.11(5)  1_555  1_555  
	H_4_1  C_3_1  1.39(7)  1_555  4_555  
	H_4_1  C_4_1  1.56(3)  1_555  3_557  
	H_5_1  C_1_1  0.98(5)  1_555  4_555  
	H_5_1  C_5_1  1.11(5)  1_555  1_555  
	H_5_1  C_2_1  1.17(5)  1_555  4_555  
	H_5_1  C_6_1  1.33(5)  1_555  4_555  
	H_5_1  C_1_1  1.56(6)  1_555  10_465  
	H_5_1  C_3_1  1.61(4)  1_555  4_555  
	H_6_1  C_6_1  1.11(5)  1_555  1_555  
	H_6_1  C_6_1  1.19(5)  1_555  4_555  
	C_1_2  H_6_2  0.94(12)  1_555  2_765  
	C_1_2  H_1_2  1.11(5)  1_555  1_555  
	C_1_2  C_4_2  1.32(5)  1_555  23_646  
	C_1_2  C_6_2  1.36(4)  1_555  4_755  
	C_1_2  H_6_2  1.36(10)  1_555  4_755  
	C_1_2  C_6_2  1.388(6)  1_555  1_555  
	C_1_2  C_2_2  1.388(6)  1_555  1_555  
	C_1_2  H_1_2  1.43(7)  1_555  14_565  
	C_1_2  C_2_2  1.55(3)  1_555  14_565  
	C_1_2  C_1_2  1.68(8)  1_555  4_755  
	C_1_2  C_4_2  1.68(5)  1_555  21_666  
	C_1_2  C_1_2  1.71(6)  1_555  27_546  
	C_1_2  C_1_2  1.74(8)  1_555  2_765  
	C_1_2  C_2_2  1.76(8)  1_555  27_546  
	C_1_2  C_1_2  1.92(5)  1_555  23_646  
	C_1_2  C_1_2  1.92(5)  1_555  25_566  
	C_1_2  C_3_2  1.96(3)  1_555  23_646  
	C_2_2  H_2_2  1.11(5)  1_555  1_555  
	C_2_2  H_5_2  1.14(8)  1_555  21_666  
	C_2_2  H_6_2  1.38(12)  1_555  21_666  
	C_2_2  C_3_2  1.388(6)  1_555  1_555  
	C_2_2  C_1_2  1.388(6)  1_555  1_555  
	C_2_2  C_1_2  1.55(3)  1_555  14_565  
	C_2_2  H_5_2  1.56(5)  1_555  23_646  
	C_2_2  C_4_2  1.75(8)  1_555  14_565  
	C_2_2  C_1_2  1.76(8)  1_555  27_546  
	C_2_2  C_4_2  1.88(3)  1_555  23_646  
	C_2_2  C_2_2  1.94(15)  1_555  27_546  
	C_2_2  C_6_2  1.98(5)  1_555  2_765  
	C_2_2  C_6_2  2.02(7)  1_555  14_565  
	C_3_2  H_3_2  1.11(5)  1_555  1_555  
	C_3_2  H_6_2  1.14(12)  1_555  23_646  
	C_3_2  H_3_2  1.14(7)  1_555  14_565  
	C_3_2  H_1_2  1.29(6)  1_555  25_566  
	C_3_2  C_4_2  1.388(6)  1_555  1_555  
	C_3_2  C_2_2  1.388(6)  1_555  1_555  
	C_3_2  C_6_2  1.46(8)  1_555  23_646  
	C_3_2  C_6_2  1.47(9)  1_555  21_666  
	C_3_2  H_6_2  1.50(17)  1_555  21_666  
	C_3_2  H_1_2  1.57(10)  1_555  27_546  
	C_3_2  C_4_2  1.85(10)  1_555  14_565  
	C_3_2  C_1_2  1.96(3)  1_555  25_566  
	C_3_2  C_5_2  1.97(4)  1_555  21_666  
	C_3_2  C_5_2  2.00(4)  1_555  23_646  
	C_4_2  H_4_2  1.11(5)  1_555  1_555  
	C_4_2  C_1_2  1.32(5)  1_555  25_566  
	C_4_2  C_3_2  1.388(6)  1_555  1_555  
	C_4_2  C_5_2  1.388(6)  1_555  1_555  
	C_4_2  H_5_2  1.46(15)  1_555  4_755  
	C_4_2  C_5_2  1.61(9)  1_555  4_755  
	C_4_2  C_1_2  1.68(5)  1_555  21_666  
	C_4_2  C_6_2  1.70(3)  1_555  23_646  
	C_4_2  C_6_2  1.74(6)  1_555  21_666  
	C_4_2  C_2_2  1.75(8)  1_555  14_565  
	C_4_2  C_3_2  1.85(10)  1_555  14_565  
	C_4_2  C_2_2  1.88(3)  1_555  25_566  
	C_5_2  H_5_2  0.96(6)  1_555  4_755  
	C_5_2  H_5_2  1.11(5)  1_555  1_555  
	C_5_2  H_6_2  1.32(12)  1_555  23_646  
	C_5_2  C_6_2  1.383(7)  1_555  4_755  
	C_5_2  C_6_2  1.388(6)  1_555  1_555  
	C_5_2  C_4_2  1.388(6)  1_555  1_555  
	C_5_2  H_6_2  1.5(2)  1_555  27_546  
	C_5_2  H_1_2  1.54(7)  1_555  25_566  
	C_5_2  C_4_2  1.61(9)  1_555  4_755  
	C_5_2  C_6_2  1.73(8)  1_555  23_646  
	C_5_2  C_6_2  1.78(4)  1_555  21_666  
	C_5_2  C_6_2  1.86(13)  1_555  27_546  
	C_5_2  C_6_2  1.90(8)  1_555  25_566  
	C_5_2  C_3_2  1.97(4)  1_555  21_666  
	C_5_2  C_3_2  2.00(4)  1_555  25_566  
	C_6_2  H_6_2  1.11(5)  1_555  1_555  
	C_6_2  H_6_2  1.15(8)  1_555  4_755  
	C_6_2  H_1_2  1.33(5)  1_555  2_765  
	C_6_2  C_1_2  1.36(4)  1_555  4_755  
	C_6_2  H_1_2  1.36(7)  1_555  14_565  
	C_6_2  C_5_2  1.383(7)  1_555  4_755  
	C_6_2  C_5_2  1.388(6)  1_555  1_555  
	C_6_2  C_1_2  1.388(6)  1_555  1_555  
	C_6_2  C_3_2  1.46(8)  1_555  25_566  
	C_6_2  C_3_2  1.47(9)  1_555  21_666  
	C_6_2  C_6_2  1.51(12)  1_555  27_546  
	C_6_2  C_6_2  1.54(9)  1_555  25_566  
	C_6_2  C_6_2  1.54(9)  1_555  23_646  
	C_6_2  C_6_2  1.56(6)  1_555  21_666  
	C_6_2  C_6_2  1.65(12)  1_555  14_565  
	C_6_2  C_6_2  1.65(12)  1_555  2_765  
	C_6_2  C_4_2  1.70(3)  1_555  25_566  
	C_6_2  C_5_2  1.73(8)  1_555  25_566  
	C_6_2  C_4_2  1.74(6)  1_555  21_666  
	C_6_2  C_5_2  1.78(4)  1_555  21_666  
	C_6_2  C_5_2  1.86(13)  1_555  27_546  
	C_6_2  C_5_2  1.90(8)  1_555  23_646  
	C_6_2  C_2_2  1.98(5)  1_555  2_765  
	C_6_2  C_2_2  2.02(7)  1_555  14_565  
	H_1_2  C_1_2  1.11(5)  1_555  1_555  
	H_1_2  C_3_2  1.29(6)  1_555  23_646  
	H_1_2  C_6_2  1.33(5)  1_555  2_765  
	H_1_2  C_6_2  1.36(7)  1_555  14_565  
	H_1_2  C_1_2  1.43(7)  1_555  14_565  
	H_1_2  C_5_2  1.54(7)  1_555  23_646  
	H_1_2  C_3_2  1.57(10)  1_555  27_546  
	H_2_2  C_2_2  1.11(5)  1_555  1_555  
	H_3_2  C_3_2  1.11(5)  1_555  1_555  
	H_3_2  C_3_2  1.14(7)  1_555  14_565  
	H_4_2  C_4_2  1.11(5)  1_555  1_555  
	H_5_2  C_5_2  0.96(6)  1_555  4_755  
	H_5_2  C_5_2  1.11(5)  1_555  1_555  
	H_5_2  C_2_2  1.14(8)  1_555  21_666  
	H_5_2  C_4_2  1.46(15)  1_555  4_755  
	H_5_2  C_2_2  1.56(5)  1_555  25_566  
	H_6_2  C_1_2  0.94(12)  1_555  2_765  
	H_6_2  C_6_2  1.11(5)  1_555  1_555  
	H_6_2  C_3_2  1.14(12)  1_555  25_566  
	H_6_2  C_6_2  1.15(8)  1_555  4_755  
	H_6_2  C_5_2  1.32(12)  1_555  25_566  
	H_6_2  C_1_2  1.36(10)  1_555  4_755  
	H_6_2  C_2_2  1.38(12)  1_555  21_666  
	H_6_2  C_3_2  1.50(17)  1_555  21_666  
	H_6_2  C_5_2  1.5(2)  1_555  27_546  
	C_1_3  H_1_3  1.11(5)  1_555  1_555  
	C_1_3  H_2  1.18(11)  1_555  17_454  
	C_1_3  H_6  1.25(7)  1_555  24_554  
	C_1_3  H_1_3  1.34(6)  1_555  4_555  
	C_1_3  C_2_3  1.388(6)  1_555  1_555  
	C_1_3  C_6_3  1.388(6)  1_555  1_555  
	C_1_3  H_2  1.45(13)  1_555  20_554  
	C_1_3  H_6  1.52(12)  1_555  28_454  
	C_1_3  C_6  1.88(4)  1_555  24_554  
	C_1_3  C_2_3  1.96(6)  1_555  4_555  
	C_1_3  C_2  2.00(6)  1_555  20_554  
	C_1_3  C_2  2.06(5)  1_555  17_454  
	C_2_3  H_2_3  1.11(5)  1_555  1_555  
	C_2_3  C_3_3  1.388(6)  1_555  1_555  
	C_2_3  C_1_3  1.388(6)  1_555  1_555  
	C_2_3  H_1_1  1.40(5)  1_555  5_666  
	C_2_3  H_1  1.45(9)  1_555  24_554  
	C_2_3  H_2_3  1.46(7)  1_555  6_665  
	C_2_3  H_1  1.49(9)  1_555  20_554  
	C_2_3  H_2  1.52(7)  1_555  17_454  
	C_2_3  C_6_1  1.83(5)  1_555  15_556  
	C_2_3  C_1_1  1.95(3)  1_555  15_556  
	C_2_3  C_1_3  1.96(6)  1_555  4_555  
	C_2_3  C_6_3  2.01(6)  1_555  4_555  
	C_3_3  H_3_3  1.11(5)  1_555  1_555  
	C_3_3  H_1_1  1.14(6)  1_555  5_666  
	C_3_3  C_5_1  1.32(5)  1_555  3_556  
	C_3_3  C_2_3  1.388(6)  1_555  1_555  
	C_3_3  C_4_3  1.388(6)  1_555  1_555  
	C_3_3  C_1_1  1.57(3)  1_555  15_556  
	C_3_3  C_6_1  1.65(6)  1_555  15_556  
	C_3_3  C_2_1  1.68(3)  1_555  15_556  
	C_3_3  C_5_1  1.82(5)  1_555  15_556  
	C_3_3  C_3_1  1.85(3)  1_555  15_556  
	C_3_3  C_4_1  1.91(3)  1_555  15_556  
	C_3_3  C_5_3  2.06(7)  1_555  4_555  
	C_4_3  H_4_3  1.11(5)  1_555  1_555  
	C_4_3  C_3_3  1.388(6)  1_555  1_555  
	C_4_3  C_5_3  1.388(6)  1_555  1_555  
	C_4_3  C_4_1  1.42(3)  1_555  15_556  
	C_4_3  H_4_3  1.52(7)  1_555  4_555  
	C_4_3  C_4_1  1.58(3)  1_555  3_556  
	C_4_3  C_5_1  1.72(4)  1_555  3_556  
	C_4_3  C_5_1  1.89(4)  1_555  15_556  
	C_4_3  C_3_1  1.90(4)  1_555  15_556  
	C_5_3  H_5_3  1.11(5)  1_555  1_555  
	C_5_3  C_4_3  1.388(6)  1_555  1_555  
	C_5_3  C_6_3  1.388(6)  1_555  1_555  
	C_5_3  H_5_3  1.54(11)  1_555  4_555  
	C_5_3  C_6_3  1.54(4)  1_555  4_555  
	C_5_3  C_3_3  2.06(7)  1_555  4_555  
	C_6_3  H_6_3  1.11(5)  1_555  1_555  
	C_6_3  C_1_3  1.388(6)  1_555  1_555  
	C_6_3  C_5_3  1.388(6)  1_555  1_555  
	C_6_3  C_5_3  1.54(4)  1_555  4_555  
	C_6_3  H_6_3  1.63(9)  1_555  4_555  
	C_6_3  C_2_3  2.01(6)  1_555  4_555  
	H_1_3  C_1_3  1.11(5)  1_555  1_555  
	H_1_3  C_6  1.27(8)  1_555  28_454  
	H_1_3  C_2  1.33(9)  1_555  20_554  
	H_1_3  C_1_3  1.34(6)  1_555  4_555  
	H_1_3  C_2  1.40(7)  1_555  17_454  
	H_2_3  C_2_3  1.11(5)  1_555  1_555  
	H_2_3  C_2_3  1.46(7)  1_555  6_665  
	H_2_3  C_1  1.59(6)  1_555  24_554  
	H_2_3  C_1  1.60(6)  1_555  20_554  
	H_3_3  C_1_1  1.03(8)  1_555  15_556  
	H_3_3  C_3_3  1.11(5)  1_555  1_555  
	H_3_3  C_3_1  1.42(6)  1_555  15_556  
	H_3_3  C_1_1  1.49(7)  1_555  5_666  
	H_3_3  C_5_1  1.60(8)  1_555  3_556  
	H_4_3  C_4_3  1.11(5)  1_555  1_555  
	H_4_3  C_4_1  1.15(6)  1_555  15_556  
	H_4_3  C_4_1  1.35(6)  1_555  3_556  
	H_4_3  C_4_3  1.52(7)  1_555  4_555  
	H_4_3  C_3_1  1.53(6)  1_555  15_556  
	H_5_3  C_5_3  1.11(5)  1_555  1_555  
	H_5_3  C_5_3  1.54(11)  1_555  4_555  
	H_6_3  C_6_3  1.11(5)  1_555  1_555  
	H_6_3  C_6_3  1.63(9)  1_555  4_555  
	O5  H_6  1.28(7)  1_555  5_666  
	O5  H_6  1.28(7)  1_555  9_566  
	O5  O2  1.68(4)  1_555  23_555  
	O5  Co  2.27(4)  1_555  27_555  
	O5  Co  2.27(4)  1_555  23_555  
	Co  Ti  0.90(2)  1_555  1_555  
	Co  O2  1.08(2)  1_555  1_555  
	Co  Co  1.39(4)  1_555  15_556  
	Co  Co  1.72(4)  1_555  14_555  
	Co  H_5  1.91(9)  1_555  20_544  
	Co  O1  2.06(2)  1_555  1_555  
	Co  O3  2.07(2)  1_555  1_555  
	Co  O2  2.16(2)  1_555  13_556  
	Co  Co  2.21(4)  1_555  13_556  
	Co  O5  2.27(4)  1_555  25_455  
	Co  O4  2.30(2)  1_555  1_555  
	Co  Ti  2.390(19)  1_555  13_556  
	Ti  Co  0.90(2)  1_555  15_556  
	Ti  Co  0.90(2)  1_555  1_555  
	Ti  O4  1.793(3)  1_555  1_555  
	Ti  O2  1.908(3)  1_555  13_556  
	Ti  O2  1.908(3)  1_555  1_555  
	Ti  O3  2.029(6)  1_555  1_555  
	Ti  O3  2.029(6)  1_555  15_556  
	Ti  O1  2.081(7)  1_555  1_555  
	Ti  H4O  2.23(3)  1_555  1_555  
	Ti  Co  2.390(19)  1_555  13_556  
	Ti  Co  2.390(19)  1_555  14_555  
	Ti  Ti  2.843(4)  1_555  13_556  
	O2  Co  1.08(2)  1_555  14_555  
	O2  Co  1.08(2)  1_555  1_555  
	O2  O5  1.68(4)  1_555  25_455  
	O2  Ti  1.908(3)  1_555  13_556  
	O2  Ti  1.908(3)  1_555  1_555  
	O2  Co  2.16(2)  1_555  13_556  
	O2  Co  2.16(2)  1_555  15_556  
	O4  Ti  1.793(3)  1_555  1_555  
	O4  Ti  1.793(3)  1_555  11_556  
	O4  Co  2.30(2)  1_555  1_555  
	O4  Co  2.30(2)  1_555  12_555  
	O4  Co  2.30(2)  1_555  15_556  
	O4  Co  2.30(2)  1_555  11_556  
	H4O  Ti  2.23(3)  1_555  11_556  
	H4O  Ti  2.23(3)  1_555  1_555  
	O1  C1  1.279(3)  1_555  1_555  
	O1  Co  2.06(2)  1_555  15_556  
	O1  Co  2.06(2)  1_555  1_555  
	O1  Ti  2.081(7)  1_555  1_555  
	C1  O1  1.279(3)  1_555  1_555  
	C1  O1  1.279(3)  1_555  13_556  
	C1  C2  1.486(5)  1_555  1_555  
	C2  C3  1.350(2)  1_555  1_555  
	C2  C3  1.350(2)  1_555  13_556  
	C2  C1  1.486(5)  1_555  1_555  
	C3  H4  0.95(2)  1_555  1_555  
	C3  C2  1.350(2)  1_555  1_555  
	C3  C3  1.394(14)  1_555  3_656  
	H4  C3  0.95(2)  1_555  1_555  
	O3  C4  1.279(3)  1_555  1_555  
	O3  Ti  2.029(6)  1_555  1_555  
	O3  Co  2.07(2)  1_555  1_555  
	C4  O3  1.279(3)  1_555  1_555  
	C4  O3  1.279(3)  1_555  12_555  
	C4  C5  1.486(5)  1_555  1_555  
	C5  C6  1.350(2)  1_555  12_555  
	C5  C6  1.350(2)  1_555  1_555  
	C5  C4  1.486(5)  1_555  1_555  
	C6  H5  0.95(2)  1_555  1_555  
	C6  C5  1.350(2)  1_555  1_555  
	C6  C6  1.448(13)  1_555  21_555  
	H5  C6  0.95(2)  1_555  1_555  


loop_
	_geom_angle_atom_site_label_1
	_geom_angle_atom_site_label_2
	_geom_angle_atom_site_label_3
	_geom_angle
	_geom_angle_site_symmetry_1
	_geom_angle_site_symmetry_2
	_geom_angle_site_symmetry_3
	C_2  C_1  H_1  122.3(19)  12_555  1_555  1_555  
	C_6  C_1  C_2  119.8(4)  12_555  1_555  12_555  
	C_2  C_1  C_6  120.3(3)  10_565  1_555  12_555  
	C_2  C_1  C_6  120.3(2)  4_655  1_555  1_555  
	C_2  C_1  H_1  119.64(19)  4_655  1_555  1_555  
	H_2  C_1  C_6  147.4(18)  12_555  1_555  12_555  
	H_2  C_1  C_6  146.3(8)  1_555  1_555  1_555  
	H_2  C_1  H_1  93.7(8)  1_555  1_555  1_555  
	C_6  C_1  H_1  122.9(13)  14_565  1_555  1_555  
	C_6  C_1  C_2  110.1(14)  8_655  1_555  10_565  
	C_6  C_1  C_2  110.3(16)  8_655  1_555  12_555  
	C_6  C_1  H_1  121.0(17)  8_655  1_555  1_555  
	C_3  C_1  H_1  151.1(17)  2_665  1_555  1_555  
	C_3  C_1  H_1  149.5(3)  6_665  1_555  1_555  
	H_3  C_1  C_6  102.0(8)  2_665  1_555  12_555  
	H_3  C_1  C_6  101.5(6)  6_665  1_555  1_555  
	H_3  C_1  H_1  137.5(12)  6_665  1_555  1_555  
	C_5  C_2  C_1  101.3(14)  8_655  1_555  1_555  
	C_5  C_2  C_1  101.7(15)  8_655  1_555  12_555  
	C_3  C_2  C_1  120.0(9)  10_565  1_555  8_655  
	C_3  C_2  C_1  125.3(6)  6_665  1_555  1_555  
	C_3  C_2  H_2  112.8(5)  6_665  1_555  1_555  
	H_3  C_2  C_1  142.5(12)  4_655  1_555  8_655  
	C_1_3  C_2  H_3  111.8(19)  20_545  1_555  4_655  
	C_1_3  C_2  C_1  100.6(17)  20_545  1_555  4_655  
	C_1_3  C_2  H_3  130.7(19)  17_545  1_555  4_655  
	H_3  C_2  C_1  146.3(8)  1_555  1_555  1_555  
	H_3  C_2  H_2  93.7(8)  1_555  1_555  1_555  
	C_3  C_2  C_1_3  152.6(17)  12_555  1_555  20_545  
	C_3  C_2  C_1  108.4(10)  12_555  1_555  8_655  
	H_2  C_2  C_3  111.7(18)  10_565  1_555  6_665  
	H_2  C_2  C_5  109.8(19)  10_565  1_555  12_555  
	H_2  C_2  C_3  111.8(17)  10_565  1_555  1_555  
	C_3  C_2  C_1  111.6(12)  8_655  1_555  1_555  
	C_3  C_2  H_2  120.7(9)  8_655  1_555  1_555  
	H_2  C_2  C_1_3  114.3(14)  6_665  1_555  20_545  
	C_3  C_2  H_2  147.6(15)  2_665  1_555  1_555  
	C_3  C_2  C_1_3  174.9(19)  14_565  1_555  20_545  
	C_5  C_2  C_1_3  124.6(19)  4_655  1_555  17_545  
	H_1_3  C_2  C_5  106.0(17)  26_455  1_555  2_665  
	H_1_3  C_2  H_3  126.0(16)  26_455  1_555  1_555  
	H_1_3  C_2  C_3  104.4(16)  26_455  1_555  6_665  
	H_1_3  C_2  H_2  139.7(15)  26_455  1_555  1_555  
	H_2  C_2  C_5  100.2(14)  12_555  1_555  2_665  
	H_2  C_2  C_1_3  134.7(11)  12_555  1_555  17_545  
	H_2  C_2  C_1_3  116.2(12)  12_555  1_555  20_545  
	H_2  C_2  C_5  106.0(19)  12_555  1_555  12_555  
	H_2  C_2  C_1  126.4(16)  12_555  1_555  4_655  
	H_2  C_2  C_1  127.8(18)  12_555  1_555  8_655  
	C_4  C_3  H_3  106.3(18)  8_655  1_555  1_555  
	C_4  C_3  H_3  131.9(9)  1_555  1_555  6_665  
	C_2  C_3  C_4  133.7(19)  1_555  1_555  8_655  
	C_4  C_3  C_2  133.1(15)  6_665  1_555  1_555  
	C_4  C_3  H_3  105.0(18)  6_665  1_555  1_555  
	C_4  C_3  C_2  121.7(3)  14_565  1_555  1_555  
	C_4  C_3  H_3  117.7(5)  14_565  1_555  1_555  
	C_2  C_3  H_3  145.4(14)  8_655  1_555  10_565  
	H_3  C_3  C_1  127.1(16)  4_655  1_555  8_655  
	H_3  C_3  C_2  132.9(18)  14_565  1_555  1_555  
	C_5  C_3  C_2  122.5(19)  14_565  1_555  8_655  
	C_5  C_3  H_3  150.8(13)  14_565  1_555  1_555  
	C_1  C_3  C_2  108.8(15)  12_555  1_555  6_665  
	C_1  C_3  C_2  108.3(15)  12_555  1_555  8_655  
	C_1  C_3  C_2  108.6(15)  1_555  1_555  6_665  
	C_1  C_3  C_2  108.3(15)  1_555  1_555  8_655  
	C_1  C_3  C_4  92.0(4)  1_555  1_555  14_565  
	C_1  C_3  C_4  104.2(17)  1_555  1_555  6_665  
	C_1  C_3  C_4  103.7(18)  1_555  1_555  8_655  
	C_5  C_3  C_6  123.3(18)  1_555  1_555  8_655  
	C_2  C_3  C_6  108.6(18)  12_555  1_555  2_665  
	C_2  C_3  C_1  106.5(18)  12_555  1_555  4_655  
	C_2  C_3  C_1  105.7(17)  12_555  1_555  8_655  
	C_2  C_3  C_1  107.0(18)  10_565  1_555  8_655  
	H_3  C_3  C_1  114.5(10)  8_655  1_555  1_555  
	H_3  C_3  C_2  127.4(13)  8_655  1_555  1_555  
	H_3  C_3  C_2  127.5(13)  8_655  1_555  4_655  
	C_5  C_3  C_1  101.3(18)  10_565  1_555  12_555  
	C_5  C_3  C_2  123.4(15)  10_565  1_555  1_555  
	C_5  C_3  C_2  128.9(19)  10_565  1_555  4_655  
	C_6  C_3  H_3  96.3(9)  1_555  1_555  8_655  
	C_2  C_3  C_6  115.2(14)  14_565  1_555  12_555  
	C_1  C_3  C_2  102.9(15)  2_665  1_555  1_555  
	C_1  C_3  H_3  114.2(12)  6_665  1_555  4_655  
	C_1  C_3  C_2  102.8(15)  6_665  1_555  1_555  
	H_3  C_3  C_1  127.8(18)  12_555  1_555  8_655  
	H_3  C_3  C_2  108.5(19)  12_555  1_555  4_655  
	C_6  C_3  C_2  103.5(16)  14_565  1_555  8_655  
	C_5  C_4  H_4  130.1(13)  8_655  1_555  4_655  
	C_5  C_4  C_3  119.6(5)  12_555  1_555  12_555  
	C_5  C_4  H_4  130.0(13)  12_555  1_555  4_655  
	C_3  C_4  C_5  127.1(18)  8_655  1_555  1_555  
	C_5  C_4  C_3  128.1(16)  6_665  1_555  4_655  
	H_4  C_4  C_5  100.1(17)  5_667  1_555  10_565  
	H_4  C_4  C_5  100.0(15)  5_667  1_555  6_665  
	H_4  C_4  C_5  108.2(15)  3_657  1_555  12_555  
	H_4  C_4  C_5  108.2(15)  3_657  1_555  8_655  
	H_4  C_4  C_3  113.2(19)  13_567  1_555  6_665  
	H_4  C_4  C_5  108.9(17)  13_567  1_555  1_555  
	H_4  C_4  C_5  108.7(16)  13_567  1_555  14_565  
	H_4  C_4  C_5  105.9(12)  15_557  1_555  12_555  
	H_4  C_4  C_5  106.5(17)  15_557  1_555  8_655  
	H_4  C_4  C_5  106.7(11)  15_557  1_555  1_555  
	H_4  C_4  C_3  127.2(11)  15_557  1_555  1_555  
	H_4  C_4  C_5  107.4(19)  15_557  1_555  14_565  
	H_4  C_4  C_3  107.7(18)  11_557  1_555  8_655  
	C_4  C_5  C_6  127.8(11)  10_565  1_555  1_555  
	C_4  C_5  H_5  110.9(13)  10_565  1_555  1_555  
	C_4  C_5  H_5  122.1(19)  12_555  1_555  1_555  
	C_3  C_5  C_6  105.8(18)  4_655  1_555  14_565  
	C_3  C_5  H_5  165.2(14)  4_655  1_555  1_555  
	C_4  C_5  C_6  126.1(7)  6_665  1_555  1_555  
	C_4  C_5  H_5  112.5(9)  6_665  1_555  1_555  
	C_4  C_5  C_6  117.9(19)  8_655  1_555  1_555  
	C_4  C_5  H_5  122.1(19)  8_655  1_555  1_555  
	C_4  C_5  C_6  119.4(6)  4_655  1_555  1_555  
	C_4  C_5  H_5  120.5(6)  4_655  1_555  1_555  
	H_4  C_5  C_6  146.3(8)  1_555  1_555  1_555  
	H_4  C_5  H_5  93.7(8)  1_555  1_555  1_555  
	H_4  C_5  H_5  105.9(19)  14_565  1_555  1_555  
	H_4  C_5  C_6  132.9(13)  10_565  1_555  1_555  
	H_4  C_5  H_5  105.2(12)  10_565  1_555  1_555  
	C_3  C_5  C_6  112.5(17)  14_565  1_555  1_555  
	H_5  C_5  C_6  142.9(12)  6_665  1_555  1_555  
	C_3  C_5  C_6  112.3(12)  1_555  1_555  14_565  
	C_6  C_5  H_5  136.4(19)  10_565  1_555  8_655  
	C_3  C_5  C_6  109.8(13)  8_655  1_555  1_555  
	C_2  C_5  H_5  175.6(18)  4_655  1_555  1_555  
	H_3  C_5  C_6  120.6(15)  8_655  1_555  1_555  
	H_3  C_5  H_5  104.2(19)  8_655  1_555  1_555  
	H_3  C_5  C_6  119.9(11)  6_665  1_555  14_565  
	H_5  C_5  C_6  143.2(11)  10_565  1_555  1_555  
	C_1  C_6  H_6  121.2(19)  12_555  1_555  1_555  
	H_6  C_6  C_1  138.1(18)  14_565  1_555  12_555  
	H_6  C_6  C_1  136.4(11)  14_565  1_555  1_555  
	C_3  C_6  H_6  173.8(14)  4_655  1_555  1_555  
	C_5  C_6  C_1  101.4(10)  8_655  1_555  10_565  
	C_5  C_6  C_1  102.3(18)  8_655  1_555  14_565  
	C_5  C_6  C_1_3  153.1(19)  8_655  1_555  26_455  
	C_5  C_6  H_6  157.9(17)  8_655  1_555  1_555  
	C_5  C_6  C_1  100.6(8)  12_555  1_555  10_565  
	C_5  C_6  C_1  101.4(7)  12_555  1_555  14_565  
	C_5  C_6  C_1_3  157.3(16)  12_555  1_555  28_455  
	H_1_3  C_6  C_1  115.0(16)  20_545  1_555  10_565  
	H_1_3  C_6  C_1  115.5(16)  20_545  1_555  14_565  
	H_1_3  C_6  C_5  100.7(18)  20_545  1_555  1_555  
	C_3_3  C_1_1  H_1_1  138.2(12)  15_556  1_555  1_555  
	C_2_1  C_1_1  C_6_1  163.2(6)  6_665  1_555  1_555  
	C_2_1  C_1_1  H_1_1  144.3(16)  6_665  1_555  6_665  
	C_6_1  C_1_1  C_3_3  152.0(18)  6_665  1_555  15_556  
	C_6_1  C_1_1  C_2_1  137.8(17)  6_665  1_555  1_555  
	C_5_1  C_1_1  C_2_1  132.0(17)  4_555  1_555  6_665  
	C_5_1  C_1_1  H_1_1  157.5(5)  4_555  1_555  1_555  
	C_2_3  C_1_1  C_6_1  108.3(12)  15_556  1_555  6_665  
	C_2_3  C_1_1  H_5_1  125.4(18)  15_556  1_555  8_665  
	C_2_3  C_1_1  C_2_1  107.1(16)  15_556  1_555  1_555  
	C_2_3  C_1_1  H_1_1  98.3(8)  15_556  1_555  1_555  
	C_3_3  C_1_1  C_2_3  105.2(18)  5_666  1_555  15_556  
	C_3_3  C_1_1  C_5_1  176.3(14)  5_666  1_555  4_555  
	C_2_3  C_1_1  C_5_1  140.0(14)  5_666  1_555  4_555  
	C_2_3  C_1_1  C_6_1  110.0(16)  5_666  1_555  1_555  
	C_5_1  C_1_1  C_2_3  135.4(13)  1_555  1_555  5_666  
	C_5_1  C_1_1  C_3_3  169.9(19)  1_555  1_555  5_666  
	C_5_1  C_1_1  C_2_1  138.6(14)  1_555  1_555  6_665  
	C_5_1  C_1_1  C_2_3  126.2(9)  8_665  1_555  15_556  
	C_5_1  C_1_1  C_2_1  111.5(19)  8_665  1_555  1_555  
	C_6_1  C_1_1  C_5_1  121.7(18)  4_555  1_555  8_665  
	C_6_1  C_1_1  C_2_3  113.6(14)  4_555  1_555  5_666  
	C_6_1  C_1_1  C_3_3  142.9(17)  4_555  1_555  5_666  
	C_6_1  C_1_1  C_2_1  159.8(6)  4_555  1_555  6_665  
	C_6_1  C_1_1  C_2_1  117.0(5)  4_555  1_555  1_555  
	C_6_1  C_1_1  H_1_1  122.9(5)  4_555  1_555  1_555  
	C_6_1  C_1_1  C_5_1  119.2(18)  8_665  1_555  1_555  
	C_6_1  C_1_1  C_2_3  109.1(12)  8_665  1_555  15_556  
	C_6_1  C_1_1  C_3_3  151.5(19)  8_665  1_555  15_556  
	C_6_1  C_1_1  C_2_1  139.3(14)  8_665  1_555  1_555  
	C_5_1  C_1_1  C_6_1  115.0(15)  6_665  1_555  4_555  
	C_5_1  C_1_1  C_2_3  123.8(9)  6_665  1_555  15_556  
	C_5_1  C_1_1  C_3_3  167.8(14)  6_665  1_555  15_556  
	C_5_1  C_1_1  C_2_1  117.6(17)  6_665  1_555  1_555  
	H_5_1  C_2_1  H_2_1  161.5(14)  4_555  1_555  6_665  
	C_1_1  C_2_1  C_3_1  138.9(8)  6_665  1_555  1_555  
	C_1_1  C_2_1  H_2_1  100.7(9)  6_665  1_555  1_555  
	C_3_3  C_2_1  H_2_1  140.7(16)  15_556  1_555  1_555  
	C_3_1  C_2_1  H_5_1  135.6(16)  15_557  1_555  8_665  
	C_3_1  C_2_1  C_3_3  104.1(11)  15_557  1_555  15_556  
	C_3_1  C_2_1  C_1_1  135.1(6)  15_557  1_555  6_665  
	C_3_1  C_2_1  C_1_1  126.9(4)  15_557  1_555  1_555  
	C_3_1  C_2_1  H_2_1  103.1(3)  15_557  1_555  1_555  
	H_2_1  C_2_1  C_1_1  130.7(17)  5_667  1_555  1_555  
	H_2_1  C_2_1  C_3_3  158.4(16)  15_557  1_555  15_556  
	H_2_1  C_2_1  C_1_1  115.3(6)  15_557  1_555  6_665  
	H_2_1  C_2_1  C_1_1  129.3(6)  15_557  1_555  1_555  
	C_3_1  C_2_1  C_3_3  138.0(17)  6_665  1_555  15_556  
	C_3_3  C_2_1  H_2_1  101.9(10)  5_666  1_555  15_557  
	C_3_3  C_2_1  H_2_1  104.2(18)  5_666  1_555  5_667  
	C_3_3  C_2_1  C_3_1  149.4(11)  5_666  1_555  15_557  
	C_3_3  C_2_1  C_3_1  169.8(15)  5_666  1_555  1_555  
	H_5_1  C_2_1  C_3_3  119.5(19)  3_557  1_555  5_666  
	H_5_1  C_2_1  C_3_3  115.5(19)  3_557  1_555  15_556  
	H_5_1  C_2_1  C_1_1  106.7(14)  3_557  1_555  6_665  
	H_5_1  C_2_1  C_1_1  105.4(13)  3_557  1_555  1_555  
	H_5_1  C_2_1  H_2_1  102.4(12)  3_557  1_555  1_555  
	H_5_1  C_2_1  H_2_1  102.2(15)  3_557  1_555  6_665  
	C_4_1  C_3_1  H_3_1  117.8(7)  1_555  1_555  15_557  
	C_2_1  C_3_1  H_3_1  121.04(17)  1_555  1_555  15_557  
	H_4_1  C_3_1  C_2_1  155.1(17)  3_557  1_555  1_555  
	C_4_1  C_3_1  C_2_1  121.72(16)  4_555  1_555  1_555  
	C_4_1  C_3_1  H_3_1  115.8(7)  4_555  1_555  15_557  
	C_4_1  C_3_1  H_3_1  118.26(16)  4_555  1_555  1_555  
	C_3_3  C_3_1  H_3_1  145.0(17)  15_556  1_555  1_555  
	C_4_3  C_3_1  C_2_1  103.2(9)  15_556  1_555  1_555  
	C_4_3  C_3_1  H_3_1  123.5(19)  15_556  1_555  15_557  
	C_4_3  C_3_1  H_3_1  115.9(10)  15_556  1_555  1_555  
	C_5_1  C_3_1  H_3_1  157.4(16)  4_555  1_555  15_557  
	C_5_1  C_3_1  H_3_1  160.9(6)  4_555  1_555  1_555  
	C_4_1  C_3_1  C_4_3  101.9(12)  15_557  1_555  15_556  
	C_4_1  C_3_1  C_3_3  122.1(16)  15_557  1_555  15_556  
	C_4_1  C_3_1  C_2_1  129.4(6)  15_557  1_555  1_555  
	H_4_1  C_3_1  C_2_1  146.3(8)  1_555  1_555  1_555  
	H_4_1  C_3_1  H_3_1  92.0(5)  1_555  1_555  15_557  
	H_4_1  C_3_1  H_3_1  93.7(8)  1_555  1_555  1_555  
	C_2_1  C_3_1  H_4_1  113.9(9)  15_557  1_555  1_555  
	C_2_1  C_3_1  C_5_1  110.1(7)  15_557  1_555  4_555  
	C_2_1  C_3_1  C_4_3  162.3(13)  15_557  1_555  15_556  
	C_2_1  C_3_1  C_3_3  129.5(12)  15_557  1_555  15_556  
	C_2_1  C_3_1  C_4_1  115.1(7)  15_557  1_555  4_555  
	C_2_1  C_3_1  H_5_1  102.8(16)  15_557  1_555  4_555  
	C_2_1  C_3_1  H_4_1  113.9(13)  15_557  1_555  4_555  
	C_2_1  C_3_1  C_4_1  116.2(7)  15_557  1_555  1_555  
	H_4_3  C_3_1  C_5_1  107.3(18)  1_556  1_555  4_555  
	H_4_3  C_3_1  C_2_1  147.8(15)  1_556  1_555  1_555  
	C_5_1  C_3_1  C_2_1  111.9(6)  1_555  1_555  15_557  
	C_5_1  C_3_1  H_3_1  146.7(12)  1_555  1_555  15_557  
	C_4_1  C_3_1  C_3_3  114.9(18)  3_557  1_555  15_556  
	C_4_1  C_3_1  C_2_1  131.5(5)  3_557  1_555  1_555  
	C_4_1  C_3_1  H_3_1  90.7(7)  3_557  1_555  1_555  
	H_4_3  C_3_1  C_2_1  132.7(15)  3_556  1_555  15_557  
	H_4_3  C_3_1  C_2_1  138.0(15)  3_556  1_555  1_555  
	H_4_1  C_3_1  C_3_3  112.3(14)  15_557  1_555  15_556  
	H_4_1  C_3_1  C_2_1  151.1(8)  15_557  1_555  1_555  
	H_3_3  C_3_1  H_4_3  118.4(17)  1_556  1_555  3_556  
	H_3_3  C_3_1  C_4_1  100.7(19)  1_556  1_555  4_555  
	H_3_3  C_3_1  H_4_3  131.6(18)  1_556  1_555  15_556  
	H_3_3  C_3_1  H_4_1  100.9(16)  1_556  1_555  4_555  
	C_4_3  C_3_1  C_2_1  146.4(11)  3_556  1_555  15_557  
	C_4_3  C_3_1  C_2_1  113.3(7)  3_556  1_555  1_555  
	C_4_3  C_3_1  H_3_1  122.2(11)  3_556  1_555  15_557  
	C_4_3  C_3_1  H_3_1  117.9(9)  3_556  1_555  1_555  
	H_5_1  C_3_1  C_4_3  121.2(16)  3_557  1_555  3_556  
	H_5_1  C_3_1  H_4_3  108.0(15)  3_557  1_555  3_556  
	H_5_1  C_3_1  C_4_3  138.7(18)  3_557  1_555  15_556  
	C_2_1  C_3_1  C_4_3  123.2(5)  6_665  1_555  3_556  
	C_2_1  C_3_1  H_4_1  148.3(12)  6_665  1_555  15_557  
	C_2_1  C_3_1  H_4_3  147.4(14)  6_665  1_555  3_556  
	C_2_1  C_3_1  C_4_1  126.9(7)  6_665  1_555  3_557  
	C_2_1  C_3_1  C_5_1  96.3(4)  6_665  1_555  1_555  
	C_2_1  C_3_1  H_4_3  137.9(15)  6_665  1_555  1_556  
	C_2_1  C_3_1  H_4_1  151.5(9)  6_665  1_555  1_555  
	C_2_1  C_3_1  C_4_1  123.2(7)  6_665  1_555  15_557  
	C_2_1  C_3_1  C_4_3  113.8(8)  6_665  1_555  15_556  
	C_2_1  C_3_1  C_4_1  127.4(3)  6_665  1_555  4_555  
	C_2_1  C_3_1  H_4_1  147.3(18)  6_665  1_555  3_557  
	C_2_1  C_3_1  C_4_1  125.9(4)  6_665  1_555  1_555  
	C_2_1  C_3_1  H_3_1  112.7(4)  6_665  1_555  15_557  
	C_2_1  C_3_1  H_3_1  113.3(4)  6_665  1_555  1_555  
	C_5_1  C_3_1  C_2_1  98.6(8)  3_557  1_555  6_665  
	C_5_1  C_3_1  C_4_3  116.1(14)  3_557  1_555  15_556  
	C_5_1  C_3_1  C_3_3  117.4(18)  3_557  1_555  15_556  
	C_5_1  C_3_1  C_2_1  105.1(7)  3_557  1_555  1_555  
	C_5_1  C_3_1  H_3_1  96.7(8)  3_557  1_555  1_555  
	H_4_3  C_3_1  C_2_1  145.2(12)  4_556  1_555  6_665  
	H_4_3  C_3_1  C_3_3  123.6(19)  4_556  1_555  15_556  
	H_4_3  C_3_1  C_2_1  151.6(13)  4_556  1_555  1_555  
	C_4_3  C_3_1  C_2_1  120.5(8)  1_556  1_555  6_665  
	C_4_3  C_3_1  C_5_1  104.6(11)  1_556  1_555  4_555  
	C_4_3  C_3_1  C_3_3  144.9(19)  1_556  1_555  15_556  
	C_4_3  C_3_1  H_5_1  129.7(19)  1_556  1_555  4_555  
	C_4_3  C_3_1  C_2_1  130.1(9)  1_556  1_555  1_555  
	H_3_3  C_3_1  C_4_3  123.6(13)  5_666  1_555  1_556  
	H_3_3  C_3_1  H_4_3  144.1(19)  5_666  1_555  4_556  
	H_3_3  C_3_1  C_4_3  114.2(15)  5_666  1_555  3_556  
	H_3_3  C_3_1  C_4_1  124.0(18)  5_666  1_555  3_557  
	H_3_3  C_3_1  H_4_3  141.6(15)  5_666  1_555  1_556  
	H_3_3  C_3_1  C_4_1  121.9(17)  5_666  1_555  15_557  
	H_3_3  C_3_1  C_4_3  106.2(16)  5_666  1_555  15_556  
	H_3_3  C_3_1  C_4_1  118.2(18)  5_666  1_555  4_555  
	H_3_3  C_3_1  C_4_1  116.6(18)  5_666  1_555  1_555  
	H_3_3  C_3_1  H_3_1  122.3(15)  5_666  1_555  15_557  
	H_3_3  C_3_1  H_3_1  122.9(17)  5_666  1_555  1_555  
	C_3_3  C_3_1  C_2_1  94.9(8)  1_556  1_555  6_665  
	C_3_3  C_3_1  C_4_3  119.8(12)  1_556  1_555  3_556  
	C_3_3  C_3_1  H_4_3  101.6(15)  1_556  1_555  3_556  
	C_3_3  C_3_1  C_5_1  102.4(13)  1_556  1_555  4_555  
	C_3_3  C_3_1  C_4_3  138.0(15)  1_556  1_555  15_556  
	C_3_3  C_3_1  C_2_1  104.3(8)  1_556  1_555  1_555  
	C_5_1  C_3_1  H_3_3  102.9(18)  15_557  1_555  5_666  
	C_5_1  C_3_1  C_2_1  105.3(6)  15_557  1_555  6_665  
	C_5_1  C_3_1  C_4_3  106.2(13)  15_557  1_555  15_556  
	C_5_1  C_3_1  C_3_3  112.1(18)  15_557  1_555  15_556  
	C_5_1  C_3_1  C_2_1  110.5(5)  15_557  1_555  1_555  
	C_5_1  C_3_1  H_3_1  100.4(7)  15_557  1_555  1_555  
	C_5_1  C_4_1  H_4_1  146.3(12)  4_555  1_555  1_555  
	C_4_3  C_4_1  H_4_1  100.5(13)  15_556  1_555  1_555  
	C_4_3  C_4_1  H_4_1  126.6(17)  3_556  1_555  3_557  
	C_4_3  C_4_1  C_3_1  123.2(18)  3_556  1_555  1_555  
	C_4_3  C_4_1  H_4_1  100.3(19)  3_556  1_555  4_555  
	H_4_1  C_4_1  C_5_1  126.8(3)  15_557  1_555  1_555  
	H_4_1  C_4_1  C_3_1  104.9(12)  15_557  1_555  1_555  
	H_4_1  C_4_1  C_5_1  147.3(13)  15_557  1_555  4_555  
	C_3_1  C_4_1  C_4_3  105.0(15)  4_555  1_555  15_556  
	C_3_3  C_4_1  C_3_1  128.6(17)  15_556  1_555  4_555  
	C_3_3  C_4_1  H_4_1  168.6(16)  15_556  1_555  15_557  
	C_3_3  C_4_1  H_4_1  146.8(11)  15_556  1_555  1_555  
	C_3_1  C_4_1  C_3_3  103.8(10)  15_557  1_555  15_556  
	C_3_1  C_4_1  C_4_3  155.6(19)  15_557  1_555  3_556  
	C_3_1  C_4_1  C_4_3  122.9(17)  15_557  1_555  15_556  
	C_3_1  C_4_1  C_5_1  131.1(4)  15_557  1_555  1_555  
	C_3_1  C_4_1  C_5_1  113.1(10)  15_557  1_555  4_555  
	C_3_1  C_4_1  H_4_1  95.7(4)  15_557  1_555  1_555  
	C_3_3  C_4_1  C_3_1  165.2(16)  3_556  1_555  15_557  
	C_3_3  C_4_1  H_4_1  113.7(16)  3_556  1_555  15_557  
	C_3_3  C_4_1  C_3_1  141.0(11)  3_556  1_555  1_555  
	H_4_3  C_4_1  C_3_3  139.9(19)  1_556  1_555  15_556  
	H_4_3  C_4_1  C_4_3  130.0(19)  1_556  1_555  3_556  
	H_4_3  C_4_1  C_5_1  146.6(16)  1_556  1_555  1_555  
	H_4_3  C_4_1  C_5_1  147.4(16)  1_556  1_555  4_555  
	C_3_1  C_4_1  C_4_3  135.9(17)  3_557  1_555  15_556  
	C_3_1  C_4_1  C_5_1  114.7(18)  3_557  1_555  4_555  
	H_4_3  C_4_1  C_3_3  118.7(14)  4_556  1_555  3_556  
	H_4_3  C_4_1  C_4_3  114.2(19)  4_556  1_555  3_556  
	H_4_3  C_4_1  C_5_1  128.7(17)  4_556  1_555  1_555  
	H_4_3  C_4_1  C_3_1  100.1(16)  4_556  1_555  1_555  
	H_4_3  C_4_1  C_5_1  146.3(18)  4_556  1_555  4_555  
	C_5_1  C_4_1  C_3_3  121.1(11)  3_557  1_555  3_556  
	C_5_1  C_4_1  C_3_3  123.8(12)  3_557  1_555  15_556  
	C_5_1  C_4_1  C_4_3  153.8(18)  3_557  1_555  3_556  
	C_5_1  C_4_1  C_4_3  167.2(19)  3_557  1_555  15_556  
	C_5_1  C_4_1  C_3_3  110.5(9)  15_557  1_555  3_556  
	C_5_1  C_4_1  C_3_3  131.9(12)  15_557  1_555  15_556  
	C_5_1  C_4_1  C_4_3  140.6(16)  15_557  1_555  3_556  
	C_5_1  C_4_1  C_4_3  177.1(14)  15_557  1_555  15_556  
	C_5_1  C_4_1  C_3_1  96.2(8)  15_557  1_555  1_555  
	C_4_3  C_4_1  C_3_3  140.4(12)  1_556  1_555  3_556  
	C_4_3  C_4_1  C_3_3  140.5(13)  1_556  1_555  15_556  
	C_4_3  C_4_1  C_5_1  130.1(9)  1_556  1_555  1_555  
	C_4_3  C_4_1  C_5_1  131.0(9)  1_556  1_555  4_555  
	C_4_3  C_4_1  C_3_3  122.5(12)  4_556  1_555  3_556  
	C_4_3  C_4_1  C_3_3  157.3(10)  4_556  1_555  15_556  
	C_4_3  C_4_1  C_5_1  120.3(11)  4_556  1_555  1_555  
	C_4_3  C_4_1  C_5_1  131.3(10)  4_556  1_555  4_555  
	C_4_3  C_5_1  C_6_1  126.8(12)  3_556  1_555  1_555  
	C_4_3  C_5_1  C_6_1  129.3(14)  3_556  1_555  4_555  
	H_5_1  C_5_1  H_3_3  175.6(18)  4_555  1_555  3_556  
	H_5_1  C_5_1  H_1_1  136.0(17)  4_555  1_555  10_465  
	H_5_1  C_5_1  C_3_3  132.6(9)  4_555  1_555  3_556  
	C_3_3  C_5_1  H_5_1  144.1(8)  15_556  1_555  1_555  
	C_1_1  C_5_1  C_3_3  141.4(17)  4_555  1_555  15_556  
	C_1_1  C_5_1  H_5_1  144.8(8)  4_555  1_555  4_555  
	C_1_1  C_5_1  C_4_3  107.2(17)  4_555  1_555  3_556  
	C_1_1  C_5_1  C_4_1  123.7(17)  4_555  1_555  4_555  
	C_4_3  C_5_1  C_1_1  136.2(18)  15_556  1_555  4_555  
	C_4_3  C_5_1  C_6_1  103.2(10)  15_556  1_555  1_555  
	C_4_3  C_5_1  C_6_1  132.4(13)  15_556  1_555  4_555  
	C_4_3  C_5_1  H_5_1  115.7(12)  15_556  1_555  1_555  
	C_3_1  C_5_1  H_5_1  136.5(8)  4_555  1_555  4_555  
	C_3_1  C_5_1  C_6_1  126.7(19)  4_555  1_555  4_555  
	H_1_1  C_5_1  C_4_1  94.2(8)  6_665  1_555  1_555  
	H_1_1  C_5_1  H_5_1  143.9(7)  6_665  1_555  1_555  
	H_3_3  C_5_1  H_5_1  172.6(13)  15_556  1_555  1_555  
	C_1_1  C_5_1  C_3_1  153.6(17)  1_555  1_555  4_555  
	C_1_1  C_5_1  C_4_3  113.8(15)  1_555  1_555  3_556  
	C_1_1  C_5_1  C_3_3  134.8(17)  1_555  1_555  3_556  
	C_3_1  C_5_1  C_1_1  168.7(11)  1_555  1_555  4_555  
	C_1_1  C_5_1  C_3_1  166.4(11)  10_465  1_555  1_555  
	C_1_1  C_5_1  C_4_3  140.5(16)  10_465  1_555  15_556  
	C_1_1  C_5_1  C_3_3  142.1(16)  10_465  1_555  15_556  
	C_1_1  C_5_1  H_5_1  142.2(5)  10_465  1_555  4_555  
	C_1_1  C_5_1  C_4_3  111.5(15)  10_465  1_555  3_556  
	C_1_1  C_5_1  C_4_1  144.5(17)  10_465  1_555  1_555  
	C_1_1  C_5_1  C_4_1  125.5(16)  10_465  1_555  4_555  
	C_4_1  C_5_1  C_1_1  111.5(9)  3_557  1_555  10_465  
	C_4_1  C_5_1  C_1_1  104.4(10)  3_557  1_555  1_555  
	C_4_1  C_5_1  H_1_1  114.8(16)  3_557  1_555  6_665  
	C_4_1  C_5_1  C_1_1  112.4(11)  3_557  1_555  4_555  
	C_4_1  C_5_1  C_3_3  106.2(16)  3_557  1_555  15_556  
	C_4_1  C_5_1  H_5_1  93.7(8)  3_557  1_555  4_555  
	C_4_1  C_5_1  H_1_1  128.1(19)  3_557  1_555  10_465  
	C_4_1  C_5_1  C_6_1  127.1(9)  3_557  1_555  1_555  
	C_4_1  C_5_1  C_3_3  116.0(19)  3_557  1_555  3_556  
	C_4_1  C_5_1  C_6_1  140.0(11)  3_557  1_555  4_555  
	C_4_1  C_5_1  H_5_1  100.0(11)  3_557  1_555  1_555  
	C_4_1  C_5_1  C_1_1  120.2(9)  15_557  1_555  10_465  
	C_4_1  C_5_1  C_1_1  94.8(3)  15_557  1_555  1_555  
	C_4_1  C_5_1  H_1_1  105.0(9)  15_557  1_555  6_665  
	C_4_1  C_5_1  C_1_1  121.4(12)  15_557  1_555  4_555  
	C_4_1  C_5_1  C_6_1  119.2(4)  15_557  1_555  1_555  
	C_4_1  C_5_1  C_6_1  141.5(10)  15_557  1_555  4_555  
	C_4_1  C_5_1  H_5_1  110.0(3)  15_557  1_555  1_555  
	C_3_1  C_5_1  C_1_1  132.8(9)  3_557  1_555  1_555  
	C_3_1  C_5_1  H_3_3  116.1(17)  3_557  1_555  15_556  
	C_3_1  C_5_1  H_1_1  143.9(16)  3_557  1_555  6_665  
	C_3_1  C_5_1  C_3_3  130.0(19)  3_557  1_555  15_556  
	C_3_1  C_5_1  H_5_1  122.7(6)  3_557  1_555  4_555  
	C_3_1  C_5_1  H_1_1  100.5(17)  3_557  1_555  10_465  
	C_3_1  C_5_1  C_6_1  148.5(9)  3_557  1_555  1_555  
	C_3_1  C_5_1  C_6_1  128.6(15)  3_557  1_555  4_555  
	H_1_1  C_5_1  C_3_1  94.6(8)  4_555  1_555  3_557  
	H_1_1  C_5_1  C_4_1  127.6(11)  4_555  1_555  15_557  
	H_1_1  C_5_1  C_4_1  119.1(10)  4_555  1_555  3_557  
	H_1_1  C_5_1  C_3_1  171.3(18)  4_555  1_555  1_555  
	H_1_1  C_5_1  C_4_3  137.9(15)  4_555  1_555  15_556  
	H_1_1  C_5_1  C_3_3  134.5(18)  4_555  1_555  15_556  
	H_1_1  C_5_1  H_5_1  136.5(7)  4_555  1_555  4_555  
	H_1_1  C_5_1  C_4_3  111.5(15)  4_555  1_555  3_556  
	H_1_1  C_5_1  C_4_1  151.5(19)  4_555  1_555  1_555  
	H_1_1  C_5_1  C_4_1  132.1(16)  4_555  1_555  4_555  
	C_1_1  C_5_1  C_3_1  132.6(8)  6_665  1_555  3_557  
	C_1_1  C_5_1  C_4_1  95.6(3)  6_665  1_555  15_557  
	C_1_1  C_5_1  C_4_1  104.8(9)  6_665  1_555  3_557  
	C_1_1  C_5_1  C_3_1  155.2(13)  6_665  1_555  4_555  
	C_1_1  C_5_1  C_4_3  118.4(13)  6_665  1_555  3_556  
	C_1_1  C_5_1  C_4_1  93.1(2)  6_665  1_555  1_555  
	C_1_1  C_5_1  C_3_3  136.2(17)  6_665  1_555  3_556  
	C_1_1  C_5_1  C_4_1  112.5(19)  6_665  1_555  4_555  
	C_1_1  C_5_1  H_5_1  146.7(2)  6_665  1_555  1_555  
	C_3_1  C_5_1  H_1_1  149.1(10)  15_557  1_555  4_555  
	C_3_1  C_5_1  C_1_1  142.7(8)  15_557  1_555  10_465  
	C_3_1  C_5_1  C_1_1  145.0(10)  15_557  1_555  4_555  
	C_3_1  C_5_1  H_1_1  162.5(19)  15_557  1_555  10_465  
	C_3_1  C_5_1  C_6_1  98.9(2)  15_557  1_555  1_555  
	C_3_1  C_5_1  H_5_1  135.7(4)  15_557  1_555  1_555  
	H_6_1  C_6_1  H_1_1  120.5(18)  1_555  1_555  6_665  
	C_5_1  C_6_1  H_6_1  145.8(13)  4_555  1_555  1_555  
	C_3_3  C_6_1  H_6_1  141.2(10)  15_556  1_555  4_555  
	C_3_3  C_6_1  H_6_1  139.9(10)  15_556  1_555  1_555  
	C_1_1  C_6_1  C_5_1  132.8(5)  6_665  1_555  1_555  
	C_1_1  C_6_1  C_5_1  107.3(12)  6_665  1_555  4_555  
	C_1_1  C_6_1  H_6_1  106.9(5)  6_665  1_555  1_555  
	C_2_3  C_6_1  C_5_1  103.0(9)  15_556  1_555  1_555  
	H_1_1  C_6_1  H_5_1  124.8(18)  10_465  1_555  4_555  
	H_1_1  C_6_1  C_5_1  146.3(8)  1_555  1_555  1_555  
	H_1_1  C_6_1  C_5_1  120.4(16)  1_555  1_555  4_555  
	H_1_1  C_6_1  H_6_1  93.7(8)  1_555  1_555  1_555  
	H_5_1  C_6_1  H_1_1  172.7(15)  1_555  1_555  1_555  
	H_5_1  C_6_1  C_2_3  106.9(12)  1_555  1_555  15_556  
	H_5_1  C_6_1  C_1_1  158.7(9)  1_555  1_555  6_665  
	H_5_1  C_6_1  C_1_1  146.3(8)  1_555  1_555  1_555  
	H_5_1  C_6_1  H_6_1  93.7(8)  1_555  1_555  1_555  
	C_3_3  C_6_1  H_1_1  156.1(12)  3_556  1_555  1_555  
	C_3_3  C_6_1  C_1_1  151.6(12)  3_556  1_555  6_665  
	C_3_3  C_6_1  C_1_1  137.8(12)  3_556  1_555  1_555  
	H_6_1  C_6_1  C_3_3  143.8(16)  6_665  1_555  3_556  
	H_6_1  C_6_1  H_1_1  118.1(8)  6_665  1_555  10_465  
	H_6_1  C_6_1  C_2_3  93.0(9)  6_665  1_555  15_556  
	H_6_1  C_6_1  C_3_3  126.1(17)  6_665  1_555  15_556  
	H_6_1  C_6_1  C_5_1  160.8(14)  6_665  1_555  1_555  
	H_6_1  C_6_1  H_5_1  117.0(13)  6_665  1_555  4_555  
	H_6_1  C_6_1  C_5_1  164.5(19)  6_665  1_555  4_555  
	C_1_1  C_6_1  H_6_1  113.8(12)  4_555  1_555  6_665  
	C_1_1  C_6_1  H_1_1  162.9(18)  4_555  1_555  1_555  
	C_1_1  C_6_1  C_2_3  114.9(18)  4_555  1_555  15_556  
	C_1_1  C_6_1  C_3_3  115.4(17)  4_555  1_555  15_556  
	C_2_3  C_6_1  H_6_1  113.2(14)  3_556  1_555  6_665  
	C_2_3  C_6_1  H_1_1  135.3(13)  3_556  1_555  1_555  
	C_2_3  C_6_1  C_1_1  144.8(11)  3_556  1_555  6_665  
	C_2_3  C_6_1  C_1_1  140.2(11)  3_556  1_555  1_555  
	C_2_3  C_6_1  H_5_1  115.1(15)  3_556  1_555  4_555  
	H_6_1  C_6_1  C_2_3  113.0(14)  8_665  1_555  3_556  
	H_6_1  C_6_1  C_1_1  112.4(10)  8_665  1_555  4_555  
	H_6_1  C_6_1  C_3_3  143.1(16)  8_665  1_555  3_556  
	H_6_1  C_6_1  H_1_1  116.9(3)  8_665  1_555  10_465  
	H_6_1  C_6_1  C_5_1  159.1(19)  8_665  1_555  1_555  
	H_6_1  C_6_1  H_5_1  118.3(18)  8_665  1_555  4_555  
	H_6_1  C_6_1  C_5_1  164.5(16)  8_665  1_555  4_555  
	H_5_1  C_6_1  C_2_3  147.9(12)  8_665  1_555  3_556  
	H_5_1  C_6_1  C_1_1  160.9(10)  8_665  1_555  4_555  
	H_5_1  C_6_1  C_3_3  158.5(14)  8_665  1_555  3_556  
	H_5_1  C_6_1  C_5_1  137.1(13)  8_665  1_555  1_555  
	H_5_1  C_6_1  H_6_1  101.7(15)  8_665  1_555  1_555  
	C_1_1  C_6_1  H_5_1  153.8(11)  10_465  1_555  8_665  
	C_1_1  C_6_1  H_6_1  103.7(8)  10_465  1_555  8_665  
	C_1_1  C_6_1  H_6_1  105.2(11)  10_465  1_555  6_665  
	C_1_1  C_6_1  H_1_1  154.2(19)  10_465  1_555  1_555  
	C_1_1  C_6_1  C_2_3  118.2(18)  10_465  1_555  15_556  
	C_1_1  C_6_1  C_3_3  123.9(19)  10_465  1_555  15_556  
	H_6_1  C_6_1  H_5_1  114.9(5)  10_465  1_555  8_665  
	H_6_1  C_6_1  C_2_3  113.2(17)  10_465  1_555  15_556  
	H_6_1  C_6_1  C_1_1  121.3(19)  10_465  1_555  6_665  
	H_6_1  C_6_1  C_3_3  154.2(13)  10_465  1_555  15_556  
	H_6_1  C_6_1  C_5_1  102.0(19)  10_465  1_555  1_555  
	H_6_1  C_6_1  C_1_1  135.4(19)  10_465  1_555  1_555  
	H_6_1  C_6_1  H_5_1  174.8(12)  10_465  1_555  4_555  
	H_6_1  C_6_1  H_5_1  112.7(9)  12_465  1_555  8_665  
	H_6_1  C_6_1  H_1_1  108.4(14)  12_465  1_555  1_555  
	H_6_1  C_6_1  C_2_3  113.6(17)  12_465  1_555  15_556  
	H_6_1  C_6_1  C_1_1  119.2(8)  12_465  1_555  6_665  
	H_6_1  C_6_1  C_3_3  155.7(10)  12_465  1_555  15_556  
	H_6_1  C_6_1  C_5_1  103.9(9)  12_465  1_555  1_555  
	H_6_1  C_6_1  C_1_1  133.3(8)  12_465  1_555  1_555  
	H_6_1  C_6_1  H_5_1  173.2(13)  12_465  1_555  4_555  
	H_6_1  C_6_1  C_5_1  129.3(18)  12_465  1_555  4_555  
	C_2_3  C_6_1  H_6_1  100.6(16)  5_666  1_555  10_465  
	C_2_3  C_6_1  C_1_1  142.1(11)  5_666  1_555  10_465  
	C_2_3  C_6_1  C_1_1  148.2(9)  5_666  1_555  4_555  
	C_2_3  C_6_1  C_3_3  139.4(13)  5_666  1_555  3_556  
	C_2_3  C_6_1  H_5_1  159.4(9)  5_666  1_555  1_555  
	C_2_3  C_6_1  H_1_1  142.2(10)  5_666  1_555  10_465  
	C_2_3  C_6_1  C_5_1  153.6(15)  5_666  1_555  1_555  
	H_1_1  C_6_1  C_2_3  132.3(13)  4_555  1_555  5_666  
	H_1_1  C_6_1  H_5_1  149.7(9)  4_555  1_555  8_665  
	H_1_1  C_6_1  C_2_3  113.6(18)  4_555  1_555  15_556  
	H_1_1  C_6_1  C_1_1  156.6(19)  4_555  1_555  6_665  
	C_6_2  C_1_2  H_1_2  155.9(15)  23_646  1_555  1_555  
	C_6_2  C_1_2  H_1_2  121.0(16)  4_755  1_555  1_555  
	H_6_2  C_1_2  H_1_2  104.4(19)  4_755  1_555  1_555  
	C_2_2  C_1_2  C_6_2  119.0(17)  1_555  1_555  4_755  
	C_2_2  C_1_2  C_6_2  131.9(11)  14_565  1_555  14_565  
	C_2_2  C_1_2  C_6_2  131.5(16)  14_565  1_555  2_765  
	H_1_2  C_1_2  C_4_2  107.2(16)  4_755  1_555  21_666  
	H_6_2  C_1_2  C_2_2  157.2(13)  14_565  1_555  14_565  
	C_6_2  C_1_2  C_4_2  115.5(19)  25_566  1_555  21_666  
	C_6_2  C_1_2  C_2_2  103.2(17)  25_566  1_555  1_555  
	C_6_2  C_1_2  H_1_2  116.6(18)  25_566  1_555  1_555  
	C_6_2  C_1_2  C_4_2  114.2(19)  27_546  1_555  21_666  
	C_6_2  C_1_2  C_2_2  103.4(19)  27_546  1_555  1_555  
	H_6_2  C_1_2  C_2_2  146.3(8)  1_555  1_555  1_555  
	H_6_2  C_1_2  H_1_2  93.7(8)  1_555  1_555  1_555  
	C_3_2  C_1_2  H_1_2  115.2(17)  27_546  1_555  14_565  
	C_2_2  C_1_2  C_3_2  154.7(18)  25_566  1_555  23_646  
	C_2_2  C_1_2  H_1_2  137.6(9)  25_566  1_555  1_555  
	H_6_2  C_1_2  C_2_2  100.5(18)  23_646  1_555  23_646  
	H_6_2  C_1_2  H_1_2  174.0(16)  23_646  1_555  1_555  
	C_3_2  C_1_2  H_6_2  126.4(19)  14_565  1_555  1_555  
	C_3_2  C_1_2  H_6_2  130.3(19)  14_565  1_555  14_565  
	C_3_2  C_1_2  C_6_2  101.8(16)  14_565  1_555  14_565  
	C_3_2  C_1_2  H_6_2  121.4(18)  21_666  1_555  21_666  
	C_3_2  C_1_2  H_1_2  108.8(17)  21_666  1_555  1_555  
	C_3_2  C_1_2  C_2_2  103.7(19)  1_555  1_555  23_646  
	C_3_2  C_1_2  H_6_2  116.3(8)  1_555  1_555  1_555  
	C_3_2  C_1_2  H_6_2  136.8(15)  1_555  1_555  14_565  
	C_3_2  C_1_2  C_6_2  109.1(17)  1_555  1_555  14_565  
	C_3_2  C_1_2  C_6_2  108.5(17)  1_555  1_555  2_765  
	H_1_2  C_1_2  C_3_2  114.2(17)  27_546  1_555  21_666  
	H_1_2  C_1_2  C_4_2  116.3(13)  27_546  1_555  23_646  
	C_4_2  C_1_2  C_3_2  141.0(14)  27_546  1_555  1_555  
	C_4_2  C_1_2  C_3_2  134.9(14)  27_546  1_555  14_565  
	C_4_2  C_1_2  C_2_2  159.8(18)  27_546  1_555  14_565  
	C_4_2  C_1_2  C_3_2  130.1(15)  14_565  1_555  21_666  
	C_4_2  C_1_2  C_2_2  101.3(17)  14_565  1_555  25_566  
	C_4_2  C_1_2  H_1_2  119.7(15)  14_565  1_555  1_555  
	C_2_2  C_1_2  C_4_2  102.7(16)  21_666  1_555  14_565  
	C_2_2  C_1_2  C_3_2  117.5(14)  21_666  1_555  27_546  
	C_2_2  C_1_2  H_1_2  126.1(19)  21_666  1_555  1_555  
	H_1_2  C_1_2  C_4_2  116.0(15)  25_566  1_555  27_546  
	C_3_2  C_1_2  C_4_2  128.7(17)  25_566  1_555  14_565  
	C_3_2  C_1_2  H_1_2  112.4(13)  25_566  1_555  27_546  
	C_3_2  C_1_2  C_2_2  116.3(11)  25_566  1_555  23_646  
	C_3_2  C_1_2  C_2_2  129.0(18)  25_566  1_555  1_555  
	C_3_2  C_1_2  H_1_2  105.9(13)  25_566  1_555  1_555  
	C_4_2  C_1_2  H_1_2  113.2(11)  25_566  1_555  27_546  
	C_4_2  C_1_2  C_3_2  122.2(13)  25_566  1_555  1_555  
	C_4_2  C_1_2  C_3_2  131.9(16)  25_566  1_555  14_565  
	C_4_2  C_1_2  C_2_2  152.2(13)  25_566  1_555  1_555  
	C_4_2  C_1_2  C_2_2  106.0(17)  1_555  1_555  23_646  
	H_6_2  C_1_2  H_1_2  111.6(17)  25_566  1_555  1_555  
	C_2_2  C_1_2  C_3_2  103.1(15)  4_755  1_555  1_555  
	C_2_2  C_1_2  C_3_2  102.1(16)  4_755  1_555  14_565  
	C_2_2  C_1_2  H_1_2  100.6(11)  4_755  1_555  14_565  
	C_2_2  C_1_2  C_4_2  118.5(19)  4_755  1_555  23_646  
	C_2_2  C_1_2  C_3_2  102.1(18)  2_765  1_555  14_565  
	C_2_2  C_1_2  C_4_2  101.8(18)  2_765  1_555  21_666  
	C_2_2  C_1_2  H_1_2  106.3(12)  2_765  1_555  1_555  
	H_1_2  C_1_2  C_3_2  101.5(13)  23_646  1_555  21_666  
	H_1_2  C_1_2  C_4_2  132.7(18)  23_646  1_555  21_666  
	H_1_2  C_1_2  C_4_2  125.7(19)  23_646  1_555  23_646  
	H_1_2  C_1_2  C_3_2  109.7(14)  21_666  1_555  23_646  
	H_1_2  C_1_2  C_4_2  105.7(19)  21_666  1_555  21_666  
	C_6_2  C_2_2  H_2_2  156.0(15)  23_646  1_555  1_555  
	C_1_2  C_2_2  C_3_2  133.5(16)  1_555  1_555  14_565  
	C_1_2  C_2_2  C_3_2  106.1(17)  14_565  1_555  1_555  
	C_1_2  C_2_2  H_2_2  132.7(15)  14_565  1_555  1_555  
	C_4_2  C_2_2  H_5_2  165.1(17)  14_565  1_555  23_646  
	C_1_2  C_2_2  H_2_2  119.3(14)  27_546  1_555  1_555  
	H_2_2  C_2_2  C_4_2  109.8(12)  14_565  1_555  23_646  
	H_2_2  C_2_2  H_6_2  113.8(16)  14_565  1_555  2_765  
	C_1_2  C_2_2  C_4_2  104.2(18)  25_566  1_555  23_646  
	C_1_2  C_2_2  H_2_2  121.6(17)  23_646  1_555  1_555  
	H_6_2  C_2_2  H_2_2  133.4(19)  4_755  1_555  1_555  
	C_6_2  C_2_2  H_2_2  150.13(17)  4_755  1_555  1_555  
	C_4_2  C_2_2  C_1_2  99.1(9)  21_666  1_555  27_546  
	C_4_2  C_2_2  C_3_2  101.4(15)  21_666  1_555  1_555  
	C_4_2  C_2_2  H_2_2  122.9(18)  21_666  1_555  1_555  
	H_5_2  C_2_2  C_4_2  128.5(18)  2_765  1_555  21_666  
	H_5_2  C_2_2  C_1_2  100.6(17)  2_765  1_555  14_565  
	C_3_2  C_2_2  C_4_2  125.6(17)  23_646  1_555  1_555  
	C_3_2  C_2_2  C_1_2  93.0(5)  23_646  1_555  25_566  
	C_6_2  C_2_2  H_2_2  139.7(17)  25_566  1_555  1_555  
	C_1_2  C_2_2  C_3_2  108.2(13)  4_755  1_555  1_555  
	C_1_2  C_2_2  C_3_2  114.6(12)  4_755  1_555  14_565  
	C_1_2  C_2_2  H_2_2  127.4(16)  4_755  1_555  1_555  
	C_1_2  C_2_2  C_3_2  102.3(14)  2_765  1_555  1_555  
	C_1_2  C_2_2  C_3_2  112.0(11)  2_765  1_555  14_565  
	C_1_2  C_2_2  H_2_2  135.4(18)  2_765  1_555  1_555  
	H_6_2  C_2_2  H_2_2  115.1(16)  14_565  1_555  14_565  
	H_2_2  C_2_2  C_3_2  116.9(17)  25_566  1_555  23_646  
	H_6_2  C_2_2  H_2_2  123.8(16)  25_566  1_555  1_555  
	H_5_2  C_2_2  H_2_2  148.9(13)  14_565  1_555  14_565  
	C_6_2  C_3_2  H_3_2  155.4(12)  21_666  1_555  1_555  
	C_1_2  C_3_2  H_3_2  156.9(17)  25_566  1_555  14_565  
	C_1_2  C_3_2  H_3_2  156.0(11)  25_566  1_555  1_555  
	C_5_2  C_3_2  H_3_2  140.3(12)  21_666  1_555  1_555  
	C_1_2  C_3_2  H_3_2  131.9(14)  27_546  1_555  1_555  
	C_1_2  C_3_2  H_3_2  157.8(9)  14_565  1_555  1_555  
	C_1_2  C_3_2  H_3_2  153.3(9)  21_666  1_555  14_565  
	C_1_2  C_3_2  H_3_2  153.1(10)  21_666  1_555  1_555  
	C_1_2  C_3_2  H_3_2  134.3(17)  23_646  1_555  1_555  
	C_2_2  C_3_2  C_4_2  109.2(17)  25_566  1_555  14_565  
	C_5_2  C_3_2  H_3_2  150.5(3)  4_755  1_555  1_555  
	C_6_2  C_3_2  H_3_2  179.3(10)  4_755  1_555  1_555  
	H_1_2  C_3_2  H_3_2  132.4(13)  21_666  1_555  14_565  
	H_1_2  C_3_2  H_3_2  132.6(16)  21_666  1_555  1_555  
	C_6_2  C_3_2  H_3_2  149.2(17)  25_566  1_555  1_555  
	C_2_2  C_3_2  H_3_2  122.9(15)  27_546  1_555  1_555  
	C_4_2  C_3_2  H_3_2  146.4(11)  21_666  1_555  14_565  
	C_4_2  C_3_2  H_3_2  145.5(14)  21_666  1_555  1_555  
	H_6_2  C_3_2  H_3_2  141.0(18)  27_546  1_555  14_565  
	C_1_2  C_4_2  H_4_2  141.7(16)  25_566  1_555  1_555  
	C_5_2  C_4_2  C_3_2  122.7(6)  4_755  1_555  1_555  
	C_5_2  C_4_2  H_4_2  116.9(9)  4_755  1_555  1_555  
	C_1_2  C_4_2  H_4_2  130.3(19)  21_666  1_555  1_555  
	C_6_2  C_4_2  H_4_2  162.3(14)  23_646  1_555  1_555  
	C_6_2  C_4_2  H_4_2  161.4(11)  21_666  1_555  1_555  
	C_2_2  C_4_2  H_4_2  149.5(8)  14_565  1_555  1_555  
	C_3_2  C_4_2  C_5_2  117.2(16)  14_565  1_555  4_755  
	C_3_2  C_4_2  C_5_2  115.8(13)  14_565  1_555  1_555  
	C_3_2  C_4_2  H_4_2  123.1(9)  14_565  1_555  1_555  
	C_2_2  C_4_2  C_3_2  107.1(19)  25_566  1_555  14_565  
	C_2_2  C_4_2  C_3_2  106.2(16)  25_566  1_555  1_555  
	H_5_2  C_4_2  C_3_2  141.3(18)  1_555  1_555  14_565  
	H_5_2  C_4_2  C_3_2  146.3(8)  1_555  1_555  1_555  
	H_5_2  C_4_2  H_4_2  93.7(8)  1_555  1_555  1_555  
	C_6_2  C_4_2  H_4_2  150.7(11)  4_755  1_555  1_555  
	C_2_2  C_4_2  H_5_2  116.3(8)  1_555  1_555  1_555  
	C_2_2  C_4_2  C_5_2  92.9(7)  1_555  1_555  4_755  
	C_2_2  C_4_2  H_5_2  116.1(19)  1_555  1_555  4_755  
	C_2_2  C_4_2  C_3_2  115.0(15)  21_666  1_555  14_565  
	C_2_2  C_4_2  C_3_2  118.4(17)  21_666  1_555  1_555  
	C_2_2  C_4_2  H_4_2  121.5(19)  21_666  1_555  1_555  
	C_1_2  C_4_2  H_4_2  142.6(13)  27_546  1_555  1_555  
	C_1_2  C_4_2  H_4_2  171.3(11)  14_565  1_555  1_555  
	C_6_2  C_4_2  H_4_2  134.3(10)  27_546  1_555  1_555  
	C_6_2  C_4_2  H_4_2  134.6(13)  25_566  1_555  1_555  
	C_5_2  C_4_2  H_4_2  163.5(17)  23_646  1_555  1_555  
	H_4_2  C_4_2  C_5_2  123.8(17)  4_755  1_555  23_646  
	H_4_2  C_4_2  C_5_2  124.2(17)  4_755  1_555  21_666  
	H_4_2  C_4_2  C_3_2  132.3(14)  4_755  1_555  14_565  
	H_4_2  C_4_2  C_6_2  101.6(18)  4_755  1_555  21_666  
	H_4_2  C_4_2  C_6_2  101.5(19)  4_755  1_555  23_646  
	C_1_2  C_4_2  H_4_2  138.9(11)  23_646  1_555  1_555  
	H_5_2  C_4_2  H_4_2  142.2(16)  23_646  1_555  1_555  
	C_3_2  C_4_2  H_4_2  131.5(12)  21_666  1_555  1_555  
	C_6_2  C_4_2  H_4_2  161.5(8)  2_765  1_555  1_555  
	C_6_2  C_4_2  H_4_2  160.9(10)  14_565  1_555  1_555  
	C_6_2  C_5_2  H_5_2  109.9(14)  27_546  1_555  1_555  
	C_6_2  C_5_2  C_4_2  104.5(18)  25_566  1_555  1_555  
	C_6_2  C_5_2  H_5_2  110.7(10)  25_566  1_555  1_555  
	C_3_2  C_5_2  C_4_2  144.1(19)  25_566  1_555  1_555  
	H_6_2  C_5_2  C_4_2  146.3(8)  1_555  1_555  1_555  
	H_6_2  C_5_2  H_5_2  93.7(8)  1_555  1_555  1_555  
	C_3_2  C_5_2  H_6_2  116.3(8)  1_555  1_555  1_555  
	H_1_2  C_5_2  H_5_2  122.4(17)  14_565  1_555  1_555  
	C_4_2  C_5_2  H_5_2  125.6(19)  21_666  1_555  1_555  
	H_1_2  C_5_2  H_5_2  125.5(19)  2_765  1_555  4_755  
	H_1_2  C_5_2  C_3_2  122.9(16)  27_546  1_555  21_666  
	H_1_2  C_5_2  H_5_2  141.0(18)  27_546  1_555  1_555  
	C_4_2  C_5_2  H_1_2  108.5(17)  25_566  1_555  27_546  
	C_4_2  C_5_2  C_3_2  124.5(14)  25_566  1_555  1_555  
	H_6_2  C_5_2  C_4_2  102.2(14)  21_666  1_555  25_566  
	H_6_2  C_5_2  C_3_2  112.5(17)  21_666  1_555  21_666  
	C_6_2  C_5_2  H_5_2  137.6(15)  2_765  1_555  1_555  
	H_1_2  C_5_2  C_4_2  110.2(15)  23_646  1_555  21_666  
	C_3_2  C_5_2  C_4_2  117.4(9)  14_565  1_555  25_566  
	C_3_2  C_5_2  H_6_2  109.5(17)  14_565  1_555  1_555  
	C_3_2  C_5_2  H_5_2  155.6(9)  14_565  1_555  1_555  
	H_6_2  C_5_2  C_4_2  103.1(16)  25_566  1_555  21_666  
	H_6_2  C_5_2  H_5_2  111.9(10)  25_566  1_555  1_555  
	H_6_2  C_5_2  H_5_2  156.5(13)  25_566  1_555  4_755  
	C_3_2  C_5_2  C_4_2  115.3(10)  2_765  1_555  21_666  
	C_3_2  C_5_2  H_6_2  105.9(12)  2_765  1_555  4_755  
	H_6_2  C_6_2  C_1_2  124.1(9)  1_555  1_555  14_565  
	H_6_2  C_6_2  C_1_2  124.2(11)  4_755  1_555  2_765  
	C_2_2  C_6_2  H_6_2  109.8(18)  25_566  1_555  1_555  
	C_1_2  C_6_2  H_6_2  120.6(19)  21_666  1_555  1_555  
	C_1_2  C_6_2  H_6_2  141.1(15)  25_566  1_555  1_555  
	C_1_2  C_6_2  H_6_2  119.6(8)  4_755  1_555  4_755  
	C_5_2  C_6_2  C_1_2  113.5(16)  1_555  1_555  14_565  
	C_1_2  C_6_2  C_2_2  115.4(14)  1_555  1_555  25_566  
	C_3_2  C_6_2  C_1_2  130.2(19)  25_566  1_555  1_555  
	C_3_2  C_6_2  C_1_2  120.5(19)  21_666  1_555  2_765  
	C_5_2  C_6_2  H_6_2  136.3(14)  25_566  1_555  4_755  
	C_5_2  C_6_2  H_6_2  135.2(14)  21_666  1_555  1_555  
	C_5_2  C_6_2  H_6_2  134.6(13)  27_546  1_555  4_755  
	C_5_2  C_6_2  H_6_2  133.8(11)  23_646  1_555  1_555  
	C_2_2  C_6_2  C_5_2  144.7(19)  14_565  1_555  25_566  
	C_2_2  C_6_2  H_6_2  158.3(5)  14_565  1_555  1_555  
	C_1_2  C_6_2  C_4_2  125.8(18)  23_646  1_555  21_666  
	C_1_2  C_6_2  C_4_2  114.1(14)  27_546  1_555  21_666  
	C_1_2  C_6_2  C_3_2  175.4(19)  27_546  1_555  25_566  
	H_1_2  C_6_2  C_3_2  107.9(18)  4_755  1_555  25_566  
	H_1_2  C_6_2  C_5_2  156.4(16)  4_755  1_555  1_555  
	H_1_2  C_6_2  H_6_2  93.4(9)  4_755  1_555  4_755  
	H_6_2  C_6_2  C_3_2  118.0(19)  14_565  1_555  25_566  
	H_6_2  C_6_2  C_5_2  143.5(13)  14_565  1_555  1_555  
	H_1_2  C_6_2  C_5_2  146.3(8)  1_555  1_555  1_555  
	H_1_2  C_6_2  C_2_2  131.9(15)  1_555  1_555  25_566  
	H_1_2  C_6_2  H_6_2  93.7(8)  1_555  1_555  1_555  
	H_6_2  C_6_2  C_3_2  126.9(15)  2_765  1_555  25_566  
	H_1_2  C_6_2  H_6_2  152.4(14)  25_566  1_555  1_555  
	C_2_2  C_6_2  C_3_2  140.4(17)  4_755  1_555  21_666  
	C_2_2  C_6_2  H_6_2  150.5(6)  4_755  1_555  4_755  
	C_4_2  C_6_2  H_6_2  106.5(19)  4_755  1_555  14_565  
	C_4_2  C_6_2  C_2_2  102.0(18)  4_755  1_555  14_565  
	C_4_2  C_6_2  H_1_2  116.3(8)  1_555  1_555  1_555  
	C_2_2  C_6_2  C_4_2  105.4(17)  1_555  1_555  4_755  
	C_4_2  C_6_2  C_3_2  109.5(18)  27_546  1_555  25_566  
	C_4_2  C_6_2  C_5_2  144.7(13)  27_546  1_555  1_555  
	C_4_2  C_6_2  H_6_2  106.6(11)  27_546  1_555  4_755  
	H_6_2  C_6_2  C_5_2  93.2(8)  25_566  1_555  23_646  
	C_4_2  C_6_2  C_5_2  133.4(12)  23_646  1_555  1_555  
	C_4_2  C_6_2  H_6_2  106.5(12)  23_646  1_555  1_555  
	H_6_2  C_6_2  C_4_2  100.9(19)  21_666  1_555  21_666  
	H_6_2  C_6_2  C_4_2  146.8(12)  21_666  1_555  25_566  
	H_6_2  C_6_2  C_3_2  161.5(14)  21_666  1_555  25_566  
	C_5_2  C_6_2  C_4_2  117.3(17)  2_765  1_555  21_666  
	C_5_2  C_6_2  H_6_2  114.7(11)  2_765  1_555  1_555  
	C_5_2  C_6_2  C_4_2  112.1(18)  14_565  1_555  21_666  
	C_5_2  C_6_2  C_3_2  162.6(18)  14_565  1_555  21_666  
	C_3_2  C_6_2  C_4_2  175.3(16)  4_755  1_555  21_666  
	C_2_2  C_6_2  C_4_2  100.9(15)  23_646  1_555  1_555  
	C_2_2  C_6_2  C_4_2  113.8(17)  23_646  1_555  21_666  
	C_2_2  C_6_2  C_5_2  118.1(14)  23_646  1_555  1_555  
	C_2_2  C_6_2  C_5_2  115.9(19)  23_646  1_555  4_755  
	C_2_2  C_6_2  C_4_2  101.2(18)  27_546  1_555  4_755  
	C_2_2  C_6_2  C_4_2  114.8(18)  27_546  1_555  25_566  
	C_2_2  C_6_2  C_3_2  145.6(18)  27_546  1_555  21_666  
	C_2_2  C_6_2  C_5_2  115.2(15)  27_546  1_555  1_555  
	C_2_2  C_6_2  C_5_2  117.8(15)  27_546  1_555  4_755  
	H_1_2  C_6_2  C_4_2  143.4(18)  23_646  1_555  21_666  
	H_1_2  C_6_2  C_3_2  158.6(19)  23_646  1_555  21_666  
	H_1_2  C_6_2  C_4_2  108.2(19)  27_546  1_555  21_666  
	C_3_2  C_6_2  C_4_2  108.0(19)  2_765  1_555  23_646  
	C_3_2  C_6_2  C_5_2  122.3(19)  2_765  1_555  21_666  
	C_3_2  C_6_2  C_4_2  168.0(19)  2_765  1_555  21_666  
	C_3_2  C_6_2  C_2_2  116.8(18)  2_765  1_555  25_566  
	C_3_2  C_6_2  C_4_2  107.7(16)  14_565  1_555  27_546  
	C_3_2  C_6_2  H_1_2  104.5(19)  14_565  1_555  4_755  
	C_3_2  C_6_2  C_5_2  140.3(13)  27_546  1_555  1_555  
	C_3_2  C_6_2  C_5_2  139.0(16)  27_546  1_555  4_755  
	C_3_2  C_6_2  C_4_2  112.1(12)  23_646  1_555  1_555  
	C_3_2  C_6_2  C_5_2  138.3(12)  23_646  1_555  1_555  
	C_3_2  C_6_2  C_5_2  140.3(13)  23_646  1_555  4_755  
	C_4_2  C_6_2  C_3_2  166.7(19)  2_765  1_555  21_666  
	C_4_2  C_6_2  C_3_2  147.4(17)  2_765  1_555  25_566  
	C_6_3  C_1_3  H_1_3  128.2(10)  4_555  1_555  1_555  
	C_2_3  C_1_3  H_1_3  108.0(8)  4_555  1_555  1_555  
	H_2_3  C_2_3  C_1_3  122.6(8)  6_665  1_555  1_555  
	H_2_3  C_2_3  C_3_3  117.3(9)  6_665  1_555  1_555  
	C_1_3  C_2_3  H_2_3  128.4(9)  4_555  1_555  6_665  
	C_1_3  C_2_3  C_3_3  111.6(10)  4_555  1_555  1_555  
	C_1_3  C_2_3  H_2_3  125.1(9)  4_555  1_555  1_555  
	C_6_3  C_2_3  C_1_1  142.2(19)  4_555  1_555  15_556  
	C_6_3  C_2_3  C_6_1  121.5(19)  4_555  1_555  15_556  
	C_6_3  C_2_3  H_2_3  148.4(8)  4_555  1_555  6_665  
	C_6_3  C_2_3  H_2_3  147.2(8)  4_555  1_555  1_555  
	C_6_3  C_2_3  C_1_1  152.9(16)  1_555  1_555  5_666  
	C_6_3  C_2_3  C_1_1  140.0(16)  1_555  1_555  15_556  
	C_6_3  C_2_3  H_2_3  152.6(8)  1_555  1_555  6_665  
	C_6_1  C_2_3  C_6_3  102.3(15)  3_556  1_555  4_555  
	C_6_1  C_2_3  H_2_3  103.4(15)  3_556  1_555  6_665  
	C_3_3  C_2_3  H_1_1  114.1(16)  4_555  1_555  15_556  
	C_3_3  C_2_3  C_1_1  102.5(11)  4_555  1_555  5_666  
	C_3_3  C_2_3  H_2_3  138.5(16)  4_555  1_555  6_665  
	H_1_1  C_2_3  H_2_3  117.2(15)  9_466  1_555  6_665  
	C_6_1  C_2_3  C_3_3  105.7(12)  5_666  1_555  4_555  
	H_2_3  C_2_3  C_6_1  96.1(6)  4_555  1_555  5_666  
	H_2_3  C_2_3  H_1_1  112.8(12)  4_555  1_555  15_556  
	H_2_3  C_2_3  C_1_1  110.8(11)  4_555  1_555  5_666  
	H_2_3  C_2_3  C_1_1  106.0(15)  4_555  1_555  15_556  
	H_2_3  C_2_3  C_3_3  102.5(16)  4_555  1_555  1_555  
	C_5_1  C_3_3  C_2_1  104.8(18)  15_556  1_555  15_556  
	C_5_1  C_3_3  C_2_3  103.6(15)  15_556  1_555  1_555  
	C_3_1  C_3_3  C_6_1  104.9(19)  15_556  1_555  15_556  
	C_3_1  C_3_3  C_2_3  169.5(17)  15_556  1_555  1_555  
	C_4_1  C_3_3  C_1_1  105.1(19)  15_556  1_555  15_556  
	C_4_1  C_3_3  C_2_3  145.1(15)  15_556  1_555  1_555  
	C_5_3  C_3_3  C_2_3  90.6(2)  4_555  1_555  1_555  
	C_5_3  C_3_3  H_3_3  146.9(8)  4_555  1_555  1_555  
	C_4_3  C_3_3  C_2_1  127.7(16)  4_555  1_555  15_556  
	C_4_3  C_3_3  C_2_3  108.2(8)  4_555  1_555  1_555  
	C_4_3  C_3_3  H_3_3  127.3(5)  4_555  1_555  1_555  
	C_1_1  C_3_3  C_5_3  169.2(18)  5_666  1_555  4_555  
	C_1_1  C_3_3  C_4_1  111.4(16)  5_666  1_555  15_556  
	C_1_1  C_3_3  C_4_3  158.8(19)  5_666  1_555  1_555  
	C_4_1  C_3_3  C_1_1  115.0(18)  3_556  1_555  5_666  
	C_4_1  C_3_3  C_2_3  134.9(11)  3_556  1_555  1_555  
	C_6_1  C_3_3  C_5_3  100.9(13)  3_556  1_555  4_555  
	C_6_1  C_3_3  C_3_1  105.5(19)  3_556  1_555  15_556  
	H_1_1  C_3_3  C_4_1  125.0(19)  15_556  1_555  3_556  
	H_1_1  C_3_3  C_5_3  157.9(17)  15_556  1_555  4_555  
	H_1_1  C_3_3  C_4_1  122.2(18)  15_556  1_555  15_556  
	H_1_1  C_3_3  C_3_1  101.8(11)  15_556  1_555  15_556  
	C_2_1  C_3_3  C_6_1  105.4(16)  5_666  1_555  3_556  
	C_2_1  C_3_3  C_4_1  111.8(10)  5_666  1_555  3_556  
	C_2_1  C_3_3  C_4_3  149.4(12)  5_666  1_555  4_555  
	C_2_1  C_3_3  C_4_1  103.6(11)  5_666  1_555  15_556  
	C_2_1  C_3_3  C_5_1  112.0(16)  5_666  1_555  15_556  
	C_2_1  C_3_3  C_2_3  100.5(17)  5_666  1_555  1_555  
	H_3_3  C_3_3  C_5_3  174.1(18)  6_665  1_555  1_555  
	H_3_3  C_3_3  C_6_1  97.3(9)  6_665  1_555  3_556  
	H_3_3  C_3_3  C_4_1  118.3(11)  6_665  1_555  3_556  
	H_3_3  C_3_3  C_4_3  156.7(12)  6_665  1_555  4_555  
	H_3_3  C_3_3  C_5_3  161.1(11)  6_665  1_555  4_555  
	H_3_3  C_3_3  C_4_1  111.6(11)  6_665  1_555  15_556  
	H_3_3  C_3_3  C_5_1  109.9(10)  6_665  1_555  15_556  
	H_3_3  C_3_3  C_4_3  150.9(15)  6_665  1_555  1_555  
	C_2_3  C_3_3  H_3_3  127.2(13)  4_555  1_555  6_665  
	C_2_3  C_3_3  C_2_1  139.3(13)  4_555  1_555  5_666  
	C_2_3  C_3_3  H_1_1  105.2(14)  4_555  1_555  15_556  
	C_2_3  C_3_3  C_1_1  109.4(15)  4_555  1_555  5_666  
	C_2_3  C_3_3  H_3_3  138.0(19)  4_555  1_555  1_555  
	H_1_1  C_3_3  H_3_3  115.5(11)  9_466  1_555  6_665  
	H_1_1  C_3_3  C_3_1  106.9(19)  9_466  1_555  15_556  
	H_1_1  C_3_3  H_3_3  113.1(19)  9_466  1_555  1_555  
	C_3_1  C_3_3  C_2_3  124.4(17)  1_554  1_555  4_555  
	C_3_1  C_3_3  H_1_1  96.0(9)  1_554  1_555  15_556  
	C_3_1  C_3_3  C_5_3  104.8(15)  1_554  1_555  1_555  
	C_3_1  C_3_3  C_5_3  105.4(18)  1_554  1_555  4_555  
	C_3_1  C_3_3  C_2_3  163.6(18)  1_554  1_555  1_555  
	C_5_3  C_4_3  H_4_3  125.9(16)  4_555  1_555  1_555  
	C_4_1  C_4_3  C_5_3  133.5(19)  15_556  1_555  1_555  
	H_4_3  C_4_3  C_3_3  138.9(18)  4_555  1_555  1_555  
	C_4_1  C_4_3  C_5_3  116.6(19)  3_556  1_555  1_555  
	C_5_1  C_4_3  C_5_3  121.1(19)  3_556  1_555  1_555  
	C_5_1  C_4_3  C_5_3  133.3(16)  3_556  1_555  4_555  
	C_3_3  C_4_3  C_3_1  115.6(18)  4_555  1_555  15_556  
	C_3_3  C_4_3  H_4_3  111.9(11)  4_555  1_555  1_555  
	C_4_1  C_4_3  C_5_3  137.0(14)  1_554  1_555  1_555  
	C_3_1  C_4_3  C_3_3  107.7(14)  1_554  1_555  4_555  
	C_3_1  C_4_3  C_5_3  159.7(13)  1_554  1_555  1_555  
	C_3_1  C_4_3  C_5_3  160.8(19)  1_554  1_555  4_555  
	C_4_1  C_4_3  C_5_3  128.9(14)  4_554  1_555  1_555  
	C_6_3  C_5_3  C_4_3  126.6(6)  4_555  1_555  4_555  
	C_3_3  C_5_3  C_6_3  100.1(19)  4_555  1_555  4_555  
	C_5_3  C_6_3  C_1_3  128.4(9)  1_555  1_555  4_555  
	C_5_3  C_6_3  C_1_3  125.1(10)  4_555  1_555  4_555  
	H_6_3  C_6_3  C_5_3  107.2(13)  4_555  1_555  1_555  
	C_2_3  C_6_3  H_6_3  138.3(16)  4_555  1_555  4_555  
	C_2_3  C_6_3  C_5_3  102.0(13)  4_555  1_555  4_555  
	O1  Co  O2  124.2(15)  1_555  1_555  1_555  
	O3  Co  O2  126.8(16)  1_555  1_555  1_555  
	O2  Co  O3  136.0(11)  13_556  1_555  1_555  
	O5  Co  O2  134.1(10)  25_455  1_555  13_556  
	O5  Co  Ti  163.8(18)  25_455  1_555  1_555  
	O4  Co  O5  129.5(13)  1_555  1_555  25_455  
	O4  Co  O1  122.7(10)  1_555  1_555  1_555  
	O4  Co  O2  112.1(15)  1_555  1_555  1_555  
	Ti  Co  O4  114.3(9)  13_556  1_555  1_555  
	Ti  Co  O3  170.7(11)  13_556  1_555  1_555  
	Ti  Co  O1  94.5(8)  13_556  1_555  1_555  
	H_5  Co  O3  128.2(17)  18_554  1_555  1_555  
	H_5  Co  O1  147.9(17)  18_554  1_555  1_555  
	H_5  Co  O5  142.3(19)  19_546  1_555  25_455  
	H_5  Co  O1  110.8(16)  19_546  1_555  1_555  
	O1  Co  O4  147.1(10)  13_556  1_555  1_555  
	O1  Co  O3  126.2(10)  13_556  1_555  1_555  
	O1  Co  Ti  110.3(16)  13_556  1_555  1_555  
	O3  Co  O1  100.5(7)  15_556  1_555  13_556  
	O3  Co  H_5  136.7(17)  15_556  1_555  18_554  
	O3  Co  Ti  114.8(8)  15_556  1_555  13_556  
	O3  Co  O5  153.1(11)  15_556  1_555  25_455  
	O3  Co  O2  162.3(16)  15_556  1_555  1_555  
	H_5  Co  O5  121.3(17)  32_556  1_555  25_455  
	H_5  Co  O3  143.2(16)  32_556  1_555  1_555  
	H_5  Co  O1  111.5(15)  32_556  1_555  1_555  
	O4  Ti  Co  113.3(14)  1_555  1_555  1_555  
	O4  Ti  Co  113.3(14)  1_555  1_555  15_556  
	O2  Ti  O4  102.7(2)  13_556  1_555  1_555  
	O2  Ti  O4  102.7(2)  1_555  1_555  1_555  
	O3  Ti  O2  92.70(17)  1_555  1_555  1_555  
	O3  Ti  O2  168.8(2)  1_555  1_555  13_556  
	O3  Ti  Co  155.6(14)  1_555  1_555  15_556  
	O3  Ti  O2  168.8(2)  15_556  1_555  1_555  
	O3  Ti  O2  92.70(17)  15_556  1_555  13_556  
	O3  Ti  Co  155.6(14)  15_556  1_555  1_555  
	O1  Ti  O4  163.5(2)  1_555  1_555  1_555  
	H4O  Ti  O1  175.6(10)  1_555  1_555  1_555  
	H4O  Ti  O3  102.9(7)  1_555  1_555  15_556  
	H4O  Ti  O3  102.9(7)  1_555  1_555  1_555  
	H4O  Ti  Co  101.0(15)  1_555  1_555  1_555  
	H4O  Ti  Co  101.0(15)  1_555  1_555  15_556  
	Co  Ti  O3  113.8(5)  13_556  1_555  15_556  
	Co  Ti  O3  144.6(6)  13_556  1_555  1_555  
	Co  Ti  O4  116.8(6)  13_556  1_555  1_555  
	Co  Ti  O3  144.6(6)  14_555  1_555  15_556  
	Co  Ti  O3  113.8(5)  14_555  1_555  1_555  
	Co  Ti  O4  116.8(6)  14_555  1_555  1_555  
	O5  O2  Co  108.9(14)  25_455  1_555  1_555  
	O5  O2  Co  108.9(14)  25_455  1_555  14_555  
	Ti  O2  O5  122.7(6)  13_556  1_555  25_455  
	Ti  O2  Co  102.6(12)  13_556  1_555  1_555  
	Ti  O2  O5  122.7(6)  1_555  1_555  25_455  
	Ti  O2  Co  102.6(12)  1_555  1_555  14_555  
	Co  O2  O5  137.2(12)  13_556  1_555  25_455  
	Co  O2  O5  137.2(12)  15_556  1_555  25_455  
	Co  O4  Ti  146.7(6)  1_555  1_555  11_556  
	Co  O4  Ti  146.7(6)  12_555  1_555  1_555  
	Co  O4  Ti  146.7(6)  15_556  1_555  11_556  
	Co  O4  Ti  146.7(6)  11_556  1_555  1_555  
	Co  O1  C1  109.3(6)  15_556  1_555  1_555  
	Co  O1  C1  109.3(6)  1_555  1_555  1_555  
	Ti  O1  C1  126.5(3)  1_555  1_555  1_555  
	C2  C1  O1  118.3(2)  1_555  1_555  13_556  
	C2  C1  O1  118.3(2)  1_555  1_555  1_555  
	C3  C2  C1  150.54(18)  2_655  1_555  1_555  
	C3  C2  C1  150.54(18)  3_656  1_555  1_555  
	H4  C3  C2  143.8(4)  3_656  1_555  1_555  
	C2  C3  H4  149.46(18)  2_655  1_555  1_555  
	Ti  O3  C4  133.1(3)  1_555  1_555  1_555  
	Co  O3  C4  140.4(7)  1_555  1_555  1_555  
	Co  O3  C4  139.2(5)  15_556  1_555  1_555  
	C5  C4  O3  118.3(2)  1_555  1_555  12_555  
	C5  C4  O3  118.3(2)  1_555  1_555  1_555  
	C6  C5  C4  150.96(15)  32_555  1_555  1_555  
	C6  C5  C4  150.96(15)  21_555  1_555  1_555  
	H5  C6  C5  143.1(4)  21_555  1_555  1_555  
	C5  C6  H5  148.78(15)  21_555  1_555  1_555  

# start Validation Reply Form
_vrf_PLAT770_C6H6@MIL-125-Co
;
PROBLEM: Suspect C-H Bond in CIF:  C_1      --H_2       .       1.35 Ang.  
RESPONSE: The close contact alert is due to disorder of guest molecules.
;
_vrf_PLAT043_C6H6@MIL-125-Co
;
PROBLEM: Calculated and Reported Mol. Weight Differ by ..       2.74 Check 
RESPONSE: This is likely due to the decimal points considers 
in the calculation. The reported strings are consistent with the
atom sites information.
;
_vrf_PLAT420_C6H6@MIL-125-Co
;
PROBLEM: D-H Bond Without Acceptor  O4       --H4O      .     Please Check 
RESPONSE: The guest molecule benzene does not have a hydrogen bonding
acceptor.
;
_vrf_PLAT041_C6H6@MIL-125-Co
;
PROBLEM: Calc. and Reported SumFormula    Strings  Differ     Please Check 
RESPONSE: This is likely due to the decimal points considers 
in the calculation. The reported strings are consistent with the
atom sites information.
;
_vrf_PLAT042_C6H6@MIL-125-Co
;
PROBLEM: Calc. and Reported MoietyFormula Strings  Differ     Please Check 
RESPONSE: This is likely due to the decimal points considers 
in the calculation. The reported strings are consistent with the
atom sites information.
;
_vrf_PLAT044_C6H6@MIL-125-Co
;
PROBLEM: Calculated and Reported Density Dx  Differ by ..     0.0230 Check 
RESPONSE: This is likely due to the decimal points considers 
in the calculation. The reported strings are consistent with the
atom sites information.
;
_vrf_PLAT077_C6H6@MIL-125-Co
;
PROBLEM: Unitcell Contains Non-integer Number of Atoms ..     Please Check 
RESPONSE: The structure contains disordered framework and guest molecules.
;
_vrf_PLAT244_C6H6@MIL-125-Co
;
PROBLEM: Low    'Solvent' Ueq as Compared to Neighbors of         O1 Check 
RESPONSE: O1 is X-ray heavier compared to neightors and the thermal vibration
is less intensive.
;
_vrf_PLAT341_C6H6@MIL-125-Co
;
PROBLEM: Low Bond Precision on  C-C Bonds ...............    0.00687 Ang.  
RESPONSE: Structure are obtained from powder diffraction refinement. 
Low precision could be due to insufficient resolution.
;
# end Validation Reply Form
