# Supplementary material for: Trace benzene capture by decoration of structural defects in metal–organic framework materials
Source: Nat Mater. 2024 Oct 29;23(11):1531–8. doi: 10.1038/s41563-024-02029-1 (PMC11525167; doi:10.1038/s41563-024-02029-1)
Supplement: Supplementary file 2 — Crystallographic data (11 CIFs) and checkCIF reports. [file 41563_2024_2029_MOESM2_ESM.zip › cifs and check cif reports/C6H6@MIL-125-Cu.cif]

data_C6H6@MIL-125-Cu

_chemical_name_mineral              C6H6@MIL-125-Cu
_chemical_formula_weight            145.60
_chemical_formula_sum               "C6.64 Cu0.06 H5.42 O2.22 Ti0.44"
_chemical_formula_moiety            "C3 H1.78 Cu0.06 O2.22 Ti0.44, 0.607(C6 H6)"
_space_group_crystal_system         tetragonal
_symmetry_space_group_name_H-M      I4/mmm
_symmetry_space_group_name_Hall     '-I 4 2'

loop_
	_symmetry_equiv_pos_as_xyz
	"x, y, z"
	"-x, -y, z"
	"-x, y, -z"
	"-x, y, z"
	"-y, -x, -z"
	"-y, -x, z"
	"-y, x, -z"
	"-y, x, z"
	"y, -x, -z"
	"y, -x, z"
	"y, x, -z"
	"y, x, z"
	"x, -y, -z"
	"x, -y, z"
	"x, y, -z"
	"-x, -y, -z"
	"x+1/2, y+1/2, z+1/2"
	"-x+1/2, -y+1/2, z+1/2"
	"-x+1/2, y+1/2, -z+1/2"
	"-x+1/2, y+1/2, z+1/2"
	"-y+1/2, -x+1/2, -z+1/2"
	"-y+1/2, -x+1/2, z+1/2"
	"-y+1/2, x+1/2, -z+1/2"
	"-y+1/2, x+1/2, z+1/2"
	"y+1/2, -x+1/2, -z+1/2"
	"y+1/2, -x+1/2, z+1/2"
	"y+1/2, x+1/2, -z+1/2"
	"y+1/2, x+1/2, z+1/2"
	"x+1/2, -y+1/2, -z+1/2"
	"x+1/2, -y+1/2, z+1/2"
	"x+1/2, y+1/2, -z+1/2"
	"-x+1/2, -y+1/2, -z+1/2"

_cell_length_a                      18.65537(4)
_cell_length_b                      18.65537(4)
_cell_length_c                      18.20519(6)
_cell_angle_alpha                   90
_cell_angle_beta                    90
_cell_angle_gamma                   90
_cell_volume                        6335.82(4)
_cell_formula_units_Z               32
_cell_measurement_temperature       298
_exptl_crystal_density_diffrn       1.2212
_pd_spec_mounting                   packed
_pd_spec_mount_mode                 transmission
_pd_spec_shape                      cylinder
_diffrn_ambient_temperature         298
_diffrn_source                      synchrotron
_diffrn_measurement_device_type     DLS-i11
_diffrn_detector                    PSD
_pd_meas_scan_method                continuous
_diffrn_radiation_type              synchrotron
_diffrn_radiation_wavelength        0.82439
_pd_meas_2theta_range_min           2.084
_pd_meas_2theta_range_max           92.132
_pd_meas_2theta_range_inc           0.004
_computing_structure_refinement     TOPAS
_pd_proc_ls_profile_function        pseudo-Voigt
_pd_proc_ls_background_function     Chebyshev
_refine_ls_goodness_of_fit_all      6.62017
_pd_proc_ls_prof_R_factor           1.48407
_pd_proc_ls_prof_wR_factor          2.20868
_pd_proc_ls_prof_wR_expected        0.33363
_refine_ls_R_factor_all             0.97838
_refine_ls_structure_factor_coef    Inet
_refine_ls_matrix_type              fullcycle
_refine_ls_weighting_scheme         sigma
_refine_ls_hydrogen_treatment       mixed
_refine_ls_extinction_method        none
_refine_ls_number_parameters        89
_refine_ls_shift/su_max             0.0333
_pd_proc_number_of_points           11875
_pd_proc_2theta_range_min           2.5
_pd_proc_2theta_range_max           50
_pd_proc_2theta_range_inc           0.004
_pd_proc_wavelength                 0.82439

loop_
	_atom_site_label
	_atom_site_type_symbol
	_atom_site_symmetry_multiplicity
	_atom_site_fract_x
	_atom_site_fract_y
	_atom_site_fract_z
	_atom_site_occupancy
	_atom_site_B_iso_or_equiv
	C_1  C  32  0.3742(13)  0.479(2)  0.1762(16)  0.0891(8)  4.4(7)  
	C_2  C  32  0.4093(19)  0.5114(15)  0.1184(11)  0.0891(8)  4.4(7)  
	C_3  C  32  0.4804(18)  0.4957(15)  0.1047(9)  0.0891(8)  4.4(7)  
	C_4  C  32  0.5164(13)  0.447(2)  0.1487(16)  0.0891(8)  4.4(7)  
	C_5  C  32  0.4813(19)  0.4147(15)  0.2065(11)  0.0891(8)  4.4(7)  
	C_6  C  32  0.4102(18)  0.4304(15)  0.2202(9)  0.0891(8)  4.4(7)  
	H_1  H  32  0.317(2)  0.491(3)  0.187(3)  0.0891(8)  4.4(7)  
	H_2  H  32  0.380(3)  0.550(3)  0.083(2)  0.0891(8)  4.4(7)  
	H_3  H  32  0.509(3)  0.522(2)  0.058(2)  0.0891(8)  4.4(7)  
	H_4  H  32  0.574(2)  0.435(3)  0.138(3)  0.0891(8)  4.4(7)  
	H_5  H  32  0.510(3)  0.376(3)  0.242(2)  0.0891(8)  4.4(7)  
	H_6  H  32  0.382(3)  0.404(2)  0.267(2)  0.0891(8)  4.4(7)  
	C_1_1  C  32  0.5670(12)  0.7126(13)  0.3731(13)  0.174(2)  10.0(7)  
	C_2_1  C  32  0.5292(18)  0.7754(11)  0.3834(11)  0.174(2)  10.0(7)  
	C_3_1  C  32  0.4845(19)  0.8006(13)  0.3288(15)  0.174(2)  10.0(7)  
	C_4_1  C  32  0.4777(12)  0.7631(13)  0.2638(13)  0.174(2)  10.0(7)  
	C_5_1  C  32  0.5156(18)  0.7003(11)  0.2535(11)  0.174(2)  10.0(7)  
	C_6_1  C  32  0.5602(19)  0.6751(13)  0.3082(15)  0.174(2)  10.0(7)  
	H_1_1  H  32  0.603(2)  0.692(2)  0.417(2)  0.174(2)  10.0(7)  
	H_2_1  H  32  0.535(3)  0.806(2)  0.436(2)  0.174(2)  10.0(7)  
	H_3_1  H  32  0.454(3)  0.851(3)  0.337(2)  0.174(2)  10.0(7)  
	H_4_1  H  32  0.442(2)  0.783(2)  0.220(2)  0.174(2)  10.0(7)  
	H_5_1  H  32  0.510(3)  0.670(2)  0.201(2)  0.174(2)  10.0(7)  
	H_6_1  H  32  0.591(3)  0.625(3)  0.300(2)  0.174(2)  10.0(7)  
	C_1_2  C  32  0.5704(13)  0.3758(6)  0.3808(6)  0.181(2)  10.0(6)  
	C_2_2  C  32  0.6250(7)  0.3371(15)  0.4133(8)  0.181(2)  10.0(6)  
	C_3_2  C  32  0.6091(9)  0.2777(12)  0.4554(8)  0.181(2)  10.0(6)  
	C_4_2  C  32  0.5387(13)  0.2569(6)  0.4650(6)  0.181(2)  10.0(6)  
	C_5_2  C  32  0.4842(7)  0.2955(15)  0.4325(8)  0.181(2)  10.0(6)  
	C_6_2  C  32  0.5000(9)  0.3549(12)  0.3904(8)  0.181(2)  10.0(6)  
	H_1_2  H  32  0.583(2)  0.4236(19)  0.3469(15)  0.181(2)  10.0(6)  
	H_2_2  H  32  0.682(2)  0.354(3)  0.4056(13)  0.181(2)  10.0(6)  
	H_3_2  H  32  0.653(2)  0.247(2)  0.4816(16)  0.181(2)  10.0(6)  
	H_4_2  H  32  0.526(2)  0.2091(19)  0.4989(15)  0.181(2)  10.0(6)  
	H_5_2  H  32  0.428(2)  0.279(3)  0.4402(13)  0.181(2)  10.0(6)  
	H_6_2  H  32  0.456(2)  0.386(2)  0.3642(16)  0.181(2)  10.0(6)  
	C_1_3  C  32  0.0387(14)  0.4808(11)  0.7679(12)  0.1628(13)  10.0(6)  
	C_2_3  C  32  0.0834(17)  0.4839(16)  0.7075(14)  0.1628(13)  10.0(6)  
	C_3_3  C  32  0.0755(11)  0.4351(18)  0.6511(10)  0.1628(13)  10.0(6)  
	C_4_3  C  32  0.0230(14)  0.3831(11)  0.6552(12)  0.1628(13)  10.0(6)  
	C_5_3  C  32  -0.0217(17)  0.3800(16)  0.7156(14)  0.1628(13)  10.0(6)  
	C_6_3  C  32  -0.0138(11)  0.4289(18)  0.7719(10)  0.1628(13)  10.0(6)  
	H_1_3  H  32  0.045(2)  0.520(2)  0.813(2)  0.1628(13)  10.0(6)  
	H_2_3  H  32  0.126(3)  0.526(3)  0.704(2)  0.1628(13)  10.0(6)  
	H_3_3  H  32  0.111(2)  0.438(3)  0.603(2)  0.1628(13)  10.0(6)  
	H_4_3  H  32  0.017(2)  0.344(2)  0.610(2)  0.1628(13)  10.0(6)  
	H_5_3  H  32  -0.064(3)  0.338(3)  0.719(2)  0.1628(13)  10.0(6)  
	H_6_3  H  32  -0.050(2)  0.426(3)  0.820(2)  0.1628(13)  10.0(6)  
	O5  O  16  0.5  0.7366(16)  0.1525(17)  0.111(3)  1.0(10)  
	H7  H  32  0.545(12)  0.71(2)  0.1615(17)  0.0557(16)  1.2(12)  
	Cu  Cu  32  0.2115(9)  0.0462(8)  0.4640(9)  0.0557(16)  10.0(7)  
	Ti  Ti  16  0.20365(9)  0.07676(10)  0.5  0.889(3)  0.74(4)  
	O2  O  16  0.1927(2)  0  0.4305(2)  0.889(3)  1.30(5)  
	O4  O  8  0.11678(19)  0.11678(19)  0.5  0.889(3)  1.30(5)  
	H4O  H  8  0.0846(18)  0.0846(18)  0.5  0.889(3)  1.57(6)  
	O1  O  16  0.3152(4)  0.06067(18)  0.5  1  1.30(5)  
	C1  C  8  0.3487(3)  0  0.5  1  3.05(8)  
	C2  C  8  0.4276(4)  0  0.5  1  3.05(8)  
	C3  C  16  0.4639(4)  0.06284(11)  0.5  1  3.05(8)  
	H4  H  16  0.4384(7)  0.1069(11)  0.5  1  3.66(10)  
	O3  O  32  0.2330(2)  0.14724(15)  0.4212(3)  1  1.30(5)  
	C4  C  16  0.20118(11)  0.20118(11)  0.3908(2)  1  3.05(8)  
	C5  C  16  0.22718(15)  0.22718(15)  0.3192(3)  1  3.05(8)  
	C6  C  32  0.19469(17)  0.28356(19)  0.2863(3)  1  3.05(8)  
	H5  H  32  0.1551(10)  0.3064(6)  0.3094(6)  1  3.66(10)  


loop_
	_geom_bond_atom_site_label_1
	_geom_bond_atom_site_label_2
	_geom_bond_distance
	_geom_bond_site_symmetry_1
	_geom_bond_site_symmetry_2
	C_1  H_5_1  0.97(5)  1_555  6_665  
	C_1  H_1  1.11(4)  1_555  1_555  
	C_1  H_5_1  1.11(5)  1_555  8_655  
	C_1  H_5  1.21(7)  1_555  10_565  
	C_1  H_1  1.22(6)  1_555  14_565  
	C_1  H_5  1.33(6)  1_555  12_555  
	C_1  C_2  1.381(5)  1_555  1_555  
	C_1  C_6  1.381(5)  1_555  1_555  
	C_1  H_4  1.45(7)  1_555  4_655  
	C_1  C_4  1.46(5)  1_555  10_565  
	C_1  C_4  1.62(5)  1_555  12_555  
	C_1  C_6  1.84(6)  1_555  12_555  
	C_1  C_5_1  1.98(3)  1_555  6_665  
	C_1  C_6  1.99(6)  1_555  14_565  
	C_2  H_2  1.11(4)  1_555  1_555  
	C_2  H_4  1.11(5)  1_555  2_665  
	C_2  H_4  1.30(7)  1_555  12_555  
	C_2  C_3  1.356(11)  1_555  14_565  
	C_2  C_1  1.381(5)  1_555  1_555  
	C_2  C_3  1.381(5)  1_555  1_555  
	C_2  H_2  1.42(6)  1_555  14_565  
	C_2  H_4  1.50(6)  1_555  4_655  
	C_2  C_5  1.61(4)  1_555  10_565  
	C_2  C_3  1.64(6)  1_555  10_565  
	C_2  C_4  1.68(4)  1_555  2_665  
	C_2  C_5  1.70(4)  1_555  12_555  
	C_2  C_3  1.73(6)  1_555  12_555  
	C_2  C_3  1.80(4)  1_555  6_665  
	C_2  C_3  1.88(4)  1_555  8_655  
	C_2  C_4  1.91(4)  1_555  4_655  
	C_3  H_3  0.93(5)  1_555  2_665  
	C_3  H_3  1.00(4)  1_555  4_655  
	C_3  H_3  1.05(4)  1_555  14_565  
	C_3  H_3  1.11(4)  1_555  1_555  
	C_3  H_3  1.15(5)  1_555  10_565  
	C_3  H_3  1.17(5)  1_555  12_555  
	C_3  C_4  1.33(5)  1_555  2_665  
	C_3  C_2  1.356(11)  1_555  14_565  
	C_3  C_4  1.381(5)  1_555  1_555  
	C_3  C_2  1.381(5)  1_555  1_555  
	C_3  C_4  1.49(4)  1_555  14_565  
	C_3  C_4  1.58(3)  1_555  6_665  
	C_3  C_4  1.61(3)  1_555  8_655  
	C_3  H_4  1.63(6)  1_555  4_655  
	C_3  C_2  1.64(6)  1_555  8_655  
	C_3  C_2  1.73(6)  1_555  12_555  
	C_3  C_2  1.80(4)  1_555  6_665  
	C_3  C_2  1.88(4)  1_555  10_565  
	C_4  H_4  1.01(5)  1_555  6_665  
	C_4  H_4  1.11(4)  1_555  1_555  
	C_4  C_3  1.33(5)  1_555  2_665  
	C_4  C_5  1.381(5)  1_555  1_555  
	C_4  C_3  1.381(5)  1_555  1_555  
	C_4  C_4  1.45(5)  1_555  10_565  
	C_4  C_4  1.45(5)  1_555  8_655  
	C_4  C_1  1.46(5)  1_555  8_655  
	C_4  C_3  1.49(4)  1_555  14_565  
	C_4  H_4  1.58(5)  1_555  10_565  
	C_4  C_3  1.58(3)  1_555  6_665  
	C_4  C_3  1.61(3)  1_555  10_565  
	C_4  C_1  1.62(5)  1_555  12_555  
	C_4  C_2  1.68(4)  1_555  2_665  
	C_4  C_5  1.78(3)  1_555  8_655  
	C_4  C_6  1.78(3)  1_555  8_655  
	C_4  C_4  1.82(6)  1_555  12_555  
	C_4  C_2  1.91(4)  1_555  4_655  
	C_4  C_6  1.92(4)  1_555  4_655  
	C_4  C_4  1.96(7)  1_555  14_565  
	C_4  C_4  2.05(7)  1_555  2_665  
	C_5  H_5  0.98(4)  1_555  4_655  
	C_5  H_5  1.11(4)  1_555  1_555  
	C_5  C_4  1.381(5)  1_555  1_555  
	C_5  C_6  1.381(5)  1_555  1_555  
	C_5  H_4  1.54(5)  1_555  10_565  
	C_5  H_5_1  1.59(5)  1_555  2_665  
	C_5  C_2  1.61(4)  1_555  8_655  
	C_5  C_6  1.67(3)  1_555  8_655  
	C_5  C_2  1.70(4)  1_555  12_555  
	C_5  C_5  1.76(5)  1_555  12_555  
	C_5  C_4  1.78(3)  1_555  10_565  
	C_5  C_6  2.06(7)  1_555  4_655  
	C_6  H_6  1.11(4)  1_555  1_555  
	C_6  H_6  1.24(5)  1_555  12_555  
	C_6  H_5  1.34(5)  1_555  10_565  
	C_6  C_5  1.381(5)  1_555  1_555  
	C_6  C_1  1.381(5)  1_555  1_555  
	C_6  H_4  1.53(6)  1_555  4_655  
	C_6  H_4  1.57(5)  1_555  10_565  
	C_6  C_5  1.67(3)  1_555  10_565  
	C_6  C_4  1.78(3)  1_555  10_565  
	C_6  C_1  1.84(6)  1_555  12_555  
	C_6  C_4  1.92(4)  1_555  4_655  
	C_6  C_1  1.99(6)  1_555  14_565  
	C_6  C_5  2.06(7)  1_555  4_655  
	H_1  C_1  1.11(4)  1_555  1_555  
	H_1  O5  1.19(6)  1_555  6_665  
	H_1  C_1  1.22(6)  1_555  14_565  
	H_1  C_5_1  1.26(5)  1_555  6_665  
	H_1  C_5_1  1.33(5)  1_555  8_655  
	H_2  C_2  1.11(4)  1_555  1_555  
	H_2  C_2  1.42(6)  1_555  14_565  
	H_2  Cu  1.92(5)  1_555  19_555  
	H_2  Ti  2.23(4)  1_555  19_555  
	H_3  C_3  0.93(5)  1_555  2_665  
	H_3  C_3  1.00(4)  1_555  4_655  
	H_3  C_3  1.05(4)  1_555  14_565  
	H_3  C_3  1.11(4)  1_555  1_555  
	H_3  C_3  1.15(5)  1_555  8_655  
	H_3  C_3  1.17(5)  1_555  12_555  
	H_4  C_4  1.01(5)  1_555  6_665  
	H_4  C_4  1.11(4)  1_555  1_555  
	H_4  C_2  1.11(5)  1_555  2_665  
	H_4  C_2  1.30(7)  1_555  12_555  
	H_4  C_1  1.45(7)  1_555  4_655  
	H_4  C_2  1.50(6)  1_555  4_655  
	H_4  C_6  1.53(6)  1_555  4_655  
	H_4  C_5  1.54(5)  1_555  8_655  
	H_4  C_6  1.57(5)  1_555  8_655  
	H_4  C_4  1.58(5)  1_555  8_655  
	H_4  C_3  1.63(6)  1_555  4_655  
	H_5  C_5  0.98(4)  1_555  4_655  
	H_5  C_5  1.11(4)  1_555  1_555  
	H_5  C_1  1.21(7)  1_555  8_655  
	H_5  C_1  1.33(6)  1_555  12_555  
	H_5  C_6  1.34(5)  1_555  8_655  
	H_5  C_5_1  1.44(5)  1_555  14_565  
	H_5  C_5_1  1.52(6)  1_555  2_665  
	H_6  C_6  1.11(4)  1_555  1_555  
	H_6  C_6  1.24(5)  1_555  12_555  
	H_6  C_6_1  1.47(5)  1_555  6_665  
	C_1_1  H_1_1  1.11(4)  1_555  1_555  
	C_1_1  H_5_2  1.24(3)  1_555  2_665  
	C_1_1  C_6_1  1.381(5)  1_555  1_555  
	C_1_1  C_2_1  1.381(5)  1_555  1_555  
	C_1_1  C_5_2  1.45(3)  1_555  2_665  
	C_1_1  C_2_2  1.60(2)  1_555  14_565  
	C_1_1  C_1_2  1.66(3)  1_555  14_565  
	C_1_1  C_3_2  1.70(2)  1_555  14_565  
	C_1_1  C_6_2  1.80(3)  1_555  14_565  
	C_1_1  C_6_2  1.80(4)  1_555  2_665  
	C_1_1  C_4_2  1.84(3)  1_555  14_565  
	C_1_1  C_5_2  1.89(3)  1_555  14_565  
	C_2_1  H_2_1  1.11(4)  1_555  1_555  
	C_2_1  C_3_1  1.381(5)  1_555  1_555  
	C_2_1  C_1_1  1.381(5)  1_555  1_555  
	C_2_1  C_4_2  1.61(2)  1_555  14_565  
	C_2_1  C_5_2  1.62(3)  1_555  2_665  
	C_2_1  H_2_1  1.62(7)  1_555  4_655  
	C_2_1  C_5_2  1.80(4)  1_555  14_565  
	C_2_1  C_4_2  2.04(3)  1_555  2_665  
	C_3_1  H_3_1  1.11(4)  1_555  1_555  
	C_3_1  C_2_1  1.381(5)  1_555  1_555  
	C_3_1  C_4_1  1.381(5)  1_555  1_555  
	C_3_1  H_3_1  1.49(7)  1_555  4_655  
	C_3_1  H_2_3  1.51(6)  1_555  5_666  
	C_3_1  C_4_1  1.54(2)  1_555  4_655  
	C_4_1  H_4_1  1.11(4)  1_555  1_555  
	C_4_1  C_3_1  1.381(5)  1_555  1_555  
	C_4_1  C_5_1  1.381(5)  1_555  1_555  
	C_4_1  C_3_1  1.54(2)  1_555  4_655  
	C_4_1  C_6_1  1.96(3)  1_555  4_655  
	C_5_1  H_5_1  1.11(4)  1_555  1_555  
	C_5_1  H_5_1  1.20(5)  1_555  4_655  
	C_5_1  H_1  1.26(5)  1_555  6_665  
	C_5_1  H_1  1.33(5)  1_555  10_565  
	C_5_1  C_6_1  1.381(5)  1_555  1_555  
	C_5_1  C_4_1  1.381(5)  1_555  1_555  
	C_5_1  H_5  1.44(5)  1_555  14_565  
	C_5_1  H_5  1.52(6)  1_555  2_665  
	C_5_1  C_6_1  1.79(5)  1_555  4_655  
	C_5_1  C_1  1.98(3)  1_555  6_665  
	C_6_1  H_6_1  1.11(4)  1_555  1_555  
	C_6_1  C_5_1  1.381(5)  1_555  1_555  
	C_6_1  C_1_1  1.381(5)  1_555  1_555  
	C_6_1  H_6  1.47(5)  1_555  6_665  
	C_6_1  H_6_2  1.56(5)  1_555  2_665  
	C_6_1  C_1_2  1.64(3)  1_555  14_565  
	C_6_1  C_5_1  1.79(5)  1_555  4_655  
	C_6_1  C_6_2  1.95(4)  1_555  14_565  
	C_6_1  C_6_2  1.95(4)  1_555  2_665  
	C_6_1  C_4_1  1.96(3)  1_555  4_655  
	H_1_1  C_3_2  0.90(4)  1_555  14_565  
	H_1_1  C_1_1  1.11(4)  1_555  1_555  
	H_1_1  C_1_2  1.56(4)  1_555  14_565  
	H_2_1  C_2_1  1.11(4)  1_555  1_555  
	H_2_1  C_4_2  1.28(4)  1_555  14_565  
	H_2_1  C_2_1  1.62(7)  1_555  4_655  
	H_3_1  C_3_1  1.11(4)  1_555  1_555  
	H_3_1  C_3_3  1.43(5)  1_555  9_566  
	H_3_1  C_3_1  1.49(7)  1_555  4_655  
	H_3_1  C_2_3  1.57(7)  1_555  9_566  
	H_4_1  C_4_1  1.11(4)  1_555  1_555  
	H_5_1  C_1  0.97(5)  1_555  6_665  
	H_5_1  C_5_1  1.11(4)  1_555  1_555  
	H_5_1  C_1  1.11(5)  1_555  10_565  
	H_5_1  C_5_1  1.20(5)  1_555  4_655  
	H_5_1  C_5  1.59(5)  1_555  2_665  
	H_6_1  C_6_1  1.11(4)  1_555  1_555  
	H_6_1  C_1_2  1.52(5)  1_555  14_565  
	C_1_2  H_1_2  0.99(3)  1_555  6_665  
	C_1_2  H_1_2  1.11(4)  1_555  1_555  
	C_1_2  C_2_2  1.381(5)  1_555  1_555  
	C_1_2  C_6_2  1.381(5)  1_555  1_555  
	C_1_2  C_6_2  1.38(3)  1_555  4_655  
	C_1_2  C_1_2  1.42(3)  1_555  6_665  
	C_1_2  H_6_1  1.52(5)  1_555  14_565  
	C_1_2  H_1_1  1.56(4)  1_555  14_565  
	C_1_2  C_6_1  1.64(3)  1_555  14_565  
	C_1_2  C_1_1  1.66(3)  1_555  14_565  
	C_1_2  C_2_2  1.823(14)  1_555  6_665  
	C_1_2  C_5_2  2.04(2)  1_555  4_655  
	C_2_2  H_2_2  1.11(4)  1_555  1_555  
	C_2_2  C_1_2  1.381(5)  1_555  1_555  
	C_2_2  C_3_2  1.381(5)  1_555  1_555  
	C_2_2  H_5_2  1.55(6)  1_555  4_655  
	C_2_2  C_1_1  1.60(2)  1_555  14_565  
	C_2_2  C_1_2  1.823(14)  1_555  6_665  
	C_3_2  H_1_1  0.90(4)  1_555  14_565  
	C_3_2  H_3_2  1.11(4)  1_555  1_555  
	C_3_2  H_2_2  1.37(5)  1_555  6_665  
	C_3_2  C_2_2  1.381(5)  1_555  1_555  
	C_3_2  C_4_2  1.381(5)  1_555  1_555  
	C_3_2  H_3_2  1.52(3)  1_555  15_556  
	C_3_2  C_3_2  1.62(3)  1_555  15_556  
	C_3_2  C_1_1  1.70(2)  1_555  14_565  
	C_3_2  C_5_2  1.82(2)  1_555  4_655  
	C_3_2  C_4_2  1.993(14)  1_555  15_556  
	C_4_2  H_4_2  1.11(4)  1_555  1_555  
	C_4_2  H_4_2  1.13(2)  1_555  15_556  
	C_4_2  H_2_1  1.28(4)  1_555  14_565  
	C_4_2  C_3_2  1.381(5)  1_555  1_555  
	C_4_2  C_5_2  1.381(5)  1_555  1_555  
	C_4_2  C_4_2  1.45(5)  1_555  4_655  
	C_4_2  C_2_1  1.61(2)  1_555  14_565  
	C_4_2  H_4_2  1.62(5)  1_555  4_655  
	C_4_2  C_1_1  1.84(3)  1_555  14_565  
	C_4_2  C_4_2  1.93(4)  1_555  3_656  
	C_4_2  C_3_2  1.993(14)  1_555  15_556  
	C_4_2  C_2_1  2.04(3)  1_555  2_665  
	C_4_2  C_5_2  2.045(19)  1_555  3_656  
	C_5_2  H_5_2  1.11(4)  1_555  1_555  
	C_5_2  C_6_2  1.380(9)  1_555  4_655  
	C_5_2  C_6_2  1.381(5)  1_555  1_555  
	C_5_2  C_4_2  1.381(5)  1_555  1_555  
	C_5_2  C_1_1  1.45(3)  1_555  2_665  
	C_5_2  C_2_1  1.62(3)  1_555  2_665  
	C_5_2  C_2_1  1.80(4)  1_555  14_565  
	C_5_2  C_3_2  1.82(2)  1_555  4_655  
	C_5_2  C_1_1  1.89(3)  1_555  14_565  
	C_5_2  C_1_2  2.04(2)  1_555  4_655  
	C_5_2  C_4_2  2.045(19)  1_555  3_656  
	C_6_2  H_6_2  1.11(5)  1_555  4_655  
	C_6_2  H_6_2  1.11(4)  1_555  1_555  
	C_6_2  C_5_2  1.380(9)  1_555  4_655  
	C_6_2  C_5_2  1.381(5)  1_555  1_555  
	C_6_2  C_1_2  1.381(5)  1_555  1_555  
	C_6_2  C_1_2  1.38(3)  1_555  4_655  
	C_6_2  C_1_1  1.80(3)  1_555  14_565  
	C_6_2  C_1_1  1.80(4)  1_555  2_665  
	C_6_2  C_6_1  1.95(4)  1_555  14_565  
	C_6_2  C_6_1  1.95(4)  1_555  2_665  
	H_1_2  C_1_2  0.99(3)  1_555  6_665  
	H_1_2  C_1_2  1.11(4)  1_555  1_555  
	H_2_2  C_2_2  1.11(4)  1_555  1_555  
	H_2_2  C_3_2  1.37(5)  1_555  6_665  
	H_3_2  C_3_2  1.11(4)  1_555  1_555  
	H_3_2  C_3_2  1.52(3)  1_555  15_556  
	H_4_2  C_4_2  1.11(4)  1_555  1_555  
	H_4_2  C_4_2  1.13(2)  1_555  15_556  
	H_4_2  C_4_2  1.62(5)  1_555  4_655  
	H_5_2  C_5_2  1.11(4)  1_555  1_555  
	H_5_2  C_1_1  1.24(3)  1_555  2_665  
	H_5_2  C_2_2  1.55(6)  1_555  4_655  
	H_6_2  C_6_2  1.11(5)  1_555  4_655  
	H_6_2  C_6_2  1.11(4)  1_555  1_555  
	H_6_2  C_6_1  1.56(5)  1_555  2_665  
	C_1_3  H_1_3  1.11(4)  1_555  1_555  
	C_1_3  C_2_3  1.35(4)  1_555  21_556  
	C_1_3  C_2_3  1.381(5)  1_555  1_555  
	C_1_3  C_6_3  1.381(5)  1_555  1_555  
	C_1_3  H_6_3  1.41(5)  1_555  4_555  
	C_1_3  C_1_3  1.44(5)  1_555  4_555  
	C_1_3  C_2_3  1.528(17)  1_555  14_565  
	C_1_3  C_5_3  1.55(5)  1_555  23_556  
	C_1_3  H_1_3  1.59(6)  1_555  25_456  
	C_1_3  C_1_3  1.61(5)  1_555  2_565  
	C_1_3  C_2_3  1.64(6)  1_555  25_456  
	C_1_3  C_1_3  1.66(5)  1_555  27_456  
	C_1_3  C_5_3  1.72(4)  1_555  21_556  
	C_1_3  C_6_3  1.75(5)  1_555  2_565  
	C_1_3  C_3_3  1.88(4)  1_555  21_556  
	C_1_3  C_6_3  1.95(4)  1_555  14_565  
	C_1_3  C_2_3  2.01(3)  1_555  23_556  
	C_1_3  C_4_3  2.02(3)  1_555  21_556  
	C_2_3  H_2_3  1.11(4)  1_555  1_555  
	C_2_3  H_6_3  1.34(6)  1_555  21_556  
	C_2_3  C_1_3  1.35(4)  1_555  21_556  
	C_2_3  H_1_3  1.35(6)  1_555  25_456  
	C_2_3  C_3_3  1.381(5)  1_555  1_555  
	C_2_3  C_1_3  1.381(5)  1_555  1_555  
	C_2_3  C_1_3  1.528(17)  1_555  14_565  
	C_2_3  C_5_3  1.56(4)  1_555  23_556  
	C_2_3  H_3_1  1.57(7)  1_555  7_656  
	C_2_3  C_1_3  1.64(6)  1_555  23_556  
	C_2_3  C_5_3  1.71(3)  1_555  21_556  
	C_2_3  C_3_3  1.83(5)  1_555  14_565  
	C_2_3  C_1_3  2.01(3)  1_555  25_456  
	C_2_3  C_6_3  2.03(3)  1_555  4_555  
	C_3_3  H_3_3  1.11(4)  1_555  1_555  
	C_3_3  H_1_3  1.27(4)  1_555  25_456  
	C_3_3  C_2_3  1.381(5)  1_555  1_555  
	C_3_3  C_4_3  1.381(5)  1_555  1_555  
	C_3_3  H_3_1  1.43(5)  1_555  7_656  
	C_3_3  H_2_3  1.53(6)  1_555  14_565  
	C_3_3  C_6_3  1.70(3)  1_555  23_556  
	C_3_3  C_2_3  1.83(5)  1_555  14_565  
	C_3_3  C_5_3  1.85(5)  1_555  4_555  
	C_3_3  C_1_3  1.88(4)  1_555  21_556  
	C_3_3  C_6_3  2.03(4)  1_555  21_556  
	C_4_3  H_4_3  1.11(4)  1_555  1_555  
	C_4_3  H_4_3  1.33(5)  1_555  4_555  
	C_4_3  C_3_3  1.381(5)  1_555  1_555  
	C_4_3  C_5_3  1.381(5)  1_555  1_555  
	C_4_3  H_1_3  1.46(5)  1_555  25_456  
	C_4_3  H_5_3  1.62(4)  1_555  4_555  
	C_4_3  H_6_3  1.63(5)  1_555  23_556  
	C_4_3  C_1_3  2.02(3)  1_555  21_556  
	C_5_3  H_5_3  1.11(4)  1_555  1_555  
	C_5_3  C_4_3  1.381(5)  1_555  1_555  
	C_5_3  C_6_3  1.381(5)  1_555  1_555  
	C_5_3  H_2_3  1.47(3)  1_555  21_556  
	C_5_3  H_1_3  1.49(6)  1_555  21_556  
	C_5_3  C_6_3  1.52(2)  1_555  4_555  
	C_5_3  C_1_3  1.55(5)  1_555  25_456  
	C_5_3  C_2_3  1.56(4)  1_555  25_456  
	C_5_3  C_2_3  1.71(3)  1_555  21_556  
	C_5_3  C_1_3  1.72(4)  1_555  21_556  
	C_5_3  C_3_3  1.85(5)  1_555  4_555  
	C_6_3  H_6_3  1.11(4)  1_555  1_555  
	C_6_3  H_2_3  1.13(7)  1_555  21_556  
	C_6_3  H_2_3  1.33(6)  1_555  25_456  
	C_6_3  H_1_3  1.35(6)  1_555  2_565  
	C_6_3  C_1_3  1.381(5)  1_555  1_555  
	C_6_3  C_5_3  1.381(5)  1_555  1_555  
	C_6_3  H_6_3  1.48(5)  1_555  4_555  
	C_6_3  C_5_3  1.52(2)  1_555  4_555  
	C_6_3  H_1_3  1.63(5)  1_555  21_556  
	C_6_3  C_3_3  1.70(3)  1_555  25_456  
	C_6_3  C_6_3  1.71(6)  1_555  27_456  
	C_6_3  C_1_3  1.75(5)  1_555  2_565  
	C_6_3  C_1_3  1.95(4)  1_555  14_565  
	C_6_3  C_2_3  2.03(3)  1_555  4_555  
	C_6_3  C_3_3  2.03(4)  1_555  21_556  
	H_1_3  C_1_3  1.11(4)  1_555  1_555  
	H_1_3  C_3_3  1.27(4)  1_555  23_556  
	H_1_3  C_6_3  1.35(6)  1_555  2_565  
	H_1_3  C_2_3  1.35(6)  1_555  23_556  
	H_1_3  C_4_3  1.46(5)  1_555  23_556  
	H_1_3  C_5_3  1.49(6)  1_555  21_556  
	H_1_3  C_1_3  1.59(6)  1_555  23_556  
	H_1_3  C_6_3  1.63(5)  1_555  21_556  
	H_2_3  C_2_3  1.11(4)  1_555  1_555  
	H_2_3  C_6_3  1.13(7)  1_555  21_556  
	H_2_3  C_6_3  1.33(6)  1_555  23_556  
	H_2_3  C_5_3  1.47(3)  1_555  21_556  
	H_2_3  C_3_1  1.51(6)  1_555  5_666  
	H_2_3  C_3_3  1.53(6)  1_555  14_565  
	H_3_3  C_3_3  1.11(4)  1_555  1_555  
	H_4_3  C_4_3  1.11(4)  1_555  1_555  
	H_4_3  C_4_3  1.33(5)  1_555  4_555  
	H_5_3  C_5_3  1.11(4)  1_555  1_555  
	H_5_3  C_4_3  1.62(4)  1_555  4_555  
	H_6_3  C_6_3  1.11(4)  1_555  1_555  
	H_6_3  C_2_3  1.34(6)  1_555  21_556  
	H_6_3  C_1_3  1.41(5)  1_555  4_555  
	H_6_3  C_6_3  1.48(5)  1_555  4_555  
	H_6_3  C_4_3  1.63(5)  1_555  25_456  
	O5  H_1  1.19(6)  1_555  10_565  
	O5  H_1  1.19(6)  1_555  6_665  
	O5  O2  1.72(3)  1_555  23_555  
	Cu  O2  1.111(16)  1_555  1_555  
	Cu  Cu  1.31(3)  1_555  15_556  
	Cu  Cu  1.72(3)  1_555  14_555  
	Cu  H_2  1.92(5)  1_555  19_545  
	Cu  O1  2.060(18)  1_555  1_555  
	Cu  O3  2.080(16)  1_555  1_555  
	Cu  O2  2.134(17)  1_555  13_556  
	Cu  Cu  2.16(3)  1_555  13_556  
	Cu  O4  2.299(16)  1_555  1_555  
	Cu  Ti  2.390(15)  1_555  13_556  
	Ti  O4  1.784(2)  1_555  1_555  
	Ti  O2  1.922(3)  1_555  13_556  
	Ti  O2  1.922(3)  1_555  1_555  
	Ti  O3  2.022(5)  1_555  1_555  
	Ti  O3  2.022(5)  1_555  15_556  
	Ti  O1  2.102(7)  1_555  1_555  
	Ti  H4O  2.23(3)  1_555  1_555  
	Ti  H_2  2.23(4)  1_555  20_545  
	Ti  H_2  2.23(4)  1_555  19_545  
	Ti  Cu  2.390(15)  1_555  14_555  
	Ti  Cu  2.390(15)  1_555  13_556  
	Ti  Ti  2.864(4)  1_555  13_556  
	O2  Cu  1.111(16)  1_555  1_555  
	O2  Cu  1.111(16)  1_555  14_555  
	O2  O5  1.72(3)  1_555  25_455  
	O2  Ti  1.922(3)  1_555  13_556  
	O2  Ti  1.922(3)  1_555  1_555  
	O2  Cu  2.134(17)  1_555  13_556  
	O2  Cu  2.134(17)  1_555  15_556  
	O4  Ti  1.784(2)  1_555  1_555  
	O4  Ti  1.784(2)  1_555  11_556  
	O4  Cu  2.299(16)  1_555  1_555  
	O4  Cu  2.299(16)  1_555  12_555  
	O4  Cu  2.299(16)  1_555  11_556  
	O4  Cu  2.299(16)  1_555  15_556  
	H4O  Ti  2.23(3)  1_555  11_556  
	H4O  Ti  2.23(3)  1_555  1_555  
	O1  C1  1.293(3)  1_555  1_555  
	O1  Cu  2.060(18)  1_555  15_556  
	O1  Cu  2.060(18)  1_555  1_555  
	O1  Ti  2.102(7)  1_555  1_555  
	C1  O1  1.293(3)  1_555  1_555  
	C1  O1  1.293(3)  1_555  13_556  
	C1  C2  1.473(5)  1_555  1_555  
	C2  C3  1.354(2)  1_555  1_555  
	C2  C3  1.354(2)  1_555  13_556  
	C2  C1  1.473(5)  1_555  1_555  
	C3  H4  0.95(2)  1_555  1_555  
	C3  C3  1.347(14)  1_555  3_656  
	C3  C2  1.354(2)  1_555  1_555  
	H4  C3  0.95(2)  1_555  1_555  
	O3  C4  1.293(3)  1_555  1_555  
	O3  Ti  2.022(5)  1_555  1_555  
	O3  Cu  2.080(16)  1_555  1_555  
	C4  O3  1.293(3)  1_555  1_555  
	C4  O3  1.293(3)  1_555  12_555  
	C4  C5  1.473(5)  1_555  1_555  
	C5  C6  1.354(2)  1_555  12_555  
	C5  C6  1.354(2)  1_555  1_555  
	C5  C4  1.473(5)  1_555  1_555  
	C6  H5  0.95(2)  1_555  1_555  
	C6  C5  1.354(2)  1_555  1_555  
	C6  C6  1.442(12)  1_555  21_555  
	H5  C6  0.95(2)  1_555  1_555  


loop_
	_geom_angle_atom_site_label_1
	_geom_angle_atom_site_label_2
	_geom_angle_atom_site_label_3
	_geom_angle
	_geom_angle_site_symmetry_1
	_geom_angle_site_symmetry_2
	_geom_angle_site_symmetry_3
	C_2  C_1  H_1  128.5(12)  14_565  1_555  1_555  
	C_6  C_1  C_2  109.3(19)  1_555  1_555  14_565  
	C_4  C_1  H_1  161.6(13)  10_565  1_555  1_555  
	C_4  C_1  H_1  140.9(17)  12_555  1_555  1_555  
	H_4  C_1  H_1  149.4(17)  10_565  1_555  1_555  
	C_6  C_1  C_2  111.7(11)  12_555  1_555  1_555  
	C_6  C_1  H_1  128.0(10)  12_555  1_555  1_555  
	C_5_1  C_1  C_6  108.3(12)  8_655  1_555  12_555  
	C_4  C_1  H_1  175.5(5)  4_655  1_555  1_555  
	C_4  C_1  C_5_1  119.5(19)  2_665  1_555  8_655  
	C_4  C_1  H_1  134.5(16)  2_665  1_555  1_555  
	C_2  C_1  C_6  101.2(5)  8_655  1_555  10_565  
	C_2  C_1  C_5_1  160.2(13)  8_655  1_555  8_655  
	C_2  C_1  C_6  107.3(7)  8_655  1_555  14_565  
	C_2  C_1  C_5_1  148.7(16)  8_655  1_555  6_665  
	C_2  C_1  H_1  166.2(16)  8_655  1_555  14_565  
	C_2  C_1  H_1  158.1(9)  8_655  1_555  1_555  
	C_4  C_1  C_5_1  122.8(17)  14_565  1_555  8_655  
	C_4  C_1  C_5_1  134.9(19)  14_565  1_555  6_665  
	C_4  C_1  H_1  140.8(16)  14_565  1_555  1_555  
	C_2  C_1  C_6  96.5(6)  12_555  1_555  10_565  
	C_2  C_1  C_5_1  157.9(13)  12_555  1_555  8_655  
	C_2  C_1  C_6  102.5(5)  12_555  1_555  14_565  
	C_2  C_1  C_5_1  148.8(15)  12_555  1_555  6_665  
	C_2  C_1  H_1  169.3(15)  12_555  1_555  14_565  
	C_2  C_1  H_1  163.0(11)  12_555  1_555  1_555  
	H_5  C_1  C_5_1  113.7(17)  4_655  1_555  8_655  
	H_5  C_1  C_5_1  104.2(15)  4_655  1_555  6_665  
	H_5  C_1  C_2  103.6(13)  4_655  1_555  1_555  
	H_5  C_1  H_1  136.3(14)  4_655  1_555  1_555  
	C_2  C_1  C_5_1  117.0(17)  6_665  1_555  8_655  
	C_2  C_1  C_5_1  132.3(18)  6_665  1_555  6_665  
	C_2  C_1  C_6  102.7(5)  6_665  1_555  12_555  
	C_2  C_1  C_6  107.2(10)  6_665  1_555  1_555  
	C_2  C_1  H_1  124.6(9)  6_665  1_555  1_555  
	H_2  C_2  C_4  132.0(19)  1_555  1_555  12_555  
	C_3  C_2  C_1  132.9(9)  14_565  1_555  14_565  
	C_3  C_2  H_2  115.6(15)  14_565  1_555  1_555  
	C_1  C_2  C_3  124.1(14)  1_555  1_555  14_565  
	C_3  C_2  C_1  133.3(6)  1_555  1_555  14_565  
	C_5  C_2  H_2  123.6(15)  10_565  1_555  1_555  
	C_3  C_2  C_1  128.6(7)  10_565  1_555  1_555  
	C_3  C_2  C_1  128.9(17)  10_565  1_555  14_565  
	C_3  C_2  H_2  109.2(9)  10_565  1_555  1_555  
	C_4  C_2  C_1  110.1(11)  2_665  1_555  1_555  
	H_4  C_2  H_2  150.4(16)  10_565  1_555  1_555  
	C_5  C_2  H_2  142.3(16)  12_555  1_555  1_555  
	C_3  C_2  C_1  113.8(11)  12_555  1_555  1_555  
	C_3  C_2  C_1  131.1(10)  12_555  1_555  14_565  
	C_3  C_2  H_2  126.0(10)  12_555  1_555  1_555  
	C_3  C_2  C_1  127.7(4)  6_665  1_555  1_555  
	C_3  C_2  C_1  128.3(16)  6_665  1_555  14_565  
	C_3  C_2  H_2  110.1(7)  6_665  1_555  1_555  
	C_3  C_2  C_1  114.3(12)  8_655  1_555  1_555  
	C_3  C_2  C_1  130.5(9)  8_655  1_555  14_565  
	C_3  C_2  H_2  125.6(11)  8_655  1_555  1_555  
	C_4  C_2  C_1  103.3(18)  4_655  1_555  14_565  
	C_4  C_2  H_2  158.2(8)  4_655  1_555  1_555  
	C_3  C_2  C_1  122.2(12)  2_665  1_555  1_555  
	C_3  C_2  C_1  128.9(10)  2_665  1_555  14_565  
	C_3  C_2  H_2  117.0(13)  2_665  1_555  1_555  
	C_3  C_2  C_1  119.7(4)  4_655  1_555  1_555  
	C_3  C_2  C_1  129.4(9)  4_655  1_555  14_565  
	C_3  C_2  H_2  120.0(4)  4_655  1_555  1_555  
	C_4  C_2  H_2  137.4(19)  14_565  1_555  14_565  
	C_4  C_2  C_1  113.1(7)  14_565  1_555  1_555  
	C_4  C_2  C_1  102.2(15)  14_565  1_555  14_565  
	C_4  C_2  H_2  111.0(18)  14_565  1_555  1_555  
	H_2  C_2  C_5  100.8(18)  6_665  1_555  10_565  
	H_2  C_2  C_1  140.7(7)  6_665  1_555  1_555  
	C_4  C_2  C_1  108.5(12)  1_555  1_555  14_565  
	C_5  C_2  H_2  105.9(16)  14_565  1_555  1_555  
	H_2  C_2  C_5  120.8(18)  8_655  1_555  14_565  
	H_2  C_2  C_5  107.7(18)  8_655  1_555  10_565  
	C_1  C_2  H_2  133.5(12)  10_565  1_555  8_655  
	C_1  C_2  H_2  173.2(14)  10_565  1_555  14_565  
	C_4  C_2  C_1  109.0(6)  8_655  1_555  1_555  
	C_4  C_2  C_1  109.7(10)  8_655  1_555  14_565  
	C_4  C_2  H_2  124.8(9)  8_655  1_555  1_555  
	C_5  C_2  C_1  93.2(9)  1_555  1_555  10_565  
	C_4  C_2  C_1  102.9(8)  6_665  1_555  1_555  
	C_4  C_2  C_1  111.3(7)  6_665  1_555  14_565  
	C_4  C_2  H_2  134.8(11)  6_665  1_555  1_555  
	C_5  C_2  H_2  111.6(15)  2_665  1_555  8_655  
	C_5  C_2  C_1  96.9(9)  2_665  1_555  1_555  
	C_5  C_2  H_2  110.4(14)  2_665  1_555  1_555  
	C_1  C_2  H_2  135.1(14)  12_555  1_555  6_665  
	C_1  C_2  H_2  162.4(10)  12_555  1_555  1_555  
	H_4  C_2  C_1  121.0(6)  8_655  1_555  1_555  
	H_4  C_2  H_2  105.9(10)  8_655  1_555  1_555  
	C_5  C_2  H_2  168.9(11)  4_655  1_555  1_555  
	C_1  C_2  H_2  121.1(17)  6_665  1_555  8_655  
	C_1  C_2  H_2  160.8(9)  6_665  1_555  14_565  
	H_3  C_3  C_4  132.6(15)  1_555  1_555  12_555  
	C_2  C_3  H_3  130.3(12)  14_565  1_555  1_555  
	C_4  C_3  C_2  107.8(18)  1_555  1_555  14_565  
	C_4  C_3  H_3  122.8(16)  1_555  1_555  6_665  
	C_2  C_3  H_3  133.9(11)  1_555  1_555  14_565  
	C_4  C_3  H_3  115.6(18)  14_565  1_555  14_565  
	C_4  C_3  C_2  139.1(6)  6_665  1_555  1_555  
	C_4  C_3  C_2  136.4(17)  6_665  1_555  14_565  
	C_4  C_3  C_2  131.4(11)  8_655  1_555  1_555  
	C_4  C_3  C_2  138.4(8)  8_655  1_555  14_565  
	H_4  C_3  C_4  119.8(19)  4_655  1_555  8_655  
	H_4  C_3  C_4  103.8(16)  4_655  1_555  6_665  
	H_4  C_3  H_3  151.7(19)  4_655  1_555  1_555  
	C_2  C_3  C_4  133.5(17)  8_655  1_555  2_665  
	C_2  C_3  H_3  120.4(12)  8_655  1_555  1_555  
	C_2  C_3  C_4  106.9(16)  8_655  1_555  12_555  
	C_2  C_3  H_3  126.3(13)  8_655  1_555  4_655  
	H_4  C_3  H_3  149.6(18)  10_565  1_555  1_555  
	C_2  C_3  H_3  111.3(14)  12_555  1_555  1_555  
	C_2  C_3  C_4  114.5(15)  12_555  1_555  12_555  
	H_4  C_3  C_2  146.4(19)  2_665  1_555  12_555  
	H_4  C_3  C_2  150.2(9)  12_555  1_555  12_555  
	H_4  C_3  C_4  110.5(18)  12_555  1_555  6_665  
	C_2  C_3  C_4  121.4(18)  6_665  1_555  1_555  
	C_2  C_3  C_4  129.7(10)  6_665  1_555  4_655  
	C_2  C_3  H_4  147.5(17)  10_565  1_555  10_565  
	C_2  C_3  H_4  142.8(19)  10_565  1_555  4_655  
	C_2  C_3  C_4  112.9(14)  10_565  1_555  1_555  
	C_2  C_3  C_4  126.8(14)  10_565  1_555  4_655  
	C_2  C_3  C_4  106.6(18)  10_565  1_555  10_565  
	C_2  C_3  H_4  108.3(11)  4_655  1_555  12_555  
	C_2  C_3  H_4  131.2(17)  4_655  1_555  4_655  
	C_2  C_3  C_4  114.9(17)  4_655  1_555  12_555  
	H_4  C_3  H_3  105.2(12)  6_665  1_555  6_665  
	H_4  C_3  C_2  102.2(16)  1_555  1_555  10_565  
	H_4  C_3  C_2  146.4(6)  1_555  1_555  1_555  
	H_4  C_3  H_3  93.6(6)  1_555  1_555  1_555  
	H_4  C_3  H_3  105.6(14)  1_555  1_555  6_665  
	H_4  C_3  C_2  119.7(11)  8_655  1_555  1_555  
	H_4  C_3  C_2  135.0(19)  8_655  1_555  14_565  
	H_3  C_3  H_4  107.1(19)  5_665  1_555  14_565  
	H_3  C_3  H_4  106.0(11)  5_665  1_555  1_555  
	H_3  C_3  H_4  106.1(10)  5_665  1_555  6_665  
	H_3  C_3  C_2  97.7(9)  5_665  1_555  2_665  
	H_3  C_3  H_4  110.6(15)  5_665  1_555  12_555  
	H_3  C_3  H_4  110.8(15)  5_665  1_555  2_665  
	H_3  C_3  H_4  109.5(19)  5_665  1_555  10_565  
	H_3  C_3  H_4  109.9(19)  5_665  1_555  4_655  
	H_3  C_3  C_4  121.0(19)  5_665  1_555  8_655  
	H_3  C_3  C_4  121.0(14)  5_665  1_555  6_665  
	H_3  C_3  C_4  124.8(7)  5_665  1_555  1_555  
	H_3  C_3  C_4  130.1(14)  5_665  1_555  4_655  
	H_3  C_3  H_4  103.4(15)  7_655  1_555  14_565  
	H_3  C_3  H_4  103.1(14)  7_655  1_555  8_655  
	H_3  C_3  H_4  109.4(18)  7_655  1_555  1_555  
	H_3  C_3  H_4  110.0(19)  7_655  1_555  6_665  
	H_3  C_3  H_4  105.2(18)  7_655  1_555  12_555  
	H_3  C_3  H_4  105.9(19)  7_655  1_555  2_665  
	H_3  C_3  C_2  102.9(12)  7_655  1_555  12_555  
	H_3  C_3  H_4  114.6(19)  7_655  1_555  10_565  
	H_3  C_3  C_2  103.4(13)  7_655  1_555  8_655  
	H_3  C_3  H_4  114.5(19)  7_655  1_555  4_655  
	H_3  C_3  C_4  119.2(16)  7_655  1_555  8_655  
	H_3  C_3  C_4  121.9(18)  7_655  1_555  6_665  
	H_3  C_3  C_4  129.7(19)  7_655  1_555  1_555  
	H_3  C_3  C_2  100.2(16)  7_655  1_555  14_565  
	H_3  C_3  C_4  136.3(18)  7_655  1_555  4_655  
	H_3  C_3  C_2  102.4(13)  16_665  1_555  10_565  
	H_3  C_3  C_2  104.0(16)  16_665  1_555  6_665  
	H_3  C_3  H_4  109.3(19)  16_665  1_555  4_655  
	H_3  C_3  C_4  124.9(19)  16_665  1_555  4_655  
	H_3  C_3  H_4  103.4(16)  3_655  1_555  12_555  
	H_3  C_3  H_4  104.9(18)  3_655  1_555  2_665  
	H_3  C_3  C_2  105.7(8)  3_655  1_555  12_555  
	H_3  C_3  H_4  121.2(14)  3_655  1_555  10_565  
	H_3  C_3  C_2  107.7(9)  3_655  1_555  8_655  
	H_3  C_3  H_4  121.2(17)  3_655  1_555  4_655  
	H_3  C_3  C_4  112.5(17)  3_655  1_555  14_565  
	H_3  C_3  C_4  130.1(19)  3_655  1_555  1_555  
	H_3  C_3  C_4  117.4(18)  3_655  1_555  2_665  
	H_3  C_3  C_4  140.5(13)  3_655  1_555  4_655  
	H_3  C_3  H_4  101.0(11)  13_565  1_555  14_565  
	H_3  C_3  H_4  102.2(15)  13_565  1_555  8_655  
	H_3  C_3  C_2  100.3(15)  13_565  1_555  10_565  
	H_3  C_3  C_2  103.2(17)  13_565  1_555  6_665  
	H_3  C_3  H_4  120.0(16)  13_565  1_555  12_555  
	H_3  C_3  H_4  121.2(19)  13_565  1_555  2_665  
	H_3  C_3  C_4  111.6(12)  13_565  1_555  8_655  
	H_3  C_3  C_4  109.4(10)  13_565  1_555  6_665  
	H_3  C_3  C_4  121.8(15)  13_565  1_555  14_565  
	H_3  C_3  C_2  111.5(11)  13_565  1_555  1_555  
	H_3  C_3  C_4  114.4(16)  13_565  1_555  1_555  
	H_3  C_3  C_2  109.8(11)  13_565  1_555  14_565  
	H_3  C_3  C_4  124.0(19)  13_565  1_555  4_655  
	H_3  C_3  C_4  146.9(18)  13_565  1_555  10_565  
	H_3  C_3  H_4  102.5(11)  15_555  1_555  1_555  
	H_3  C_3  H_4  104.1(12)  15_555  1_555  6_665  
	H_3  C_3  H_4  106.2(16)  15_555  1_555  12_555  
	H_3  C_3  H_4  108.3(17)  15_555  1_555  2_665  
	H_3  C_3  C_2  103.4(10)  15_555  1_555  12_555  
	H_3  C_3  H_4  124.4(12)  15_555  1_555  10_565  
	H_3  C_3  C_2  106.9(10)  15_555  1_555  8_655  
	H_3  C_3  H_4  125.2(13)  15_555  1_555  4_655  
	H_3  C_3  C_4  107.5(11)  15_555  1_555  8_655  
	H_3  C_3  C_4  111.6(12)  15_555  1_555  6_665  
	H_3  C_3  C_4  109.3(12)  15_555  1_555  14_565  
	H_3  C_3  C_2  107.9(9)  15_555  1_555  1_555  
	H_3  C_3  C_4  125.8(7)  15_555  1_555  1_555  
	H_3  C_3  C_2  111.3(11)  15_555  1_555  14_565  
	H_3  C_3  C_4  116.7(18)  15_555  1_555  2_665  
	H_3  C_3  C_4  139.1(13)  15_555  1_555  4_655  
	H_3  C_3  H_4  117.8(15)  9_565  1_555  12_555  
	H_3  C_3  H_4  117.4(15)  9_565  1_555  10_565  
	H_3  C_3  H_4  119.6(16)  9_565  1_555  4_655  
	H_3  C_3  C_4  105.7(18)  9_565  1_555  6_665  
	H_3  C_3  C_4  115.2(19)  9_565  1_555  14_565  
	H_3  C_3  C_4  114.9(15)  9_565  1_555  1_555  
	H_3  C_3  C_4  127.6(13)  9_565  1_555  4_655  
	H_3  C_3  H_4  112.4(16)  11_555  1_555  12_555  
	H_3  C_3  H_4  122.6(18)  11_555  1_555  10_565  
	H_3  C_3  C_2  101.5(16)  11_555  1_555  8_655  
	H_3  C_3  H_4  124.4(15)  11_555  1_555  4_655  
	H_3  C_3  C_4  104.5(15)  11_555  1_555  8_655  
	H_3  C_3  C_4  110.5(11)  11_555  1_555  14_565  
	H_4  C_4  C_2  103.7(19)  1_555  1_555  8_655  
	H_4  C_4  C_3  101.2(19)  1_555  1_555  8_655  
	C_5  C_4  C_3  161.1(18)  4_655  1_555  4_655  
	C_5  C_4  C_3  130.3(19)  1_555  1_555  12_555  
	C_1  C_4  C_3  147.3(17)  8_655  1_555  1_555  
	C_3  C_4  C_5  120.7(2)  14_565  1_555  1_555  
	C_3  C_4  H_4  119.1(3)  14_565  1_555  1_555  
	C_3  C_4  C_5  133.9(9)  6_665  1_555  1_555  
	C_3  C_4  C_5  150.4(15)  6_665  1_555  4_655  
	C_3  C_4  H_4  103.0(13)  6_665  1_555  1_555  
	C_3  C_4  C_5  129.3(16)  10_565  1_555  1_555  
	C_3  C_4  C_5  148.9(19)  10_565  1_555  4_655  
	C_3  C_4  H_4  108.4(19)  10_565  1_555  1_555  
	C_2  C_4  H_4  149.9(16)  2_665  1_555  10_565  
	H_4  C_4  C_2  146.8(15)  4_655  1_555  2_665  
	C_5  C_4  H_4  146.1(15)  8_655  1_555  4_655  
	C_5  C_4  H_4  149.1(11)  8_655  1_555  10_565  
	C_5  C_4  C_3  117.6(16)  8_655  1_555  1_555  
	C_6  C_4  H_4  125.6(13)  8_655  1_555  4_655  
	C_6  C_4  C_3  164.5(14)  8_655  1_555  12_555  
	C_2  C_4  H_4  140.0(13)  4_655  1_555  4_655  
	C_6  C_4  H_4  139.5(13)  4_655  1_555  4_655  
	C_5  C_4  H_4  137.6(11)  6_665  1_555  4_655  
	C_5  C_4  C_3  100.0(19)  6_665  1_555  1_555  
	C_6  C_4  C_5  110.4(15)  12_555  1_555  6_665  
	C_6  C_4  C_5  107.0(14)  12_555  1_555  8_655  
	C_6  C_4  C_3  117.9(18)  12_555  1_555  6_665  
	C_6  C_4  C_3  102.5(16)  12_555  1_555  14_565  
	C_6  C_4  C_3  101.3(16)  12_555  1_555  1_555  
	C_6  C_4  H_4  138.4(16)  12_555  1_555  1_555  
	C_1  C_4  H_4  169.8(9)  4_655  1_555  4_655  
	C_1  C_4  H_4  173.9(9)  4_655  1_555  10_565  
	C_2  C_4  C_5  116.9(14)  14_565  1_555  6_665  
	C_2  C_4  C_5  132.7(17)  14_565  1_555  8_655  
	C_2  C_4  H_4  153.7(3)  14_565  1_555  1_555  
	C_2  C_4  H_4  154.0(15)  14_565  1_555  6_665  
	C_5  C_4  C_1  127.2(18)  12_555  1_555  4_655  
	C_5  C_4  C_6  109.3(16)  12_555  1_555  4_655  
	C_5  C_4  C_6  103.7(13)  12_555  1_555  8_655  
	C_5  C_4  H_4  161.8(10)  12_555  1_555  1_555  
	C_5  C_4  H_4  163.1(19)  12_555  1_555  6_665  
	C_6  C_4  C_5  108.3(12)  1_555  1_555  6_665  
	C_6  C_4  C_5  108.9(14)  1_555  1_555  8_655  
	C_6  C_4  C_3  100.6(18)  1_555  1_555  10_565  
	C_6  C_4  C_3  105.7(11)  1_555  1_555  6_665  
	C_6  C_4  C_3  90.8(2)  1_555  1_555  14_565  
	C_2  C_4  C_5  107.9(17)  1_555  1_555  6_665  
	C_2  C_4  C_5  124.3(16)  1_555  1_555  8_655  
	C_2  C_4  C_1  126.8(13)  1_555  1_555  8_655  
	C_2  C_4  H_4  154.1(8)  1_555  1_555  6_665  
	H_4  C_4  C_6  130.9(18)  14_565  1_555  12_555  
	H_4  C_4  C_6  99.6(9)  14_565  1_555  8_655  
	H_4  C_4  C_1  166.6(16)  14_565  1_555  12_555  
	H_4  C_4  C_1  147.2(18)  14_565  1_555  8_655  
	H_4  C_4  C_5  131.7(11)  14_565  1_555  1_555  
	H_4  C_4  C_5  120.3(17)  14_565  1_555  4_655  
	C_1  C_4  C_2  116.8(16)  2_665  1_555  1_555  
	C_1  C_4  C_5  115.8(16)  2_665  1_555  12_555  
	C_1  C_4  H_4  153.8(15)  2_665  1_555  4_655  
	H_4  C_4  C_6  117.7(8)  8_655  1_555  1_555  
	H_4  C_4  C_6  127.5(14)  8_655  1_555  12_555  
	H_4  C_4  C_6  102.7(17)  8_655  1_555  8_655  
	H_4  C_4  C_1  165.3(17)  8_655  1_555  12_555  
	H_4  C_4  C_1  151.1(19)  8_655  1_555  8_655  
	H_4  C_4  C_5  129.9(7)  8_655  1_555  1_555  
	H_4  C_4  C_5  121.5(18)  8_655  1_555  4_655  
	C_5  C_4  C_1  103.7(10)  10_565  1_555  2_665  
	C_5  C_4  C_1  117.6(18)  10_565  1_555  4_655  
	C_5  C_4  C_6  109.8(14)  10_565  1_555  4_655  
	C_5  C_4  C_6  108.5(16)  10_565  1_555  8_655  
	C_5  C_4  H_4  154.3(11)  10_565  1_555  1_555  
	C_2  C_4  C_6  102.2(10)  10_565  1_555  1_555  
	C_2  C_4  C_6  114.0(19)  10_565  1_555  12_555  
	C_2  C_4  C_5  124.7(8)  10_565  1_555  1_555  
	C_2  C_4  C_5  131.8(13)  10_565  1_555  4_655  
	C_2  C_4  H_4  101.7(11)  10_565  1_555  1_555  
	C_1  C_4  H_4  99.4(8)  1_555  1_555  8_655  
	C_1  C_4  C_5  111.0(13)  1_555  1_555  6_665  
	C_1  C_4  C_6  119.1(19)  1_555  1_555  8_655  
	C_1  C_4  C_5  120.8(16)  1_555  1_555  8_655  
	H_4  C_4  C_6  134.5(14)  2_665  1_555  8_655  
	H_4  C_4  C_5  101.5(15)  2_665  1_555  8_655  
	C_2  C_4  C_6  106.7(16)  6_665  1_555  12_555  
	C_2  C_4  C_6  115.3(17)  6_665  1_555  4_655  
	C_2  C_4  C_1  142.6(18)  6_665  1_555  12_555  
	C_2  C_4  C_5  119.2(10)  6_665  1_555  1_555  
	C_2  C_4  C_5  131.4(14)  6_665  1_555  4_655  
	C_2  C_4  H_4  110.2(16)  6_665  1_555  1_555  
	C_5  C_4  H_4  100.8(18)  2_665  1_555  4_655  
	C_5  C_4  H_4  104.4(13)  2_665  1_555  1_555  
	H_4  C_4  C_1  107.4(10)  12_555  1_555  4_655  
	H_4  C_4  C_6  125.1(9)  12_555  1_555  4_655  
	H_4  C_4  C_6  133.0(12)  12_555  1_555  8_655  
	H_4  C_4  C_1  119.6(17)  12_555  1_555  12_555  
	H_4  C_4  C_5  120.1(16)  12_555  1_555  4_655  
	C_5  C_4  C_6  102.1(18)  14_565  1_555  8_655  
	C_5  C_4  C_1  123.2(15)  14_565  1_555  12_555  
	C_5  C_4  H_4  118.5(13)  14_565  1_555  1_555  
	C_6  C_4  C_1  101.7(16)  2_665  1_555  1_555  
	C_6  C_4  C_2  105.1(18)  2_665  1_555  14_565  
	C_6  C_4  H_4  127.8(15)  2_665  1_555  4_655  
	C_6  C_4  C_5  103.0(14)  2_665  1_555  1_555  
	C_1  C_4  C_5  99.4(7)  14_565  1_555  6_665  
	C_1  C_4  C_2  113.5(19)  14_565  1_555  4_655  
	C_1  C_4  C_5  111.9(15)  14_565  1_555  8_655  
	C_1  C_4  H_4  165.1(14)  14_565  1_555  1_555  
	C_6  C_4  H_4  118.6(10)  6_665  1_555  4_655  
	C_6  C_4  C_5  102.1(13)  6_665  1_555  1_555  
	H_4  C_5  H_5  147.1(19)  10_565  1_555  1_555  
	C_2  C_5  C_6  106.0(14)  8_655  1_555  1_555  
	C_2  C_5  H_5  119.7(18)  8_655  1_555  1_555  
	C_2  C_5  C_6  109.2(17)  8_655  1_555  12_555  
	C_2  C_5  H_5  126.3(15)  8_655  1_555  4_655  
	C_6  C_5  H_4  137.1(16)  8_655  1_555  4_655  
	C_6  C_5  H_4  133.2(15)  8_655  1_555  10_565  
	C_4  C_5  C_6  118.5(7)  10_565  1_555  8_655  
	C_4  C_5  H_5  171.4(15)  10_565  1_555  1_555  
	H_4  C_5  C_6  146.6(6)  6_665  1_555  1_555  
	H_4  C_5  H_5  93.1(7)  6_665  1_555  1_555  
	C_6  C_5  C_4  108.6(14)  4_655  1_555  10_565  
	C_6  C_5  H_4  131.7(17)  4_655  1_555  4_655  
	C_6  C_5  H_4  129.2(14)  4_655  1_555  10_565  
	C_4  C_5  C_6  124.2(5)  6_665  1_555  1_555  
	C_4  C_5  H_5  112.2(4)  6_665  1_555  1_555  
	H_4  C_5  C_6  146.4(6)  1_555  1_555  1_555  
	H_4  C_5  H_5  93.6(6)  1_555  1_555  1_555  
	H_4  C_5  C_6  158.3(14)  1_555  1_555  12_555  
	C_4  C_5  C_6  102.3(10)  12_555  1_555  4_655  
	C_4  C_5  H_5_1  149.0(17)  12_555  1_555  14_565  
	C_4  C_5  C_6  112.9(6)  12_555  1_555  8_655  
	C_4  C_5  H_5_1  146.5(18)  12_555  1_555  2_665  
	C_4  C_5  H_5  162.7(11)  12_555  1_555  1_555  
	H_5  C_5  H_4  132.8(15)  10_565  1_555  1_555  
	H_5  C_5  C_4  106.3(13)  10_565  1_555  6_665  
	H_5  C_5  C_6  131.5(14)  10_565  1_555  4_655  
	H_5  C_5  C_2  122.4(16)  10_565  1_555  12_555  
	H_5  C_5  C_6  140.1(10)  10_565  1_555  8_655  
	H_5  C_5  C_2  111.0(17)  10_565  1_555  8_655  
	H_5  C_5  C_4  108.8(11)  10_565  1_555  1_555  
	C_2  C_5  C_6  121.8(19)  14_565  1_555  4_655  
	C_2  C_5  C_6  130.8(17)  14_565  1_555  8_655  
	C_2  C_5  H_5  172.6(10)  14_565  1_555  1_555  
	C_4  C_5  C_6  114.8(8)  8_655  1_555  1_555  
	C_4  C_5  H_5  118.2(7)  8_655  1_555  1_555  
	H_5  C_5  H_4  126.6(18)  12_555  1_555  1_555  
	H_5  C_5  C_6  125.9(6)  12_555  1_555  4_655  
	H_5  C_5  H_4  129.4(18)  12_555  1_555  6_665  
	H_5  C_5  C_2  119.9(17)  12_555  1_555  12_555  
	H_5  C_5  C_6  135.1(15)  12_555  1_555  8_655  
	H_5  C_5  C_2  109.7(17)  12_555  1_555  8_655  
	H_5  C_5  C_4  103.5(17)  12_555  1_555  1_555  
	C_2  C_5  C_6  126.9(16)  1_555  1_555  8_655  
	C_4  C_5  H_5_1  153.5(17)  2_665  1_555  2_665  
	C_4  C_5  H_5  144.7(10)  2_665  1_555  1_555  
	C_4  C_5  H_5  133.7(9)  14_565  1_555  1_555  
	C_2  C_5  H_5  108.8(12)  2_665  1_555  12_555  
	C_2  C_5  H_5  115.1(16)  2_665  1_555  10_565  
	C_2  C_5  C_6  131.8(16)  2_665  1_555  1_555  
	C_2  C_5  H_5  106.6(16)  2_665  1_555  1_555  
	H_5  C_5  C_2  104.2(19)  6_665  1_555  1_555  
	H_5  C_5  C_2  110.4(18)  6_665  1_555  14_565  
	H_5  C_5  C_6  134.2(14)  6_665  1_555  1_555  
	H_5  C_5  C_6  145.1(18)  6_665  1_555  12_555  
	H_5_1  C_5  H_5  125.4(15)  6_665  1_555  6_665  
	H_5_1  C_5  C_2  113.4(14)  6_665  1_555  2_665  
	H_5_1  C_5  H_4  128.2(10)  6_665  1_555  1_555  
	H_5_1  C_5  C_4  106.0(10)  6_665  1_555  6_665  
	H_5_1  C_5  C_6  145.1(15)  6_665  1_555  4_655  
	H_5_1  C_5  H_4  128.9(10)  6_665  1_555  6_665  
	H_5_1  C_5  C_2  107.1(18)  6_665  1_555  12_555  
	H_5_1  C_5  C_4  101.8(12)  6_665  1_555  1_555  
	H_5_1  C_5  H_5  138.0(12)  6_665  1_555  1_555  
	C_2  C_5  H_5_1  108.0(13)  4_655  1_555  6_665  
	C_2  C_5  H_5  102.3(9)  4_655  1_555  12_555  
	C_2  C_5  H_5  108.7(17)  4_655  1_555  10_565  
	C_2  C_5  C_6  126.3(17)  4_655  1_555  1_555  
	C_2  C_5  H_5  110.6(17)  4_655  1_555  1_555  
	C_6  C_5  H_4  102.7(12)  14_565  1_555  1_555  
	C_6  C_5  H_4  105.8(15)  14_565  1_555  6_665  
	C_6  C_5  C_2  105.4(18)  14_565  1_555  12_555  
	C_6  C_5  H_5  138.4(6)  14_565  1_555  1_555  
	H_6  C_6  C_5  131.2(16)  1_555  1_555  12_555  
	H_4  C_6  H_6  147.8(19)  10_565  1_555  1_555  
	C_5  C_6  H_6  125.0(12)  10_565  1_555  1_555  
	C_4  C_6  H_6  171.6(13)  10_565  1_555  1_555  
	C_1  C_6  H_5  151.6(10)  12_555  1_555  12_555  
	C_1  C_6  C_5  117.6(7)  12_555  1_555  10_565  
	C_1  C_6  H_6  114.2(14)  12_555  1_555  1_555  
	C_1  C_6  C_5  112.3(17)  12_555  1_555  12_555  
	H_5  C_6  C_1  151.3(17)  4_655  1_555  1_555  
	C_4  C_6  H_6  158.4(9)  4_655  1_555  1_555  
	C_1  C_6  H_5  145.8(18)  14_565  1_555  4_655  
	C_1  C_6  C_5  115.5(8)  14_565  1_555  1_555  
	C_1  C_6  H_6  121.5(4)  14_565  1_555  1_555  
	C_5  C_6  C_1  113.7(6)  4_655  1_555  14_565  
	C_5  C_6  C_1  120.0(4)  4_655  1_555  1_555  
	C_5  C_6  H_6  119.7(4)  4_655  1_555  1_555  
	H_5  C_6  C_1  139.9(12)  1_555  1_555  14_565  
	H_5  C_6  C_1  146.4(6)  1_555  1_555  1_555  
	H_5  C_6  H_6  93.6(6)  1_555  1_555  1_555  
	C_4  C_6  H_5  100.4(17)  12_555  1_555  1_555  
	C_4  C_6  H_6  158.6(13)  12_555  1_555  1_555  
	C_1  C_6  H_5  141.4(17)  8_655  1_555  12_555  
	C_1  C_6  C_5  109.2(7)  8_655  1_555  10_565  
	C_1  C_6  H_6  117.4(13)  8_655  1_555  1_555  
	C_1  C_6  C_5  104.8(16)  8_655  1_555  12_555  
	H_4  C_6  C_1  96.4(8)  2_665  1_555  8_655  
	H_4  C_6  H_5  113.9(18)  2_665  1_555  1_555  
	H_4  C_6  C_1  101.1(6)  2_665  1_555  12_555  
	H_4  C_6  H_6  167.8(18)  2_665  1_555  12_555  
	H_4  C_6  H_6  144.5(16)  2_665  1_555  1_555  
	C_4  C_6  H_6  153.4(9)  2_665  1_555  1_555  
	H_4  C_6  C_1  94.8(8)  12_555  1_555  8_655  
	H_4  C_6  C_1  100.2(4)  12_555  1_555  12_555  
	H_4  C_6  H_6  165.9(16)  12_555  1_555  12_555  
	H_4  C_6  H_6  145.1(16)  12_555  1_555  1_555  
	C_4  C_6  H_6  149.5(3)  6_665  1_555  1_555  
	C_5  C_6  C_1  90.6(6)  14_565  1_555  8_655  
	C_5  C_6  H_5  100.5(18)  14_565  1_555  4_655  
	C_5  C_6  C_1  101.2(6)  14_565  1_555  12_555  
	C_5  C_6  H_6  138.6(5)  14_565  1_555  12_555  
	C_5  C_6  H_6  131.1(7)  14_565  1_555  1_555  
	C_5_2  C_1_1  C_6_1  121.7(13)  2_665  1_555  1_555  
	C_2_2  C_1_1  C_2_1  140.8(19)  14_565  1_555  1_555  
	C_3_2  C_1_1  C_6_1  148.3(19)  14_565  1_555  1_555  
	C_6_2  C_1_1  C_3_2  103.9(13)  14_565  1_555  14_565  
	C_6_2  C_1_1  C_2_1  102.4(18)  14_565  1_555  1_555  
	C_6_2  C_1_1  C_3_2  104.0(14)  2_665  1_555  14_565  
	C_6_2  C_1_1  C_2_1  102.4(17)  2_665  1_555  1_555  
	C_4_2  C_1_1  C_1_2  104.0(13)  14_565  1_555  14_565  
	C_4_2  C_1_1  C_6_1  155.2(15)  14_565  1_555  1_555  
	C_5_2  C_1_1  C_2_2  104.1(13)  14_565  1_555  14_565  
	C_5_2  C_1_1  C_6_1  111.9(13)  14_565  1_555  1_555  
	C_2_1  C_1_1  C_3_2  104.5(13)  4_655  1_555  14_565  
	C_2_1  C_1_1  C_1_2  124.5(18)  4_655  1_555  14_565  
	C_2_1  C_1_1  C_2_2  147.0(16)  4_655  1_555  14_565  
	C_2_1  C_1_1  C_6_1  105.9(11)  4_655  1_555  1_555  
	C_2_1  C_1_1  H_1_1  128.8(6)  4_655  1_555  1_555  
	C_2_2  C_1_1  C_2_1  156.3(13)  8_655  1_555  4_655  
	C_2_2  C_1_1  C_5_2  111.1(10)  8_655  1_555  14_565  
	C_2_2  C_1_1  C_5_2  100.5(11)  8_655  1_555  2_665  
	C_2_2  C_1_1  C_2_1  150.5(15)  8_655  1_555  1_555  
	C_4_2  C_1_1  C_2_2  118.8(10)  2_665  1_555  8_655  
	C_4_2  C_1_1  C_1_2  100.9(13)  2_665  1_555  14_565  
	C_4_2  C_1_1  C_2_2  109.8(13)  2_665  1_555  14_565  
	C_4_2  C_1_1  C_6_1  125.6(12)  2_665  1_555  1_555  
	C_6_1  C_1_1  C_2_2  124.8(8)  4_655  1_555  8_655  
	C_6_1  C_1_1  C_4_2  102.8(13)  4_655  1_555  14_565  
	C_6_1  C_1_1  C_3_2  143.7(13)  4_655  1_555  14_565  
	C_6_1  C_1_1  C_2_2  129.3(13)  4_655  1_555  14_565  
	C_6_1  C_1_1  H_1_1  138.2(9)  4_655  1_555  1_555  
	C_1_2  C_1_1  C_6_1  96.1(6)  8_655  1_555  4_655  
	C_1_2  C_1_1  C_4_2  116.5(9)  8_655  1_555  2_665  
	C_1_2  C_1_1  C_2_1  144.2(13)  8_655  1_555  4_655  
	C_1_2  C_1_1  C_5_2  101.7(11)  8_655  1_555  14_565  
	C_1_2  C_1_1  C_4_2  110.4(9)  8_655  1_555  14_565  
	C_1_2  C_1_1  C_2_1  166.0(18)  8_655  1_555  1_555  
	H_5_2  C_1_1  C_1_2  111.6(12)  14_565  1_555  8_655  
	H_5_2  C_1_1  C_2_2  123.5(10)  14_565  1_555  8_655  
	H_5_2  C_1_1  C_2_2  116.6(13)  14_565  1_555  14_565  
	H_5_2  C_1_1  C_6_1  108.0(13)  14_565  1_555  1_555  
	H_5_2  C_1_1  H_1_1  105.0(11)  14_565  1_555  1_555  
	C_4_2  C_1_1  C_1_2  101.0(7)  13_566  1_555  8_655  
	C_4_2  C_1_1  C_6_1  108.3(10)  13_566  1_555  4_655  
	C_4_2  C_1_1  C_6_1  155.1(11)  13_566  1_555  1_555  
	C_1_2  C_1_1  C_2_2  103.4(12)  2_665  1_555  8_655  
	C_1_2  C_1_1  C_3_2  113.9(13)  2_665  1_555  14_565  
	C_1_2  C_1_1  C_2_2  103.5(16)  2_665  1_555  14_565  
	C_1_2  C_1_1  H_1_1  106.9(9)  2_665  1_555  1_555  
	C_3_1  C_2_1  H_2_1  124.3(10)  4_655  1_555  1_555  
	C_4_2  C_2_1  C_3_1  149.1(19)  14_565  1_555  1_555  
	C_5_2  C_2_1  C_3_1  125.8(12)  2_665  1_555  1_555  
	H_2_1  C_2_1  C_1_1  138.5(11)  4_655  1_555  1_555  
	C_5_2  C_2_1  C_3_1  109.0(12)  14_565  1_555  1_555  
	C_4_2  C_2_1  C_3_1  104.5(15)  2_665  1_555  1_555  
	C_1_1  C_2_1  H_2_1  115.3(12)  4_655  1_555  1_555  
	C_4_2  C_2_1  C_3_1  144.4(14)  13_566  1_555  1_555  
	C_4_2  C_2_1  C_3_1  117.5(13)  16_666  1_555  1_555  
	C_4_1  C_3_1  C_2_1  126.0(5)  4_655  1_555  4_655  
	C_4_1  C_3_1  H_3_1  136.2(10)  4_655  1_555  1_555  
	C_5_1  C_4_1  H_4_1  106.6(17)  4_655  1_555  1_555  
	C_3_1  C_4_1  C_5_1  128.6(5)  1_555  1_555  4_655  
	C_3_1  C_4_1  C_5_1  121.2(13)  4_655  1_555  4_655  
	C_3_1  C_4_1  H_4_1  132.3(15)  4_655  1_555  1_555  
	H_4_1  C_4_1  C_3_1  101.8(18)  4_655  1_555  1_555  
	C_6_1  C_4_1  H_4_1  132.9(16)  4_655  1_555  4_655  
	C_6_1  C_4_1  C_3_1  103.2(6)  4_655  1_555  4_655  
	C_6_1  C_4_1  H_4_1  111.4(16)  4_655  1_555  1_555  
	C_4_1  C_5_1  H_5_1  130.0(7)  4_655  1_555  1_555  
	C_6_1  C_5_1  H_5_1  105.7(11)  4_655  1_555  1_555  
	C_1  C_5_1  C_6_1  104.7(15)  6_665  1_555  4_655  
	C_1  C_5_1  C_4_1  136.0(19)  6_665  1_555  1_555  
	C_1  C_5_1  C_6_1  103.9(18)  6_665  1_555  1_555  
	C_1  C_5_1  C_4_1  142.6(18)  6_665  1_555  4_655  
	C_1  C_5_1  C_6_1  117.2(17)  10_565  1_555  1_555  
	C_5_1  C_6_1  C_1_1  114.5(10)  4_655  1_555  1_555  
	C_5_1  C_6_1  H_6_1  123.4(7)  4_655  1_555  1_555  
	C_6_2  C_6_1  C_5_1  107.6(13)  14_565  1_555  1_555  
	C_6_2  C_6_1  C_5_1  107.6(12)  2_665  1_555  1_555  
	C_4_1  C_6_1  C_6_2  110.3(13)  4_655  1_555  2_665  
	C_4_1  C_6_1  C_6_2  110.4(14)  4_655  1_555  14_565  
	C_4_1  C_6_1  C_1_2  149.2(15)  4_655  1_555  14_565  
	C_4_1  C_6_1  H_6_1  147.0(5)  4_655  1_555  1_555  
	H_6  C_6_1  C_4_1  131.6(19)  2_665  1_555  4_655  
	H_6  C_6_1  C_6_2  113.1(18)  2_665  1_555  2_665  
	H_6  C_6_1  C_6_2  113.1(18)  2_665  1_555  14_565  
	H_6  C_6_1  C_5_1  114.4(17)  2_665  1_555  4_655  
	H_6_1  C_6_1  C_4_1  148.3(5)  12_555  1_555  4_655  
	H_6_1  C_6_1  C_6_2  100.3(9)  12_555  1_555  2_665  
	H_6_1  C_6_1  C_6_2  100.3(11)  12_555  1_555  14_565  
	H_6_1  C_6_1  C_5_1  130.0(5)  12_555  1_555  4_655  
	H_6_1  C_6_1  C_1_1  114.3(7)  12_555  1_555  1_555  
	H_6_1  C_6_1  C_5_1  125.5(6)  12_555  1_555  1_555  
	C_4_1  C_6_1  H_6_1  155.2(6)  1_555  1_555  12_555  
	C_4_1  C_6_1  H_6  137.3(19)  1_555  1_555  2_665  
	H_6_2  C_6_1  C_4_1  105.8(18)  14_565  1_555  4_655  
	C_1_2  C_6_1  C_5_1  152.3(15)  8_655  1_555  1_555  
	C_1_1  C_6_1  C_1_2  111.3(10)  4_655  1_555  8_655  
	C_1_1  C_6_1  H_6_1  139.3(6)  4_655  1_555  12_555  
	C_1_1  C_6_1  H_6_1  135.9(12)  4_655  1_555  1_555  
	H_6_2  C_6_1  C_1_1  111.8(13)  6_665  1_555  4_655  
	H_6_2  C_6_1  C_4_1  176.6(19)  6_665  1_555  4_655  
	H_6_2  C_6_1  C_5_1  140.1(16)  6_665  1_555  1_555  
	C_1_2  C_6_1  H_6_1  106.3(8)  2_665  1_555  12_555  
	C_1_2  C_6_1  H_6  112.6(18)  2_665  1_555  2_665  
	C_1_2  C_6_1  H_6_1  102.3(14)  2_665  1_555  1_555  
	H_6_1  C_6_1  C_1_2  102.7(6)  4_655  1_555  8_655  
	H_6_1  C_6_1  H_6  105.1(12)  4_655  1_555  2_665  
	H_6_1  C_6_1  H_6  100.0(16)  4_655  1_555  6_665  
	H_6_1  C_6_1  C_1_1  106.9(17)  4_655  1_555  1_555  
	H_6  C_6_1  C_1_2  106.5(15)  10_565  1_555  8_655  
	H_6  C_6_1  H_6_1  105.6(9)  10_565  1_555  12_555  
	H_6  C_6_1  C_1_1  117.1(15)  10_565  1_555  1_555  
	C_6_2  C_1_2  C_2_2  120.0(4)  4_655  1_555  1_555  
	C_6_2  C_1_2  H_1_2  120.0(4)  4_655  1_555  1_555  
	H_1_1  C_1_2  H_1_2  144.0(17)  14_565  1_555  1_555  
	C_6_1  C_1_2  H_1_2  92.4(8)  14_565  1_555  1_555  
	C_1_1  C_1_2  H_1_2  139.6(10)  14_565  1_555  1_555  
	C_1_1  C_1_2  H_1_2  136.3(19)  14_565  1_555  6_665  
	C_2_2  C_1_2  C_6_1  111.6(16)  6_665  1_555  14_565  
	C_2_2  C_1_2  C_6_2  148.9(10)  6_665  1_555  4_655  
	C_2_2  C_1_2  C_6_2  148.9(7)  6_665  1_555  1_555  
	H_6_1  C_1_2  C_6_2  134.4(18)  10_565  1_555  4_655  
	H_6_1  C_1_2  C_6_2  134.4(16)  10_565  1_555  1_555  
	C_5_2  C_1_2  C_2_2  108.5(7)  4_655  1_555  6_665  
	C_5_2  C_1_2  H_6_1  124.6(18)  4_655  1_555  14_565  
	C_5_2  C_1_2  H_1_2  162.3(6)  4_655  1_555  1_555  
	C_5_2  C_1_2  H_6_1  150.8(17)  1_555  1_555  10_565  
	C_5_2  C_1_2  C_2_2  120.2(9)  1_555  1_555  6_665  
	C_5_2  C_1_2  H_6_1  123.1(17)  1_555  1_555  14_565  
	H_1_1  C_1_2  C_5_2  129.2(13)  10_565  1_555  1_555  
	H_1_1  C_1_2  C_5_2  117.8(13)  10_565  1_555  4_655  
	H_1_1  C_1_2  C_1_1  102.9(19)  10_565  1_555  14_565  
	H_1_1  C_1_2  C_6_2  155.9(13)  10_565  1_555  4_655  
	H_1_1  C_1_2  C_6_2  155.9(12)  10_565  1_555  1_555  
	C_6_1  C_1_2  C_5_2  167.7(14)  10_565  1_555  1_555  
	C_6_1  C_1_2  C_5_2  158.6(16)  10_565  1_555  4_655  
	C_6_1  C_1_2  C_1_1  115.9(18)  10_565  1_555  14_565  
	C_6_1  C_1_2  C_6_2  153.2(14)  10_565  1_555  4_655  
	C_6_1  C_1_2  C_6_2  153.3(11)  10_565  1_555  1_555  
	C_6_2  C_1_2  C_5_2  148.9(11)  6_665  1_555  1_555  
	C_6_2  C_1_2  C_5_2  148.7(9)  6_665  1_555  4_655  
	C_6_2  C_1_2  C_1_1  151.3(17)  6_665  1_555  14_565  
	C_6_2  C_1_2  C_6_1  127.4(9)  6_665  1_555  14_565  
	C_6_2  C_1_2  H_1_1  118.1(19)  6_665  1_555  14_565  
	C_6_2  C_1_2  C_5_2  148.9(12)  8_655  1_555  1_555  
	C_6_2  C_1_2  C_5_2  148.7(9)  8_655  1_555  4_655  
	C_6_2  C_1_2  C_6_1  127.4(10)  8_655  1_555  14_565  
	C_1_1  C_1_2  C_5_2  151.2(11)  10_565  1_555  1_555  
	C_1_1  C_1_2  C_5_2  139.3(11)  10_565  1_555  4_655  
	C_1_1  C_1_2  C_6_1  106.5(17)  10_565  1_555  14_565  
	C_1_1  C_1_2  C_6_2  173.0(14)  10_565  1_555  4_655  
	C_1_1  C_1_2  C_6_2  173.0(13)  10_565  1_555  1_555  
	H_1_2  C_1_2  C_1_1  139.8(8)  10_565  1_555  10_565  
	H_1_2  C_1_2  C_6_2  105.8(2)  10_565  1_555  8_655  
	H_1_2  C_1_2  C_6_2  105.8(3)  10_565  1_555  6_665  
	H_1_2  C_1_2  C_6_1  118.1(9)  10_565  1_555  10_565  
	H_1_2  C_1_2  H_1_1  155.0(13)  10_565  1_555  10_565  
	H_1_2  C_1_2  H_6_1  104.5(19)  10_565  1_555  10_565  
	H_1_2  C_1_2  C_2_2  163.9(10)  10_565  1_555  6_665  
	H_1_2  C_1_2  C_1_1  102.0(18)  10_565  1_555  14_565  
	H_1_2  C_1_2  C_2_2  157.2(16)  10_565  1_555  1_555  
	C_6_1  C_1_2  C_1_1  150.4(11)  2_665  1_555  10_565  
	C_6_1  C_1_2  C_6_2  137.2(10)  2_665  1_555  8_655  
	C_6_1  C_1_2  C_6_2  137.2(8)  2_665  1_555  6_665  
	C_6_1  C_1_2  H_1_1  164.9(15)  2_665  1_555  10_565  
	C_6_1  C_1_2  H_6_1  101.5(17)  2_665  1_555  10_565  
	C_6_1  C_1_2  C_2_2  158.5(7)  2_665  1_555  6_665  
	C_6_1  C_1_2  H_1_1  104.6(18)  2_665  1_555  14_565  
	C_6_1  C_1_2  C_2_2  129.6(9)  2_665  1_555  1_555  
	C_6_1  C_1_2  H_1_2  100.8(8)  2_665  1_555  1_555  
	C_1_1  C_1_2  C_6_2  153.7(14)  2_665  1_555  8_655  
	C_1_1  C_1_2  C_6_2  153.8(11)  2_665  1_555  6_665  
	C_1_1  C_1_2  C_6_1  147.3(10)  2_665  1_555  10_565  
	C_1_1  C_1_2  H_1_1  153.9(12)  2_665  1_555  10_565  
	C_1_1  C_1_2  H_6_1  126.3(16)  2_665  1_555  10_565  
	C_1_1  C_1_2  C_2_2  143.6(8)  2_665  1_555  6_665  
	C_1_1  C_1_2  C_2_2  110.9(9)  2_665  1_555  1_555  
	C_1_1  C_1_2  H_1_2  126.1(8)  2_665  1_555  1_555  
	H_1_2  C_1_2  C_1_1  138.5(8)  4_655  1_555  10_565  
	H_1_2  C_1_2  C_6_2  104.1(8)  4_655  1_555  8_655  
	H_1_2  C_1_2  C_6_2  104.2(6)  4_655  1_555  6_665  
	H_1_2  C_1_2  C_6_1  117.3(10)  4_655  1_555  10_565  
	H_1_2  C_1_2  H_1_1  153.3(10)  4_655  1_555  10_565  
	H_1_2  C_1_2  C_2_2  162.2(7)  4_655  1_555  6_665  
	H_1_2  C_1_2  C_1_1  103.7(15)  4_655  1_555  14_565  
	H_1_2  C_1_2  C_2_2  158.1(14)  4_655  1_555  1_555  
	C_1_2  C_2_2  H_2_2  139.2(18)  1_555  1_555  6_665  
	H_5_2  C_2_2  H_2_2  147.4(15)  4_655  1_555  1_555  
	C_1_1  C_2_2  H_2_2  138.3(11)  14_565  1_555  1_555  
	C_1_2  C_2_2  C_1_1  113.2(13)  6_665  1_555  14_565  
	C_1_2  C_2_2  C_3_2  159.8(8)  6_665  1_555  1_555  
	C_3_2  C_2_2  C_1_1  167.2(16)  6_665  1_555  14_565  
	C_3_2  C_2_2  H_5_2  136.9(16)  6_665  1_555  4_655  
	C_3_2  C_2_2  C_1_2  121.2(18)  6_665  1_555  1_555  
	H_5_2  C_2_2  C_1_1  163.9(15)  8_655  1_555  14_565  
	H_5_2  C_2_2  C_3_2  125.8(14)  8_655  1_555  1_555  
	C_1_1  C_2_2  C_3_2  150.1(13)  10_565  1_555  1_555  
	C_3_2  C_2_2  C_1_1  128.9(9)  15_556  1_555  10_565  
	C_3_2  C_2_2  H_5_2  100.7(11)  15_556  1_555  8_655  
	C_3_2  C_2_2  C_1_2  133.5(7)  15_556  1_555  6_665  
	C_3_2  C_2_2  C_1_2  121.5(4)  15_556  1_555  1_555  
	C_3_2  C_2_2  H_2_2  109.7(3)  15_556  1_555  1_555  
	H_5_2  C_2_2  C_1_1  135.6(13)  3_656  1_555  10_565  
	H_5_2  C_2_2  C_3_2  97.1(6)  3_656  1_555  6_665  
	H_5_2  C_2_2  C_1_2  128.4(15)  3_656  1_555  6_665  
	H_5_2  C_2_2  C_1_2  109.0(10)  3_656  1_555  1_555  
	H_5_2  C_2_2  H_2_2  121.2(10)  3_656  1_555  1_555  
	C_3_2  C_2_2  C_1_1  156.3(16)  5_666  1_555  14_565  
	C_3_2  C_2_2  H_5_2  110.4(16)  5_666  1_555  4_655  
	C_3_2  C_2_2  C_1_2  125.6(14)  5_666  1_555  1_555  
	H_2_2  C_3_2  H_3_2  101.7(14)  6_665  1_555  1_555  
	C_4_2  C_3_2  H_2_2  136.0(16)  1_555  1_555  6_665  
	H_3_2  C_3_2  C_4_2  108.0(11)  15_556  1_555  1_555  
	H_3_2  C_3_2  C_2_2  127.5(4)  15_556  1_555  1_555  
	H_3_2  C_3_2  H_2_2  116.0(17)  15_556  1_555  6_665  
	C_1_1  C_3_2  H_3_2  162.0(17)  14_565  1_555  15_556  
	C_1_1  C_3_2  H_3_2  140.7(10)  14_565  1_555  1_555  
	C_5_2  C_3_2  H_3_2  139.1(16)  4_655  1_555  15_556  
	C_5_2  C_3_2  H_2_2  103.2(12)  4_655  1_555  6_665  
	C_5_2  C_3_2  H_3_2  153.9(4)  4_655  1_555  1_555  
	C_4_2  C_3_2  C_1_1  110.9(11)  15_556  1_555  14_565  
	C_4_2  C_3_2  C_2_2  134.5(3)  15_556  1_555  1_555  
	C_4_2  C_3_2  H_2_2  157.1(12)  15_556  1_555  6_665  
	C_4_2  C_3_2  H_3_2  94.1(4)  15_556  1_555  1_555  
	H_2_2  C_3_2  C_4_2  147.7(5)  1_555  1_555  15_556  
	H_2_2  C_3_2  C_5_2  112.4(7)  1_555  1_555  4_655  
	H_2_2  C_3_2  H_3_2  103.3(12)  1_555  1_555  15_556  
	H_2_2  C_3_2  C_4_2  146.4(6)  1_555  1_555  1_555  
	H_2_2  C_3_2  H_3_2  93.6(6)  1_555  1_555  1_555  
	C_2_2  C_3_2  C_4_2  135.3(6)  6_665  1_555  15_556  
	C_2_2  C_3_2  C_5_2  101.8(7)  6_665  1_555  4_655  
	C_2_2  C_3_2  H_3_2  109.3(4)  6_665  1_555  15_556  
	C_2_2  C_3_2  C_4_2  134.9(3)  6_665  1_555  1_555  
	C_2_2  C_3_2  H_3_2  104.1(3)  6_665  1_555  1_555  
	H_1_1  C_3_2  H_2_2  106.5(13)  13_566  1_555  1_555  
	H_1_1  C_3_2  C_2_2  111.2(12)  13_566  1_555  1_555  
	H_1_1  C_3_2  H_2_2  122.5(19)  13_566  1_555  6_665  
	C_5_2  C_3_2  C_2_2  105.5(3)  1_555  1_555  6_665  
	C_5_2  C_3_2  H_2_2  116.4(6)  1_555  1_555  1_555  
	C_5_2  C_3_2  H_3_2  135.1(15)  1_555  1_555  15_556  
	C_5_2  C_3_2  H_2_2  107.3(15)  1_555  1_555  6_665  
	C_2_2  C_3_2  C_5_2  102.0(7)  15_556  1_555  1_555  
	C_2_2  C_3_2  H_2_2  91.9(7)  15_556  1_555  1_555  
	C_2_2  C_3_2  C_5_2  103.7(9)  15_556  1_555  4_655  
	C_2_2  C_3_2  C_1_1  143.2(10)  15_556  1_555  14_565  
	C_2_2  C_3_2  C_4_2  96.3(8)  15_556  1_555  1_555  
	C_2_2  C_3_2  H_2_2  108.0(18)  15_556  1_555  6_665  
	C_5_2  C_3_2  C_2_2  116.9(8)  3_656  1_555  6_665  
	C_5_2  C_3_2  H_2_2  129.7(5)  3_656  1_555  1_555  
	C_5_2  C_3_2  C_1_1  110.8(13)  3_656  1_555  14_565  
	C_5_2  C_3_2  C_2_2  117.3(5)  3_656  1_555  1_555  
	C_5_2  C_3_2  H_2_2  139.1(13)  3_656  1_555  6_665  
	C_5_2  C_3_2  H_3_2  102.4(7)  3_656  1_555  1_555  
	H_2_2  C_3_2  C_5_2  111.7(10)  5_666  1_555  1_555  
	H_2_2  C_3_2  C_5_2  113.8(11)  5_666  1_555  4_655  
	H_2_2  C_3_2  C_1_1  154.6(11)  5_666  1_555  14_565  
	H_2_2  C_3_2  C_4_2  101.6(12)  5_666  1_555  1_555  
	H_2_2  C_3_2  C_2_2  103.7(12)  5_666  1_555  1_555  
	C_4_2  C_3_2  H_2_2  103.3(11)  4_655  1_555  5_666  
	C_4_2  C_3_2  C_2_2  96.4(5)  4_655  1_555  15_556  
	C_4_2  C_3_2  C_2_2  125.7(5)  4_655  1_555  6_665  
	C_4_2  C_3_2  H_2_2  137.4(8)  4_655  1_555  1_555  
	C_4_2  C_3_2  H_3_2  115.5(12)  4_655  1_555  15_556  
	C_4_2  C_3_2  C_2_2  111.0(6)  4_655  1_555  1_555  
	C_4_2  C_3_2  H_3_2  129.0(6)  4_655  1_555  1_555  
	H_1_1  C_3_2  C_4_2  132.3(10)  10_565  1_555  4_655  
	H_1_1  C_3_2  C_5_2  116.6(16)  10_565  1_555  3_656  
	H_1_1  C_3_2  C_5_2  112.7(13)  10_565  1_555  1_555  
	H_1_1  C_3_2  C_4_2  134.5(13)  10_565  1_555  15_556  
	H_1_1  C_3_2  C_5_2  109.1(16)  10_565  1_555  4_655  
	H_1_1  C_3_2  H_3_2  101.1(12)  10_565  1_555  15_556  
	H_1_1  C_3_2  C_4_2  141.4(14)  10_565  1_555  1_555  
	H_3_2  C_3_2  C_4_2  158.3(7)  6_665  1_555  4_655  
	H_3_2  C_3_2  C_5_2  113.7(8)  6_665  1_555  3_656  
	H_3_2  C_3_2  C_5_2  146.7(17)  6_665  1_555  1_555  
	H_3_2  C_3_2  C_4_2  123.7(4)  6_665  1_555  15_556  
	H_3_2  C_3_2  C_1_1  120.3(15)  6_665  1_555  14_565  
	H_3_2  C_3_2  C_4_2  161.3(7)  6_665  1_555  1_555  
	C_5_2  C_3_2  H_3_2  121.1(6)  15_556  1_555  6_665  
	C_5_2  C_3_2  H_1_1  119.5(14)  15_556  1_555  10_565  
	C_5_2  C_3_2  C_2_2  118.6(5)  15_556  1_555  6_665  
	C_5_2  C_3_2  H_2_2  132.3(4)  15_556  1_555  1_555  
	C_5_2  C_3_2  C_1_1  102.7(11)  15_556  1_555  14_565  
	C_5_2  C_3_2  C_2_2  116.0(4)  15_556  1_555  1_555  
	C_5_2  C_3_2  H_2_2  138.7(12)  15_556  1_555  6_665  
	C_5_2  C_3_2  H_3_2  109.0(6)  15_556  1_555  1_555  
	C_4_2  C_3_2  H_3_2  139.7(5)  3_656  1_555  6_665  
	C_4_2  C_3_2  H_1_1  134.4(11)  3_656  1_555  10_565  
	C_4_2  C_3_2  C_2_2  131.3(3)  3_656  1_555  6_665  
	C_4_2  C_3_2  H_2_2  145.5(8)  3_656  1_555  1_555  
	C_4_2  C_3_2  C_2_2  122.9(7)  3_656  1_555  1_555  
	C_4_2  C_3_2  H_2_2  144.7(19)  3_656  1_555  6_665  
	C_4_2  C_3_2  H_3_2  112.7(7)  3_656  1_555  1_555  
	C_2_2  C_3_2  C_4_2  90.1(5)  5_666  1_555  3_656  
	C_2_2  C_3_2  C_4_2  110.2(6)  5_666  1_555  4_655  
	C_2_2  C_3_2  C_5_2  111.2(7)  5_666  1_555  1_555  
	C_2_2  C_3_2  C_5_2  111.8(10)  5_666  1_555  4_655  
	C_2_2  C_3_2  C_1_1  138.6(11)  5_666  1_555  14_565  
	C_2_2  C_3_2  C_4_2  111.5(8)  5_666  1_555  1_555  
	H_3_2  C_3_2  C_4_2  128.6(10)  5_666  1_555  3_656  
	H_3_2  C_3_2  C_5_2  110.6(9)  5_666  1_555  15_556  
	H_3_2  C_3_2  C_4_2  149.9(9)  5_666  1_555  4_655  
	H_3_2  C_3_2  C_5_2  102.8(10)  5_666  1_555  3_656  
	H_3_2  C_3_2  C_5_2  145.8(16)  5_666  1_555  1_555  
	H_3_2  C_3_2  C_4_2  111.9(11)  5_666  1_555  15_556  
	H_3_2  C_3_2  C_1_1  131.4(16)  5_666  1_555  14_565  
	H_3_2  C_3_2  C_4_2  150.3(11)  5_666  1_555  1_555  
	H_4_2  C_4_2  C_5_2  142.7(15)  1_555  1_555  4_655  
	H_4_2  C_4_2  C_5_2  143.1(15)  15_556  1_555  4_655  
	C_3_2  C_4_2  H_4_2  119.6(5)  1_555  1_555  15_556  
	C_5_2  C_4_2  H_4_2  120.3(4)  1_555  1_555  15_556  
	C_2_1  C_4_2  H_4_2  100.9(8)  14_565  1_555  1_555  
	C_1_1  C_4_2  H_4_2  136.6(16)  14_565  1_555  4_655  
	C_1_1  C_4_2  H_4_2  144.4(8)  14_565  1_555  1_555  
	H_2_1  C_4_2  C_3_2  146.4(19)  2_665  1_555  1_555  
	C_3_2  C_4_2  H_2_1  144.0(16)  15_556  1_555  2_665  
	C_3_2  C_4_2  C_1_1  114.2(9)  15_556  1_555  14_565  
	C_3_2  C_4_2  H_4_2  107.5(18)  15_556  1_555  3_656  
	C_3_2  C_4_2  H_4_2  108.8(15)  15_556  1_555  4_655  
	C_3_2  C_4_2  C_2_1  144.6(18)  15_556  1_555  14_565  
	C_3_2  C_4_2  C_5_2  134.1(5)  15_556  1_555  1_555  
	C_3_2  C_4_2  C_5_2  123.9(11)  15_556  1_555  4_655  
	C_2_1  C_4_2  C_3_2  173.9(13)  2_665  1_555  15_556  
	C_2_1  C_4_2  C_3_2  125.5(11)  2_665  1_555  1_555  
	C_2_1  C_4_2  H_4_2  92.0(8)  2_665  1_555  1_555  
	C_5_2  C_4_2  C_2_1  129.6(17)  3_656  1_555  2_665  
	C_5_2  C_4_2  C_1_1  141.1(10)  3_656  1_555  14_565  
	C_5_2  C_4_2  C_3_2  102.4(10)  3_656  1_555  1_555  
	H_2_1  C_4_2  C_2_1  115.4(14)  13_566  1_555  2_665  
	H_2_1  C_4_2  C_1_1  159.9(19)  13_566  1_555  14_565  
	H_2_1  C_4_2  C_2_1  124.6(16)  13_566  1_555  14_565  
	H_2_1  C_4_2  C_5_2  128.1(19)  13_566  1_555  1_555  
	H_2_1  C_4_2  C_3_2  107.0(19)  13_566  1_555  1_555  
	C_5_2  C_4_2  C_2_1  114.7(12)  15_556  1_555  2_665  
	C_5_2  C_4_2  C_1_1  141.7(9)  15_556  1_555  14_565  
	C_5_2  C_4_2  C_2_1  146.7(17)  15_556  1_555  14_565  
	C_5_2  C_4_2  C_3_2  116.5(7)  15_556  1_555  1_555  
	H_2_1  C_4_2  C_1_1  159.7(14)  16_666  1_555  14_565  
	H_2_1  C_4_2  C_2_1  115.0(14)  16_666  1_555  14_565  
	H_2_1  C_4_2  C_3_2  136.8(15)  16_666  1_555  1_555  
	C_1_1  C_4_2  C_5_2  96.8(7)  2_665  1_555  15_556  
	C_1_1  C_4_2  H_2_1  128.4(19)  2_665  1_555  13_566  
	C_1_1  C_4_2  C_5_2  110.2(11)  2_665  1_555  3_656  
	C_1_1  C_4_2  C_3_2  155.2(10)  2_665  1_555  15_556  
	C_1_1  C_4_2  C_3_2  124.6(7)  2_665  1_555  1_555  
	C_1_1  C_4_2  H_4_2  112.3(14)  2_665  1_555  15_556  
	C_1_1  C_4_2  H_4_2  111.4(8)  2_665  1_555  1_555  
	C_3_2  C_4_2  C_1_1  100.5(11)  4_655  1_555  14_565  
	C_2_1  C_4_2  C_3_2  91.6(9)  13_566  1_555  4_655  
	C_2_1  C_4_2  C_1_1  127.9(12)  13_566  1_555  2_665  
	C_2_1  C_4_2  C_1_1  165.5(14)  13_566  1_555  14_565  
	C_2_1  C_4_2  C_5_2  118.9(11)  13_566  1_555  1_555  
	C_2_1  C_4_2  C_3_2  104.1(10)  13_566  1_555  1_555  
	C_2_1  C_4_2  C_5_2  133.3(14)  13_566  1_555  4_655  
	C_1_1  C_4_2  C_3_2  101.9(8)  13_566  1_555  4_655  
	C_1_1  C_4_2  C_2_1  149.9(11)  13_566  1_555  2_665  
	C_1_1  C_4_2  H_2_1  121.2(13)  13_566  1_555  2_665  
	C_1_1  C_4_2  C_2_1  168.4(12)  13_566  1_555  14_565  
	C_1_1  C_4_2  C_5_2  116.4(8)  13_566  1_555  1_555  
	C_1_1  C_4_2  C_5_2  119.9(11)  13_566  1_555  4_655  
	C_2_1  C_4_2  C_1_1  107.4(10)  16_666  1_555  2_665  
	C_2_1  C_4_2  C_1_1  170.3(14)  16_666  1_555  14_565  
	C_2_1  C_4_2  C_5_2  100.5(10)  16_666  1_555  1_555  
	C_2_1  C_4_2  C_3_2  123.8(9)  16_666  1_555  1_555  
	C_2_1  C_4_2  C_5_2  118.7(18)  16_666  1_555  4_655  
	C_3_2  C_4_2  C_1_1  129.2(14)  3_656  1_555  14_565  
	C_3_2  C_4_2  C_2_1  111.9(16)  3_656  1_555  14_565  
	C_6_2  C_5_2  H_5_2  119.9(14)  4_655  1_555  1_555  
	C_4_2  C_5_2  C_6_2  120.1(14)  1_555  1_555  4_655  
	C_2_1  C_5_2  C_6_2  112.5(9)  2_665  1_555  1_555  
	C_2_1  C_5_2  C_6_2  112.5(9)  2_665  1_555  4_655  
	H_5_2  C_5_2  C_1_1  133.5(8)  4_655  1_555  2_665  
	H_5_2  C_5_2  C_4_2  103.3(15)  4_655  1_555  4_655  
	C_2_1  C_5_2  C_6_2  102.4(8)  14_565  1_555  1_555  
	C_2_1  C_5_2  C_6_2  102.4(11)  14_565  1_555  4_655  
	C_2_1  C_5_2  H_5_2  107.4(13)  14_565  1_555  1_555  
	C_3_2  C_5_2  H_5_2  152.0(6)  4_655  1_555  4_655  
	C_3_2  C_5_2  C_6_2  118.5(16)  4_655  1_555  4_655  
	C_1_1  C_5_2  C_3_2  153.8(17)  14_565  1_555  4_655  
	C_1_1  C_5_2  H_5_2  145.8(7)  14_565  1_555  1_555  
	C_1_2  C_5_2  C_1_1  101.7(13)  4_655  1_555  14_565  
	C_1_2  C_5_2  C_2_1  122.8(10)  4_655  1_555  14_565  
	C_1_2  C_5_2  H_5_2  131.6(7)  4_655  1_555  4_655  
	C_1_2  C_5_2  C_2_1  105.6(12)  4_655  1_555  2_665  
	C_1_2  C_5_2  C_4_2  161.6(18)  4_655  1_555  1_555  
	C_4_2  C_5_2  C_1_2  125.1(13)  3_656  1_555  4_655  
	C_4_2  C_5_2  C_1_1  131.6(18)  3_656  1_555  14_565  
	C_4_2  C_5_2  C_2_1  106.9(14)  3_656  1_555  14_565  
	C_4_2  C_5_2  H_5_2  93.6(7)  3_656  1_555  4_655  
	C_4_2  C_5_2  C_2_1  100.6(10)  3_656  1_555  2_665  
	C_4_2  C_5_2  C_1_1  120.3(12)  3_656  1_555  2_665  
	C_4_2  C_5_2  C_6_2  146.6(9)  3_656  1_555  1_555  
	C_4_2  C_5_2  C_6_2  146.6(9)  3_656  1_555  4_655  
	C_4_2  C_5_2  C_1_2  147.7(12)  15_556  1_555  4_655  
	C_4_2  C_5_2  C_1_1  94.5(7)  15_556  1_555  14_565  
	C_4_2  C_5_2  C_3_2  100.6(13)  15_556  1_555  4_655  
	C_4_2  C_5_2  C_2_1  105.5(14)  15_556  1_555  2_665  
	C_4_2  C_5_2  C_1_1  152.2(18)  15_556  1_555  2_665  
	C_4_2  C_5_2  C_6_2  128.5(2)  15_556  1_555  1_555  
	C_4_2  C_5_2  C_6_2  128.6(11)  15_556  1_555  4_655  
	C_4_2  C_5_2  H_5_2  103.6(3)  15_556  1_555  1_555  
	C_1_2  C_5_2  C_4_2  102.9(2)  1_555  1_555  15_556  
	C_1_2  C_5_2  C_4_2  136.1(9)  1_555  1_555  3_656  
	C_1_2  C_5_2  C_2_1  113.5(12)  1_555  1_555  2_665  
	C_1_2  C_5_2  C_1_1  102.4(14)  1_555  1_555  2_665  
	C_3_2  C_5_2  C_1_2  132.0(18)  1_555  1_555  4_655  
	C_3_2  C_5_2  C_1_1  139.3(15)  1_555  1_555  2_665  
	H_5_2  C_5_2  C_3_2  103.1(11)  15_556  1_555  1_555  
	H_5_2  C_5_2  C_1_2  135.1(10)  15_556  1_555  1_555  
	H_5_2  C_5_2  C_1_2  107.5(8)  15_556  1_555  4_655  
	H_5_2  C_5_2  C_1_1  147.4(11)  15_556  1_555  14_565  
	H_5_2  C_5_2  C_2_1  123.4(7)  15_556  1_555  14_565  
	H_5_2  C_5_2  C_2_1  109.7(9)  15_556  1_555  2_665  
	H_5_2  C_5_2  C_1_1  112.9(12)  15_556  1_555  2_665  
	H_5_2  C_5_2  C_6_2  133.5(4)  15_556  1_555  1_555  
	H_5_2  C_5_2  C_6_2  133.4(7)  15_556  1_555  4_655  
	C_3_2  C_5_2  C_1_2  143.9(15)  3_656  1_555  1_555  
	C_3_2  C_5_2  C_1_1  161.4(17)  3_656  1_555  14_565  
	C_3_2  C_5_2  C_2_1  125.7(16)  3_656  1_555  14_565  
	C_3_2  C_5_2  H_5_2  123.0(6)  3_656  1_555  4_655  
	C_3_2  C_5_2  C_2_1  102.6(12)  3_656  1_555  2_665  
	C_3_2  C_5_2  C_6_2  131.0(18)  3_656  1_555  1_555  
	C_3_2  C_5_2  C_6_2  131.0(14)  3_656  1_555  4_655  
	H_5_2  C_5_2  C_1_2  137.8(7)  3_656  1_555  4_655  
	H_5_2  C_5_2  C_3_2  110.1(13)  3_656  1_555  4_655  
	H_5_2  C_5_2  C_2_1  116.6(10)  3_656  1_555  2_665  
	H_5_2  C_5_2  C_1_1  166.3(12)  3_656  1_555  2_665  
	H_5_2  C_5_2  C_6_2  114.5(12)  3_656  1_555  1_555  
	H_5_2  C_5_2  C_6_2  114.6(10)  3_656  1_555  4_655  
	C_3_2  C_5_2  C_1_2  138.9(18)  15_556  1_555  4_655  
	C_3_2  C_5_2  C_2_1  113.0(17)  15_556  1_555  2_665  
	C_3_2  C_5_2  C_1_1  165.9(19)  15_556  1_555  2_665  
	C_3_2  C_5_2  C_6_2  106.8(3)  15_556  1_555  1_555  
	C_3_2  C_5_2  C_6_2  106.9(13)  15_556  1_555  4_655  
	C_3_2  C_5_2  H_5_2  126.8(5)  15_556  1_555  1_555  
	C_5_2  C_6_2  H_6_2  144.6(12)  4_655  1_555  1_555  
	C_1_2  C_6_2  C_5_2  119.9(19)  4_655  1_555  4_655  
	C_1_2  C_6_2  H_6_2  120.0(8)  4_655  1_555  4_655  
	C_1_1  C_6_2  H_6_2  143.3(7)  14_565  1_555  1_555  
	C_1_1  C_6_2  C_1_2  146.6(14)  2_665  1_555  1_555  
	C_1_1  C_6_2  H_6_2  143.3(8)  2_665  1_555  4_655  
	C_6_1  C_6_2  C_1_2  122.0(12)  14_565  1_555  4_655  
	C_6_1  C_6_2  C_5_2  108.6(8)  14_565  1_555  1_555  
	C_6_1  C_6_2  H_6_2  104.2(11)  14_565  1_555  1_555  
	C_6_1  C_6_2  C_1_2  122.1(13)  2_665  1_555  1_555  
	C_6_1  C_6_2  C_5_2  108.5(11)  2_665  1_555  4_655  
	C_6_1  C_6_2  H_6_2  104.2(11)  2_665  1_555  4_655  
	C_1_2  C_6_2  C_6_1  126.2(12)  6_665  1_555  2_665  
	C_1_2  C_6_2  C_1_1  160.3(10)  6_665  1_555  2_665  
	C_1_2  C_6_2  C_5_2  129.2(4)  6_665  1_555  1_555  
	C_1_2  C_6_2  C_5_2  105.5(9)  6_665  1_555  4_655  
	C_1_2  C_6_2  H_6_2  109.5(4)  6_665  1_555  1_555  
	C_1_2  C_6_2  C_6_1  126.1(11)  10_565  1_555  14_565  
	C_1_2  C_6_2  C_1_1  160.2(15)  10_565  1_555  14_565  
	C_1_2  C_6_2  C_5_2  105.4(17)  10_565  1_555  1_555  
	C_1_2  C_6_2  C_5_2  129.1(15)  10_565  1_555  4_655  
	C_1_2  C_6_2  H_6_2  109.5(12)  10_565  1_555  4_655  
	H_6_2  C_6_2  C_1_2  106.5(3)  8_655  1_555  10_565  
	H_6_2  C_6_2  C_6_1  119.0(11)  8_655  1_555  2_665  
	H_6_2  C_6_2  C_1_1  160.1(9)  8_655  1_555  2_665  
	H_6_2  C_6_2  C_1_2  119.8(7)  8_655  1_555  4_655  
	H_6_2  C_6_2  C_5_2  140.9(14)  8_655  1_555  1_555  
	H_6_2  C_6_2  C_5_2  117.5(14)  8_655  1_555  4_655  
	H_6_2  C_6_2  C_1_2  106.5(3)  12_555  1_555  6_665  
	H_6_2  C_6_2  C_6_1  119.0(10)  12_555  1_555  14_565  
	H_6_2  C_6_2  C_1_1  160.1(9)  12_555  1_555  14_565  
	H_6_2  C_6_2  C_1_2  119.8(7)  12_555  1_555  1_555  
	H_6_2  C_6_2  C_5_2  117.4(6)  12_555  1_555  1_555  
	H_6_2  C_6_2  C_5_2  140.8(9)  12_555  1_555  4_655  
	C_6_3  C_1_3  H_1_3  131.9(15)  23_556  1_555  14_565  
	H_1_3  C_1_3  C_6_3  126.1(7)  1_555  1_555  4_555  
	H_1_3  C_1_3  C_6_3  115.5(15)  1_555  1_555  23_556  
	C_2_3  C_1_3  C_6_3  150.2(19)  21_556  1_555  21_556  
	C_2_3  C_1_3  H_1_3  111.9(14)  21_556  1_555  1_555  
	C_2_3  C_1_3  C_6_3  110.6(12)  1_555  1_555  4_555  
	C_2_3  C_1_3  H_1_3  134.7(15)  1_555  1_555  14_565  
	C_2_3  C_1_3  C_6_3  136.7(11)  14_565  1_555  1_555  
	C_2_3  C_1_3  H_1_3  101.1(16)  14_565  1_555  1_555  
	C_2_3  C_1_3  C_6_3  132.1(18)  14_565  1_555  4_555  
	C_5_3  C_1_3  C_6_3  131.6(12)  23_556  1_555  1_555  
	H_1_3  C_1_3  H_6_3  116.3(15)  25_456  1_555  4_555  
	C_2_3  C_1_3  C_5_3  122.4(18)  25_456  1_555  23_556  
	C_2_3  C_1_3  H_1_3  110.3(12)  25_456  1_555  1_555  
	C_5_3  C_1_3  C_2_3  127.7(17)  21_556  1_555  21_556  
	C_6_3  C_1_3  C_2_3  121.8(19)  2_565  1_555  25_456  
	C_6_3  C_1_3  C_5_3  106.3(19)  2_565  1_555  23_556  
	H_1_3  C_1_3  C_5_3  140.9(16)  2_565  1_555  23_556  
	H_1_3  C_1_3  C_2_3  154.9(16)  2_565  1_555  1_555  
	H_6_3  C_1_3  C_6_3  115.6(14)  23_556  1_555  2_565  
	H_6_3  C_1_3  H_1_3  145.3(15)  23_556  1_555  1_555  
	C_3_3  C_1_3  H_6_3  115.1(16)  21_556  1_555  23_556  
	C_3_3  C_1_3  C_6_3  125.2(13)  21_556  1_555  2_565  
	C_3_3  C_1_3  C_2_3  131.6(12)  21_556  1_555  14_565  
	C_3_3  C_1_3  C_2_3  119.5(19)  21_556  1_555  1_555  
	H_1_3  C_1_3  C_6_3  97.1(8)  21_556  1_555  2_565  
	H_1_3  C_1_3  C_5_3  135.2(18)  21_556  1_555  23_556  
	H_1_3  C_1_3  C_5_3  118.3(14)  4_555  1_555  21_556  
	H_1_3  C_1_3  C_5_3  136.8(19)  4_555  1_555  23_556  
	H_1_3  C_1_3  C_2_3  126.2(9)  4_555  1_555  14_565  
	H_1_3  C_1_3  C_2_3  145.1(11)  4_555  1_555  1_555  
	H_1_3  C_1_3  C_6_3  120.5(17)  4_555  1_555  21_556  
	H_1_3  C_1_3  C_6_3  144.0(19)  4_555  1_555  23_556  
	H_1_3  C_1_3  C_3_3  174.1(13)  27_456  1_555  21_556  
	H_1_3  C_1_3  C_5_3  110.1(19)  27_456  1_555  23_556  
	H_1_3  C_1_3  C_6_3  122.2(18)  27_456  1_555  4_555  
	C_6_3  C_1_3  C_3_3  125.8(12)  14_565  1_555  21_556  
	C_6_3  C_1_3  H_6_3  118.8(12)  14_565  1_555  23_556  
	C_6_3  C_1_3  C_2_3  108.0(16)  14_565  1_555  25_456  
	C_6_3  C_1_3  C_2_3  126.7(13)  14_565  1_555  21_556  
	H_6_3  C_1_3  H_1_3  130.9(18)  2_565  1_555  21_556  
	C_2_3  C_1_3  H_1_3  107.1(14)  23_556  1_555  21_556  
	C_2_3  C_1_3  C_5_3  101.1(12)  23_556  1_555  23_556  
	C_2_3  C_1_3  C_6_3  120.5(13)  23_556  1_555  1_555  
	C_4_3  C_1_3  C_6_3  111.5(10)  21_556  1_555  14_565  
	C_4_3  C_1_3  H_1_3  132.8(11)  21_556  1_555  27_456  
	C_4_3  C_1_3  H_1_3  107.7(13)  21_556  1_555  4_555  
	C_4_3  C_1_3  H_1_3  160.8(10)  21_556  1_555  21_556  
	C_4_3  C_1_3  H_1_3  108.3(13)  21_556  1_555  2_565  
	C_4_3  C_1_3  C_6_3  101.3(11)  21_556  1_555  2_565  
	C_4_3  C_1_3  C_6_3  116.8(17)  21_556  1_555  1_555  
	C_4_3  C_1_3  C_6_3  103.4(18)  21_556  1_555  4_555  
	C_5_3  C_1_3  C_4_3  112.7(16)  4_555  1_555  21_556  
	C_5_3  C_1_3  C_2_3  155.2(15)  4_555  1_555  23_556  
	C_5_3  C_1_3  C_6_3  134.8(13)  4_555  1_555  14_565  
	C_5_3  C_1_3  H_1_3  100.3(19)  4_555  1_555  27_456  
	C_5_3  C_1_3  H_1_3  114.1(18)  4_555  1_555  4_555  
	C_5_3  C_1_3  C_6_3  146.0(17)  4_555  1_555  2_565  
	C_5_3  C_1_3  C_6_3  105.9(12)  4_555  1_555  21_556  
	C_5_3  C_1_3  H_1_3  158.5(6)  4_555  1_555  1_555  
	H_6_3  C_1_3  C_5_3  103.7(10)  21_556  1_555  4_555  
	H_6_3  C_1_3  C_4_3  108.6(19)  21_556  1_555  21_556  
	H_6_3  C_1_3  H_1_3  109.9(19)  21_556  1_555  4_555  
	H_6_3  C_1_3  C_3_3  147.2(19)  21_556  1_555  21_556  
	H_6_3  C_1_3  C_6_3  132.2(16)  21_556  1_555  1_555  
	H_6_3  C_1_3  C_2_3  150.6(19)  21_556  1_555  21_556  
	H_6_3  C_1_3  C_6_3  135.7(10)  21_556  1_555  4_555  
	H_6_3  C_1_3  C_4_3  103.1(14)  1_555  1_555  21_556  
	H_6_3  C_1_3  C_2_3  100.9(17)  1_555  1_555  23_556  
	H_6_3  C_1_3  C_5_3  143.3(13)  1_555  1_555  21_556  
	H_6_3  C_1_3  C_5_3  130.4(11)  1_555  1_555  23_556  
	H_6_3  C_1_3  C_2_3  159.6(6)  1_555  1_555  14_565  
	H_6_3  C_1_3  C_2_3  146.4(6)  1_555  1_555  1_555  
	H_6_3  C_1_3  H_1_3  93.6(6)  1_555  1_555  1_555  
	H_6_3  C_1_3  C_6_3  150.9(16)  1_555  1_555  23_556  
	C_4_3  C_1_3  H_6_3  113.4(13)  23_556  1_555  1_555  
	C_4_3  C_1_3  C_5_3  135.1(17)  23_556  1_555  4_555  
	C_4_3  C_1_3  H_1_3  112.9(7)  23_556  1_555  27_456  
	C_4_3  C_1_3  H_1_3  107.3(16)  23_556  1_555  2_565  
	C_4_3  C_1_3  C_6_3  134.2(13)  23_556  1_555  1_555  
	C_4_3  C_1_3  C_6_3  124.9(16)  23_556  1_555  4_555  
	C_6_3  C_1_3  C_4_3  146.3(14)  27_456  1_555  23_556  
	C_6_3  C_1_3  C_4_3  155.7(15)  27_456  1_555  21_556  
	C_6_3  C_1_3  C_3_3  122.2(9)  27_456  1_555  21_556  
	C_6_3  C_1_3  C_5_3  150.1(18)  27_456  1_555  21_556  
	C_6_3  C_1_3  C_5_3  171.7(19)  27_456  1_555  23_556  
	C_6_3  C_1_3  C_2_3  104.7(11)  27_456  1_555  14_565  
	C_6_3  C_1_3  H_6_3  113.3(18)  27_456  1_555  4_555  
	C_6_3  C_1_3  C_2_3  107.5(12)  27_456  1_555  1_555  
	C_6_3  C_1_3  H_1_3  108.5(11)  27_456  1_555  1_555  
	C_6_3  C_1_3  H_1_3  117.6(13)  27_456  1_555  14_565  
	H_1_3  C_1_3  C_4_3  124.9(14)  23_556  1_555  23_556  
	H_1_3  C_1_3  C_4_3  147.7(17)  23_556  1_555  21_556  
	H_1_3  C_1_3  C_3_3  164.8(17)  23_556  1_555  21_556  
	H_1_3  C_1_3  C_2_3  105.7(10)  23_556  1_555  25_456  
	H_1_3  C_1_3  C_2_3  123.5(14)  23_556  1_555  21_556  
	H_1_3  C_1_3  C_6_3  108.7(12)  23_556  1_555  4_555  
	C_2_3  C_1_3  C_5_3  141.6(14)  27_456  1_555  4_555  
	C_2_3  C_1_3  C_4_3  102.9(10)  27_456  1_555  21_556  
	C_2_3  C_1_3  H_1_3  96.3(8)  27_456  1_555  21_556  
	C_2_3  C_1_3  C_3_3  116.4(19)  27_456  1_555  21_556  
	C_2_3  C_1_3  H_6_3  127.8(18)  27_456  1_555  23_556  
	C_2_3  C_1_3  C_5_3  116.1(18)  27_456  1_555  23_556  
	C_6_3  C_1_3  C_4_3  135.9(12)  25_456  1_555  23_556  
	C_6_3  C_1_3  C_4_3  152.3(15)  25_456  1_555  21_556  
	C_6_3  C_1_3  C_3_3  129.9(13)  25_456  1_555  21_556  
	C_6_3  C_1_3  C_5_3  163.8(17)  25_456  1_555  23_556  
	C_6_3  C_1_3  C_2_3  98.4(9)  25_456  1_555  14_565  
	C_6_3  C_1_3  C_2_3  106.3(13)  25_456  1_555  1_555  
	C_6_3  C_1_3  H_1_3  116.9(17)  25_456  1_555  14_565  
	C_3_3  C_1_3  C_6_3  100.7(10)  23_556  1_555  25_456  
	C_3_3  C_1_3  C_6_3  111.7(12)  23_556  1_555  27_456  
	C_3_3  C_1_3  H_6_3  103.5(14)  23_556  1_555  1_555  
	C_3_3  C_1_3  H_1_3  142.9(12)  23_556  1_555  21_556  
	C_3_3  C_1_3  C_6_3  129.9(13)  23_556  1_555  1_555  
	C_3_3  C_1_3  C_2_3  110.0(13)  23_556  1_555  1_555  
	C_3_3  C_1_3  C_6_3  105.5(19)  23_556  1_555  23_556  
	C_3_3  C_1_3  C_4_3  120.7(12)  1_555  1_555  23_556  
	C_3_3  C_1_3  H_6_3  116.4(6)  1_555  1_555  1_555  
	C_3_3  C_1_3  C_4_3  113.3(14)  1_555  1_555  21_556  
	C_3_3  C_1_3  C_6_3  119.1(15)  1_555  1_555  14_565  
	C_3_3  C_1_3  H_1_3  139.0(16)  1_555  1_555  4_555  
	C_3_3  C_1_3  C_6_3  117.2(18)  1_555  1_555  2_565  
	C_3_3  C_1_3  H_6_3  107.7(14)  1_555  1_555  4_555  
	C_5_3  C_1_3  C_3_3  159.8(13)  1_555  1_555  23_556  
	C_5_3  C_1_3  C_4_3  149.2(16)  1_555  1_555  23_556  
	C_5_3  C_1_3  H_6_3  108.3(10)  1_555  1_555  21_556  
	C_5_3  C_1_3  C_2_3  137.6(13)  1_555  1_555  23_556  
	C_5_3  C_1_3  C_2_3  108.0(14)  1_555  1_555  14_565  
	C_5_3  C_1_3  C_6_3  115.2(15)  1_555  1_555  21_556  
	C_2_3  C_1_3  C_3_3  116.3(12)  4_555  1_555  23_556  
	C_2_3  C_1_3  C_4_3  151.4(12)  4_555  1_555  23_556  
	C_2_3  C_1_3  C_4_3  161.9(14)  4_555  1_555  21_556  
	C_2_3  C_1_3  H_6_3  106.4(17)  4_555  1_555  2_565  
	C_2_3  C_1_3  C_3_3  126.1(11)  4_555  1_555  21_556  
	C_2_3  C_1_3  C_5_3  149.1(11)  4_555  1_555  21_556  
	C_2_3  C_1_3  C_5_3  165.5(16)  4_555  1_555  23_556  
	C_2_3  C_1_3  C_6_3  101.0(14)  4_555  1_555  21_556  
	C_2_3  C_1_3  H_1_3  113.8(9)  4_555  1_555  1_555  
	C_2_3  C_1_3  C_6_3  103.9(19)  4_555  1_555  23_556  
	C_2_3  C_1_3  H_1_3  123.9(9)  4_555  1_555  14_565  
	H_6_3  C_1_3  C_3_3  139.0(14)  14_565  1_555  1_555  
	H_6_3  C_1_3  C_5_3  131.6(15)  14_565  1_555  4_555  
	H_6_3  C_1_3  C_4_3  103.2(10)  14_565  1_555  21_556  
	H_6_3  C_1_3  C_3_3  104.6(15)  14_565  1_555  21_556  
	H_6_3  C_1_3  C_5_3  101.6(13)  14_565  1_555  21_556  
	H_6_3  C_1_3  C_2_3  105.8(19)  14_565  1_555  21_556  
	H_6_3  C_1_3  C_6_3  102.5(17)  14_565  1_555  21_556  
	C_2_3  C_1_3  C_3_3  104.9(14)  2_565  1_555  23_556  
	C_2_3  C_1_3  C_4_3  140.1(14)  2_565  1_555  23_556  
	C_2_3  C_1_3  C_4_3  158.2(17)  2_565  1_555  21_556  
	C_2_3  C_1_3  C_3_3  134.4(11)  2_565  1_555  21_556  
	C_2_3  C_1_3  C_5_3  136.8(19)  2_565  1_555  21_556  
	C_2_3  C_1_3  C_5_3  160.8(17)  2_565  1_555  23_556  
	C_2_3  C_1_3  H_1_3  103.8(6)  2_565  1_555  1_555  
	C_2_3  C_1_3  C_6_3  102.0(19)  2_565  1_555  23_556  
	C_2_3  C_1_3  H_1_3  123.1(15)  2_565  1_555  14_565  
	C_3_3  C_1_3  H_1_3  103.0(16)  25_456  1_555  23_556  
	C_3_3  C_1_3  C_4_3  106.0(12)  25_456  1_555  23_556  
	C_3_3  C_1_3  H_1_3  122.7(19)  25_456  1_555  27_456  
	C_3_3  C_1_3  C_5_3  136.1(15)  25_456  1_555  21_556  
	C_3_3  C_1_3  C_5_3  126.5(15)  25_456  1_555  23_556  
	C_3_3  C_1_3  C_2_3  165.7(8)  25_456  1_555  14_565  
	C_3_3  C_1_3  C_2_3  154.2(13)  25_456  1_555  1_555  
	H_6_3  C_1_3  C_3_3  133.8(17)  27_456  1_555  23_556  
	H_6_3  C_1_3  C_4_3  169.1(17)  27_456  1_555  23_556  
	H_6_3  C_1_3  C_4_3  164.5(12)  27_456  1_555  21_556  
	H_6_3  C_1_3  C_3_3  123.5(10)  27_456  1_555  21_556  
	H_6_3  C_1_3  C_5_3  151.6(15)  27_456  1_555  21_556  
	H_6_3  C_1_3  C_5_3  150.4(19)  27_456  1_555  23_556  
	H_6_3  C_1_3  H_1_3  131.6(14)  27_456  1_555  1_555  
	H_6_3  C_1_3  H_1_3  134.0(19)  27_456  1_555  14_565  
	C_3_3  C_1_3  C_5_3  105.1(12)  14_565  1_555  1_555  
	C_3_3  C_1_3  H_6_3  143.8(13)  14_565  1_555  1_555  
	C_3_3  C_1_3  C_5_3  101.3(13)  14_565  1_555  4_555  
	C_3_3  C_1_3  C_4_3  112.2(10)  14_565  1_555  21_556  
	C_3_3  C_1_3  H_1_3  108.7(10)  14_565  1_555  4_555  
	C_3_3  C_1_3  C_2_3  142.3(17)  14_565  1_555  25_456  
	C_3_3  C_1_3  C_6_3  128.6(10)  14_565  1_555  1_555  
	C_3_3  C_1_3  C_2_3  148.1(19)  14_565  1_555  21_556  
	C_3_3  C_1_3  C_6_3  132.7(13)  14_565  1_555  4_555  
	C_4_3  C_1_3  H_6_3  130.7(17)  1_555  1_555  14_565  
	C_4_3  C_1_3  C_3_3  169.7(15)  1_555  1_555  23_556  
	C_4_3  C_1_3  C_2_3  132.2(19)  1_555  1_555  27_456  
	C_4_3  C_1_3  C_6_3  123.0(15)  1_555  1_555  14_565  
	C_4_3  C_1_3  C_3_3  104.0(14)  1_555  1_555  21_556  
	C_4_3  C_1_3  C_6_3  129.7(15)  1_555  1_555  2_565  
	C_4_3  C_1_3  C_5_3  103.2(13)  1_555  1_555  23_556  
	C_5_3  C_1_3  C_4_3  110.5(16)  2_565  1_555  1_555  
	C_5_3  C_1_3  C_3_3  118.5(9)  2_565  1_555  25_456  
	C_5_3  C_1_3  H_6_3  120.2(16)  2_565  1_555  1_555  
	C_5_3  C_1_3  C_4_3  110.6(11)  2_565  1_555  21_556  
	C_5_3  C_1_3  C_3_3  145.2(12)  2_565  1_555  21_556  
	C_5_3  C_1_3  C_2_3  134.8(13)  2_565  1_555  25_456  
	C_5_3  C_1_3  C_6_3  126.3(16)  2_565  1_555  1_555  
	C_5_3  C_1_3  C_2_3  155.2(15)  2_565  1_555  21_556  
	H_6_3  C_1_3  C_4_3  132.4(12)  25_456  1_555  23_556  
	H_6_3  C_1_3  C_4_3  155.3(15)  25_456  1_555  21_556  
	H_6_3  C_1_3  C_3_3  149.5(14)  25_456  1_555  21_556  
	H_6_3  C_1_3  C_5_3  145.0(14)  25_456  1_555  23_556  
	H_6_3  C_1_3  C_2_3  110.3(18)  25_456  1_555  21_556  
	H_6_3  C_1_3  H_1_3  101.2(11)  25_456  1_555  1_555  
	C_4_3  C_1_3  C_5_3  106.9(14)  4_555  1_555  2_565  
	C_4_3  C_1_3  H_6_3  114.9(13)  4_555  1_555  14_565  
	C_4_3  C_1_3  C_3_3  166.6(16)  4_555  1_555  23_556  
	C_4_3  C_1_3  C_2_3  119.4(15)  4_555  1_555  27_456  
	C_4_3  C_1_3  C_2_3  131.0(17)  4_555  1_555  23_556  
	C_4_3  C_1_3  C_6_3  111.2(12)  4_555  1_555  14_565  
	C_4_3  C_1_3  H_1_3  102.5(17)  4_555  1_555  4_555  
	C_4_3  C_1_3  C_3_3  107.4(12)  4_555  1_555  21_556  
	C_4_3  C_1_3  C_6_3  121.1(14)  4_555  1_555  2_565  
	C_4_3  C_1_3  C_5_3  137.0(15)  4_555  1_555  21_556  
	C_4_3  C_1_3  C_5_3  119.6(15)  4_555  1_555  23_556  
	C_4_3  C_1_3  H_1_3  163.4(10)  4_555  1_555  1_555  
	C_5_3  C_1_3  C_3_3  109.8(9)  27_456  1_555  14_565  
	C_5_3  C_1_3  C_3_3  111.7(10)  27_456  1_555  1_555  
	C_5_3  C_1_3  C_4_3  127.5(13)  27_456  1_555  23_556  
	C_5_3  C_1_3  H_6_3  112.6(16)  27_456  1_555  21_556  
	C_5_3  C_1_3  C_4_3  130.3(13)  27_456  1_555  21_556  
	C_5_3  C_1_3  C_3_3  99.9(9)  27_456  1_555  21_556  
	C_5_3  C_1_3  C_2_3  128.5(10)  27_456  1_555  14_565  
	C_5_3  C_1_3  C_2_3  133.0(12)  27_456  1_555  1_555  
	C_5_3  C_1_3  C_6_3  127.4(19)  27_456  1_555  21_556  
	C_5_3  C_1_3  C_4_3  107.3(16)  14_565  1_555  1_555  
	C_5_3  C_1_3  C_3_3  104.3(14)  14_565  1_555  25_456  
	C_5_3  C_1_3  C_4_3  121.6(8)  14_565  1_555  21_556  
	C_5_3  C_1_3  C_3_3  146.8(12)  14_565  1_555  21_556  
	C_5_3  C_1_3  C_2_3  119.2(19)  14_565  1_555  25_456  
	C_5_3  C_1_3  C_2_3  139.5(10)  14_565  1_555  21_556  
	C_3_3  C_1_3  C_4_3  116.7(9)  27_456  1_555  4_555  
	C_3_3  C_1_3  C_4_3  133.2(15)  27_456  1_555  1_555  
	C_3_3  C_1_3  C_5_3  110.8(19)  27_456  1_555  1_555  
	C_3_3  C_1_3  H_6_3  102.1(17)  27_456  1_555  21_556  
	C_3_3  C_1_3  C_5_3  129.9(13)  27_456  1_555  4_555  
	C_3_3  C_1_3  H_6_3  147.7(18)  27_456  1_555  23_556  
	C_3_3  C_1_3  C_5_3  102.8(15)  27_456  1_555  21_556  
	C_3_3  C_1_3  C_5_3  123.6(16)  27_456  1_555  23_556  
	C_3_3  C_1_3  C_2_3  116.8(17)  27_456  1_555  14_565  
	C_3_3  C_1_3  C_2_3  139.0(17)  27_456  1_555  1_555  
	C_3_3  C_1_3  C_6_3  109.9(19)  27_456  1_555  21_556  
	C_5_3  C_1_3  C_4_3  97.7(9)  25_456  1_555  1_555  
	C_5_3  C_1_3  C_3_3  100.1(10)  25_456  1_555  14_565  
	C_5_3  C_1_3  C_3_3  116.9(10)  25_456  1_555  1_555  
	C_5_3  C_1_3  C_4_3  119.7(13)  25_456  1_555  23_556  
	C_5_3  C_1_3  C_4_3  129.5(14)  25_456  1_555  21_556  
	C_5_3  C_1_3  C_3_3  108.3(12)  25_456  1_555  21_556  
	C_5_3  C_1_3  C_2_3  119.3(11)  25_456  1_555  14_565  
	C_5_3  C_1_3  C_2_3  130.5(12)  25_456  1_555  1_555  
	C_3_3  C_1_3  C_4_3  174.5(16)  4_555  1_555  23_556  
	C_3_3  C_1_3  C_4_3  162.1(13)  4_555  1_555  21_556  
	C_3_3  C_1_3  C_2_3  105.6(15)  4_555  1_555  23_556  
	C_3_3  C_1_3  C_5_3  147.0(14)  4_555  1_555  21_556  
	C_3_3  C_1_3  C_5_3  142.3(14)  4_555  1_555  23_556  
	C_3_3  C_1_3  H_6_3  111.3(16)  4_555  1_555  4_555  
	C_3_3  C_1_3  H_1_3  139.3(9)  4_555  1_555  1_555  
	C_1_3  C_2_3  H_2_3  150.4(12)  21_556  1_555  1_555  
	C_1_3  C_2_3  C_3_3  139.5(9)  14_565  1_555  1_555  
	C_5_3  C_2_3  C_3_3  132.0(15)  23_556  1_555  1_555  
	C_5_3  C_2_3  H_6_3  117.5(16)  23_556  1_555  21_556  
	C_1_3  C_2_3  C_3_3  122.5(14)  23_556  1_555  1_555  
	C_3_3  C_2_3  C_5_3  126.3(13)  14_565  1_555  23_556  
	C_3_3  C_2_3  C_1_3  112.0(16)  14_565  1_555  21_556  
	C_1_3  C_2_3  C_3_3  102.8(13)  25_456  1_555  14_565  
	C_1_3  C_2_3  H_2_3  146.6(13)  25_456  1_555  1_555  
	C_6_3  C_2_3  C_3_3  91.5(3)  4_555  1_555  1_555  
	C_6_3  C_2_3  H_2_3  147.2(4)  4_555  1_555  1_555  
	H_1_3  C_2_3  H_2_3  148.0(17)  21_556  1_555  1_555  
	H_1_3  C_2_3  H_3_1  131.1(19)  14_565  1_555  5_666  
	H_1_3  C_2_3  C_3_3  129.4(19)  14_565  1_555  1_555  
	H_1_3  C_2_3  H_2_3  108.8(16)  14_565  1_555  1_555  
	H_1_3  C_2_3  H_2_3  113.5(14)  14_565  1_555  14_565  
	H_1_3  C_2_3  C_3_3  146.4(6)  1_555  1_555  1_555  
	H_1_3  C_2_3  H_2_3  93.6(6)  1_555  1_555  1_555  
	C_1_3  C_2_3  C_3_3  111.3(13)  27_456  1_555  1_555  
	C_1_3  C_2_3  H_2_3  107.4(9)  27_456  1_555  1_555  
	C_5_3  C_2_3  H_1_3  92.4(8)  4_555  1_555  1_555  
	C_5_3  C_2_3  C_3_3  134.7(13)  4_555  1_555  14_565  
	C_5_3  C_2_3  H_1_3  103.8(15)  4_555  1_555  27_456  
	C_5_3  C_2_3  H_2_3  165.4(11)  4_555  1_555  1_555  
	H_1_3  C_2_3  C_5_3  90.5(9)  23_556  1_555  4_555  
	H_1_3  C_2_3  H_2_3  104.0(10)  23_556  1_555  1_555  
	C_6_3  C_2_3  C_5_3  106.0(17)  2_565  1_555  4_555  
	C_6_3  C_2_3  C_3_3  139.2(14)  2_565  1_555  1_555  
	H_6_3  C_2_3  H_3_1  145.0(18)  4_555  1_555  5_666  
	H_6_3  C_2_3  C_3_3  108.2(11)  4_555  1_555  1_555  
	H_6_3  C_2_3  H_2_3  123.0(14)  4_555  1_555  1_555  
	C_1_3  C_2_3  C_3_3  101.0(17)  4_555  1_555  14_565  
	C_1_3  C_2_3  C_3_3  102.2(8)  4_555  1_555  1_555  
	C_1_3  C_2_3  H_2_3  132.7(9)  4_555  1_555  1_555  
	C_1_3  C_2_3  H_3_1  170.3(19)  2_565  1_555  7_656  
	C_1_3  C_2_3  C_3_3  112.7(12)  2_565  1_555  1_555  
	C_1_3  C_2_3  H_2_3  117.7(14)  2_565  1_555  1_555  
	C_1_3  C_2_3  H_2_3  159.1(13)  2_565  1_555  14_565  
	C_6_3  C_2_3  H_3_1  104.8(17)  14_565  1_555  5_666  
	C_6_3  C_2_3  C_3_3  130.4(15)  14_565  1_555  1_555  
	H_6_3  C_2_3  H_3_1  142.0(17)  2_565  1_555  7_656  
	H_6_3  C_2_3  C_3_3  160.4(17)  2_565  1_555  1_555  
	C_5_3  C_2_3  H_6_3  103.2(19)  1_555  1_555  2_565  
	C_5_3  C_2_3  C_3_3  123.5(16)  1_555  1_555  14_565  
	C_5_3  C_2_3  C_3_3  126.6(16)  2_565  1_555  1_555  
	H_2_3  C_2_3  C_5_3  118.2(15)  25_456  1_555  2_565  
	C_3_3  C_2_3  C_5_3  105.0(11)  21_556  1_555  2_565  
	C_3_3  C_2_3  H_1_3  104.2(14)  21_556  1_555  23_556  
	C_3_3  C_2_3  H_1_3  112.6(18)  21_556  1_555  27_456  
	C_3_3  C_2_3  H_2_3  114.3(9)  21_556  1_555  1_555  
	C_6_3  C_2_3  C_3_3  90.0(8)  27_456  1_555  1_555  
	C_6_3  C_2_3  H_2_3  134.5(13)  27_456  1_555  1_555  
	C_6_3  C_2_3  C_3_3  96.6(9)  25_456  1_555  1_555  
	C_6_3  C_2_3  H_2_3  124.4(10)  25_456  1_555  1_555  
	H_6_3  C_2_3  C_3_3  90.0(9)  27_456  1_555  14_565  
	H_6_3  C_2_3  H_2_3  145.1(17)  27_456  1_555  1_555  
	H_1_3  C_2_3  C_3_3  111.5(15)  2_565  1_555  1_555  
	H_1_3  C_2_3  H_2_3  127.1(15)  2_565  1_555  1_555  
	C_3_3  C_2_3  C_5_3  105.3(9)  23_556  1_555  1_555  
	C_3_3  C_2_3  C_5_3  111.2(13)  23_556  1_555  4_555  
	C_3_3  C_2_3  H_1_3  101.2(13)  23_556  1_555  21_556  
	C_3_3  C_2_3  H_1_3  110.8(19)  23_556  1_555  25_456  
	H_1_3  C_2_3  C_3_3  121.0(14)  4_555  1_555  1_555  
	H_1_3  C_2_3  H_2_3  115.0(14)  4_555  1_555  1_555  
	H_1_3  C_2_3  H_2_3  146.4(16)  4_555  1_555  14_565  
	C_6_3  C_3_3  C_4_3  108.5(15)  23_556  1_555  1_555  
	C_6_3  C_3_3  H_3_3  131.5(15)  23_556  1_555  1_555  
	C_2_3  C_3_3  C_4_3  127.3(3)  14_565  1_555  1_555  
	C_2_3  C_3_3  H_3_3  111.3(4)  14_565  1_555  1_555  
	C_5_3  C_3_3  C_2_3  98.4(5)  4_555  1_555  14_565  
	C_5_3  C_3_3  H_2_3  101.3(15)  4_555  1_555  14_565  
	C_5_3  C_3_3  H_3_3  148.6(2)  4_555  1_555  1_555  
	C_1_3  C_3_3  H_3_3  162.4(12)  21_556  1_555  1_555  
	H_1_3  C_3_3  H_3_3  144.7(15)  21_556  1_555  1_555  
	C_6_3  C_3_3  C_4_3  116.3(16)  21_556  1_555  1_555  
	C_6_3  C_3_3  H_3_3  122.9(14)  21_556  1_555  1_555  
	C_4_3  C_3_3  C_6_3  106.1(14)  4_555  1_555  21_556  
	C_4_3  C_3_3  C_2_3  115.8(6)  4_555  1_555  14_565  
	C_4_3  C_3_3  C_6_3  101.0(15)  4_555  1_555  23_556  
	C_4_3  C_3_3  H_2_3  137.7(16)  4_555  1_555  14_565  
	C_4_3  C_3_3  C_2_3  112.1(6)  4_555  1_555  1_555  
	C_4_3  C_3_3  H_3_3  125.5(4)  4_555  1_555  1_555  
	H_2_3  C_3_3  C_4_3  137.0(9)  1_555  1_555  4_555  
	H_2_3  C_3_3  C_5_3  112.6(9)  1_555  1_555  4_555  
	H_2_3  C_3_3  C_4_3  146.4(6)  1_555  1_555  1_555  
	H_2_3  C_3_3  H_3_3  93.6(6)  1_555  1_555  1_555  
	C_1_3  C_3_3  H_3_3  160.6(11)  25_456  1_555  1_555  
	H_1_3  C_3_3  C_4_3  106.4(14)  27_456  1_555  1_555  
	H_1_3  C_3_3  H_3_3  116.2(13)  27_456  1_555  1_555  
	C_5_3  C_3_3  H_2_3  116.4(6)  1_555  1_555  1_555  
	C_5_3  C_3_3  C_2_3  98.1(3)  1_555  1_555  14_565  
	C_5_3  C_3_3  H_2_3  111.0(18)  1_555  1_555  14_565  
	C_6_3  C_3_3  H_3_3  170.5(8)  4_555  1_555  1_555  
	H_3_1  C_3_3  C_6_3  102.5(17)  5_666  1_555  4_555  
	H_3_1  C_3_3  C_5_3  137.0(17)  5_666  1_555  1_555  
	H_3_1  C_3_3  C_1_3  100.7(14)  5_666  1_555  25_456  
	H_3_1  C_3_3  C_4_3  150.5(16)  5_666  1_555  4_555  
	H_3_1  C_3_3  H_1_3  108.6(12)  5_666  1_555  21_556  
	H_3_1  C_3_3  C_5_3  134.7(18)  5_666  1_555  4_555  
	H_3_1  C_3_3  C_4_3  165.8(19)  5_666  1_555  1_555  
	H_3_3  C_3_3  C_1_3  102.4(15)  14_565  1_555  25_456  
	H_3_3  C_3_3  C_4_3  131.3(8)  14_565  1_555  4_555  
	H_3_3  C_3_3  H_1_3  100.1(12)  14_565  1_555  21_556  
	H_3_3  C_3_3  C_4_3  146.7(14)  14_565  1_555  1_555  
	C_1_3  C_3_3  C_4_3  101.6(10)  23_556  1_555  1_555  
	C_1_3  C_3_3  H_3_3  130.7(11)  23_556  1_555  1_555  
	C_5_3  C_3_3  C_4_3  112.4(8)  23_556  1_555  4_555  
	C_5_3  C_3_3  C_4_3  112.5(7)  23_556  1_555  1_555  
	C_5_3  C_3_3  H_3_3  121.3(9)  23_556  1_555  1_555  
	C_1_3  C_3_3  C_4_3  91.1(6)  14_565  1_555  4_555  
	C_1_3  C_3_3  C_4_3  100.6(6)  14_565  1_555  1_555  
	C_1_3  C_3_3  H_3_3  138.4(7)  14_565  1_555  1_555  
	C_6_3  C_3_3  H_3_1  107.3(16)  1_555  1_555  5_666  
	H_1_3  C_3_3  H_3_3  122.6(14)  23_556  1_555  1_555  
	C_2_3  C_3_3  H_3_3  121.2(14)  21_556  1_555  14_565  
	C_2_3  C_3_3  H_3_1  103.8(14)  21_556  1_555  5_666  
	C_2_3  C_3_3  H_3_3  165.5(11)  21_556  1_555  1_555  
	C_1_3  C_3_3  C_4_3  90.5(9)  27_456  1_555  1_555  
	C_1_3  C_3_3  H_3_3  135.9(9)  27_456  1_555  1_555  
	H_2_3  C_3_3  H_3_3  135.5(16)  25_456  1_555  14_565  
	H_2_3  C_3_3  H_3_1  114.0(19)  25_456  1_555  5_666  
	H_2_3  C_3_3  H_3_3  153.9(10)  25_456  1_555  1_555  
	C_5_3  C_3_3  C_4_3  117.6(7)  21_556  1_555  4_555  
	C_5_3  C_3_3  C_4_3  121.8(7)  21_556  1_555  1_555  
	C_5_3  C_3_3  H_3_3  116.7(8)  21_556  1_555  1_555  
	C_2_3  C_3_3  H_3_3  121.3(14)  25_456  1_555  14_565  
	C_2_3  C_3_3  H_3_1  108.8(14)  25_456  1_555  5_666  
	C_2_3  C_3_3  H_3_3  174.7(8)  25_456  1_555  1_555  
	H_1_3  C_3_3  H_3_3  148.4(8)  14_565  1_555  1_555  
	C_1_3  C_3_3  H_3_3  160.1(7)  4_555  1_555  1_555  
	H_4_3  C_4_3  C_5_3  134.8(16)  1_555  1_555  4_555  
	C_3_3  C_4_3  H_4_3  138.6(14)  1_555  1_555  4_555  
	H_5_3  C_4_3  H_4_3  114.9(19)  4_555  1_555  4_555  
	H_5_3  C_4_3  H_4_3  103.9(18)  4_555  1_555  1_555  
	H_6_3  C_4_3  H_4_3  156.2(17)  23_556  1_555  4_555  
	H_1_3  C_4_3  H_4_3  137.5(16)  21_556  1_555  1_555  
	C_1_3  C_4_3  H_4_3  170.7(6)  21_556  1_555  1_555  
	C_3_3  C_4_3  H_4_3  100.8(11)  4_555  1_555  1_555  
	H_5_3  C_4_3  C_3_3  146.4(6)  1_555  1_555  1_555  
	H_5_3  C_4_3  H_4_3  93.6(6)  1_555  1_555  1_555  
	C_1_3  C_4_3  H_4_3  152.3(10)  25_456  1_555  1_555  
	H_6_3  C_4_3  C_3_3  100.9(15)  27_456  1_555  1_555  
	H_6_3  C_4_3  H_4_3  115.6(12)  27_456  1_555  1_555  
	C_1_3  C_4_3  H_4_3  151.2(11)  4_555  1_555  1_555  
	H_1_3  C_4_3  H_5_3  105.5(16)  27_456  1_555  1_555  
	H_1_3  C_4_3  H_4_3  141.8(15)  27_456  1_555  1_555  
	H_6_3  C_4_3  C_3_3  93.1(6)  4_555  1_555  4_555  
	H_6_3  C_4_3  H_4_3  153.5(9)  4_555  1_555  1_555  
	H_1_3  C_4_3  H_4_3  137.3(12)  23_556  1_555  1_555  
	C_6_3  C_5_3  C_4_3  135.2(10)  1_555  1_555  4_555  
	H_1_3  C_5_3  H_5_3  133.6(18)  21_556  1_555  1_555  
	C_6_3  C_5_3  C_4_3  104.4(14)  4_555  1_555  1_555  
	C_6_3  C_5_3  H_5_3  133.9(12)  4_555  1_555  1_555  
	C_6_3  C_5_3  C_4_3  130.6(11)  4_555  1_555  4_555  
	C_1_3  C_5_3  H_5_3  134.4(11)  25_456  1_555  1_555  
	C_2_3  C_5_3  C_4_3  130.9(16)  25_456  1_555  1_555  
	C_2_3  C_5_3  H_5_3  107.9(19)  25_456  1_555  1_555  
	H_1_3  C_5_3  H_5_3  158.2(18)  25_456  1_555  1_555  
	H_2_3  C_5_3  C_4_3  111.7(14)  25_456  1_555  1_555  
	H_2_3  C_5_3  H_5_3  106.2(19)  25_456  1_555  1_555  
	C_2_3  C_5_3  C_4_3  112.8(15)  21_556  1_555  1_555  
	C_2_3  C_5_3  H_5_3  122.0(13)  21_556  1_555  1_555  
	C_2_3  C_5_3  C_4_3  143.7(18)  21_556  1_555  4_555  
	C_1_3  C_5_3  H_5_3  157.3(10)  21_556  1_555  1_555  
	C_3_3  C_5_3  H_5_3  138.6(14)  4_555  1_555  4_555  
	C_3_3  C_5_3  C_6_3  109.2(17)  4_555  1_555  4_555  
	C_1_3  C_5_3  C_4_3  114.1(13)  4_555  1_555  1_555  
	C_1_3  C_5_3  H_5_3  119.4(15)  4_555  1_555  1_555  
	C_6_3  C_5_3  C_4_3  107.3(13)  27_456  1_555  1_555  
	C_6_3  C_5_3  H_5_3  109.3(9)  27_456  1_555  1_555  
	C_2_3  C_5_3  H_5_3  146.7(15)  4_555  1_555  4_555  
	C_2_3  C_5_3  C_4_3  102.7(18)  4_555  1_555  1_555  
	C_1_3  C_5_3  C_4_3  111.5(9)  1_555  1_555  4_555  
	C_3_3  C_5_3  C_2_3  101.6(18)  1_555  1_555  25_456  
	H_1_3  C_5_3  H_5_3  116.1(13)  2_565  1_555  4_555  
	H_1_3  C_5_3  C_4_3  127.8(17)  2_565  1_555  1_555  
	H_1_3  C_5_3  H_5_3  110.3(17)  2_565  1_555  1_555  
	H_2_3  C_5_3  C_4_3  110.8(18)  2_565  1_555  1_555  
	C_6_3  C_5_3  H_5_3  171.0(9)  23_556  1_555  1_555  
	C_6_3  C_5_3  C_4_3  103.7(11)  25_456  1_555  1_555  
	C_6_3  C_5_3  H_5_3  114.0(9)  25_456  1_555  1_555  
	C_3_3  C_5_3  H_5_3  112.0(6)  25_456  1_555  4_555  
	C_3_3  C_5_3  C_4_3  152.5(15)  25_456  1_555  1_555  
	C_1_3  C_5_3  C_4_3  107.6(12)  2_565  1_555  1_555  
	C_1_3  C_5_3  H_5_3  123.8(15)  2_565  1_555  1_555  
	C_1_3  C_5_3  C_4_3  106.9(19)  2_565  1_555  4_555  
	C_2_3  C_5_3  H_5_3  110.4(17)  2_565  1_555  1_555  
	H_1_3  C_5_3  C_4_3  101.8(6)  14_565  1_555  1_555  
	H_1_3  C_5_3  H_5_3  137.2(7)  14_565  1_555  1_555  
	H_1_3  C_5_3  C_4_3  126.6(12)  14_565  1_555  4_555  
	C_1_3  C_5_3  H_5_3  134.8(11)  27_456  1_555  1_555  
	C_1_3  C_5_3  H_5_3  149.5(3)  14_565  1_555  1_555  
	C_1_3  C_5_3  C_4_3  106.3(9)  14_565  1_555  4_555  
	C_3_3  C_5_3  H_2_3  105.8(16)  21_556  1_555  2_565  
	C_3_3  C_5_3  C_4_3  107.7(11)  21_556  1_555  1_555  
	C_3_3  C_5_3  H_5_3  121.9(9)  21_556  1_555  1_555  
	C_6_3  C_5_3  H_5_3  167.2(12)  21_556  1_555  1_555  
	H_5_3  C_5_3  C_6_3  100.1(11)  27_456  1_555  21_556  
	H_5_3  C_5_3  C_6_3  105.7(13)  27_456  1_555  23_556  
	C_1_3  C_5_3  H_5_3  148.0(11)  23_556  1_555  1_555  
	H_1_3  C_5_3  H_5_3  135.1(13)  23_556  1_555  1_555  
	H_1_3  C_5_3  H_5_3  117.6(15)  4_555  1_555  4_555  
	H_1_3  C_5_3  C_4_3  119.4(13)  4_555  1_555  1_555  
	H_1_3  C_5_3  H_5_3  116.7(15)  4_555  1_555  1_555  
	H_6_3  C_6_3  C_1_3  124.8(13)  1_555  1_555  25_456  
	C_1_3  C_6_3  H_6_3  149.8(13)  21_556  1_555  1_555  
	H_2_3  C_6_3  C_1_3  108.5(19)  25_456  1_555  21_556  
	C_5_3  C_6_3  C_1_3  119.9(15)  1_555  1_555  4_555  
	H_6_3  C_6_3  C_5_3  120.6(14)  4_555  1_555  1_555  
	H_6_3  C_6_3  C_1_3  114.5(12)  4_555  1_555  4_555  
	C_5_3  C_6_3  H_6_3  140.6(17)  4_555  1_555  1_555  
	C_5_3  C_6_3  C_1_3  132.8(8)  4_555  1_555  4_555  
	H_1_3  C_6_3  H_6_3  136.6(16)  21_556  1_555  1_555  
	H_1_3  C_6_3  C_5_3  142.9(12)  14_565  1_555  1_555  
	C_3_3  C_6_3  C_5_3  140.5(19)  25_456  1_555  4_555  
	H_1_3  C_6_3  H_2_3  107.6(19)  25_456  1_555  25_456  
	H_1_3  C_6_3  H_6_3  159.8(13)  25_456  1_555  1_555  
	C_1_3  C_6_3  C_5_3  131.6(5)  2_565  1_555  4_555  
	C_1_3  C_6_3  H_6_3  105.6(10)  2_565  1_555  4_555  
	C_1_3  C_6_3  C_5_3  125.2(9)  2_565  1_555  1_555  
	C_1_3  C_6_3  C_5_3  105.9(18)  14_565  1_555  4_555  
	C_1_3  C_6_3  C_5_3  126.6(3)  14_565  1_555  1_555  
	C_1_3  C_6_3  H_6_3  111.7(4)  14_565  1_555  1_555  
	H_1_3  C_6_3  C_5_3  155.7(6)  4_555  1_555  4_555  
	H_1_3  C_6_3  H_6_3  92.1(8)  4_555  1_555  4_555  
	H_1_3  C_6_3  C_5_3  146.2(16)  4_555  1_555  1_555  
	C_2_3  C_6_3  C_5_3  101.1(9)  4_555  1_555  4_555  
	C_2_3  C_6_3  H_6_3  150.9(8)  4_555  1_555  4_555  
	C_3_3  C_6_3  H_1_3  111.2(19)  21_556  1_555  25_456  
	C_3_3  C_6_3  C_5_3  124.3(15)  21_556  1_555  1_555  
	H_6_3  C_6_3  C_3_3  164.5(12)  27_456  1_555  21_556  
	H_6_3  C_6_3  C_3_3  112.3(14)  27_456  1_555  25_456  
	H_6_3  C_6_3  C_1_3  101.8(17)  27_456  1_555  1_555  
	H_1_3  C_6_3  C_5_3  146.4(6)  1_555  1_555  1_555  
	H_1_3  C_6_3  H_2_3  132.6(18)  1_555  1_555  21_556  
	H_1_3  C_6_3  H_6_3  93.6(6)  1_555  1_555  1_555  
	C_1_3  C_6_3  C_3_3  107.5(9)  27_456  1_555  21_556  
	C_1_3  C_6_3  C_3_3  107.1(15)  27_456  1_555  25_456  
	C_1_3  C_6_3  C_5_3  111.1(12)  27_456  1_555  4_555  
	C_1_3  C_6_3  H_6_3  105.4(17)  27_456  1_555  4_555  
	C_1_3  C_6_3  C_5_3  111.7(14)  27_456  1_555  1_555  
	C_1_3  C_6_3  H_6_3  106.1(14)  27_456  1_555  1_555  
	C_5_3  C_6_3  C_3_3  126.7(19)  27_456  1_555  21_556  
	C_5_3  C_6_3  H_6_3  132.3(11)  27_456  1_555  4_555  
	C_1_3  C_6_3  C_3_3  117.5(15)  23_556  1_555  25_456  
	C_1_3  C_6_3  C_5_3  102.0(17)  23_556  1_555  4_555  
	C_1_3  C_6_3  C_5_3  112.9(14)  23_556  1_555  1_555  
	C_1_3  C_6_3  H_6_3  117.2(16)  23_556  1_555  1_555  
	C_2_3  C_6_3  C_3_3  139.3(17)  2_565  1_555  21_556  
	C_2_3  C_6_3  C_3_3  97.6(9)  2_565  1_555  25_456  
	C_2_3  C_6_3  C_5_3  108.2(12)  2_565  1_555  4_555  
	C_2_3  C_6_3  H_6_3  138.6(10)  2_565  1_555  4_555  
	C_2_3  C_6_3  C_5_3  91.6(8)  2_565  1_555  1_555  
	C_2_3  C_6_3  H_2_3  169.4(17)  2_565  1_555  25_456  
	C_3_3  C_6_3  H_1_3  120.4(19)  4_555  1_555  1_555  
	C_3_3  C_6_3  H_6_3  154.4(17)  4_555  1_555  4_555  
	C_3_3  C_6_3  C_1_3  104.4(18)  4_555  1_555  1_555  
	C_3_3  C_6_3  H_2_3  106.9(19)  4_555  1_555  21_556  
	C_3_3  C_6_3  H_6_3  115.3(12)  4_555  1_555  1_555  
	H_2_3  C_6_3  H_1_3  108.6(13)  2_565  1_555  1_555  
	H_2_3  C_6_3  C_3_3  158.7(16)  2_565  1_555  21_556  
	H_2_3  C_6_3  H_6_3  161.5(13)  2_565  1_555  4_555  
	H_2_3  C_6_3  C_1_3  108.6(18)  2_565  1_555  1_555  
	C_5_3  C_6_3  C_2_3  109.2(14)  25_456  1_555  1_555  
	C_5_3  C_6_3  H_6_3  117.7(13)  25_456  1_555  23_556  
	C_5_3  C_6_3  C_3_3  120.6(16)  25_456  1_555  21_556  
	C_5_3  C_6_3  H_6_3  124.8(9)  25_456  1_555  4_555  
	H_1_3  C_6_3  C_3_3  117.7(14)  23_556  1_555  21_556  
	H_1_3  C_6_3  C_3_3  119.6(14)  23_556  1_555  25_456  
	H_1_3  C_6_3  H_6_3  114.1(19)  23_556  1_555  4_555  
	H_1_3  C_6_3  H_6_3  118.0(18)  23_556  1_555  1_555  
	C_5_3  C_6_3  H_2_3  133.4(15)  23_556  1_555  2_565  
	C_5_3  C_6_3  C_3_3  119.5(14)  23_556  1_555  4_555  
	C_5_3  C_6_3  C_2_3  108.3(14)  23_556  1_555  2_565  
	C_5_3  C_6_3  H_6_3  120.6(14)  23_556  1_555  27_456  
	C_5_3  C_6_3  C_3_3  118.1(19)  23_556  1_555  25_456  
	C_5_3  C_6_3  H_6_3  120.7(6)  23_556  1_555  1_555  
	C_2_3  C_6_3  C_5_3  98.4(7)  14_565  1_555  25_456  
	C_2_3  C_6_3  C_5_3  113.4(17)  14_565  1_555  27_456  
	C_2_3  C_6_3  C_3_3  139.8(19)  14_565  1_555  25_456  
	C_2_3  C_6_3  C_5_3  98.4(8)  14_565  1_555  1_555  
	C_2_3  C_6_3  H_6_3  140.8(9)  14_565  1_555  1_555  
	H_1_3  C_6_3  C_3_3  104.7(10)  27_456  1_555  21_556  
	H_1_3  C_6_3  C_3_3  129.4(17)  27_456  1_555  25_456  
	H_1_3  C_6_3  H_6_3  128.6(15)  27_456  1_555  1_555  
	C_3_3  C_6_3  C_5_3  119.6(14)  1_555  1_555  25_456  
	C_2_3  C_6_3  C_5_3  133.3(15)  27_456  1_555  4_555  
	C_2_3  C_6_3  C_5_3  138.5(15)  27_456  1_555  1_555  
	H_6_3  C_6_3  C_5_3  149.0(15)  14_565  1_555  4_555  
	H_6_3  C_6_3  C_5_3  144.3(11)  14_565  1_555  1_555  
	C_2_3  C_6_3  C_5_3  125.9(19)  23_556  1_555  4_555  
	C_2_3  C_6_3  C_5_3  139.2(15)  23_556  1_555  1_555  
	H_2_3  C_6_3  C_5_3  120.0(10)  14_565  1_555  25_456  
	H_2_3  C_6_3  C_5_3  134.9(15)  14_565  1_555  27_456  
	H_2_3  C_6_3  C_2_3  100.0(19)  14_565  1_555  4_555  
	H_2_3  C_6_3  C_3_3  147.1(18)  14_565  1_555  25_456  
	H_2_3  C_6_3  H_6_3  149.5(9)  14_565  1_555  1_555  
	H_2_3  C_6_3  C_5_3  112.5(11)  4_555  1_555  4_555  
	H_2_3  C_6_3  H_6_3  144.6(7)  4_555  1_555  4_555  
	H_6_3  C_6_3  C_5_3  97.7(5)  25_456  1_555  23_556  
	H_6_3  C_6_3  C_3_3  132.8(10)  25_456  1_555  21_556  
	H_6_3  C_6_3  C_3_3  106.7(15)  25_456  1_555  25_456  
	H_6_3  C_6_3  C_5_3  103.4(10)  25_456  1_555  4_555  
	C_5_3  C_6_3  H_2_3  104.8(15)  21_556  1_555  4_555  
	C_5_3  C_6_3  H_2_3  120.9(11)  21_556  1_555  2_565  
	C_5_3  C_6_3  C_3_3  114.8(13)  21_556  1_555  4_555  
	C_5_3  C_6_3  C_2_3  95.4(9)  21_556  1_555  2_565  
	C_5_3  C_6_3  H_6_3  113.3(12)  21_556  1_555  27_456  
	C_5_3  C_6_3  C_2_3  106.2(16)  21_556  1_555  4_555  
	C_5_3  C_6_3  C_3_3  115.2(19)  21_556  1_555  25_456  
	C_5_3  C_6_3  H_6_3  117.3(8)  21_556  1_555  1_555  
	H_6_3  C_6_3  C_5_3  146.5(14)  2_565  1_555  1_555  
	O2  Cu  Ti  149.0(19)  1_555  1_555  1_555  
	O1  Cu  H_2  167.5(16)  1_555  1_555  19_545  
	O1  Cu  O2  124.9(12)  1_555  1_555  1_555  
	O3  Cu  O2  124.0(12)  1_555  1_555  1_555  
	O2  Cu  O3  137.3(8)  13_556  1_555  1_555  
	O2  Cu  H_2  105.7(15)  13_556  1_555  19_545  
	O4  Cu  O1  123.7(7)  1_555  1_555  1_555  
	O4  Cu  O2  111.0(11)  1_555  1_555  1_555  
	Ti  Cu  O4  115.1(7)  13_556  1_555  1_555  
	Ti  Cu  O3  170.0(9)  13_556  1_555  1_555  
	Ti  Cu  O1  95.5(6)  13_556  1_555  1_555  
	H_2  Cu  O3  128.7(12)  32_555  1_555  1_555  
	H_2  Cu  O1  143.7(12)  32_555  1_555  1_555  
	H_2  Cu  Ti  125.3(17)  32_555  1_555  1_555  
	H_2  Cu  O3  112.9(12)  20_545  1_555  1_555  
	H_2  Cu  O1  109.2(13)  20_545  1_555  1_555  
	H_2  Cu  O2  104.8(14)  20_545  1_555  1_555  
	O3  Cu  H_2  141.8(13)  15_556  1_555  32_555  
	O3  Cu  Ti  116.3(6)  15_556  1_555  13_556  
	O3  Cu  H_2  115.4(17)  15_556  1_555  19_545  
	O3  Cu  O2  164.0(12)  15_556  1_555  1_555  
	O1  Cu  O3  101.4(5)  13_556  1_555  15_556  
	O1  Cu  H_2  105.0(13)  13_556  1_555  20_545  
	O1  Cu  O4  148.8(7)  13_556  1_555  1_555  
	O1  Cu  O3  126.0(7)  13_556  1_555  1_555  
	O1  Cu  H_2  137.4(16)  13_556  1_555  19_545  
	O1  Cu  Ti  113.2(13)  13_556  1_555  1_555  
	O4  Ti  Cu  114.9(11)  1_555  1_555  1_555  
	O4  Ti  Cu  114.9(11)  1_555  1_555  15_556  
	O2  Ti  O4  102.43(18)  13_556  1_555  1_555  
	O2  Ti  O4  102.43(18)  1_555  1_555  1_555  
	O3  Ti  O2  92.66(16)  1_555  1_555  1_555  
	O3  Ti  O2  168.70(19)  1_555  1_555  13_556  
	O3  Ti  Cu  154.7(11)  1_555  1_555  15_556  
	O3  Ti  O2  168.70(19)  15_556  1_555  1_555  
	O3  Ti  O2  92.66(16)  15_556  1_555  13_556  
	O3  Ti  Cu  154.7(11)  15_556  1_555  1_555  
	O1  Ti  O4  163.5(2)  1_555  1_555  1_555  
	H4O  Ti  O1  175.5(9)  1_555  1_555  1_555  
	H4O  Ti  O3  103.2(6)  1_555  1_555  15_556  
	H4O  Ti  O3  103.2(6)  1_555  1_555  1_555  
	H4O  Ti  Cu  102.0(12)  1_555  1_555  1_555  
	H4O  Ti  Cu  102.0(12)  1_555  1_555  15_556  
	H_2  Ti  O1  131.5(14)  20_545  1_555  1_555  
	H_2  Ti  O3  144.6(14)  20_545  1_555  1_555  
	H_2  Ti  O2  101.9(11)  20_545  1_555  1_555  
	H_2  Ti  Cu  118.4(15)  20_545  1_555  1_555  
	H_2  Ti  O1  131.5(14)  19_545  1_555  1_555  
	H_2  Ti  O3  144.6(14)  19_545  1_555  15_556  
	H_2  Ti  O2  101.9(11)  19_545  1_555  13_556  
	H_2  Ti  Cu  118.4(15)  19_545  1_555  15_556  
	Cu  Ti  O3  143.4(4)  14_555  1_555  15_556  
	Cu  Ti  O3  114.4(4)  14_555  1_555  1_555  
	Cu  Ti  O4  117.2(4)  14_555  1_555  1_555  
	Cu  Ti  O3  114.4(4)  13_556  1_555  15_556  
	Cu  Ti  O3  143.4(4)  13_556  1_555  1_555  
	Cu  Ti  O4  117.2(4)  13_556  1_555  1_555  
	O5  O2  Cu  109.4(11)  25_455  1_555  14_555  
	O5  O2  Cu  109.4(11)  25_455  1_555  1_555  
	Ti  O2  O5  121.9(5)  13_556  1_555  25_455  
	Ti  O2  Cu  100.6(9)  13_556  1_555  1_555  
	Ti  O2  O5  121.9(5)  1_555  1_555  25_455  
	Ti  O2  Cu  100.6(9)  1_555  1_555  14_555  
	Cu  O2  O5  135.5(10)  13_556  1_555  25_455  
	Cu  O2  O5  135.5(10)  15_556  1_555  25_455  
	Cu  O4  Ti  147.3(5)  1_555  1_555  11_556  
	Cu  O4  Ti  147.3(5)  12_555  1_555  1_555  
	Cu  O4  Ti  147.3(5)  11_556  1_555  1_555  
	Cu  O4  Ti  147.3(5)  15_556  1_555  11_556  
	Cu  O1  C1  109.8(5)  15_556  1_555  1_555  
	Cu  O1  C1  109.8(5)  1_555  1_555  1_555  
	Ti  O1  C1  127.1(3)  1_555  1_555  1_555  
	C2  C1  O1  118.9(2)  1_555  1_555  13_556  
	C2  C1  O1  118.9(2)  1_555  1_555  1_555  
	C3  C2  C1  149.92(18)  2_655  1_555  1_555  
	C3  C2  C1  149.92(18)  3_656  1_555  1_555  
	H4  C3  C2  144.3(4)  3_656  1_555  1_555  
	C2  C3  H4  150.08(18)  2_655  1_555  1_555  
	Ti  O3  C4  133.2(3)  1_555  1_555  1_555  
	Cu  O3  C4  141.0(5)  1_555  1_555  1_555  
	Cu  O3  C4  139.9(4)  15_556  1_555  1_555  
	C5  C4  O3  118.9(2)  1_555  1_555  12_555  
	C5  C4  O3  118.9(2)  1_555  1_555  1_555  
	C6  C5  C4  150.89(15)  32_555  1_555  1_555  
	C6  C5  C4  150.89(15)  21_555  1_555  1_555  
	H5  C6  C5  143.2(4)  21_555  1_555  1_555  
	C5  C6  H5  148.91(15)  21_555  1_555  1_555  

# start Validation Reply Form
_vrf_PLAT770_C6H6@MIL-125-Cu
;
PROBLEM: Suspect C-H Bond in CIF:  C_1      --H_5       .       1.33 Ang.  
RESPONSE: The close contact alert is due to disorder of guest molecules.
;
_vrf_PLAT420_C6H6@MIL-125-Cu
;
PROBLEM: D-H Bond Without Acceptor  O4       --H4O      .     Please Check 
RESPONSE: The guest molecule benzene does not have a hydrogen bonding
acceptor.
;
_vrf_PLAT041_C6H6@MIL-125-Cu
;
PROBLEM: Calc. and Reported SumFormula    Strings  Differ     Please Check 
RESPONSE: This is likely caused by the high symmetry and the considered
decimal points of occupancy when calculating the formula.
;
_vrf_PLAT042_C6H6@MIL-125-Cu
;
PROBLEM: Calc. and Reported MoietyFormula Strings  Differ     Please Check 
RESPONSE: This is likely caused by the high symmetry and the considered
decimal points of occupancy when calculating the formula.
;
_vrf_PLAT043_C6H6@MIL-125-Cu
;
PROBLEM: Calculated and Reported Mol. Weight Differ by ..       1.18 Check 
RESPONSE: This is likely caused by the high symmetry and the considered
decimal points of occupancy when calculating the formula.
;
_vrf_PLAT077_C6H6@MIL-125-Cu
;
PROBLEM: Unitcell Contains Non-integer Number of Atoms ..     Please Check 
RESPONSE: The structure contains disordered framework and guest molecules.
;
_vrf_PLAT244_C6H6@MIL-125-Cu
;
PROBLEM: Low    'Solvent' Ueq as Compared to Neighbors of         O1 Check 
RESPONSE: O1 is X-ray heavier compared to neightors and the thermal vibration
is less intensive.
;
_vrf_PLAT334_C6H6@MIL-125-Cu
;
PROBLEM: Small <C-C> Benzene Dist.   C2       -C3_c     .       1.35 Ang.  
RESPONSE: Structure are obtained from powder diffraction refinement, and 
this could be due to insufficient resolution.
;
_vrf_PLAT341_C6H6@MIL-125-Cu
;
PROBLEM: Low Bond Precision on  C-C Bonds ...............    0.00687 Ang.  
RESPONSE:  Structure are obtained from powder diffraction refinement. 
Low precision could be due to insufficient resolution.
;
# end Validation Reply Form
