# Supplementary material for: Trace benzene capture by decoration of structural defects in metal–organic framework materials
Source: Nat Mater. 2024 Oct 29;23(11):1531–8. doi: 10.1038/s41563-024-02029-1 (PMC11525167; doi:10.1038/s41563-024-02029-1)
Supplement: Supplementary file 2 — Crystallographic data (11 CIFs) and checkCIF reports. [file 41563_2024_2029_MOESM2_ESM.zip › cifs and check cif reports/C6H6@MIL-125-Fe.cif]

data_C6H6@MIL-125-Fe

_chemical_name_mineral              C6H6@MIL-125-Fe
_chemical_formula_weight            146.85
_chemical_formula_sum               "C6.77 Fe0.05 H5.55 O2.22 Ti0.45"
_chemical_formula_moiety            "C3 H1.78 Fe0.05 O2.17 Ti0.45, 0.629(C6 H6)"
_space_group_crystal_system         tetragonal
_symmetry_space_group_name_H-M      I4/mmm
_symmetry_space_group_name_Hall     '-I 4 2'
loop_
	_symmetry_equiv_pos_as_xyz
	"x, y, z"
	"-x, -y, z"
	"-x, y, -z"
	"-x, y, z"
	"-y, -x, -z"
	"-y, -x, z"
	"-y, x, -z"
	"-y, x, z"
	"y, -x, -z"
	"y, -x, z"
	"y, x, -z"
	"y, x, z"
	"x, -y, -z"
	"x, -y, z"
	"x, y, -z"
	"-x, -y, -z"
	"x+1/2, y+1/2, z+1/2"
	"-x+1/2, -y+1/2, z+1/2"
	"-x+1/2, y+1/2, -z+1/2"
	"-x+1/2, y+1/2, z+1/2"
	"-y+1/2, -x+1/2, -z+1/2"
	"-y+1/2, -x+1/2, z+1/2"
	"-y+1/2, x+1/2, -z+1/2"
	"-y+1/2, x+1/2, z+1/2"
	"y+1/2, -x+1/2, -z+1/2"
	"y+1/2, -x+1/2, z+1/2"
	"y+1/2, x+1/2, -z+1/2"
	"y+1/2, x+1/2, z+1/2"
	"x+1/2, -y+1/2, -z+1/2"
	"x+1/2, -y+1/2, z+1/2"
	"x+1/2, y+1/2, -z+1/2"
	"-x+1/2, -y+1/2, -z+1/2"

_cell_length_a                      18.65537(5)
_cell_length_b                      18.65537(5)
_cell_length_c                      18.20263(6)
_cell_angle_alpha                   90
_cell_angle_beta                    90
_cell_angle_gamma                   90
_cell_volume                        6334.93(4)
_cell_formula_units_Z               32
_cell_measurement_temperature       298
_exptl_crystal_density_diffrn       1.2318
_pd_spec_mounting                   packed
_pd_spec_mount_mode                 transmission
_pd_spec_shape                      cylinder
_diffrn_ambient_temperature         298
_diffrn_source                      synchrotron
_diffrn_measurement_device_type     DLS-i11
_diffrn_detector                    PSD
_pd_meas_scan_method                continuous
_diffrn_radiation_type              synchrotron
_diffrn_radiation_wavelength        0.82439
_pd_meas_2theta_range_min           2.084
_pd_meas_2theta_range_max           92.132
_pd_meas_2theta_range_inc           0.004
_computing_structure_refinement     TOPAS
_pd_proc_ls_profile_function        pseudo-Voigt
_pd_proc_ls_background_function     Chebyshev
_refine_ls_goodness_of_fit_all      6.64600
_pd_proc_ls_prof_R_factor           1.47073
_pd_proc_ls_prof_wR_factor          2.18893
_pd_proc_ls_prof_wR_expected        0.32936
_refine_ls_R_factor_all             0.99672
_refine_ls_structure_factor_coef    Inet
_refine_ls_matrix_type              fullcycle
_refine_ls_weighting_scheme         sigma
_refine_ls_hydrogen_treatment       mixed
_refine_ls_extinction_method        none
_refine_ls_number_parameters        89
_refine_ls_shift/su_max             0.0333
_pd_proc_number_of_points           11875
_pd_proc_2theta_range_min           2.5
_pd_proc_2theta_range_max           50
_pd_proc_2theta_range_inc           0.004
_pd_proc_wavelength                 0.82439

loop_
	_atom_site_label
	_atom_site_type_symbol
	_atom_site_symmetry_multiplicity
	_atom_site_fract_x
	_atom_site_fract_y
	_atom_site_fract_z
	_atom_site_occupancy
	_atom_site_B_iso_or_equiv
	C_1  C  32  0.0842(16)  1.0070(17)  0.6984(15)  0.0802(7)  4.1(7)  
	C_2  C  32  0.0776(18)  0.9330(17)  0.7157(10)  0.0802(7)  4.1(7)  
	C_3  C  32  0.028(2)  0.8896(13)  0.6768(15)  0.0802(7)  4.1(7)  
	C_4  C  32  -0.0153(16)  0.9202(17)  0.6207(15)  0.0802(7)  4.1(7)  
	C_5  C  32  -0.0087(18)  0.9941(17)  0.6034(10)  0.0802(7)  4.1(7)  
	C_6  C  32  0.041(2)  1.0375(13)  0.6423(15)  0.0802(7)  4.1(7)  
	H_1  H  32  0.123(3)  1.041(3)  0.729(3)  0.0802(7)  4.1(7)  
	H_2  H  32  0.111(3)  0.909(3)  0.760(2)  0.0802(7)  4.1(7)  
	H_3  H  32  0.023(3)  0.832(3)  0.690(3)  0.0802(7)  4.1(7)  
	H_4  H  32  -0.054(3)  0.886(3)  0.590(3)  0.0802(7)  4.1(7)  
	H_5  H  32  -0.042(3)  1.018(3)  0.560(2)  0.0802(7)  4.1(7)  
	H_6  H  32  0.046(3)  1.095(3)  0.629(3)  0.0802(7)  4.1(7)  
	C_1_1  C  32  0.7545(6)  0.0403(12)  0.0310(5)  0.1817(19)  10.0(6)  
	C_2_1  C  32  0.7919(14)  -0.0181(7)  0.0632(7)  0.1817(19)  10.0(6)  
	C_3_1  C  32  0.8527(12)  -0.0051(9)  0.1083(7)  0.1817(19)  10.0(6)  
	C_4_1  C  32  0.8762(6)  0.0662(12)  0.1210(5)  0.1817(19)  10.0(6)  
	C_5_1  C  32  0.8388(14)  0.1246(7)  0.0888(7)  0.1817(19)  10.0(6)  
	C_6_1  C  32  0.7780(12)  0.1116(9)  0.0437(7)  0.1817(19)  10.0(6)  
	H_1_1  H  32  0.7070(19)  0.030(2)  -0.0042(15)  0.1817(19)  10.0(6)  
	H_2_1  H  32  0.774(2)  -0.074(2)  0.0533(13)  0.1817(19)  10.0(6)  
	H_3_1  H  32  0.882(2)  -0.051(2)  0.1335(15)  0.1817(19)  10.0(6)  
	H_4_1  H  32  0.9237(19)  0.076(2)  0.1562(15)  0.1817(19)  10.0(6)  
	H_5_1  H  32  0.857(2)  0.180(2)  0.0987(13)  0.1817(19)  10.0(6)  
	H_6_1  H  32  0.749(2)  0.157(2)  0.0185(15)  0.1817(19)  10.0(6)  
	C_1_2  C  32  0.4817(7)  0.9188(9)  0.7006(14)  0.1817(12)  10.0(5)  
	C_2_2  C  32  0.4322(10)  0.9256(10)  0.6417(9)  0.1817(12)  10.0(5)  
	C_3_2  C  32  0.3761(9)  0.9769(11)  0.6458(10)  0.1817(12)  10.0(5)  
	C_4_2  C  32  0.3694(7)  1.0213(9)  0.7088(14)  0.1817(12)  10.0(5)  
	C_5_2  C  32  0.4189(10)  1.0144(10)  0.7677(9)  0.1817(12)  10.0(5)  
	C_6_2  C  32  0.4750(9)  0.9632(11)  0.7636(10)  0.1817(12)  10.0(5)  
	H_1_2  H  32  0.5256(19)  0.8787(19)  0.697(2)  0.1817(12)  10.0(5)  
	H_2_2  H  32  0.4374(17)  0.8909(19)  0.592(2)  0.1817(12)  10.0(5)  
	H_3_2  H  32  0.337(2)  0.9822(16)  0.600(2)  0.1817(12)  10.0(5)  
	H_4_2  H  32  0.3256(19)  1.0613(19)  0.712(2)  0.1817(12)  10.0(5)  
	H_5_2  H  32  0.4137(17)  1.0491(19)  0.817(2)  0.1817(12)  10.0(5)  
	H_6_2  H  32  0.514(2)  0.9578(16)  0.810(2)  0.1817(12)  10.0(5)  
	C_1_3  C  32  0.5267(11)  0.2405(12)  0.7348(13)  0.185(2)  10.0(7)  
	C_2_3  C  32  0.4826(15)  0.3005(11)  0.7511(10)  0.185(2)  10.0(7)  
	C_3_3  C  32  0.4325(15)  0.3256(13)  0.6983(14)  0.185(2)  10.0(7)  
	C_4_3  C  32  0.4266(11)  0.2908(12)  0.6292(13)  0.185(2)  10.0(7)  
	C_5_3  C  32  0.4707(15)  0.2309(11)  0.6129(10)  0.185(2)  10.0(7)  
	C_6_3  C  32  0.5208(15)  0.2057(13)  0.6657(14)  0.185(2)  10.0(7)  
	H_1_3  H  32  0.566(2)  0.221(2)  0.776(2)  0.185(2)  10.0(7)  
	H_2_3  H  32  0.487(3)  0.3276(19)  0.805(2)  0.185(2)  10.0(7)  
	H_3_3  H  32  0.398(3)  0.372(3)  0.711(2)  0.185(2)  10.0(7)  
	H_4_3  H  32  0.387(2)  0.311(2)  0.588(2)  0.185(2)  10.0(7)  
	H_5_3  H  32  0.466(3)  0.2037(19)  0.559(2)  0.185(2)  10.0(7)  
	H_6_3  H  32  0.555(3)  0.159(3)  0.653(2)  0.185(2)  10.0(7)  
	O5  O  16  0.5  0.7235(16)  0.1561(19)  0.109(3)  1.0(11)  
	H7  H  32  0.454(11)  0.70(2)  0.1650(19)  0.0543(15)  1.2(13)  
	Fe  Fe  32  0.2147(10)  0.0391(9)  0.4559(12)  0.0543(15)  10.0(9)  
	Ti  Ti  16  0.20402(8)  0.07636(9)  0.5  0.891(3)  0.82(4)  
	O2  O  16  0.1917(3)  0  0.4318(3)  0.891(3)  1.53(5)  
	O4  O  8  0.11711(19)  0.11711(19)  0.5  0.891(3)  1.53(5)  
	H4O  H  8  0.0849(18)  0.0849(18)  0.5  0.891(3)  1.84(6)  
	O1  O  16  0.3155(4)  0.06130(18)  0.5  1  1.53(5)  
	C1  C  8  0.3480(3)  0  0.5  1  3.43(8)  
	C2  C  8  0.4284(4)  0  0.5  1  3.43(8)  
	C3  C  16  0.4649(4)  0.06312(11)  0.5  1  3.43(8)  
	H4  H  16  0.4394(7)  0.1072(11)  0.5  1  4.11(10)  
	O3  O  32  0.2333(2)  0.14664(15)  0.4217(3)  1  1.53(5)  
	C4  C  16  0.20076(11)  0.20076(11)  0.3922(2)  1  3.43(8)  
	C5  C  16  0.22739(15)  0.22739(15)  0.3194(3)  1  3.43(8)  
	C6  C  32  0.19483(17)  0.28410(19)  0.2864(3)  1  3.43(8)  
	H5  H  32  0.1552(10)  0.3069(6)  0.3095(6)  1  4.11(10)  


loop_
	_geom_bond_atom_site_label_1
	_geom_bond_atom_site_label_2
	_geom_bond_distance
	_geom_bond_site_symmetry_1
	_geom_bond_site_symmetry_2
	C_1  H_1  1.11(4)  1_555  1_555  
	C_1  H_1  1.28(6)  1_555  14_575  
	C_1  C_2  1.39(4)  1_555  8_665  
	C_1  C_6  1.420(5)  1_555  1_555  
	C_1  C_2  1.420(5)  1_555  1_555  
	C_1  C_4  1.43(5)  1_555  6_665  
	C_1  C_4  1.48(5)  1_555  8_665  
	C_1  H_6  1.48(5)  1_555  12_465  
	C_1  C_6  1.48(5)  1_555  12_465  
	C_1  C_6  1.54(3)  1_555  14_575  
	C_1  H_3  1.60(6)  1_555  8_665  
	C_1  C_6  1.61(4)  1_555  10_465  
	C_1  H_6  1.62(5)  1_555  10_465  
	C_1  C_2  1.64(6)  1_555  6_665  
	C_1  C_1  2.04(7)  1_555  12_465  
	C_2  H_1  1.01(7)  1_555  14_575  
	C_2  H_2  1.11(4)  1_555  1_555  
	C_2  H_2  1.18(5)  1_555  6_665  
	C_2  H_1  1.27(5)  1_555  10_465  
	C_2  C_1  1.39(4)  1_555  10_465  
	C_2  C_1  1.420(5)  1_555  1_555  
	C_2  C_3  1.420(5)  1_555  1_555  
	C_2  C_6  1.60(3)  1_555  14_575  
	C_2  C_6  1.61(3)  1_555  10_465  
	C_2  C_1  1.64(6)  1_555  6_665  
	C_2  C_4  1.98(4)  1_555  8_665  
	C_2  C_3  2.00(4)  1_555  8_665  
	C_3  H_6  0.98(7)  1_555  14_575  
	C_3  H_1  1.01(7)  1_555  10_465  
	C_3  H_3  1.11(4)  1_555  1_555  
	C_3  H_2_3  1.24(5)  1_555  19_556  
	C_3  C_2  1.420(5)  1_555  1_555  
	C_3  C_4  1.420(5)  1_555  1_555  
	C_3  H_2_3  1.42(5)  1_555  31_456  
	C_3  C_6  1.45(4)  1_555  10_465  
	C_3  H_3  1.45(7)  1_555  4_555  
	C_3  C_6  1.52(5)  1_555  14_575  
	C_3  H_1  1.61(7)  1_555  6_665  
	C_3  C_6  1.89(5)  1_555  6_665  
	C_3  C_6  1.97(5)  1_555  2_575  
	C_3  C_2  2.00(4)  1_555  10_465  
	C_4  H_4  1.11(4)  1_555  1_555  
	C_4  H_6  1.19(7)  1_555  14_575  
	C_4  H_5  1.31(4)  1_555  8_665  
	C_4  C_6  1.37(4)  1_555  14_575  
	C_4  C_5  1.37(3)  1_555  12_465  
	C_4  C_5  1.42(4)  1_555  8_665  
	C_4  C_3  1.420(5)  1_555  1_555  
	C_4  C_5  1.420(5)  1_555  1_555  
	C_4  C_1  1.43(5)  1_555  6_665  
	C_4  H_5  1.45(4)  1_555  12_465  
	C_4  C_1  1.48(5)  1_555  10_465  
	C_4  C_5  1.484(16)  1_555  4_555  
	C_4  H_4  1.54(7)  1_555  4_555  
	C_4  H_6  1.63(7)  1_555  6_665  
	C_4  C_5  1.63(6)  1_555  14_575  
	C_4  C_5  1.69(6)  1_555  2_575  
	C_4  C_5  1.69(5)  1_555  10_465  
	C_4  C_4  1.70(7)  1_555  12_465  
	C_4  C_5  1.73(6)  1_555  6_665  
	C_4  C_2  1.98(4)  1_555  10_465  
	C_5  H_5  1.04(4)  1_555  14_575  
	C_5  H_5  1.06(5)  1_555  8_665  
	C_5  H_5  1.11(4)  1_555  1_555  
	C_5  H_5  1.16(6)  1_555  12_465  
	C_5  H_5  1.22(5)  1_555  6_665  
	C_5  H_5  1.26(6)  1_555  2_575  
	C_5  H_5  1.30(6)  1_555  10_465  
	C_5  H_5  1.32(6)  1_555  4_555  
	C_5  C_4  1.37(3)  1_555  12_465  
	C_5  C_6  1.418(5)  1_555  12_465  
	C_5  C_4  1.42(4)  1_555  10_465  
	C_5  C_6  1.420(5)  1_555  1_555  
	C_5  C_4  1.420(5)  1_555  1_555  
	C_5  C_4  1.484(16)  1_555  4_555  
	C_5  C_4  1.63(6)  1_555  14_575  
	C_5  C_4  1.69(6)  1_555  2_575  
	C_5  C_4  1.69(5)  1_555  8_665  
	C_5  C_4  1.73(6)  1_555  6_665  
	C_6  H_6  1.05(6)  1_555  12_465  
	C_6  H_6  1.11(4)  1_555  1_555  
	C_6  C_4  1.37(4)  1_555  14_575  
	C_6  C_6  1.40(5)  1_555  14_575  
	C_6  C_5  1.418(5)  1_555  12_465  
	C_6  C_1  1.420(5)  1_555  1_555  
	C_6  C_5  1.420(5)  1_555  1_555  
	C_6  C_3  1.45(4)  1_555  8_665  
	C_6  C_6  1.47(5)  1_555  10_465  
	C_6  C_6  1.47(5)  1_555  8_665  
	C_6  C_1  1.48(5)  1_555  12_465  
	C_6  C_3  1.52(5)  1_555  14_575  
	C_6  C_6  1.53(8)  1_555  4_555  
	C_6  C_1  1.54(3)  1_555  14_575  
	C_6  H_5  1.55(4)  1_555  4_555  
	C_6  H_5  1.57(4)  1_555  10_465  
	C_6  C_2  1.60(3)  1_555  14_575  
	C_6  C_2  1.61(3)  1_555  8_665  
	C_6  C_1  1.61(4)  1_555  8_665  
	C_6  C_3  1.89(5)  1_555  6_665  
	C_6  C_3  1.97(5)  1_555  2_575  
	H_1  C_3  1.01(7)  1_555  8_665  
	H_1  C_2  1.01(7)  1_555  14_575  
	H_1  C_1  1.11(4)  1_555  1_555  
	H_1  C_2  1.27(5)  1_555  8_665  
	H_1  C_1  1.28(6)  1_555  14_575  
	H_1  C_2_3  1.54(5)  1_555  21_566  
	H_1  C_3  1.61(7)  1_555  6_665  
	H_2  C_2  1.11(4)  1_555  1_555  
	H_2  C_2  1.18(5)  1_555  6_665  
	H_2  C_3_3  1.47(5)  1_555  23_556  
	H_3  C_3  1.11(4)  1_555  1_555  
	H_3  C_2_3  1.22(5)  1_555  19_556  
	H_3  O5  1.28(6)  1_555  18_565  
	H_3  C_2_3  1.43(6)  1_555  31_456  
	H_3  C_3  1.45(7)  1_555  4_555  
	H_3  C_1  1.60(6)  1_555  10_465  
	H_4  C_4  1.11(4)  1_555  1_555  
	H_4  C_4  1.54(7)  1_555  4_555  
	H_5  C_5  1.04(4)  1_555  14_575  
	H_5  C_5  1.06(5)  1_555  10_465  
	H_5  C_5  1.11(4)  1_555  1_555  
	H_5  C_5  1.16(6)  1_555  12_465  
	H_5  C_5  1.22(5)  1_555  6_665  
	H_5  C_5  1.26(6)  1_555  2_575  
	H_5  C_5  1.30(6)  1_555  8_665  
	H_5  C_4  1.31(4)  1_555  10_465  
	H_5  C_5  1.32(6)  1_555  4_555  
	H_5  C_4  1.45(4)  1_555  12_465  
	H_5  C_6  1.55(4)  1_555  4_555  
	H_5  C_6  1.57(4)  1_555  8_665  
	H_6  C_3  0.98(7)  1_555  14_575  
	H_6  C_6  1.05(6)  1_555  12_465  
	H_6  C_6  1.11(4)  1_555  1_555  
	H_6  C_4  1.19(7)  1_555  14_575  
	H_6  C_1  1.48(5)  1_555  12_465  
	H_6  C_1  1.62(5)  1_555  8_665  
	H_6  C_4  1.63(7)  1_555  6_665  
	C_1_1  H_1_1  1.03(2)  1_555  15_555  
	C_1_1  H_5_3  1.08(4)  1_555  26_554  
	C_1_1  H_1_1  1.11(4)  1_555  1_555  
	C_1_1  C_6_1  1.420(5)  1_555  1_555  
	C_1_1  C_2_1  1.420(5)  1_555  1_555  
	C_1_1  C_1_1  1.50(4)  1_555  14_555  
	C_1_1  C_5_3  1.57(2)  1_555  26_554  
	C_1_1  C_1_1  1.88(4)  1_555  13_555  
	C_1_1  C_2_1  1.897(19)  1_555  13_555  
	C_1_1  C_6_1  1.953(13)  1_555  15_555  
	C_1_1  C_4_3  2.01(3)  1_555  26_554  
	C_1_1  C_5_3  2.03(3)  1_555  28_544  
	C_2_1  H_2_1  1.11(4)  1_555  1_555  
	C_2_1  C_1_1  1.420(5)  1_555  1_555  
	C_2_1  C_3_1  1.420(5)  1_555  1_555  
	C_2_1  C_3_1  1.465(10)  1_555  14_555  
	C_2_1  C_5_3  1.47(3)  1_555  28_544  
	C_2_1  C_4_3  1.58(3)  1_555  28_544  
	C_2_1  C_5_3  1.70(4)  1_555  26_554  
	C_2_1  C_6_1  1.80(2)  1_555  14_555  
	C_2_1  C_1_1  1.897(19)  1_555  13_555  
	C_3_1  H_3_1  1.11(4)  1_555  1_555  
	C_3_1  H_3_1  1.26(5)  1_555  14_555  
	C_3_1  C_4_1  1.420(5)  1_555  1_555  
	C_3_1  C_2_1  1.420(5)  1_555  1_555  
	C_3_1  C_2_1  1.465(10)  1_555  14_555  
	C_3_1  C_4_3  1.76(3)  1_555  28_544  
	C_3_1  C_4_3  1.90(3)  1_555  26_554  
	C_4_1  H_4_1  1.11(3)  1_555  6_665  
	C_4_1  H_4_1  1.11(4)  1_555  1_555  
	C_4_1  C_5_1  1.420(5)  1_555  1_555  
	C_4_1  C_3_1  1.420(5)  1_555  1_555  
	C_4_1  C_4_1  1.52(3)  1_555  6_665  
	C_4_1  C_4_3  1.60(2)  1_555  26_554  
	C_4_1  H_4_3  1.62(4)  1_555  26_554  
	C_4_1  C_3_3  1.69(3)  1_555  26_554  
	C_4_1  C_5_1  1.867(14)  1_555  6_665  
	C_5_1  H_5_1  1.11(4)  1_555  1_555  
	C_5_1  C_6_1  1.420(5)  1_555  1_555  
	C_5_1  C_4_1  1.420(5)  1_555  1_555  
	C_5_1  C_4_3  1.50(2)  1_555  26_554  
	C_5_1  H_4_3  1.51(4)  1_555  30_554  
	C_5_1  C_4_1  1.867(14)  1_555  6_665  
	C_6_1  H_4_3  1.01(4)  1_555  26_554  
	C_6_1  H_6_1  1.11(4)  1_555  1_555  
	C_6_1  H_5_1  1.39(4)  1_555  6_665  
	C_6_1  C_5_1  1.420(5)  1_555  1_555  
	C_6_1  C_1_1  1.420(5)  1_555  1_555  
	C_6_1  H_6_1  1.52(3)  1_555  15_555  
	C_6_1  C_6_1  1.59(3)  1_555  15_555  
	C_6_1  C_4_3  1.73(2)  1_555  26_554  
	C_6_1  C_2_1  1.80(2)  1_555  14_555  
	C_6_1  C_1_1  1.953(13)  1_555  15_555  
	H_1_1  C_1_1  1.03(2)  1_555  15_555  
	H_1_1  C_1_1  1.11(4)  1_555  1_555  
	H_2_1  C_2_1  1.11(4)  1_555  1_555  
	H_2_1  C_4_3  1.42(3)  1_555  28_544  
	H_2_1  C_5_3  1.58(5)  1_555  28_544  
	H_3_1  C_3_1  1.11(4)  1_555  1_555  
	H_3_1  C_3_1  1.26(5)  1_555  14_555  
	H_3_1  C_3_3  1.61(5)  1_555  28_544  
	H_4_1  C_4_1  1.11(3)  1_555  6_665  
	H_4_1  C_4_1  1.11(4)  1_555  1_555  
	H_5_1  C_5_1  1.11(4)  1_555  1_555  
	H_5_1  C_6_1  1.39(4)  1_555  6_665  
	H_5_1  C_4_3  1.51(4)  1_555  30_554  
	H_6_1  C_6_1  1.11(4)  1_555  1_555  
	H_6_1  C_6_1  1.52(3)  1_555  15_555  
	C_1_2  H_1_2  1.11(4)  1_555  1_555  
	C_1_2  H_5_2  1.30(4)  1_555  27_456  
	C_1_2  H_6_2  1.35(4)  1_555  25_466  
	C_1_2  C_6_2  1.420(5)  1_555  1_555  
	C_1_2  C_2_2  1.420(5)  1_555  1_555  
	C_1_2  C_6_2  1.61(4)  1_555  23_656  
	C_1_2  C_6_2  1.629(11)  1_555  4_655  
	C_1_2  C_4_2  1.89(2)  1_555  23_656  
	C_1_2  C_2_2  1.93(2)  1_555  4_655  
	C_1_2  C_4_2  2.03(2)  1_555  27_456  
	C_2_2  H_2_2  1.11(4)  1_555  1_555  
	C_2_2  C_3_2  1.420(5)  1_555  1_555  
	C_2_2  C_1_2  1.420(5)  1_555  1_555  
	C_2_2  H_6_2  1.52(4)  1_555  25_466  
	C_2_2  H_1_2  1.55(2)  1_555  4_655  
	C_2_2  H_6_3  1.61(5)  1_555  2_665  
	C_2_2  C_5_2  1.93(2)  1_555  23_656  
	C_2_2  C_1_2  1.93(2)  1_555  4_655  
	C_2_2  C_4_2  1.96(2)  1_555  14_575  
	C_2_2  C_6_2  2.04(3)  1_555  27_456  
	C_3_2  H_3_2  1.11(4)  1_555  1_555  
	C_3_2  H_3_2  1.34(4)  1_555  14_575  
	C_3_2  C_4_2  1.420(5)  1_555  1_555  
	C_3_2  C_2_2  1.420(5)  1_555  1_555  
	C_4_2  H_4_2  1.11(4)  1_555  1_555  
	C_4_2  C_5_2  1.420(5)  1_555  1_555  
	C_4_2  C_3_2  1.420(5)  1_555  1_555  
	C_4_2  C_5_2  1.563(16)  1_555  14_575  
	C_4_2  C_6_2  1.82(3)  1_555  25_466  
	C_4_2  C_1_2  1.89(2)  1_555  25_466  
	C_4_2  C_2_2  1.96(2)  1_555  14_575  
	C_4_2  C_6_2  2.01(3)  1_555  27_456  
	C_4_2  C_1_2  2.03(2)  1_555  27_456  
	C_5_2  H_1_2  1.01(5)  1_555  27_456  
	C_5_2  H_5_2  1.11(4)  1_555  1_555  
	C_5_2  H_1_2  1.23(4)  1_555  25_466  
	C_5_2  C_4_2  1.420(5)  1_555  1_555  
	C_5_2  C_6_2  1.420(5)  1_555  1_555  
	C_5_2  H_5_2  1.49(5)  1_555  14_575  
	C_5_2  H_6_2  1.56(4)  1_555  2_675  
	C_5_2  C_4_2  1.563(16)  1_555  14_575  
	C_5_2  H_6_2  1.58(4)  1_555  27_456  
	C_5_2  C_5_2  1.87(3)  1_555  21_666  
	C_5_2  C_2_2  1.93(2)  1_555  25_466  
	C_5_2  C_6_2  2.02(3)  1_555  2_675  
	C_6_2  H_6_2  1.11(4)  1_555  1_555  
	C_6_2  C_6_2  1.37(4)  1_555  14_575  
	C_6_2  C_1_2  1.420(5)  1_555  1_555  
	C_6_2  C_5_2  1.420(5)  1_555  1_555  
	C_6_2  H_6_2  1.44(4)  1_555  25_466  
	C_6_2  H_5_2  1.52(3)  1_555  14_575  
	C_6_2  C_1_2  1.61(4)  1_555  25_466  
	C_6_2  C_1_2  1.629(11)  1_555  4_655  
	C_6_2  C_6_2  1.66(3)  1_555  2_675  
	C_6_2  C_6_2  1.70(3)  1_555  21_666  
	C_6_2  C_4_2  1.82(3)  1_555  23_656  
	C_6_2  C_4_2  2.01(3)  1_555  27_456  
	C_6_2  C_5_2  2.02(3)  1_555  2_675  
	C_6_2  C_2_2  2.04(3)  1_555  27_456  
	H_1_2  C_5_2  1.01(5)  1_555  27_456  
	H_1_2  C_1_2  1.11(4)  1_555  1_555  
	H_1_2  C_5_2  1.23(4)  1_555  23_656  
	H_1_2  C_2_2  1.55(2)  1_555  4_655  
	H_2_2  C_2_2  1.11(4)  1_555  1_555  
	H_3_2  C_3_2  1.11(4)  1_555  1_555  
	H_3_2  C_3_2  1.34(4)  1_555  14_575  
	H_4_2  C_4_2  1.11(4)  1_555  1_555  
	H_5_2  C_5_2  1.11(4)  1_555  1_555  
	H_5_2  C_1_2  1.30(4)  1_555  27_456  
	H_5_2  C_5_2  1.49(5)  1_555  14_575  
	H_5_2  C_6_2  1.52(3)  1_555  14_575  
	H_6_2  C_6_2  1.11(4)  1_555  1_555  
	H_6_2  C_1_2  1.35(4)  1_555  23_656  
	H_6_2  C_6_2  1.44(4)  1_555  23_656  
	H_6_2  C_2_2  1.52(4)  1_555  23_656  
	H_6_2  C_5_2  1.56(4)  1_555  2_675  
	H_6_2  C_5_2  1.58(4)  1_555  27_456  
	C_1_3  H_1_3  1.11(4)  1_555  1_555  
	C_1_3  C_2_3  1.420(5)  1_555  1_555  
	C_1_3  C_6_3  1.420(5)  1_555  1_555  
	C_1_3  C_6_3  1.67(2)  1_555  4_655  
	C_1_3  C_3_3  1.88(3)  1_555  4_655  
	C_2_3  H_2_3  1.11(4)  1_555  1_555  
	C_2_3  H_3  1.22(5)  1_555  19_546  
	C_2_3  H_2_3  1.24(5)  1_555  4_655  
	C_2_3  C_3_3  1.420(5)  1_555  1_555  
	C_2_3  C_1_3  1.420(5)  1_555  1_555  
	C_2_3  H_3  1.43(6)  1_555  31_546  
	C_2_3  H_1  1.54(5)  1_555  21_656  
	C_2_3  H7  1.62(8)  1_555  13_566  
	C_2_3  O5  1.78(4)  1_555  13_566  
	C_2_3  C_3_3  1.91(5)  1_555  4_655  
	C_3_3  H_3_3  1.11(4)  1_555  1_555  
	C_3_3  C_2_3  1.420(5)  1_555  1_555  
	C_3_3  C_4_3  1.420(5)  1_555  1_555  
	C_3_3  H_2  1.47(5)  1_555  25_456  
	C_3_3  H_3_1  1.61(5)  1_555  28_545  
	C_3_3  C_4_1  1.69(3)  1_555  24_545  
	C_3_3  C_1_3  1.88(3)  1_555  4_655  
	C_3_3  C_2_3  1.91(5)  1_555  4_655  
	C_4_3  H_4_3  1.11(4)  1_555  1_555  
	C_4_3  H_2_1  1.42(3)  1_555  28_545  
	C_4_3  C_5_3  1.420(5)  1_555  1_555  
	C_4_3  C_3_3  1.420(5)  1_555  1_555  
	C_4_3  C_5_1  1.50(2)  1_555  24_545  
	C_4_3  H_5_1  1.51(4)  1_555  30_455  
	C_4_3  C_2_1  1.58(3)  1_555  28_545  
	C_4_3  C_4_1  1.60(2)  1_555  24_545  
	C_4_3  C_6_1  1.73(2)  1_555  24_545  
	C_4_3  C_3_1  1.76(3)  1_555  28_545  
	C_4_3  C_3_1  1.90(3)  1_555  24_545  
	C_4_3  C_6_3  1.98(4)  1_555  4_655  
	C_4_3  C_1_1  2.01(3)  1_555  24_545  
	C_5_3  H_5_3  1.11(4)  1_555  1_555  
	C_5_3  C_6_3  1.420(5)  1_555  1_555  
	C_5_3  C_4_3  1.420(5)  1_555  1_555  
	C_5_3  C_2_1  1.47(3)  1_555  28_545  
	C_5_3  C_1_1  1.57(2)  1_555  24_545  
	C_5_3  H_2_1  1.58(5)  1_555  28_545  
	C_5_3  H_6_3  1.60(4)  1_555  4_655  
	C_5_3  H_5_3  1.62(6)  1_555  4_655  
	C_5_3  C_2_1  1.70(4)  1_555  24_545  
	C_5_3  C_1_1  2.03(3)  1_555  28_545  
	C_6_3  H_6_3  1.11(4)  1_555  1_555  
	C_6_3  C_5_3  1.420(5)  1_555  1_555  
	C_6_3  C_1_3  1.420(5)  1_555  1_555  
	C_6_3  C_1_3  1.67(2)  1_555  4_655  
	C_6_3  C_4_3  1.98(4)  1_555  4_655  
	H_1_3  C_1_3  1.11(4)  1_555  1_555  
	H_2_3  C_2_3  1.11(4)  1_555  1_555  
	H_2_3  O5  1.21(5)  1_555  13_566  
	H_2_3  C_3  1.24(5)  1_555  19_546  
	H_2_3  C_2_3  1.24(5)  1_555  4_655  
	H_2_3  C_3  1.42(5)  1_555  31_546  
	H_3_3  C_3_3  1.11(4)  1_555  1_555  
	H_4_3  C_6_1  1.01(4)  1_555  24_545  
	H_4_3  C_4_3  1.11(4)  1_555  1_555  
	H_4_3  C_5_1  1.51(4)  1_555  30_455  
	H_4_3  C_4_1  1.62(4)  1_555  24_545  
	H_5_3  C_1_1  1.08(4)  1_555  24_545  
	H_5_3  C_5_3  1.11(4)  1_555  1_555  
	H_5_3  C_5_3  1.62(6)  1_555  4_655  
	H_6_3  C_6_3  1.11(4)  1_555  1_555  
	H_6_3  C_5_3  1.60(4)  1_555  4_655  
	H_6_3  C_2_2  1.61(5)  1_555  2_665  
	O5  H_2_3  1.21(5)  1_555  16_666  
	O5  H_2_3  1.21(5)  1_555  13_566  
	O5  H_3  1.28(6)  1_555  18_564  
	O5  H_3  1.28(6)  1_555  30_564  
	O5  O2  1.71(3)  1_555  23_555  
	O5  C_2_3  1.78(4)  1_555  13_566  
	O5  C_2_3  1.78(4)  1_555  16_666  
	O5  Fe  2.17(4)  1_555  27_555  
	O5  Fe  2.17(4)  1_555  23_555  
	H7  C_2_3  1.62(8)  1_555  13_566  
	Fe  O2  0.953(19)  1_555  1_555  
	Fe  Ti  1.08(2)  1_555  1_555  
	Fe  Fe  1.46(3)  1_555  14_555  
	Fe  Fe  1.61(4)  1_555  15_556  
	Fe  O1  2.09(2)  1_555  1_555  
	Fe  O3  2.128(18)  1_555  1_555  
	Fe  Fe  2.17(4)  1_555  13_556  
	Fe  O5  2.17(4)  1_555  25_455  
	Fe  O2  2.21(2)  1_555  13_556  
	Fe  Ti  2.308(18)  1_555  13_556  
	Ti  Fe  1.08(2)  1_555  15_556  
	Ti  Fe  1.08(2)  1_555  1_555  
	Ti  O4  1.791(2)  1_555  1_555  
	Ti  O2  1.903(3)  1_555  13_556  
	Ti  O2  1.903(3)  1_555  1_555  
	Ti  O3  2.012(5)  1_555  1_555  
	Ti  O3  2.012(5)  1_555  15_556  
	Ti  O1  2.098(7)  1_555  1_555  
	Ti  H4O  2.23(3)  1_555  1_555  
	Ti  Fe  2.308(18)  1_555  13_556  
	Ti  Fe  2.308(18)  1_555  14_555  
	Ti  Ti  2.849(3)  1_555  13_556  
	O2  Fe  0.953(19)  1_555  1_555  
	O2  Fe  0.953(19)  1_555  14_555  
	O2  O5  1.71(3)  1_555  25_455  
	O2  Ti  1.903(3)  1_555  13_556  
	O2  Ti  1.903(3)  1_555  1_555  
	O2  Fe  2.21(2)  1_555  13_556  
	O2  Fe  2.21(2)  1_555  15_556  
	O4  Ti  1.791(2)  1_555  1_555  
	O4  Ti  1.791(2)  1_555  11_556  
	H4O  Ti  2.23(3)  1_555  11_556  
	H4O  Ti  2.23(3)  1_555  1_555  
	O1  C1  1.295(3)  1_555  1_555  
	O1  Fe  2.09(2)  1_555  15_556  
	O1  Fe  2.09(2)  1_555  1_555  
	O1  Ti  2.098(7)  1_555  1_555  
	C1  O1  1.295(3)  1_555  1_555  
	C1  O1  1.295(3)  1_555  13_556  
	C1  C2  1.500(5)  1_555  1_555  
	C2  C3  1.360(2)  1_555  1_555  
	C2  C3  1.360(2)  1_555  13_556  
	C2  C1  1.500(5)  1_555  1_555  
	C3  H4  0.95(2)  1_555  1_555  
	C3  C2  1.360(2)  1_555  1_555  
	H4  C3  0.95(2)  1_555  1_555  
	O3  C4  1.295(3)  1_555  1_555  
	O3  Ti  2.012(5)  1_555  1_555  
	O3  Fe  2.128(18)  1_555  1_555  
	C4  O3  1.295(3)  1_555  1_555  
	C4  O3  1.295(3)  1_555  12_555  
	C4  C5  1.500(5)  1_555  1_555  
	C5  C6  1.360(2)  1_555  12_555  
	C5  C6  1.360(2)  1_555  1_555  
	C5  C4  1.500(5)  1_555  1_555  
	C6  H5  0.95(2)  1_555  1_555  
	C6  C5  1.360(2)  1_555  1_555  
	C6  C6  1.439(13)  1_555  21_555  
	H5  C6  0.95(2)  1_555  1_555  


loop_
	_geom_angle_atom_site_label_1
	_geom_angle_atom_site_label_2
	_geom_angle_atom_site_label_3
	_geom_angle
	_geom_angle_site_symmetry_1
	_geom_angle_site_symmetry_2
	_geom_angle_site_symmetry_3
	H_1  C_1  C_2  127.8(10)  14_575  1_555  14_575  
	C_4  C_1  H_1  132.4(15)  8_665  1_555  1_555  
	C_6  C_1  C_2  121.1(8)  12_465  1_555  1_555  
	C_6  C_1  H_1  118.8(8)  12_465  1_555  1_555  
	C_6  C_1  C_2  122.6(10)  14_575  1_555  8_665  
	C_6  C_1  H_1  167.8(12)  14_575  1_555  1_555  
	H_3  C_1  C_2  106.5(14)  8_665  1_555  1_555  
	C_6  C_1  C_2  122.9(9)  10_465  1_555  8_665  
	C_6  C_1  H_1  169.8(11)  10_465  1_555  1_555  
	H_6  C_1  C_2  141.6(13)  10_465  1_555  8_665  
	H_6  C_1  H_1  130.8(18)  10_465  1_555  1_555  
	C_2  C_1  C_6  115.4(18)  6_665  1_555  12_465  
	C_2  C_1  C_6  114.4(14)  6_665  1_555  1_555  
	C_2  C_1  H_1  125.5(14)  6_665  1_555  1_555  
	H_3  C_1  C_2  116.1(19)  6_665  1_555  14_575  
	H_6  C_1  C_2  140.3(16)  1_555  1_555  6_665  
	H_6  C_1  C_2  146.0(6)  1_555  1_555  1_555  
	H_6  C_1  H_1  94.0(6)  1_555  1_555  1_555  
	C_4  C_1  C_2  124.4(19)  2_575  1_555  6_665  
	C_4  C_1  C_2  130.4(17)  2_575  1_555  1_555  
	C_4  C_1  H_1  109.2(17)  2_575  1_555  1_555  
	H_1  C_1  C_2  139.9(12)  12_465  1_555  6_665  
	H_1  C_1  H_6  141.5(17)  12_465  1_555  10_465  
	H_1  C_1  C_2  143.6(13)  12_465  1_555  1_555  
	H_6  C_1  H_1  138.4(17)  14_575  1_555  12_465  
	H_6  C_1  C_2  143.5(13)  14_575  1_555  8_665  
	H_6  C_1  C_2  150.8(14)  14_575  1_555  14_575  
	H_6  C_1  H_1  155.5(17)  14_575  1_555  1_555  
	C_4  C_1  C_2  128.4(18)  4_555  1_555  8_665  
	C_4  C_1  H_1  170.1(11)  4_555  1_555  1_555  
	C_6  C_1  C_2  104.6(7)  8_665  1_555  1_555  
	C_6  C_1  H_1  129.4(7)  8_665  1_555  1_555  
	C_6  C_1  C_2  102.8(12)  4_555  1_555  1_555  
	C_6  C_1  H_1  130.9(8)  4_555  1_555  1_555  
	H_1  C_1  C_6  92.3(9)  10_465  1_555  8_665  
	H_1  C_1  C_4  119.7(16)  10_465  1_555  2_575  
	H_1  C_1  H_6  135.9(16)  10_465  1_555  1_555  
	H_1  C_1  C_6  111.2(13)  10_465  1_555  12_465  
	H_1  C_1  C_6  110.4(13)  10_465  1_555  1_555  
	H_1  C_1  C_2  139.4(13)  10_465  1_555  8_665  
	H_1  C_1  C_2  143.0(14)  10_465  1_555  14_575  
	C_6  C_1  C_2  102.1(12)  6_665  1_555  8_665  
	C_6  C_1  C_2  109.7(14)  6_665  1_555  14_575  
	C_6  C_1  H_1  161.1(11)  6_665  1_555  1_555  
	C_6  C_1  C_2  100.3(15)  2_575  1_555  8_665  
	C_6  C_1  H_1  159.3(9)  2_575  1_555  1_555  
	C_4  C_1  H_1  111.4(16)  14_575  1_555  10_465  
	C_4  C_1  C_2  116.7(17)  14_575  1_555  6_665  
	C_4  C_1  C_2  123.0(17)  14_575  1_555  1_555  
	C_4  C_1  H_1  115.0(16)  14_575  1_555  1_555  
	C_4  C_1  C_2  120.1(16)  1_555  1_555  8_665  
	C_2  C_1  H_6  97.0(8)  12_465  1_555  14_575  
	C_2  C_1  H_6  116.8(17)  12_465  1_555  10_465  
	C_2  C_1  H_1  139.8(12)  12_465  1_555  14_575  
	C_2  C_1  H_1  107.4(11)  12_465  1_555  1_555  
	H_6  C_1  C_2  115.0(17)  4_555  1_555  6_665  
	H_6  C_1  C_2  121.5(18)  4_555  1_555  1_555  
	H_6  C_1  H_1  113.6(14)  4_555  1_555  1_555  
	C_1  C_2  H_2  121.2(6)  14_575  1_555  1_555  
	C_3  C_2  H_2  112.6(16)  6_665  1_555  1_555  
	C_1  C_2  C_3  119.7(6)  10_465  1_555  6_665  
	C_1  C_2  H_2  127.3(14)  10_465  1_555  1_555  
	C_3  C_2  C_1  118.7(6)  1_555  1_555  14_575  
	C_6  C_2  H_2  169.0(13)  14_575  1_555  1_555  
	C_6  C_2  H_2  169.6(12)  10_465  1_555  1_555  
	C_1  C_2  C_3  120.1(6)  6_665  1_555  6_665  
	C_1  C_2  H_2  127.2(13)  6_665  1_555  1_555  
	C_4  C_2  H_2  158.6(9)  8_665  1_555  6_665  
	C_4  C_2  H_2  144.3(14)  8_665  1_555  1_555  
	C_3  C_2  C_1  113.5(5)  8_665  1_555  6_665  
	C_3  C_2  C_1  114.4(6)  8_665  1_555  10_465  
	C_3  C_2  H_2  115.9(13)  8_665  1_555  1_555  
	C_4  C_2  H_2  149.5(3)  4_555  1_555  1_555  
	H_1  C_2  C_4  114.1(8)  1_555  1_555  4_555  
	H_1  C_2  C_1  124.8(19)  1_555  1_555  6_665  
	H_1  C_2  C_3  146.0(6)  1_555  1_555  1_555  
	H_1  C_2  H_2  94.0(6)  1_555  1_555  1_555  
	C_3  C_2  H_1  134.7(13)  4_555  1_555  1_555  
	C_3  C_2  C_1  110.9(10)  4_555  1_555  1_555  
	C_3  C_2  C_1  110.7(13)  4_555  1_555  14_575  
	C_3  C_2  H_2  125.4(7)  4_555  1_555  1_555  
	C_4  C_2  C_1  90.2(3)  6_665  1_555  6_665  
	C_4  C_2  C_1  90.07(15)  6_665  1_555  10_465  
	C_4  C_2  H_2  142.6(15)  6_665  1_555  1_555  
	H_1  C_2  C_4  111.8(12)  6_665  1_555  6_665  
	H_1  C_2  C_3  133.3(14)  6_665  1_555  8_665  
	H_1  C_2  C_4  108.1(14)  6_665  1_555  8_665  
	H_1  C_2  C_3  141.6(16)  6_665  1_555  6_665  
	C_6  C_2  H_2  169.9(14)  1_555  1_555  6_665  
	C_4  C_2  H_1  116.0(6)  1_555  1_555  1_555  
	C_6  C_2  H_2  168.7(13)  12_465  1_555  6_665  
	C_6  C_2  H_2  150.09(7)  12_465  1_555  1_555  
	C_6  C_2  H_1  101.9(16)  6_665  1_555  1_555  
	C_6  C_2  C_3  90.3(3)  6_665  1_555  6_665  
	C_6  C_2  H_2  157.1(13)  6_665  1_555  1_555  
	C_6  C_2  H_1  100.8(14)  2_575  1_555  1_555  
	C_6  C_2  C_3  90.1(4)  2_575  1_555  6_665  
	C_6  C_2  H_2  157.2(13)  2_575  1_555  1_555  
	H_2  C_2  C_4  114.5(16)  14_575  1_555  1_555  
	H_2  C_2  H_1  124.0(13)  14_575  1_555  6_665  
	H_2  C_2  C_3  126.8(9)  14_575  1_555  4_555  
	H_2  C_2  C_4  115.5(18)  14_575  1_555  4_555  
	H_2  C_2  C_1  115.4(16)  14_575  1_555  6_665  
	H_2  C_2  C_3  143.0(17)  14_575  1_555  1_555  
	C_1  C_2  C_3  100.9(9)  12_465  1_555  1_555  
	C_1  C_2  H_2  142.3(11)  12_465  1_555  6_665  
	C_1  C_2  H_2  132.3(5)  12_465  1_555  1_555  
	C_2  C_3  H_3  114.9(15)  6_665  1_555  1_555  
	C_4  C_3  H_3  129.5(13)  4_555  1_555  1_555  
	C_4  C_3  C_2  124.8(14)  1_555  1_555  6_665  
	C_6  C_3  H_3  166.8(13)  10_465  1_555  1_555  
	H_3  C_3  C_2  139.7(14)  4_555  1_555  1_555  
	H_3  C_3  C_2  132.9(14)  4_555  1_555  6_665  
	C_6  C_3  H_3  167.3(11)  14_575  1_555  1_555  
	C_6  C_3  C_2  101.4(18)  6_665  1_555  1_555  
	C_6  C_3  H_3  133.2(18)  6_665  1_555  1_555  
	H_6  C_3  H_3  162.3(15)  10_465  1_555  4_555  
	H_6  C_3  H_3  138.9(14)  10_465  1_555  1_555  
	C_6  C_3  C_2  101.1(16)  2_575  1_555  1_555  
	C_6  C_3  H_3  133.1(18)  2_575  1_555  1_555  
	C_2  C_3  H_3  101.8(14)  4_555  1_555  1_555  
	C_4  C_3  C_2  103.6(9)  8_665  1_555  4_555  
	C_4  C_3  C_2  107.4(7)  8_665  1_555  10_465  
	C_4  C_3  H_3  153.8(9)  8_665  1_555  1_555  
	H_1  C_3  H_3  144.7(18)  14_575  1_555  4_555  
	H_1  C_3  C_4  119.2(17)  14_575  1_555  1_555  
	H_1  C_3  H_3  120.2(17)  14_575  1_555  1_555  
	C_4  C_3  C_2  96.9(5)  6_665  1_555  4_555  
	C_4  C_3  C_2  100.6(7)  6_665  1_555  10_465  
	C_4  C_3  H_3  161.1(11)  6_665  1_555  1_555  
	C_4  C_3  H_1  109.0(15)  12_465  1_555  14_575  
	C_4  C_3  C_2  106.4(9)  12_465  1_555  1_555  
	C_4  C_3  C_2  108.9(10)  12_465  1_555  6_665  
	C_4  C_3  H_3  128.2(8)  12_465  1_555  1_555  
	C_6  C_3  H_3  178.6(9)  12_465  1_555  1_555  
	H_3  C_3  C_4  107.1(12)  6_665  1_555  12_465  
	H_3  C_3  H_6  120.3(14)  6_665  1_555  6_665  
	H_3  C_3  C_2  121.8(10)  6_665  1_555  4_555  
	H_3  C_3  C_2  123.9(16)  6_665  1_555  10_465  
	H_3  C_3  C_6  102.3(17)  6_665  1_555  2_575  
	H_3  C_3  C_6  102.2(17)  6_665  1_555  6_665  
	H_3  C_3  H_2_3  149.6(19)  6_665  1_555  31_456  
	H_3  C_3  C_4  108.9(18)  6_665  1_555  1_555  
	C_6  C_3  H_3  150.6(15)  4_555  1_555  1_555  
	C_6  C_3  H_3  152.2(8)  8_665  1_555  1_555  
	C_6  C_4  H_4  167.2(13)  10_465  1_555  1_555  
	C_6  C_4  H_4  166.2(12)  14_575  1_555  1_555  
	C_5  C_4  C_3  133.0(14)  12_465  1_555  4_555  
	C_5  C_4  H_4  121.3(10)  12_465  1_555  1_555  
	C_5  C_4  C_3  133.7(6)  8_665  1_555  4_555  
	C_5  C_4  H_4  127.2(14)  8_665  1_555  1_555  
	C_3  C_4  C_5  112.1(16)  1_555  1_555  8_665  
	C_3  C_4  C_5  118.6(10)  1_555  1_555  12_465  
	C_5  C_4  C_3  132.1(13)  1_555  1_555  4_555  
	C_1  C_4  H_5  129.8(19)  10_465  1_555  12_465  
	C_1  C_4  C_5  104.0(19)  10_465  1_555  1_555  
	C_1  C_4  C_5  103.7(18)  10_465  1_555  12_465  
	C_1  C_4  H_4  129.0(16)  10_465  1_555  1_555  
	C_5  C_4  C_3  133.2(4)  4_555  1_555  4_555  
	C_5  C_4  H_4  128.4(17)  4_555  1_555  1_555  
	C_5  C_4  C_3  119.2(3)  14_575  1_555  1_555  
	C_5  C_4  C_3  130.3(14)  14_575  1_555  4_555  
	C_5  C_4  H_4  120.7(3)  14_575  1_555  1_555  
	C_5  C_4  C_3  111.3(18)  2_575  1_555  1_555  
	C_5  C_4  C_3  131.6(7)  2_575  1_555  4_555  
	C_5  C_4  H_4  128.3(16)  2_575  1_555  1_555  
	C_5  C_4  C_3  117.8(10)  10_465  1_555  1_555  
	C_5  C_4  C_3  130.3(13)  10_465  1_555  4_555  
	C_5  C_4  H_4  122.2(10)  10_465  1_555  1_555  
	C_5  C_4  C_3  112.7(14)  6_665  1_555  1_555  
	C_5  C_4  C_3  131.1(7)  6_665  1_555  4_555  
	C_5  C_4  H_4  127.1(13)  6_665  1_555  1_555  
	H_4  C_4  C_1  122.9(19)  12_465  1_555  10_465  
	H_4  C_4  C_3  145.6(9)  12_465  1_555  1_555  
	C_2  C_4  C_5  104.5(12)  10_465  1_555  6_665  
	C_2  C_4  C_5  101.1(17)  10_465  1_555  10_465  
	C_2  C_4  C_5  105.8(16)  10_465  1_555  2_575  
	C_2  C_4  C_5  100.6(16)  10_465  1_555  14_575  
	C_2  C_4  H_4  136.9(16)  10_465  1_555  4_555  
	C_2  C_4  C_5  108.2(15)  10_465  1_555  4_555  
	C_2  C_4  C_5  102.4(15)  10_465  1_555  1_555  
	C_2  C_4  C_5  108.0(15)  10_465  1_555  8_665  
	C_2  C_4  C_5  104.0(19)  10_465  1_555  12_465  
	C_2  C_4  C_5  101.1(16)  4_555  1_555  2_575  
	C_2  C_4  H_4  143.8(16)  4_555  1_555  4_555  
	C_2  C_4  C_5  103.6(14)  4_555  1_555  4_555  
	C_2  C_4  C_5  103.3(13)  4_555  1_555  8_665  
	H_6  C_4  C_2  113.5(18)  10_465  1_555  10_465  
	H_6  C_4  H_4  145.4(12)  10_465  1_555  1_555  
	H_5  C_4  C_2  108.2(14)  1_555  1_555  10_465  
	H_5  C_4  H_4  110.6(17)  1_555  1_555  4_555  
	H_5  C_4  C_3  146.0(6)  1_555  1_555  1_555  
	H_5  C_4  H_4  94.0(6)  1_555  1_555  1_555  
	C_3  C_4  H_6  126.3(17)  10_465  1_555  10_465  
	C_3  C_4  H_4  173.7(18)  10_465  1_555  4_555  
	C_3  C_4  C_6  103.0(19)  10_465  1_555  14_575  
	C_3  C_4  C_6  102.8(19)  10_465  1_555  10_465  
	C_6  C_4  C_3  112.4(10)  4_555  1_555  1_555  
	C_6  C_4  C_3  105.7(18)  4_555  1_555  4_555  
	C_6  C_4  H_4  119.8(17)  4_555  1_555  1_555  
	C_2  C_4  C_3  100.1(10)  6_665  1_555  10_465  
	C_2  C_4  H_5  121.1(15)  6_665  1_555  1_555  
	C_2  C_4  H_4  145.2(17)  6_665  1_555  12_465  
	C_2  C_4  H_4  144.7(15)  6_665  1_555  1_555  
	C_6  C_4  C_3  111.6(7)  8_665  1_555  1_555  
	C_6  C_4  C_3  106.4(18)  8_665  1_555  4_555  
	C_6  C_4  H_4  121.3(9)  8_665  1_555  1_555  
	C_1  C_4  H_4  105.8(17)  2_575  1_555  1_555  
	H_5  C_4  C_3  103.6(12)  4_555  1_555  10_465  
	H_5  C_4  C_2  123.1(9)  4_555  1_555  4_555  
	H_5  C_4  C_2  127.5(12)  4_555  1_555  10_465  
	H_5  C_4  C_3  148.3(13)  4_555  1_555  4_555  
	H_5  C_4  H_4  119.8(16)  4_555  1_555  1_555  
	C_6  C_4  C_3  111.9(11)  1_555  1_555  4_555  
	C_2  C_4  C_3  101.1(11)  1_555  1_555  10_465  
	C_2  C_4  H_5  116.0(6)  1_555  1_555  1_555  
	C_2  C_4  H_4  145.9(18)  1_555  1_555  12_465  
	C_2  C_4  H_5  101.0(17)  1_555  1_555  12_465  
	C_6  C_4  C_3  112.0(9)  12_465  1_555  4_555  
	C_6  C_4  H_4  148.5(11)  12_465  1_555  1_555  
	C_1  C_4  H_5  90.0(7)  4_555  1_555  4_555  
	C_1  C_4  H_4  108.3(17)  4_555  1_555  1_555  
	H_4  C_4  C_1  119.5(17)  8_665  1_555  4_555  
	H_4  C_4  C_1  123.2(17)  8_665  1_555  2_575  
	H_4  C_4  C_3  140.1(12)  8_665  1_555  10_465  
	H_4  C_4  C_2  133.6(12)  8_665  1_555  4_555  
	H_4  C_4  C_2  130.8(12)  8_665  1_555  10_465  
	H_5  C_4  C_2  104.3(15)  6_665  1_555  4_555  
	H_5  C_4  C_2  110.8(12)  6_665  1_555  10_465  
	H_5  C_4  H_4  103.2(12)  6_665  1_555  4_555  
	H_5  C_4  C_3  143.2(19)  6_665  1_555  4_555  
	H_5  C_4  C_2  118.0(17)  10_465  1_555  10_465  
	H_5  C_4  C_3  121.5(10)  10_465  1_555  1_555  
	H_5  C_4  C_3  145.9(11)  10_465  1_555  4_555  
	H_5  C_4  H_4  116.2(11)  10_465  1_555  1_555  
	C_1  C_4  H_4  175.5(11)  14_575  1_555  1_555  
	C_3  C_4  H_4  144.6(17)  6_665  1_555  12_465  
	C_3  C_4  H_5  105.2(19)  6_665  1_555  14_575  
	C_3  C_4  H_4  161.5(11)  6_665  1_555  1_555  
	H_6  C_4  H_4  111.3(18)  8_665  1_555  8_665  
	H_6  C_4  C_2  104.9(10)  8_665  1_555  1_555  
	H_6  C_4  C_2  107.5(15)  8_665  1_555  6_665  
	H_6  C_4  C_3  127.1(11)  8_665  1_555  1_555  
	C_3  C_4  H_4  122.5(17)  12_465  1_555  8_665  
	C_3  C_4  C_2  96.7(9)  12_465  1_555  1_555  
	C_3  C_4  C_2  97.6(9)  12_465  1_555  6_665  
	C_3  C_4  H_4  159.0(15)  12_465  1_555  4_555  
	H_6  C_4  C_3  100.0(13)  12_465  1_555  10_465  
	H_6  C_4  C_2  103.9(10)  12_465  1_555  4_555  
	H_6  C_4  C_2  105.3(14)  12_465  1_555  10_465  
	H_6  C_4  C_3  116.6(17)  12_465  1_555  4_555  
	H_6  C_4  H_4  151.9(7)  12_465  1_555  1_555  
	H_4  C_4  C_1  90.9(9)  10_465  1_555  1_555  
	H_4  C_4  C_3  106.5(13)  10_465  1_555  6_665  
	H_4  C_4  C_2  117.2(9)  10_465  1_555  1_555  
	H_4  C_4  C_2  120.3(10)  10_465  1_555  6_665  
	H_4  C_4  H_6  109.8(19)  10_465  1_555  10_465  
	H_4  C_4  C_1  112.1(17)  10_465  1_555  10_465  
	H_4  C_4  C_3  140.8(10)  10_465  1_555  1_555  
	H_5  C_5  C_6  115.0(15)  1_555  1_555  6_665  
	C_6  C_5  H_5  167.1(13)  10_465  1_555  1_555  
	C_6  C_5  H_5  111.9(17)  14_575  1_555  10_465  
	C_6  C_5  H_5  166.6(13)  14_575  1_555  1_555  
	H_5  C_5  C_6  114.7(18)  4_555  1_555  8_665  
	H_5  C_5  C_6  118.6(15)  4_555  1_555  4_555  
	C_4  C_5  H_5  119.7(5)  12_465  1_555  12_465  
	C_4  C_5  C_6  132.0(12)  10_465  1_555  14_575  
	C_4  C_5  C_6  130.0(19)  10_465  1_555  10_465  
	C_6  C_5  C_4  110.0(15)  1_555  1_555  10_465  
	C_6  C_5  C_4  126.1(17)  1_555  1_555  12_465  
	C_4  C_5  C_6  121.2(15)  1_555  1_555  8_665  
	C_4  C_5  C_6  131.5(11)  4_555  1_555  8_665  
	C_4  C_5  C_6  129.5(17)  4_555  1_555  4_555  
	C_4  C_5  H_5  150.5(15)  4_555  1_555  6_665  
	C_4  C_5  H_5  134.1(15)  4_555  1_555  1_555  
	C_4  C_5  H_5  137.6(16)  14_575  1_555  12_465  
	C_4  C_5  C_6  114.9(12)  14_575  1_555  6_665  
	C_4  C_5  H_5  124.7(14)  2_575  1_555  12_465  
	C_4  C_5  C_6  124.9(19)  2_575  1_555  6_665  
	C_4  C_5  H_5  136.8(14)  8_665  1_555  1_555  
	C_4  C_5  C_6  107.2(16)  8_665  1_555  6_665  
	C_4  C_5  H_5  125.5(14)  6_665  1_555  1_555  
	C_4  C_5  C_6  119.0(5)  6_665  1_555  6_665  
	C_4  C_5  H_5  140.1(12)  6_665  1_555  14_575  
	H_5  C_5  C_4  113.1(10)  13_576  1_555  6_665  
	H_5  C_5  C_4  112.1(12)  13_576  1_555  8_665  
	H_5  C_5  C_4  107.9(17)  13_576  1_555  2_575  
	H_5  C_5  C_4  104.2(15)  13_576  1_555  14_575  
	H_5  C_5  C_6  131.6(19)  13_576  1_555  1_555  
	H_5  C_5  C_6  121.1(17)  13_576  1_555  8_665  
	H_5  C_5  C_6  120.5(19)  13_576  1_555  4_555  
	H_5  C_5  C_4  106.4(14)  7_666  1_555  6_665  
	H_5  C_5  C_4  102.3(13)  7_666  1_555  8_665  
	H_5  C_5  C_4  114.1(12)  7_666  1_555  2_575  
	H_5  C_5  C_4  113.7(13)  7_666  1_555  14_575  
	H_5  C_5  C_6  130.5(19)  7_666  1_555  1_555  
	H_5  C_5  C_6  131.2(19)  7_666  1_555  12_465  
	H_5  C_5  C_6  117.8(19)  7_666  1_555  14_575  
	H_5  C_5  C_6  117.2(16)  7_666  1_555  10_465  
	H_5  C_5  C_4  109.8(9)  15_556  1_555  6_665  
	H_5  C_5  C_4  113.3(10)  15_556  1_555  8_665  
	H_5  C_5  C_4  113.7(11)  15_556  1_555  4_555  
	H_5  C_5  C_4  109.7(8)  15_556  1_555  1_555  
	H_5  C_5  C_6  122.2(9)  15_556  1_555  1_555  
	H_5  C_5  C_6  121.2(12)  15_556  1_555  12_465  
	H_5  C_5  C_6  137.3(14)  15_556  1_555  14_575  
	H_5  C_5  C_6  137.7(14)  15_556  1_555  10_465  
	H_5  C_5  C_6  111.0(14)  15_556  1_555  8_665  
	H_5  C_5  C_6  111.1(14)  15_556  1_555  4_555  
	H_5  C_5  C_6  127.3(16)  15_556  1_555  6_665  
	H_5  C_5  C_4  110.2(9)  11_466  1_555  2_575  
	H_5  C_5  C_4  114.4(13)  11_466  1_555  14_575  
	H_5  C_5  C_6  120.0(11)  11_466  1_555  1_555  
	H_5  C_5  C_4  115.2(15)  11_466  1_555  10_465  
	H_5  C_5  C_6  121.2(12)  11_466  1_555  12_465  
	H_5  C_5  C_4  110.3(8)  11_466  1_555  12_465  
	H_5  C_5  C_6  126.0(19)  11_466  1_555  2_575  
	H_5  C_5  C_4  105.2(17)  5_666  1_555  8_665  
	H_5  C_5  C_4  119.3(15)  5_666  1_555  4_555  
	H_5  C_5  C_6  133.4(17)  5_666  1_555  14_575  
	H_5  C_5  C_6  135.0(19)  5_666  1_555  10_465  
	H_5  C_5  C_6  108.3(16)  5_666  1_555  8_665  
	H_5  C_5  C_6  109.3(14)  5_666  1_555  4_555  
	H_5  C_5  C_4  106.1(19)  16_576  1_555  14_575  
	H_5  C_5  C_4  121.0(18)  16_576  1_555  10_465  
	H_5  C_5  C_4  114.8(17)  9_466  1_555  4_555  
	H_5  C_5  C_4  120.1(18)  9_466  1_555  1_555  
	H_5  C_5  C_6  101.7(18)  9_466  1_555  1_555  
	H_5  C_5  C_4  106.1(12)  9_466  1_555  10_465  
	H_5  C_5  C_6  101.4(18)  9_466  1_555  12_465  
	H_5  C_5  C_4  113.9(16)  9_466  1_555  12_465  
	H_5  C_5  C_6  121.9(14)  9_466  1_555  14_575  
	H_5  C_5  C_6  123.8(17)  9_466  1_555  10_465  
	H_5  C_5  C_4  103.9(14)  3_556  1_555  4_555  
	H_5  C_5  C_4  111.8(12)  3_556  1_555  1_555  
	H_5  C_5  C_6  101.0(19)  3_556  1_555  1_555  
	H_5  C_5  C_4  116.9(17)  3_556  1_555  10_465  
	H_5  C_5  C_6  101.5(19)  3_556  1_555  12_465  
	H_5  C_5  C_6  124.5(17)  3_556  1_555  8_665  
	H_5  C_5  C_6  126.6(9)  3_556  1_555  4_555  
	H_6  C_6  C_5  112.5(16)  1_555  1_555  6_665  
	C_5  C_6  H_6  123.6(10)  4_555  1_555  1_555  
	C_4  C_6  H_6  129.0(15)  8_665  1_555  1_555  
	C_5  C_6  H_6  124.8(15)  8_665  1_555  1_555  
	C_5  C_6  H_6  128.6(18)  14_575  1_555  12_465  
	C_5  C_6  H_6  122.3(16)  12_465  1_555  1_555  
	C_1  C_6  C_5  117.7(17)  1_555  1_555  12_465  
	C_1  C_6  C_5  114.4(17)  1_555  1_555  8_665  
	C_1  C_6  C_5  115.3(14)  1_555  1_555  4_555  
	C_1  C_6  C_5  127.0(13)  1_555  1_555  6_665  
	C_3  C_6  C_5  136.7(15)  8_665  1_555  1_555  
	C_3  C_6  C_5  138.3(19)  8_665  1_555  6_665  
	C_1  C_6  H_6  118.8(12)  12_465  1_555  12_465  
	C_1  C_6  C_3  107.0(16)  14_575  1_555  14_575  
	C_1  C_6  C_5  111.3(19)  14_575  1_555  1_555  
	C_1  C_6  H_6  128.6(19)  14_575  1_555  1_555  
	C_1  C_6  C_3  106.7(17)  8_665  1_555  8_665  
	C_1  C_6  C_5  105.1(15)  8_665  1_555  1_555  
	C_1  C_6  C_5  107.6(19)  8_665  1_555  12_465  
	C_1  C_6  C_5  101.1(15)  8_665  1_555  14_575  
	C_1  C_6  C_5  101.7(17)  8_665  1_555  10_465  
	H_5  C_6  C_2  145.7(19)  6_665  1_555  8_665  
	H_5  C_6  C_3  101.2(19)  6_665  1_555  14_575  
	H_6  C_6  H_5  104.7(18)  10_465  1_555  6_665  
	H_6  C_6  C_1  146.2(13)  10_465  1_555  8_665  
	H_6  C_6  C_1  143.9(18)  10_465  1_555  12_465  
	C_3  C_6  C_1  121.3(15)  6_665  1_555  8_665  
	C_3  C_6  C_5  104.2(18)  6_665  1_555  1_555  
	C_3  C_6  H_6  130.0(19)  6_665  1_555  1_555  
	H_6  C_6  C_2  105.6(19)  4_555  1_555  14_575  
	H_6  C_6  C_1  144.0(18)  4_555  1_555  14_575  
	H_6  C_6  C_1  141.1(11)  4_555  1_555  1_555  
	C_3  C_6  C_1  120.0(17)  2_575  1_555  14_575  
	C_3  C_6  C_1  114.6(19)  2_575  1_555  1_555  
	H_5  C_6  C_3  124.6(19)  12_465  1_555  2_575  
	H_5  C_6  C_1  134.7(16)  12_465  1_555  8_665  
	H_5  C_6  C_2  163.8(19)  12_465  1_555  8_665  
	H_5  C_6  C_1  109.7(17)  12_465  1_555  1_555  
	H_5  C_6  H_6  122.2(14)  12_465  1_555  1_555  
	H_5  C_6  C_3  127.4(18)  1_555  1_555  6_665  
	H_5  C_6  C_2  149.5(18)  1_555  1_555  8_665  
	H_5  C_6  C_1  146.0(6)  1_555  1_555  1_555  
	H_5  C_6  H_6  94.0(6)  1_555  1_555  1_555  
	H_5  C_6  H_6  123.1(11)  1_555  1_555  12_465  
	C_4  C_6  C_1  120.7(15)  4_555  1_555  8_665  
	C_4  C_6  C_2  131.0(17)  4_555  1_555  8_665  
	C_4  C_6  C_1  126.3(13)  4_555  1_555  12_465  
	C_4  C_6  H_6  156.1(6)  4_555  1_555  1_555  
	C_4  C_6  C_1  121.4(16)  10_465  1_555  14_575  
	C_4  C_6  C_1  126.8(10)  10_465  1_555  1_555  
	C_4  C_6  H_6  102.7(12)  10_465  1_555  1_555  
	C_4  C_6  H_6  156.8(5)  10_465  1_555  12_465  
	H_5  C_6  C_2  162.6(19)  8_665  1_555  8_665  
	H_5  C_6  C_1  117.7(13)  8_665  1_555  1_555  
	H_5  C_6  H_6  120.5(11)  8_665  1_555  1_555  
	H_5  C_6  C_1  105.7(13)  14_575  1_555  8_665  
	H_5  C_6  C_3  122.8(18)  14_575  1_555  14_575  
	H_5  C_6  C_1  114.0(19)  14_575  1_555  12_465  
	H_5  C_6  H_6  122.9(12)  14_575  1_555  12_465  
	C_2  C_6  C_4  102.7(11)  1_555  1_555  10_465  
	C_2  C_6  H_5  116.0(6)  1_555  1_555  1_555  
	C_2  C_6  C_1  103.8(14)  1_555  1_555  8_665  
	C_2  C_6  C_1  102.1(16)  1_555  1_555  12_465  
	C_4  C_6  C_3  112.7(18)  1_555  1_555  2_575  
	C_4  C_6  C_1  110.1(15)  1_555  1_555  8_665  
	C_4  C_6  C_2  132.6(19)  1_555  1_555  8_665  
	C_4  C_6  C_1  116.7(18)  1_555  1_555  12_465  
	C_4  C_6  C_3  109.9(14)  1_555  1_555  8_665  
	C_4  C_6  C_3  114.7(17)  12_465  1_555  6_665  
	C_4  C_6  C_1  111.3(17)  12_465  1_555  14_575  
	C_4  C_6  C_1  117.9(12)  12_465  1_555  1_555  
	C_4  C_6  H_6  115.3(16)  12_465  1_555  1_555  
	H_6  C_6  C_3  137.8(15)  14_575  1_555  2_575  
	H_6  C_6  C_1  128.3(16)  14_575  1_555  8_665  
	H_6  C_6  C_2  122.2(15)  14_575  1_555  8_665  
	H_6  C_6  C_2  114.1(18)  14_575  1_555  14_575  
	H_6  C_6  C_3  159.7(16)  14_575  1_555  14_575  
	H_6  C_6  C_1  131.8(13)  14_575  1_555  12_465  
	C_2  C_6  H_6  112.1(9)  12_465  1_555  14_575  
	C_2  C_6  C_4  102.0(14)  12_465  1_555  4_555  
	C_2  C_6  H_5  114.4(13)  12_465  1_555  12_465  
	C_2  C_6  H_5  105.8(19)  12_465  1_555  10_465  
	C_2  C_6  C_1  103.0(14)  12_465  1_555  14_575  
	C_2  C_6  C_1  101.0(14)  12_465  1_555  1_555  
	H_6  C_6  C_2  112.2(9)  8_665  1_555  1_555  
	H_6  C_6  C_3  138.9(19)  8_665  1_555  6_665  
	H_6  C_6  C_2  110.5(19)  8_665  1_555  8_665  
	H_6  C_6  C_1  128.0(14)  8_665  1_555  14_575  
	H_6  C_6  C_3  159.4(18)  8_665  1_555  8_665  
	H_6  C_6  C_1  131.1(12)  8_665  1_555  1_555  
	C_1  C_6  C_3  108.7(14)  10_465  1_555  2_575  
	C_1  C_6  H_5  100.5(16)  10_465  1_555  4_555  
	C_1  C_6  H_6  165.4(11)  10_465  1_555  1_555  
	C_2  C_6  H_6  106.8(14)  6_665  1_555  8_665  
	C_2  C_6  H_5  110.5(15)  6_665  1_555  1_555  
	C_2  C_6  C_1  103.1(14)  6_665  1_555  8_665  
	C_2  C_6  C_1  102.3(15)  6_665  1_555  12_465  
	C_2  C_6  H_6  155.3(14)  6_665  1_555  1_555  
	C_1  C_6  C_3  110.0(11)  4_555  1_555  6_665  
	C_1  C_6  H_6  112.1(13)  4_555  1_555  1_555  
	C_2  C_6  H_6  106.8(14)  2_575  1_555  14_575  
	C_2  C_6  H_5  109.2(15)  2_575  1_555  12_465  
	C_2  C_6  H_5  104.1(19)  2_575  1_555  10_465  
	C_2  C_6  C_1  102.4(13)  2_575  1_555  14_575  
	C_2  C_6  C_1  101.2(14)  2_575  1_555  1_555  
	C_1  C_6  C_3  104.3(17)  6_665  1_555  2_575  
	C_1  C_6  C_2  100.4(16)  6_665  1_555  8_665  
	C_1  C_6  H_5  100.3(16)  6_665  1_555  4_555  
	C_1  C_6  H_6  161.5(11)  6_665  1_555  1_555  
	C_1  C_6  C_3  105.7(19)  2_575  1_555  6_665  
	C_1  C_6  H_6  105.2(17)  2_575  1_555  10_465  
	C_1  C_6  H_6  117.4(11)  2_575  1_555  1_555  
	C_3  C_6  C_1  109.6(15)  1_555  1_555  8_665  
	C_3  C_6  C_2  107.1(16)  1_555  1_555  8_665  
	C_3  C_6  C_1  112.4(13)  1_555  1_555  12_465  
	C_3  C_6  C_1  109.4(15)  12_465  1_555  14_575  
	C_3  C_6  C_1  111.8(14)  12_465  1_555  1_555  
	H_6  C_6  C_1  101.4(16)  2_575  1_555  8_665  
	H_6  C_6  C_2  128.4(15)  2_575  1_555  8_665  
	H_6  C_6  C_2  126.1(16)  2_575  1_555  14_575  
	H_6  C_6  C_3  105.8(17)  6_665  1_555  6_665  
	H_6  C_6  C_2  124.5(14)  6_665  1_555  8_665  
	H_6  C_6  C_2  127.6(16)  6_665  1_555  14_575  
	H_6  C_6  C_1  102.5(15)  6_665  1_555  14_575  
	H_6  C_6  C_3  111.3(19)  6_665  1_555  14_575  
	H_6  C_6  C_1  109.3(18)  6_665  1_555  1_555  
	C_3  C_6  C_1  101.8(10)  4_555  1_555  12_465  
	C_3  C_6  H_6  160.5(15)  4_555  1_555  1_555  
	C_3  C_6  H_6  100.9(19)  10_465  1_555  10_465  
	C_3  C_6  C_1  102.1(9)  10_465  1_555  1_555  
	C_3  C_6  H_6  120.0(8)  10_465  1_555  1_555  
	H_1_1  C_1_1  C_2_1  143.3(17)  15_555  1_555  14_555  
	H_1_1  C_1_1  C_2_1  145.5(15)  1_555  1_555  14_555  
	C_6_1  C_1_1  H_1_1  121.0(3)  1_555  1_555  15_555  
	C_2_1  C_1_1  H_1_1  118.5(6)  1_555  1_555  15_555  
	C_5_3  C_1_1  H_1_1  107.6(8)  26_554  1_555  1_555  
	H_5_3  C_1_1  C_6_1  149.3(17)  28_544  1_555  1_555  
	H_5_3  C_1_1  C_5_3  132.2(18)  25_555  1_555  26_554  
	H_5_3  C_1_1  C_2_1  123.7(19)  25_555  1_555  1_555  
	H_5_3  C_1_1  C_6_1  110.7(18)  25_555  1_555  1_555  
	C_2_1  C_1_1  C_6_1  103.8(10)  13_555  1_555  1_555  
	C_6_1  C_1_1  H_5_3  149.4(16)  15_555  1_555  28_544  
	C_6_1  C_1_1  H_1_1  112.3(14)  15_555  1_555  14_555  
	C_6_1  C_1_1  H_1_1  117.0(16)  15_555  1_555  13_555  
	C_6_1  C_1_1  C_5_3  144.5(15)  15_555  1_555  26_554  
	C_6_1  C_1_1  C_2_1  134.5(4)  15_555  1_555  1_555  
	C_6_1  C_1_1  C_2_1  122.3(12)  15_555  1_555  14_555  
	C_4_3  C_1_1  C_6_1  109.6(7)  26_554  1_555  15_555  
	C_4_3  C_1_1  C_2_1  138.4(10)  26_554  1_555  13_555  
	C_4_3  C_1_1  H_5_3  163.0(19)  26_554  1_555  25_555  
	C_4_3  C_1_1  H_1_1  138.1(15)  26_554  1_555  14_555  
	C_4_3  C_1_1  H_1_1  133.3(17)  26_554  1_555  13_555  
	C_4_3  C_1_1  H_1_1  146.6(7)  26_554  1_555  1_555  
	C_5_3  C_1_1  C_6_1  176.7(10)  28_544  1_555  15_555  
	C_5_3  C_1_1  C_2_1  127.3(16)  28_544  1_555  13_555  
	C_5_3  C_1_1  H_5_3  119.1(15)  28_544  1_555  25_555  
	C_5_3  C_1_1  C_6_1  123.2(9)  28_544  1_555  1_555  
	C_5_3  C_1_1  H_1_1  98.1(7)  28_544  1_555  1_555  
	C_2_1  C_1_1  C_5_3  109.5(11)  15_555  1_555  28_544  
	C_2_1  C_1_1  C_4_3  139.2(8)  15_555  1_555  26_554  
	C_2_1  C_1_1  C_5_3  141.7(15)  15_555  1_555  26_554  
	C_2_1  C_1_1  C_6_1  120.4(7)  15_555  1_555  1_555  
	H_5_3  C_1_1  C_4_3  159.9(14)  27_545  1_555  26_554  
	H_5_3  C_1_1  C_5_3  118.2(14)  27_545  1_555  26_554  
	H_5_3  C_1_1  C_6_1  142.4(14)  27_545  1_555  1_555  
	C_5_3  C_1_1  C_4_3  162.6(12)  25_555  1_555  26_554  
	C_5_3  C_1_1  C_2_1  115.4(10)  25_555  1_555  1_555  
	C_5_3  C_1_1  C_6_1  106.5(10)  25_555  1_555  1_555  
	C_5_3  C_1_1  C_2_1  131.3(13)  25_555  1_555  14_555  
	C_4_3  C_1_1  C_5_3  126.7(11)  28_544  1_555  25_555  
	C_4_3  C_1_1  C_2_1  92.7(6)  28_544  1_555  15_555  
	C_4_3  C_1_1  C_6_1  152.8(9)  28_544  1_555  15_555  
	C_4_3  C_1_1  C_2_1  108.5(10)  28_544  1_555  13_555  
	C_4_3  C_1_1  H_5_3  127.8(19)  28_544  1_555  25_555  
	C_4_3  C_1_1  C_6_1  121.4(6)  28_544  1_555  1_555  
	C_4_3  C_1_1  H_1_1  115.1(7)  28_544  1_555  1_555  
	C_4_3  C_1_1  H_1_1  111.4(15)  28_544  1_555  15_555  
	C_6_1  C_1_1  C_5_3  91.7(8)  14_555  1_555  25_555  
	C_6_1  C_1_1  C_4_3  100.4(9)  14_555  1_555  26_554  
	C_5_3  C_1_1  C_4_3  105.3(9)  27_545  1_555  28_544  
	C_5_3  C_1_1  C_4_3  166.8(12)  27_545  1_555  26_554  
	C_5_3  C_1_1  C_2_1  95.9(9)  27_545  1_555  1_555  
	C_5_3  C_1_1  C_6_1  127.0(8)  27_545  1_555  1_555  
	C_5_3  C_1_1  C_2_1  116.3(17)  27_545  1_555  14_555  
	C_4_3  C_1_1  C_6_1  104.0(7)  25_555  1_555  14_555  
	C_4_3  C_1_1  C_5_3  151.7(11)  25_555  1_555  28_544  
	C_4_3  C_1_1  H_5_3  123.7(14)  25_555  1_555  28_544  
	C_4_3  C_1_1  C_5_3  174.6(14)  25_555  1_555  26_554  
	C_4_3  C_1_1  C_2_1  116.2(8)  25_555  1_555  1_555  
	C_4_3  C_1_1  C_2_1  119.3(11)  25_555  1_555  14_555  
	C_6_1  C_1_1  C_4_3  127.6(12)  13_555  1_555  26_554  
	C_6_1  C_1_1  C_5_3  109.3(15)  13_555  1_555  26_554  
	C_3_1  C_2_1  C_1_1  112.6(13)  14_555  1_555  1_555  
	C_3_1  C_2_1  H_2_1  127.4(13)  14_555  1_555  1_555  
	C_5_3  C_2_1  C_3_1  107.3(9)  28_544  1_555  14_555  
	C_5_3  C_2_1  C_3_1  106.8(9)  28_544  1_555  1_555  
	C_4_3  C_2_1  C_1_1  143.8(18)  28_544  1_555  1_555  
	C_5_3  C_2_1  C_3_1  98.0(7)  26_554  1_555  1_555  
	C_5_3  C_2_1  H_2_1  111.6(12)  26_554  1_555  1_555  
	H_2_1  C_2_1  C_4_3  135.4(7)  14_555  1_555  28_544  
	H_2_1  C_2_1  C_1_1  102.0(15)  14_555  1_555  14_555  
	C_6_1  C_2_1  H_2_1  153.8(6)  14_555  1_555  14_555  
	C_6_1  C_2_1  C_3_1  120.6(15)  14_555  1_555  14_555  
	C_6_1  C_2_1  C_1_1  126.2(19)  14_555  1_555  1_555  
	C_1_1  C_2_1  H_2_1  92.7(8)  13_555  1_555  14_555  
	C_1_1  C_2_1  C_5_3  110.4(15)  13_555  1_555  26_554  
	C_1_1  C_2_1  C_4_3  122.6(12)  13_555  1_555  28_544  
	C_1_1  C_2_1  C_5_3  103.9(11)  13_555  1_555  28_544  
	C_1_1  C_2_1  C_3_1  148.7(7)  13_555  1_555  14_555  
	C_1_1  C_2_1  C_3_1  148.5(9)  13_555  1_555  1_555  
	C_4_3  C_2_1  C_1_1  134.0(17)  26_554  1_555  13_555  
	C_4_3  C_2_1  C_6_1  154.9(14)  26_554  1_555  14_555  
	C_4_3  C_2_1  H_2_1  149.1(6)  26_554  1_555  1_555  
	C_1_1  C_2_1  C_4_3  92.4(6)  15_555  1_555  26_554  
	C_1_1  C_2_1  C_6_1  106.7(13)  15_555  1_555  14_555  
	C_1_1  C_2_1  C_4_3  158.7(16)  15_555  1_555  28_544  
	C_1_1  C_2_1  C_5_3  108.2(14)  15_555  1_555  28_544  
	C_1_1  C_2_1  C_3_1  123.2(10)  15_555  1_555  14_555  
	C_1_1  C_2_1  C_3_1  129.3(2)  15_555  1_555  1_555  
	C_1_1  C_2_1  H_2_1  104.2(3)  15_555  1_555  1_555  
	H_2_1  C_2_1  C_4_3  150.0(11)  15_555  1_555  26_554  
	H_2_1  C_2_1  C_5_3  127.1(6)  15_555  1_555  26_554  
	H_2_1  C_2_1  C_4_3  112.8(11)  15_555  1_555  28_544  
	H_2_1  C_2_1  C_5_3  112.0(10)  15_555  1_555  28_544  
	H_2_1  C_2_1  C_3_1  137.5(7)  15_555  1_555  14_555  
	H_2_1  C_2_1  C_3_1  134.5(3)  15_555  1_555  1_555  
	C_6_1  C_2_1  H_2_1  106.6(12)  1_555  1_555  15_555  
	C_6_1  C_2_1  C_4_3  138.5(12)  1_555  1_555  28_544  
	C_6_1  C_2_1  C_4_3  165.6(14)  13_555  1_555  26_554  
	C_6_1  C_2_1  H_2_1  123.5(5)  13_555  1_555  14_555  
	C_6_1  C_2_1  C_5_3  132.3(16)  13_555  1_555  26_554  
	C_6_1  C_2_1  C_5_3  106.6(12)  13_555  1_555  28_544  
	C_6_1  C_2_1  C_3_1  133.4(13)  13_555  1_555  14_555  
	C_6_1  C_2_1  C_3_1  128.3(17)  13_555  1_555  1_555  
	H_2_1  C_2_1  C_6_1  115.8(13)  13_555  1_555  14_555  
	H_2_1  C_2_1  C_4_3  172.0(10)  13_555  1_555  28_544  
	H_2_1  C_2_1  C_5_3  117.9(11)  13_555  1_555  28_544  
	H_2_1  C_2_1  C_3_1  110.1(11)  13_555  1_555  14_555  
	H_2_1  C_2_1  C_3_1  116.0(12)  13_555  1_555  1_555  
	C_6_1  C_2_1  C_4_3  168.2(13)  15_555  1_555  28_544  
	C_6_1  C_2_1  C_5_3  115.5(17)  15_555  1_555  28_544  
	C_6_1  C_2_1  C_3_1  100.6(11)  15_555  1_555  14_555  
	C_6_1  C_2_1  C_3_1  107.1(3)  15_555  1_555  1_555  
	C_6_1  C_2_1  H_2_1  126.9(5)  15_555  1_555  1_555  
	H_3_1  C_3_1  C_4_1  122.5(3)  14_555  1_555  14_555  
	C_2_1  C_3_1  C_4_1  130.5(19)  14_555  1_555  14_555  
	C_2_1  C_3_1  H_3_1  147.0(11)  14_555  1_555  1_555  
	C_4_3  C_3_1  C_4_1  147.6(13)  28_544  1_555  1_555  
	C_4_3  C_3_1  H_3_1  143.3(7)  28_544  1_555  14_555  
	C_4_3  C_3_1  C_4_1  151.9(17)  26_554  1_555  14_555  
	C_4_3  C_3_1  H_3_1  143.6(7)  26_554  1_555  1_555  
	C_4_1  C_3_1  C_4_3  163.0(10)  8_645  1_555  26_554  
	C_4_1  C_3_1  C_2_1  136.6(13)  8_645  1_555  14_555  
	C_4_1  C_3_1  C_2_1  111.0(15)  8_645  1_555  1_555  
	C_4_1  C_3_1  H_3_1  113.9(7)  8_645  1_555  14_555  
	H_3_1  C_3_1  C_4_3  158.9(9)  12_645  1_555  26_554  
	H_3_1  C_3_1  C_2_1  144.1(8)  12_645  1_555  14_555  
	H_3_1  C_3_1  C_2_1  118.6(5)  12_645  1_555  1_555  
	H_3_1  C_3_1  C_4_1  118.6(6)  12_645  1_555  1_555  
	C_4_1  C_3_1  H_3_1  106.2(3)  6_665  1_555  12_645  
	C_4_1  C_3_1  C_4_3  160.1(10)  6_665  1_555  28_544  
	C_4_1  C_3_1  C_2_1  101.9(9)  6_665  1_555  14_555  
	C_4_1  C_3_1  C_2_1  127.9(4)  6_665  1_555  1_555  
	C_4_1  C_3_1  H_3_1  110.7(4)  6_665  1_555  1_555  
	H_3_1  C_3_1  C_4_1  106.5(3)  10_665  1_555  8_645  
	H_3_1  C_3_1  C_4_3  158.2(9)  10_665  1_555  28_544  
	H_3_1  C_3_1  C_2_1  109.2(13)  10_665  1_555  14_555  
	H_3_1  C_3_1  C_2_1  135.1(13)  10_665  1_555  1_555  
	H_3_1  C_3_1  C_4_1  118.0(9)  10_665  1_555  14_555  
	C_3_1  C_4_1  H_4_1  123.1(6)  14_555  1_555  1_555  
	C_5_1  C_4_1  C_3_1  116.9(6)  1_555  1_555  14_555  
	C_4_3  C_4_1  H_4_1  136.4(10)  26_554  1_555  1_555  
	C_4_3  C_4_1  H_4_1  136.4(13)  26_554  1_555  6_665  
	H_4_3  C_4_1  C_3_1  102.0(15)  26_554  1_555  1_555  
	H_4_3  C_4_1  H_4_1  136.8(15)  26_554  1_555  1_555  
	C_5_1  C_4_1  C_3_3  104.1(13)  6_665  1_555  26_554  
	C_5_1  C_4_1  C_3_1  146.7(7)  6_665  1_555  1_555  
	C_5_1  C_4_1  C_3_1  144.0(11)  6_665  1_555  14_555  
	C_5_1  C_4_1  H_4_1  91.5(9)  6_665  1_555  1_555  
	H_4_3  C_4_1  C_3_3  104.2(18)  30_554  1_555  26_554  
	H_4_3  C_4_1  C_3_1  152.8(12)  30_554  1_555  1_555  
	H_4_3  C_4_1  C_3_1  150.2(15)  30_554  1_555  14_555  
	C_3_3  C_4_1  C_4_3  106.1(16)  30_554  1_555  26_554  
	C_3_3  C_4_1  C_3_1  156.0(9)  30_554  1_555  1_555  
	C_3_3  C_4_1  C_3_1  158.2(12)  30_554  1_555  14_555  
	C_3_1  C_4_1  C_3_3  121.4(10)  10_665  1_555  26_554  
	C_3_1  C_4_1  C_4_3  141.0(18)  10_665  1_555  26_554  
	C_4_3  C_4_1  C_3_1  173.5(9)  30_554  1_555  1_555  
	C_4_3  C_4_1  C_3_1  172.1(8)  30_554  1_555  14_555  
	C_3_1  C_4_1  C_3_3  122.0(9)  6_665  1_555  26_554  
	C_3_1  C_4_1  H_4_3  109.0(18)  6_665  1_555  26_554  
	C_3_1  C_4_1  C_4_3  143.1(15)  6_665  1_555  26_554  
	H_4_1  C_4_1  C_3_1  104.4(3)  8_645  1_555  6_665  
	H_4_1  C_4_1  C_4_3  139.2(8)  8_645  1_555  30_554  
	H_4_1  C_4_1  C_3_1  106.6(2)  8_645  1_555  10_665  
	H_4_1  C_4_1  C_3_3  117.3(9)  8_645  1_555  30_554  
	H_4_1  C_4_1  H_4_3  157.0(12)  8_645  1_555  30_554  
	H_4_1  C_4_1  C_5_1  161.8(11)  8_645  1_555  6_665  
	H_4_1  C_4_1  C_4_3  111.3(16)  8_645  1_555  26_554  
	H_4_1  C_4_1  C_5_1  162.3(14)  8_645  1_555  1_555  
	H_4_1  C_4_1  C_3_1  104.4(6)  14_555  1_555  6_665  
	H_4_1  C_4_1  C_4_3  139.2(8)  14_555  1_555  30_554  
	H_4_1  C_4_1  C_3_1  106.6(8)  14_555  1_555  10_665  
	H_4_1  C_4_1  C_3_3  117.3(9)  14_555  1_555  30_554  
	H_4_1  C_4_1  H_4_3  157.0(8)  14_555  1_555  30_554  
	H_4_1  C_4_1  C_5_1  161.8(8)  14_555  1_555  6_665  
	H_4_1  C_4_1  C_4_3  111.3(14)  14_555  1_555  26_554  
	H_4_1  C_4_1  C_5_1  162.3(14)  14_555  1_555  1_555  
	C_3_3  C_4_1  C_3_1  137.8(7)  28_544  1_555  6_665  
	C_3_3  C_4_1  C_4_3  149.1(10)  28_544  1_555  30_554  
	C_3_3  C_4_1  C_3_1  139.7(9)  28_544  1_555  10_665  
	C_3_3  C_4_1  H_4_3  160.4(14)  28_544  1_555  30_554  
	C_3_3  C_4_1  C_5_1  158.4(6)  28_544  1_555  6_665  
	C_3_3  C_4_1  H_4_3  112.3(17)  28_544  1_555  26_554  
	C_3_3  C_4_1  C_5_1  132.4(9)  28_544  1_555  1_555  
	C_3_3  C_4_1  H_4_1  97.0(8)  28_544  1_555  1_555  
	C_4_3  C_4_1  C_3_1  153.6(9)  28_544  1_555  6_665  
	C_4_3  C_4_1  C_3_1  155.7(13)  28_544  1_555  10_665  
	C_4_3  C_4_1  C_3_3  145.3(9)  28_544  1_555  30_554  
	C_4_3  C_4_1  H_4_3  151.6(12)  28_544  1_555  30_554  
	C_4_3  C_4_1  C_5_1  145.2(8)  28_544  1_555  6_665  
	C_4_3  C_4_1  C_5_1  114.7(8)  28_544  1_555  1_555  
	C_4_3  C_4_1  H_4_1  122.2(7)  28_544  1_555  1_555  
	C_4_3  C_5_1  H_5_1  134.4(11)  26_554  1_555  1_555  
	C_4_1  C_5_1  C_4_3  114.0(13)  6_665  1_555  26_554  
	C_4_1  C_5_1  C_6_1  159.8(7)  6_665  1_555  1_555  
	C_6_1  C_5_1  C_4_3  163.6(15)  6_665  1_555  26_554  
	C_6_1  C_5_1  C_4_1  125.6(17)  6_665  1_555  1_555  
	C_4_3  C_5_1  C_6_1  146.9(12)  30_554  1_555  1_555  
	C_6_1  C_5_1  C_4_3  128.9(8)  15_555  1_555  30_554  
	C_6_1  C_5_1  C_4_1  133.2(7)  15_555  1_555  6_665  
	C_6_1  C_5_1  H_4_3  108.5(18)  15_555  1_555  30_554  
	C_6_1  C_5_1  C_4_1  120.8(3)  15_555  1_555  1_555  
	C_6_1  C_5_1  H_5_1  111.3(2)  15_555  1_555  1_555  
	C_6_1  C_5_1  C_4_3  156.2(15)  5_665  1_555  26_554  
	C_6_1  C_5_1  C_4_1  127.8(13)  5_665  1_555  1_555  
	H_5_1  C_6_1  H_6_1  104.4(13)  6_665  1_555  1_555  
	C_1_1  C_6_1  H_5_1  132.9(16)  1_555  1_555  6_665  
	H_6_1  C_6_1  C_1_1  107.0(12)  15_555  1_555  1_555  
	H_6_1  C_6_1  C_5_1  128.4(5)  15_555  1_555  1_555  
	H_6_1  C_6_1  H_5_1  120.1(15)  15_555  1_555  6_665  
	C_4_3  C_6_1  H_6_1  162.4(19)  26_554  1_555  15_555  
	C_4_3  C_6_1  H_6_1  139.2(9)  26_554  1_555  1_555  
	C_2_1  C_6_1  H_6_1  137.9(17)  14_555  1_555  15_555  
	C_2_1  C_6_1  H_5_1  100.6(12)  14_555  1_555  6_665  
	C_2_1  C_6_1  H_6_1  153.6(4)  14_555  1_555  1_555  
	C_1_1  C_6_1  C_4_3  112.2(9)  15_555  1_555  26_554  
	C_1_1  C_6_1  C_5_1  134.2(2)  15_555  1_555  1_555  
	C_1_1  C_6_1  H_5_1  155.4(10)  15_555  1_555  6_665  
	C_1_1  C_6_1  H_6_1  97.2(4)  15_555  1_555  1_555  
	H_5_1  C_6_1  C_1_1  150.0(4)  1_555  1_555  15_555  
	H_5_1  C_6_1  C_2_1  112.3(7)  1_555  1_555  14_555  
	H_5_1  C_6_1  H_6_1  104.7(13)  1_555  1_555  15_555  
	H_5_1  C_6_1  C_1_1  146.0(6)  1_555  1_555  1_555  
	H_5_1  C_6_1  H_6_1  94.0(6)  1_555  1_555  1_555  
	C_5_1  C_6_1  C_1_1  137.0(5)  6_665  1_555  15_555  
	C_5_1  C_6_1  C_2_1  102.4(6)  6_665  1_555  14_555  
	C_5_1  C_6_1  H_6_1  109.8(4)  6_665  1_555  15_555  
	C_5_1  C_6_1  C_1_1  135.2(3)  6_665  1_555  1_555  
	C_5_1  C_6_1  H_6_1  103.7(3)  6_665  1_555  1_555  
	C_2_1  C_6_1  C_5_1  105.8(3)  1_555  1_555  6_665  
	C_2_1  C_6_1  H_5_1  116.0(6)  1_555  1_555  1_555  
	C_2_1  C_6_1  H_6_1  134.2(15)  1_555  1_555  15_555  
	C_2_1  C_6_1  H_5_1  104.4(15)  1_555  1_555  6_665  
	H_4_3  C_6_1  H_5_1  105.8(12)  25_555  1_555  1_555  
	H_4_3  C_6_1  C_4_3  147.3(18)  25_555  1_555  26_554  
	H_4_3  C_6_1  C_5_1  111.2(11)  25_555  1_555  1_555  
	H_4_3  C_6_1  H_5_1  123.8(18)  25_555  1_555  6_665  
	C_2_1  C_6_1  C_5_1  118.3(8)  13_555  1_555  6_665  
	C_2_1  C_6_1  H_5_1  131.2(5)  13_555  1_555  1_555  
	C_2_1  C_6_1  C_4_3  112.3(11)  13_555  1_555  26_554  
	C_2_1  C_6_1  C_5_1  117.5(5)  13_555  1_555  1_555  
	C_2_1  C_6_1  H_5_1  139.0(11)  13_555  1_555  6_665  
	C_2_1  C_6_1  H_6_1  104.5(7)  13_555  1_555  1_555  
	H_4_3  C_6_1  C_2_1  121.1(15)  30_554  1_555  13_555  
	H_4_3  C_6_1  C_2_1  114.7(12)  30_554  1_555  1_555  
	H_4_3  C_6_1  C_1_1  139.7(13)  30_554  1_555  15_555  
	H_4_3  C_6_1  C_2_1  111.3(15)  30_554  1_555  14_555  
	H_4_3  C_6_1  H_6_1  101.4(12)  30_554  1_555  15_555  
	H_4_3  C_6_1  C_1_1  143.7(13)  30_554  1_555  1_555  
	C_5_1  C_6_1  C_2_1  100.0(7)  15_555  1_555  1_555  
	C_5_1  C_6_1  H_5_1  94.2(7)  15_555  1_555  1_555  
	C_5_1  C_6_1  C_2_1  101.8(9)  15_555  1_555  14_555  
	C_5_1  C_6_1  C_4_3  142.2(9)  15_555  1_555  26_554  
	C_5_1  C_6_1  C_1_1  93.9(7)  15_555  1_555  1_555  
	C_5_1  C_6_1  H_5_1  111.9(18)  15_555  1_555  6_665  
	H_5_1  C_6_1  C_2_1  108.2(9)  5_665  1_555  1_555  
	H_5_1  C_6_1  C_2_1  110.4(10)  5_665  1_555  14_555  
	H_5_1  C_6_1  C_4_3  153.0(10)  5_665  1_555  26_554  
	H_5_1  C_6_1  C_5_1  106.3(11)  5_665  1_555  1_555  
	C_1_1  C_6_1  H_5_1  100.1(10)  14_555  1_555  5_665  
	C_1_1  C_6_1  C_5_1  94.6(4)  14_555  1_555  15_555  
	C_1_1  C_6_1  H_4_3  133.3(9)  14_555  1_555  30_554  
	C_1_1  C_6_1  C_5_1  124.8(5)  14_555  1_555  6_665  
	C_1_1  C_6_1  H_5_1  135.6(8)  14_555  1_555  1_555  
	C_1_1  C_6_1  H_6_1  115.9(13)  14_555  1_555  15_555  
	C_1_1  C_6_1  C_5_1  109.6(5)  14_555  1_555  1_555  
	C_1_1  C_6_1  H_5_1  123.7(19)  14_555  1_555  6_665  
	C_1_1  C_6_1  H_6_1  130.4(5)  14_555  1_555  1_555  
	H_6_1  C_6_1  C_1_1  158.9(6)  6_665  1_555  14_555  
	H_6_1  C_6_1  C_2_1  115.9(8)  6_665  1_555  13_555  
	H_6_1  C_6_1  C_2_1  149.3(16)  6_665  1_555  1_555  
	H_6_1  C_6_1  C_1_1  126.4(4)  6_665  1_555  15_555  
	H_6_1  C_6_1  C_4_3  117.0(14)  6_665  1_555  26_554  
	H_6_1  C_6_1  C_1_1  160.3(5)  6_665  1_555  1_555  
	H_6_1  C_6_1  C_1_1  149.4(9)  5_665  1_555  14_555  
	H_6_1  C_6_1  C_2_1  104.4(10)  5_665  1_555  13_555  
	H_6_1  C_6_1  C_2_1  147.3(15)  5_665  1_555  1_555  
	H_6_1  C_6_1  C_1_1  114.0(11)  5_665  1_555  15_555  
	H_6_1  C_6_1  C_2_1  146.5(19)  5_665  1_555  14_555  
	H_6_1  C_6_1  C_4_3  128.6(15)  5_665  1_555  26_554  
	H_6_1  C_6_1  C_1_1  148.4(11)  5_665  1_555  1_555  
	C_2_1  C_6_1  H_6_1  113.1(9)  15_555  1_555  5_665  
	C_2_1  C_6_1  H_6_1  124.2(5)  15_555  1_555  6_665  
	C_2_1  C_6_1  H_4_3  123.7(13)  15_555  1_555  30_554  
	C_2_1  C_6_1  C_5_1  119.4(5)  15_555  1_555  6_665  
	C_2_1  C_6_1  H_5_1  133.0(4)  15_555  1_555  1_555  
	C_2_1  C_6_1  C_4_3  103.4(9)  15_555  1_555  26_554  
	C_2_1  C_6_1  C_5_1  115.2(4)  15_555  1_555  1_555  
	C_2_1  C_6_1  H_5_1  136.6(10)  15_555  1_555  6_665  
	C_2_1  C_6_1  H_6_1  112.2(6)  15_555  1_555  1_555  
	C_5_1  C_6_1  C_1_1  108.3(5)  5_665  1_555  14_555  
	C_5_1  C_6_1  C_2_1  109.7(7)  5_665  1_555  1_555  
	C_5_1  C_6_1  C_2_1  110.6(10)  5_665  1_555  14_555  
	C_5_1  C_6_1  C_4_3  136.8(10)  5_665  1_555  26_554  
	C_5_1  C_6_1  C_1_1  109.1(7)  5_665  1_555  1_555  
	C_1_1  C_6_1  C_5_1  90.8(5)  13_555  1_555  5_665  
	C_1_1  C_6_1  H_6_1  130.5(10)  13_555  1_555  5_665  
	C_1_1  C_6_1  H_6_1  142.1(4)  13_555  1_555  6_665  
	C_1_1  C_6_1  H_4_3  137.0(10)  13_555  1_555  30_554  
	C_1_1  C_6_1  C_5_1  130.5(4)  13_555  1_555  6_665  
	C_1_1  C_6_1  H_5_1  144.0(8)  13_555  1_555  1_555  
	C_1_1  C_6_1  C_5_1  120.6(6)  13_555  1_555  1_555  
	C_1_1  C_6_1  H_5_1  139.3(18)  13_555  1_555  6_665  
	C_1_1  C_6_1  H_6_1  116.1(7)  13_555  1_555  1_555  
	C_6_2  C_1_2  H_1_2  140.9(10)  27_456  1_555  1_555  
	H_5_2  C_1_2  C_6_2  116.4(16)  27_456  1_555  27_456  
	H_6_2  C_1_2  H_5_2  110.7(14)  25_466  1_555  27_456  
	H_6_2  C_1_2  H_1_2  149.9(17)  25_466  1_555  1_555  
	C_6_2  C_1_2  H_1_2  128.2(13)  1_555  1_555  4_655  
	C_2_2  C_1_2  H_5_2  116.8(17)  1_555  1_555  27_456  
	C_6_2  C_1_2  C_2_2  131.6(9)  23_656  1_555  1_555  
	C_6_2  C_1_2  C_2_2  143.9(5)  4_655  1_555  1_555  
	C_6_2  C_1_2  H_1_2  129.9(16)  4_655  1_555  4_655  
	H_6_2  C_1_2  H_5_2  106.3(13)  27_456  1_555  27_456  
	H_6_2  C_1_2  H_1_2  145.4(10)  27_456  1_555  1_555  
	C_4_2  C_1_2  C_2_2  133.1(8)  23_656  1_555  1_555  
	C_4_2  C_1_2  H_5_2  101.9(16)  23_656  1_555  27_456  
	C_2_2  C_1_2  C_4_2  122.7(9)  4_655  1_555  23_656  
	C_2_2  C_1_2  C_6_2  118.8(12)  4_655  1_555  1_555  
	C_2_2  C_1_2  C_6_2  116.8(7)  4_655  1_555  27_456  
	C_4_2  C_1_2  C_2_2  100.3(10)  27_456  1_555  4_655  
	C_4_2  C_1_2  H_6_2  127.4(19)  27_456  1_555  27_456  
	C_4_2  C_1_2  C_2_2  153.0(11)  27_456  1_555  1_555  
	H_6_2  C_1_2  C_4_2  104.9(19)  23_656  1_555  27_456  
	H_6_2  C_1_2  C_2_2  101.9(14)  23_656  1_555  1_555  
	H_6_2  C_1_2  H_1_2  99.6(6)  23_656  1_555  1_555  
	C_6_2  C_1_2  C_4_2  103.5(13)  25_466  1_555  27_456  
	C_6_2  C_1_2  C_2_2  104.2(7)  25_466  1_555  4_655  
	C_6_2  C_1_2  C_4_2  100.5(15)  25_466  1_555  23_656  
	C_6_2  C_1_2  C_2_2  92.4(7)  25_466  1_555  1_555  
	C_6_2  C_1_2  H_5_2  107.5(14)  25_466  1_555  27_456  
	C_6_2  C_1_2  H_1_2  140.2(8)  25_466  1_555  1_555  
	H_6_2  C_1_2  C_2_2  117.6(13)  4_655  1_555  4_655  
	H_6_2  C_1_2  C_2_2  134.7(14)  4_655  1_555  1_555  
	H_6_2  C_1_2  H_1_2  104.5(12)  4_655  1_555  1_555  
	H_6_2  C_1_2  H_1_2  114.7(10)  4_655  1_555  4_655  
	H_6_2  C_1_2  C_2_2  104.7(14)  1_555  1_555  4_655  
	H_6_2  C_1_2  C_2_2  146.0(6)  1_555  1_555  1_555  
	H_6_2  C_1_2  H_1_2  94.0(6)  1_555  1_555  1_555  
	H_6_2  C_1_2  H_1_2  116.3(10)  1_555  1_555  4_655  
	C_6_2  C_1_2  C_4_2  100.5(14)  21_666  1_555  23_656  
	C_6_2  C_1_2  C_2_2  115.0(8)  21_666  1_555  1_555  
	C_6_2  C_1_2  H_1_2  105.2(4)  21_666  1_555  1_555  
	C_4_2  C_1_2  H_6_2  91.5(7)  14_575  1_555  1_555  
	C_4_2  C_1_2  H_6_2  94.7(8)  14_575  1_555  23_656  
	C_4_2  C_1_2  C_2_2  137.3(10)  14_575  1_555  4_655  
	C_4_2  C_1_2  H_6_2  104.0(14)  14_575  1_555  21_666  
	C_4_2  C_1_2  C_6_2  103.3(10)  14_575  1_555  23_656  
	C_4_2  C_1_2  H_5_2  154.2(17)  14_575  1_555  27_456  
	C_4_2  C_1_2  H_1_2  165.7(6)  14_575  1_555  1_555  
	C_6_2  C_1_2  C_4_2  92.6(6)  14_575  1_555  27_456  
	C_6_2  C_1_2  C_2_2  103.8(10)  14_575  1_555  4_655  
	C_6_2  C_1_2  C_4_2  91.6(5)  14_575  1_555  23_656  
	C_6_2  C_1_2  C_2_2  103.6(6)  14_575  1_555  1_555  
	C_6_2  C_1_2  H_1_2  131.1(4)  14_575  1_555  1_555  
	H_5_2  C_1_2  C_2_2  149.4(19)  14_575  1_555  4_655  
	H_5_2  C_1_2  C_2_2  106.5(5)  14_575  1_555  1_555  
	H_5_2  C_1_2  H_1_2  124.8(10)  14_575  1_555  1_555  
	C_6_2  C_1_2  C_4_2  92.1(5)  2_675  1_555  23_656  
	C_6_2  C_1_2  C_2_2  117.2(9)  2_675  1_555  1_555  
	C_6_2  C_1_2  H_1_2  111.3(10)  2_675  1_555  1_555  
	C_6_2  C_1_2  H_1_2  156.4(15)  2_675  1_555  4_655  
	C_4_2  C_1_2  C_2_2  126.6(8)  1_555  1_555  4_655  
	C_4_2  C_1_2  C_6_2  90.6(8)  1_555  1_555  23_656  
	C_4_2  C_1_2  H_5_2  140.8(19)  1_555  1_555  27_456  
	H_1_2  C_1_2  C_2_2  153.0(13)  25_466  1_555  4_655  
	H_1_2  C_1_2  C_2_2  91.2(6)  25_466  1_555  1_555  
	H_5_2  C_1_2  C_4_2  108.3(17)  2_675  1_555  1_555  
	H_5_2  C_1_2  C_2_2  163.0(12)  2_675  1_555  1_555  
	C_4_2  C_1_2  H_1_2  117.0(15)  2_675  1_555  25_466  
	C_4_2  C_1_2  H_5_2  109.5(19)  2_675  1_555  14_575  
	C_4_2  C_1_2  C_2_2  127.3(12)  2_675  1_555  1_555  
	H_6_2  C_1_2  C_2_2  106.7(11)  2_675  1_555  4_655  
	H_6_2  C_1_2  C_2_2  116.3(13)  2_675  1_555  1_555  
	H_6_2  C_1_2  H_5_2  100.8(19)  2_675  1_555  27_456  
	H_6_2  C_1_2  H_1_2  121.6(13)  2_675  1_555  1_555  
	C_2_2  C_1_2  C_4_2  103.8(12)  27_456  1_555  2_675  
	C_2_2  C_1_2  H_6_2  101.3(14)  27_456  1_555  23_656  
	C_2_2  C_1_2  H_6_2  105.5(19)  27_456  1_555  21_666  
	C_2_2  C_1_2  H_5_2  124.4(17)  27_456  1_555  27_456  
	C_2_2  C_1_2  H_1_2  110.9(6)  27_456  1_555  1_555  
	H_6_2  C_1_2  C_2_2  122.8(10)  14_575  1_555  1_555  
	H_6_2  C_1_2  H_1_2  113.1(8)  14_575  1_555  1_555  
	H_6_2  C_1_2  H_1_2  144.4(17)  14_575  1_555  4_655  
	H_5_2  C_1_2  C_4_2  126.2(12)  21_666  1_555  27_456  
	H_5_2  C_1_2  C_2_2  91.7(7)  21_666  1_555  4_655  
	H_5_2  C_1_2  C_4_2  123.9(11)  21_666  1_555  23_656  
	H_5_2  C_1_2  H_1_2  141.9(8)  21_666  1_555  1_555  
	H_6_2  C_2_2  H_2_2  151.7(17)  25_466  1_555  1_555  
	H_1_2  C_2_2  C_3_2  136.0(10)  4_655  1_555  1_555  
	H_1_2  C_2_2  H_2_2  98.8(8)  4_655  1_555  1_555  
	H_6_2  C_2_2  H_2_2  147.9(12)  27_456  1_555  1_555  
	C_5_2  C_2_2  C_3_2  112.3(7)  23_656  1_555  1_555  
	C_5_2  C_2_2  H_2_2  127.4(8)  23_656  1_555  1_555  
	C_1_2  C_2_2  C_3_2  128.9(2)  4_655  1_555  1_555  
	C_1_2  C_2_2  H_2_2  109.6(3)  4_655  1_555  1_555  
	C_4_2  C_2_2  C_1_2  100.6(4)  14_575  1_555  4_655  
	C_4_2  C_2_2  H_6_3  120.2(18)  14_575  1_555  2_665  
	C_4_2  C_2_2  H_1_2  100.4(8)  14_575  1_555  4_655  
	C_4_2  C_2_2  H_2_2  148.2(3)  14_575  1_555  1_555  
	C_6_2  C_2_2  H_2_2  157.2(10)  27_456  1_555  1_555  
	C_3_2  C_2_2  C_1_2  116.8(5)  14_575  1_555  4_655  
	C_3_2  C_2_2  C_5_2  106.4(7)  14_575  1_555  23_656  
	C_3_2  C_2_2  H_6_3  156.6(19)  14_575  1_555  2_665  
	C_3_2  C_2_2  H_1_2  135.8(10)  14_575  1_555  4_655  
	C_3_2  C_2_2  C_1_2  112.0(5)  14_575  1_555  1_555  
	C_3_2  C_2_2  H_2_2  125.3(4)  14_575  1_555  1_555  
	H_1_2  C_2_2  C_3_2  136.4(8)  1_555  1_555  14_575  
	H_1_2  C_2_2  C_4_2  112.8(7)  1_555  1_555  14_575  
	H_1_2  C_2_2  C_3_2  146.0(6)  1_555  1_555  1_555  
	H_1_2  C_2_2  H_2_2  94.0(6)  1_555  1_555  1_555  
	C_5_2  C_2_2  C_3_2  111.1(8)  27_456  1_555  14_575  
	C_5_2  C_2_2  C_3_2  120.0(11)  27_456  1_555  1_555  
	C_5_2  C_2_2  H_2_2  119.9(11)  27_456  1_555  1_555  
	C_4_2  C_2_2  H_1_2  116.0(6)  1_555  1_555  1_555  
	C_4_2  C_2_2  C_1_2  99.7(3)  1_555  1_555  4_655  
	C_4_2  C_2_2  H_6_3  135.9(18)  1_555  1_555  2_665  
	C_4_2  C_2_2  H_1_2  109.1(8)  1_555  1_555  4_655  
	H_6_2  C_2_2  C_3_2  106.3(9)  21_666  1_555  1_555  
	H_6_2  C_2_2  H_2_2  118.5(10)  21_666  1_555  1_555  
	C_5_2  C_2_2  H_6_3  109.2(17)  14_575  1_555  2_665  
	C_5_2  C_2_2  H_2_2  170.2(7)  14_575  1_555  1_555  
	C_6_2  C_2_2  H_2_2  158.9(7)  25_466  1_555  1_555  
	H_2_2  C_2_2  C_6_2  101.2(11)  4_655  1_555  25_466  
	H_2_2  C_2_2  C_5_2  119.6(14)  4_655  1_555  14_575  
	H_2_2  C_2_2  C_4_2  140.9(12)  4_655  1_555  1_555  
	H_2_2  C_2_2  C_3_2  132.5(5)  4_655  1_555  14_575  
	H_2_2  C_2_2  C_4_2  151.1(14)  4_655  1_555  14_575  
	H_2_2  C_2_2  C_3_2  148.4(5)  4_655  1_555  1_555  
	C_6_2  C_2_2  C_3_2  92.3(5)  23_656  1_555  14_575  
	C_6_2  C_2_2  C_3_2  105.3(6)  23_656  1_555  1_555  
	C_6_2  C_2_2  H_2_2  129.6(7)  23_656  1_555  1_555  
	H_6_2  C_2_2  C_3_2  97.4(5)  23_656  1_555  1_555  
	H_6_2  C_2_2  H_2_2  122.6(8)  23_656  1_555  1_555  
	H_6_3  C_2_2  C_5_2  105.1(13)  14_565  1_555  14_575  
	H_6_3  C_2_2  C_4_2  139.9(13)  14_565  1_555  1_555  
	H_6_3  C_2_2  C_3_2  153.7(11)  14_565  1_555  14_575  
	H_6_3  C_2_2  C_4_2  137.0(16)  14_565  1_555  14_575  
	H_6_3  C_2_2  H_6_2  104.1(9)  14_565  1_555  27_456  
	H_6_3  C_2_2  C_3_2  169.3(13)  14_565  1_555  1_555  
	C_5_2  C_2_2  H_6_3  110.0(14)  1_555  1_555  14_565  
	C_5_2  C_2_2  H_2_2  119.5(14)  1_555  1_555  4_655  
	C_5_2  C_2_2  H_6_3  118.9(19)  1_555  1_555  2_665  
	C_6_2  C_2_2  C_3_2  93.5(4)  4_655  1_555  14_575  
	C_6_2  C_2_2  C_3_2  103.7(5)  4_655  1_555  1_555  
	C_6_2  C_2_2  H_2_2  135.0(6)  4_655  1_555  1_555  
	C_4_2  C_2_2  C_3_2  114.1(4)  23_656  1_555  14_575  
	C_4_2  C_2_2  C_3_2  113.3(6)  23_656  1_555  1_555  
	C_4_2  C_2_2  H_2_2  119.8(6)  23_656  1_555  1_555  
	C_1_2  C_2_2  H_6_3  101.0(12)  27_456  1_555  14_565  
	C_1_2  C_2_2  H_2_2  118.1(11)  27_456  1_555  4_655  
	C_1_2  C_2_2  H_6_3  103.2(18)  27_456  1_555  2_665  
	C_1_2  C_2_2  H_2_2  164.2(4)  27_456  1_555  1_555  
	C_6_2  C_2_2  H_6_3  121.4(18)  14_575  1_555  2_665  
	C_6_2  C_2_2  H_2_2  159.0(3)  14_575  1_555  1_555  
	C_6_2  C_2_2  C_3_2  91.8(3)  21_666  1_555  1_555  
	C_6_2  C_2_2  H_2_2  136.1(4)  21_666  1_555  1_555  
	C_4_2  C_3_2  H_3_2  132.6(5)  14_575  1_555  1_555  
	C_2_2  C_3_2  H_3_2  138.2(13)  1_555  1_555  14_575  
	C_2_2  C_3_2  H_3_2  102.7(7)  14_575  1_555  1_555  
	C_5_2  C_4_2  C_3_2  133.1(4)  1_555  1_555  14_575  
	C_5_2  C_4_2  C_3_2  104.7(11)  14_575  1_555  1_555  
	C_5_2  C_4_2  C_3_2  129.1(11)  14_575  1_555  14_575  
	C_5_2  C_4_2  H_4_2  133.3(8)  14_575  1_555  1_555  
	H_4_2  C_4_2  C_5_2  101.5(10)  14_575  1_555  1_555  
	C_6_2  C_4_2  H_4_2  118.3(13)  25_466  1_555  14_575  
	C_6_2  C_4_2  C_3_2  99.3(8)  25_466  1_555  1_555  
	C_6_2  C_4_2  H_4_2  131.9(6)  25_466  1_555  1_555  
	C_1_2  C_4_2  H_4_2  100.0(9)  25_466  1_555  14_575  
	C_1_2  C_4_2  C_3_2  130.2(12)  25_466  1_555  1_555  
	C_1_2  C_4_2  C_3_2  144.7(14)  25_466  1_555  14_575  
	C_1_2  C_4_2  H_4_2  109.4(12)  25_466  1_555  1_555  
	C_2_2  C_4_2  C_1_2  105.5(14)  14_575  1_555  25_466  
	C_2_2  C_4_2  H_4_2  138.3(10)  14_575  1_555  14_575  
	C_2_2  C_4_2  C_5_2  106.8(5)  14_575  1_555  14_575  
	C_2_2  C_4_2  C_5_2  97.3(8)  14_575  1_555  1_555  
	C_6_2  C_4_2  H_4_2  156.3(9)  27_456  1_555  1_555  
	C_1_2  C_4_2  C_2_2  114.8(14)  27_456  1_555  14_575  
	C_1_2  C_4_2  C_3_2  113.9(11)  27_456  1_555  1_555  
	C_1_2  C_4_2  C_3_2  140.4(13)  27_456  1_555  14_575  
	C_1_2  C_4_2  H_4_2  122.5(11)  27_456  1_555  1_555  
	C_6_2  C_4_2  H_4_2  121.0(11)  14_575  1_555  14_575  
	C_6_2  C_4_2  C_3_2  111.1(5)  14_575  1_555  1_555  
	C_6_2  C_4_2  C_3_2  110.2(7)  14_575  1_555  14_575  
	C_6_2  C_4_2  H_4_2  122.7(9)  14_575  1_555  1_555  
	C_1_2  C_4_2  H_4_2  146.1(11)  14_575  1_555  14_575  
	C_1_2  C_4_2  C_3_2  98.4(9)  14_575  1_555  1_555  
	C_1_2  C_4_2  H_4_2  109.6(9)  14_575  1_555  1_555  
	C_6_2  C_4_2  C_3_2  109.3(8)  1_555  1_555  14_575  
	C_2_2  C_4_2  C_1_2  100.4(12)  1_555  1_555  25_466  
	C_5_2  C_4_2  H_4_2  143.4(11)  21_666  1_555  14_575  
	C_5_2  C_4_2  C_3_2  109.0(8)  21_666  1_555  1_555  
	C_5_2  C_4_2  H_4_2  109.4(5)  21_666  1_555  1_555  
	C_5_2  C_4_2  H_4_2  168.5(6)  23_656  1_555  1_555  
	C_5_2  C_4_2  H_4_2  139.2(12)  25_466  1_555  14_575  
	C_5_2  C_4_2  C_3_2  104.9(5)  25_466  1_555  1_555  
	C_5_2  C_4_2  H_4_2  114.4(4)  25_466  1_555  1_555  
	C_1_2  C_4_2  H_4_2  139.9(11)  2_675  1_555  14_575  
	C_1_2  C_4_2  C_3_2  95.5(6)  2_675  1_555  1_555  
	C_1_2  C_4_2  H_4_2  115.7(7)  2_675  1_555  1_555  
	C_2_2  C_4_2  H_4_2  112.5(4)  25_466  1_555  14_575  
	C_2_2  C_4_2  C_3_2  149.1(10)  25_466  1_555  1_555  
	C_2_2  C_4_2  C_3_2  147.5(13)  25_466  1_555  14_575  
	C_6_2  C_4_2  H_4_2  120.9(11)  2_675  1_555  14_575  
	C_6_2  C_4_2  C_3_2  103.5(6)  2_675  1_555  1_555  
	C_6_2  C_4_2  C_3_2  102.5(6)  2_675  1_555  14_575  
	C_6_2  C_4_2  H_4_2  127.9(8)  2_675  1_555  1_555  
	C_6_2  C_4_2  H_4_2  118.5(11)  21_666  1_555  14_575  
	C_6_2  C_4_2  C_3_2  93.1(6)  21_666  1_555  1_555  
	C_6_2  C_4_2  C_3_2  92.9(8)  21_666  1_555  14_575  
	C_6_2  C_4_2  H_4_2  134.8(5)  21_666  1_555  1_555  
	H_5_2  C_5_2  C_6_2  114.0(11)  1_555  1_555  25_466  
	C_6_2  C_5_2  H_1_2  131.0(18)  14_575  1_555  27_456  
	C_6_2  C_5_2  H_5_2  140.6(9)  27_456  1_555  1_555  
	C_4_2  C_5_2  C_6_2  121.3(13)  1_555  1_555  14_575  
	H_5_2  C_5_2  C_4_2  118.9(12)  14_575  1_555  1_555  
	H_5_2  C_5_2  C_6_2  113.3(15)  14_575  1_555  14_575  
	H_5_2  C_5_2  C_6_2  122.7(16)  14_575  1_555  25_466  
	H_6_2  C_5_2  H_1_2  116.0(16)  2_675  1_555  25_466  
	C_4_2  C_5_2  C_6_2  96.4(9)  14_575  1_555  1_555  
	C_4_2  C_5_2  C_6_2  131.2(6)  14_575  1_555  14_575  
	C_4_2  C_5_2  H_5_2  138.6(6)  14_575  1_555  1_555  
	C_4_2  C_5_2  C_6_2  100.2(12)  14_575  1_555  25_466  
	H_6_2  C_5_2  H_5_2  139.7(10)  27_456  1_555  1_555  
	H_6_2  C_5_2  H_5_2  106.6(14)  25_466  1_555  14_575  
	H_6_2  C_5_2  H_5_2  154.5(14)  25_466  1_555  1_555  
	H_6_2  C_5_2  C_4_2  116.8(13)  4_655  1_555  14_575  
	H_6_2  C_5_2  C_4_2  145.3(7)  4_655  1_555  1_555  
	H_6_2  C_5_2  H_5_2  93.5(8)  4_655  1_555  1_555  
	H_6_2  C_5_2  H_1_2  111.8(14)  4_655  1_555  27_456  
	C_2_2  C_5_2  H_6_2  148.7(18)  25_466  1_555  25_466  
	C_2_2  C_5_2  H_6_2  137.2(12)  25_466  1_555  27_456  
	C_2_2  C_5_2  C_4_2  147.5(11)  25_466  1_555  14_575  
	C_2_2  C_5_2  C_6_2  110.1(15)  25_466  1_555  1_555  
	C_2_2  C_5_2  C_4_2  129.8(15)  25_466  1_555  1_555  
	C_2_2  C_5_2  C_6_2  130.7(16)  25_466  1_555  27_456  
	C_2_2  C_5_2  C_6_2  108.9(14)  25_466  1_555  25_466  
	H_6_2  C_5_2  C_4_2  153.7(9)  14_575  1_555  14_575  
	H_6_2  C_5_2  H_5_2  92.0(9)  14_575  1_555  14_575  
	H_6_2  C_5_2  C_4_2  147.3(14)  14_575  1_555  1_555  
	H_6_2  C_5_2  H_1_2  119.9(18)  14_575  1_555  25_466  
	H_6_2  C_5_2  H_1_2  111.4(15)  14_575  1_555  27_456  
	C_6_2  C_5_2  C_4_2  129.8(6)  2_675  1_555  14_575  
	C_6_2  C_5_2  H_5_2  104.5(9)  2_675  1_555  14_575  
	C_6_2  C_5_2  C_4_2  126.1(6)  2_675  1_555  1_555  
	C_6_2  C_5_2  H_1_2  135.2(18)  2_675  1_555  27_456  
	H_5_2  C_5_2  C_2_2  106.0(11)  21_666  1_555  25_466  
	H_5_2  C_5_2  C_6_2  100.4(14)  21_666  1_555  1_555  
	H_6_2  C_5_2  H_5_2  109.2(14)  1_555  1_555  21_666  
	H_6_2  C_5_2  C_4_2  120.6(12)  1_555  1_555  14_575  
	H_6_2  C_5_2  C_4_2  146.0(6)  1_555  1_555  1_555  
	H_6_2  C_5_2  H_5_2  94.0(6)  1_555  1_555  1_555  
	H_6_2  C_5_2  H_1_2  118.7(17)  1_555  1_555  27_456  
	C_6_2  C_5_2  C_2_2  101.2(13)  4_655  1_555  25_466  
	C_6_2  C_5_2  C_4_2  108.8(8)  4_655  1_555  14_575  
	C_6_2  C_5_2  C_4_2  126.7(2)  4_655  1_555  1_555  
	C_6_2  C_5_2  H_1_2  107.6(16)  4_655  1_555  25_466  
	C_6_2  C_5_2  H_5_2  111.1(2)  4_655  1_555  1_555  
	C_2_2  C_5_2  H_5_2  160.5(11)  27_456  1_555  21_666  
	C_2_2  C_5_2  H_6_2  112.3(10)  27_456  1_555  25_466  
	C_2_2  C_5_2  C_4_2  104.2(11)  27_456  1_555  14_575  
	C_2_2  C_5_2  C_4_2  130.5(7)  27_456  1_555  1_555  
	C_2_2  C_5_2  C_6_2  119.5(16)  27_456  1_555  25_466  
	C_6_2  C_5_2  C_2_2  100.8(6)  21_666  1_555  27_456  
	C_6_2  C_5_2  C_2_2  96.1(8)  21_666  1_555  25_466  
	C_6_2  C_5_2  C_4_2  115.8(10)  21_666  1_555  14_575  
	C_6_2  C_5_2  H_5_2  106.4(7)  21_666  1_555  14_575  
	C_6_2  C_5_2  C_4_2  115.5(10)  21_666  1_555  1_555  
	C_6_2  C_5_2  H_1_2  140.1(18)  21_666  1_555  25_466  
	C_6_2  C_5_2  H_5_2  103.6(8)  21_666  1_555  1_555  
	C_6_2  C_5_2  C_2_2  107.6(7)  23_656  1_555  25_466  
	C_6_2  C_5_2  C_4_2  104.4(14)  23_656  1_555  14_575  
	C_6_2  C_5_2  C_4_2  116.5(11)  23_656  1_555  1_555  
	C_6_2  C_5_2  H_5_2  116.9(11)  23_656  1_555  1_555  
	C_4_2  C_5_2  C_2_2  116.3(13)  21_666  1_555  27_456  
	C_4_2  C_5_2  H_6_2  103.0(14)  21_666  1_555  25_466  
	C_4_2  C_5_2  H_5_2  128.5(8)  21_666  1_555  14_575  
	C_4_2  C_5_2  C_6_2  105.4(10)  21_666  1_555  1_555  
	C_4_2  C_5_2  C_6_2  107.3(9)  21_666  1_555  27_456  
	C_4_2  C_5_2  H_1_2  135.5(19)  21_666  1_555  25_466  
	H_5_2  C_5_2  C_4_2  131.1(14)  23_656  1_555  21_666  
	H_5_2  C_5_2  H_6_2  102.7(12)  23_656  1_555  14_575  
	H_5_2  C_5_2  C_2_2  153.8(17)  23_656  1_555  25_466  
	C_2_2  C_5_2  C_6_2  94.1(6)  14_575  1_555  4_655  
	C_2_2  C_5_2  H_6_2  116.3(7)  14_575  1_555  1_555  
	C_2_2  C_5_2  H_6_2  124.3(15)  14_575  1_555  4_655  
	C_2_2  C_5_2  H_6_2  102.4(15)  14_575  1_555  2_675  
	C_2_2  C_5_2  H_5_2  153.1(15)  14_575  1_555  14_575  
	C_2_2  C_5_2  C_6_2  100.1(8)  14_575  1_555  1_555  
	C_2_2  C_5_2  H_1_2  141.6(16)  14_575  1_555  25_466  
	C_2_2  C_5_2  H_5_2  118.4(10)  14_575  1_555  1_555  
	H_1_2  C_5_2  H_5_2  100.3(18)  2_675  1_555  23_656  
	H_1_2  C_5_2  C_2_2  149.7(13)  2_675  1_555  27_456  
	H_1_2  C_5_2  H_6_2  102.7(10)  2_675  1_555  1_555  
	H_1_2  C_5_2  C_2_2  90.0(8)  2_675  1_555  25_466  
	H_1_2  C_5_2  C_4_2  103.0(12)  2_675  1_555  14_575  
	H_1_2  C_5_2  H_5_2  159.7(9)  2_675  1_555  14_575  
	H_1_2  C_5_2  C_6_2  101.4(12)  2_675  1_555  1_555  
	H_6_2  C_5_2  C_2_2  109.3(11)  23_656  1_555  27_456  
	H_6_2  C_5_2  C_2_2  113.1(10)  23_656  1_555  25_466  
	H_6_2  C_5_2  H_5_2  111.4(14)  23_656  1_555  14_575  
	H_6_2  C_5_2  H_5_2  119.9(12)  23_656  1_555  1_555  
	H_6_2  C_5_2  C_2_2  101.4(6)  21_666  1_555  27_456  
	H_6_2  C_5_2  C_2_2  118.8(10)  21_666  1_555  25_466  
	H_6_2  C_5_2  H_5_2  102.2(9)  21_666  1_555  14_575  
	H_6_2  C_5_2  C_4_2  100.1(13)  21_666  1_555  1_555  
	H_6_2  C_5_2  H_5_2  126.7(11)  21_666  1_555  1_555  
	C_2_2  C_5_2  C_4_2  127.7(10)  1_555  1_555  21_666  
	C_2_2  C_5_2  C_6_2  90.3(7)  1_555  1_555  2_675  
	C_2_2  C_5_2  H_6_2  112.5(9)  1_555  1_555  14_575  
	C_2_2  C_5_2  C_6_2  94.7(9)  1_555  1_555  14_575  
	C_4_2  C_5_2  C_2_2  119.6(7)  25_466  1_555  1_555  
	C_4_2  C_5_2  H_5_2  119.5(10)  25_466  1_555  23_656  
	C_4_2  C_5_2  C_2_2  111.1(11)  25_466  1_555  27_456  
	C_4_2  C_5_2  H_5_2  123.0(6)  25_466  1_555  14_575  
	C_4_2  C_5_2  C_6_2  91.4(7)  25_466  1_555  1_555  
	C_4_2  C_5_2  C_6_2  94.1(6)  25_466  1_555  27_456  
	C_4_2  C_5_2  H_1_2  140.4(18)  25_466  1_555  25_466  
	C_4_2  C_5_2  H_1_2  128.7(11)  23_656  1_555  2_675  
	C_4_2  C_5_2  C_2_2  119.5(8)  23_656  1_555  14_575  
	C_4_2  C_5_2  H_5_2  125.2(12)  23_656  1_555  21_666  
	C_4_2  C_5_2  C_2_2  108.9(15)  23_656  1_555  25_466  
	C_4_2  C_5_2  H_5_2  116.7(5)  23_656  1_555  1_555  
	H_1_2  C_5_2  C_4_2  117.4(9)  4_655  1_555  25_466  
	H_1_2  C_5_2  C_4_2  130.7(10)  4_655  1_555  21_666  
	H_1_2  C_5_2  C_2_2  140.5(17)  4_655  1_555  25_466  
	H_1_2  C_5_2  H_5_2  149.5(4)  4_655  1_555  1_555  
	H_1_2  C_5_2  C_4_2  114.0(8)  14_575  1_555  23_656  
	H_1_2  C_5_2  C_2_2  134.8(13)  14_575  1_555  27_456  
	H_1_2  C_5_2  C_4_2  111.8(8)  14_575  1_555  14_575  
	H_1_2  C_5_2  H_5_2  143.5(5)  14_575  1_555  14_575  
	H_5_2  C_5_2  C_4_2  99.7(3)  25_466  1_555  23_656  
	H_5_2  C_5_2  C_2_2  126.8(9)  25_466  1_555  27_456  
	H_5_2  C_5_2  C_2_2  98.5(8)  25_466  1_555  25_466  
	H_5_2  C_5_2  C_4_2  107.4(7)  25_466  1_555  14_575  
	H_5_2  C_5_2  C_4_2  95.4(8)  25_466  1_555  1_555  
	C_5_2  C_6_2  H_6_2  113.4(16)  23_656  1_555  4_655  
	H_6_2  C_6_2  C_5_2  102.8(12)  1_555  1_555  23_656  
	C_5_2  C_6_2  H_6_2  125.8(5)  14_575  1_555  1_555  
	C_1_2  C_6_2  C_5_2  153.5(9)  27_456  1_555  27_456  
	C_1_2  C_6_2  C_5_2  131.2(18)  27_456  1_555  23_656  
	C_1_2  C_6_2  C_5_2  110.5(11)  1_555  1_555  14_575  
	C_1_2  C_6_2  H_6_2  133.6(14)  1_555  1_555  4_655  
	H_6_2  C_6_2  C_1_2  102.0(18)  25_466  1_555  27_456  
	H_5_2  C_6_2  H_6_2  118.0(17)  14_575  1_555  25_466  
	C_1_2  C_6_2  C_5_2  175.2(17)  25_466  1_555  27_456  
	C_1_2  C_6_2  H_6_2  100.1(9)  25_466  1_555  1_555  
	C_1_2  C_6_2  C_5_2  150.3(18)  25_466  1_555  23_656  
	C_1_2  C_6_2  C_5_2  138.2(6)  4_655  1_555  1_555  
	C_1_2  C_6_2  C_5_2  134.0(14)  4_655  1_555  14_575  
	C_1_2  C_6_2  H_6_2  99.4(8)  4_655  1_555  1_555  
	H_6_2  C_6_2  C_1_2  136.3(19)  2_675  1_555  4_655  
	H_6_2  C_6_2  C_1_2  152.7(15)  2_675  1_555  1_555  
	H_5_2  C_6_2  C_1_2  119.9(14)  23_656  1_555  25_466  
	H_5_2  C_6_2  C_5_2  101.8(10)  23_656  1_555  1_555  
	H_5_2  C_6_2  C_1_2  110.4(17)  23_656  1_555  27_456  
	H_5_2  C_6_2  H_6_2  137.3(9)  23_656  1_555  1_555  
	H_5_2  C_6_2  H_6_2  142.2(6)  23_656  1_555  4_655  
	C_4_2  C_6_2  H_6_2  133.5(17)  23_656  1_555  2_675  
	C_4_2  C_6_2  H_6_2  140.6(17)  23_656  1_555  27_456  
	C_4_2  C_6_2  C_1_2  121.8(14)  23_656  1_555  25_466  
	C_4_2  C_6_2  C_5_2  131.3(9)  23_656  1_555  1_555  
	C_4_2  C_6_2  C_5_2  111.9(17)  23_656  1_555  14_575  
	H_6_2  C_6_2  C_4_2  128.9(16)  14_575  1_555  23_656  
	H_6_2  C_6_2  C_1_2  122.2(7)  14_575  1_555  4_655  
	H_6_2  C_6_2  C_1_2  143.1(6)  14_575  1_555  1_555  
	H_6_2  C_6_2  C_5_2  120.5(8)  14_575  1_555  27_456  
	H_6_2  C_6_2  C_5_2  145.5(10)  14_575  1_555  23_656  
	H_6_2  C_6_2  C_4_2  113.0(11)  21_666  1_555  23_656  
	H_6_2  C_6_2  C_1_2  125.2(17)  21_666  1_555  25_466  
	H_6_2  C_6_2  H_5_2  172.2(16)  21_666  1_555  14_575  
	H_6_2  C_6_2  C_5_2  112.0(15)  21_666  1_555  1_555  
	H_6_2  C_6_2  C_1_2  147.6(16)  21_666  1_555  27_456  
	H_6_2  C_6_2  C_5_2  125.4(13)  21_666  1_555  14_575  
	C_4_2  C_6_2  H_6_2  114.4(14)  27_456  1_555  14_575  
	C_4_2  C_6_2  H_6_2  125.0(19)  27_456  1_555  2_675  
	C_4_2  C_6_2  C_1_2  137.2(16)  27_456  1_555  25_466  
	C_4_2  C_6_2  C_5_2  152.6(11)  27_456  1_555  1_555  
	C_4_2  C_6_2  C_1_2  117.2(13)  27_456  1_555  27_456  
	C_4_2  C_6_2  C_5_2  134.6(15)  27_456  1_555  14_575  
	C_5_2  C_6_2  H_5_2  112.5(10)  2_675  1_555  23_656  
	C_5_2  C_6_2  C_1_2  119.4(16)  2_675  1_555  25_466  
	C_2_2  C_6_2  C_5_2  118.0(10)  27_456  1_555  2_675  
	C_2_2  C_6_2  H_6_2  165.0(16)  27_456  1_555  21_666  
	C_2_2  C_6_2  H_6_2  91.1(8)  27_456  1_555  14_575  
	C_2_2  C_6_2  H_5_2  115.6(16)  27_456  1_555  23_656  
	C_2_2  C_6_2  C_1_2  132.5(8)  27_456  1_555  4_655  
	C_2_2  C_6_2  H_6_2  140.2(18)  27_456  1_555  25_466  
	C_2_2  C_6_2  C_1_2  123.9(9)  27_456  1_555  1_555  
	C_2_2  C_6_2  C_5_2  117.8(14)  27_456  1_555  27_456  
	C_2_2  C_6_2  C_5_2  109.2(17)  27_456  1_555  23_656  
	H_6_2  C_6_2  C_2_2  162.3(19)  23_656  1_555  27_456  
	H_6_2  C_6_2  C_4_2  107.4(13)  23_656  1_555  27_456  
	H_6_2  C_6_2  C_4_2  126.6(15)  23_656  1_555  23_656  
	H_6_2  C_6_2  C_1_2  111.5(8)  23_656  1_555  25_466  
	H_6_2  C_6_2  C_5_2  100.1(8)  23_656  1_555  1_555  
	H_6_2  C_6_2  C_1_2  134.8(14)  23_656  1_555  27_456  
	H_6_2  C_6_2  C_5_2  116.0(11)  23_656  1_555  14_575  
	C_1_2  C_6_2  C_2_2  102.1(16)  23_656  1_555  27_456  
	C_1_2  C_6_2  C_4_2  92.1(9)  23_656  1_555  23_656  
	C_1_2  C_6_2  H_5_2  125.0(14)  23_656  1_555  23_656  
	C_1_2  C_6_2  H_6_2  109.6(13)  23_656  1_555  27_456  
	C_1_2  C_6_2  C_5_2  124.4(12)  23_656  1_555  1_555  
	H_5_2  C_6_2  C_1_2  103.4(16)  1_555  1_555  23_656  
	H_5_2  C_6_2  H_6_2  105.6(10)  1_555  1_555  23_656  
	H_5_2  C_6_2  C_5_2  110.0(17)  1_555  1_555  2_675  
	H_5_2  C_6_2  C_4_2  138.3(11)  1_555  1_555  27_456  
	H_5_2  C_6_2  H_6_2  119.5(14)  1_555  1_555  21_666  
	H_5_2  C_6_2  C_4_2  126.8(10)  1_555  1_555  23_656  
	H_5_2  C_6_2  C_1_2  160.2(5)  1_555  1_555  4_655  
	H_5_2  C_6_2  C_1_2  146.0(6)  1_555  1_555  1_555  
	H_5_2  C_6_2  C_5_2  174.4(12)  1_555  1_555  27_456  
	H_5_2  C_6_2  H_6_2  94.0(6)  1_555  1_555  1_555  
	H_5_2  C_6_2  C_5_2  159.5(15)  1_555  1_555  23_656  
	C_5_2  C_6_2  C_2_2  120.1(11)  4_655  1_555  27_456  
	C_5_2  C_6_2  C_4_2  112.0(10)  4_655  1_555  23_656  
	C_5_2  C_6_2  H_5_2  118.6(8)  4_655  1_555  23_656  
	C_5_2  C_6_2  C_1_2  107.2(9)  4_655  1_555  25_466  
	C_5_2  C_6_2  C_1_2  101.7(12)  4_655  1_555  1_555  
	C_5_2  C_6_2  C_1_2  127.0(15)  4_655  1_555  27_456  
	H_5_2  C_6_2  C_2_2  136.3(15)  27_456  1_555  27_456  
	H_5_2  C_6_2  H_6_2  112.9(7)  27_456  1_555  14_575  
	H_5_2  C_6_2  H_6_2  127.3(15)  27_456  1_555  2_675  
	H_5_2  C_6_2  C_1_2  160.4(15)  27_456  1_555  25_466  
	H_5_2  C_6_2  C_5_2  140.9(8)  27_456  1_555  1_555  
	H_5_2  C_6_2  C_1_2  163.5(12)  27_456  1_555  27_456  
	H_5_2  C_6_2  C_5_2  140.9(8)  27_456  1_555  14_575  
	H_5_2  C_6_2  H_6_2  93.2(7)  27_456  1_555  1_555  
	C_4_2  C_6_2  H_5_2  108.1(6)  14_575  1_555  27_456  
	C_4_2  C_6_2  C_5_2  139.0(7)  14_575  1_555  4_655  
	C_4_2  C_6_2  C_1_2  161.0(10)  14_575  1_555  23_656  
	C_4_2  C_6_2  H_6_2  100.9(14)  14_575  1_555  23_656  
	C_4_2  C_6_2  C_2_2  90.9(8)  14_575  1_555  27_456  
	C_4_2  C_6_2  C_5_2  148.7(9)  14_575  1_555  2_675  
	C_4_2  C_6_2  H_6_2  104.0(19)  14_575  1_555  21_666  
	C_4_2  C_6_2  H_6_2  116.5(17)  14_575  1_555  14_575  
	C_4_2  C_6_2  C_1_2  100.9(9)  14_575  1_555  4_655  
	C_4_2  C_6_2  C_5_2  113.9(9)  14_575  1_555  27_456  
	C_4_2  C_6_2  H_6_2  157.6(3)  14_575  1_555  1_555  
	C_5_2  C_6_2  H_5_2  100.6(12)  21_666  1_555  27_456  
	C_5_2  C_6_2  C_2_2  121.5(8)  21_666  1_555  27_456  
	C_5_2  C_6_2  C_4_2  149.6(8)  21_666  1_555  27_456  
	C_5_2  C_6_2  C_4_2  172.7(12)  21_666  1_555  23_656  
	C_5_2  C_6_2  H_5_2  108.4(17)  21_666  1_555  23_656  
	C_5_2  C_6_2  C_1_2  105.8(8)  21_666  1_555  4_655  
	C_5_2  C_6_2  H_5_2  111.7(17)  21_666  1_555  14_575  
	C_5_2  C_6_2  C_1_2  110.7(9)  21_666  1_555  1_555  
	C_5_2  C_6_2  H_6_2  102.6(7)  21_666  1_555  1_555  
	C_5_2  C_6_2  H_6_2  109.3(13)  21_666  1_555  4_655  
	H_5_2  C_6_2  C_4_2  177.5(13)  2_675  1_555  14_575  
	H_5_2  C_6_2  H_6_2  124.6(15)  2_675  1_555  27_456  
	C_1_2  C_6_2  C_4_2  145.2(9)  21_666  1_555  14_575  
	C_1_2  C_6_2  C_2_2  105.8(15)  21_666  1_555  27_456  
	C_1_2  C_6_2  C_4_2  108.3(8)  21_666  1_555  23_656  
	C_1_2  C_6_2  H_5_2  132.3(12)  21_666  1_555  23_656  
	C_1_2  C_6_2  H_6_2  98.0(7)  21_666  1_555  27_456  
	C_1_2  C_6_2  C_5_2  108.4(12)  21_666  1_555  1_555  
	C_1_2  C_6_2  C_5_2  110.5(12)  21_666  1_555  23_656  
	C_5_2  C_6_2  H_5_2  92.0(9)  25_466  1_555  27_456  
	C_5_2  C_6_2  C_2_2  127.0(10)  25_466  1_555  27_456  
	C_5_2  C_6_2  C_4_2  136.7(11)  25_466  1_555  27_456  
	C_5_2  C_6_2  C_4_2  159.8(11)  25_466  1_555  23_656  
	C_5_2  C_6_2  H_5_2  111.0(17)  25_466  1_555  23_656  
	C_5_2  C_6_2  C_1_2  98.5(6)  25_466  1_555  4_655  
	C_5_2  C_6_2  C_1_2  108.6(7)  25_466  1_555  1_555  
	C_5_2  C_6_2  H_6_2  93.6(9)  25_466  1_555  1_555  
	C_4_2  C_6_2  C_1_2  126.9(9)  1_555  1_555  21_666  
	C_4_2  C_6_2  H_5_2  159.5(16)  1_555  1_555  2_675  
	C_4_2  C_6_2  H_5_2  114.5(7)  1_555  1_555  27_456  
	C_4_2  C_6_2  C_5_2  122.9(8)  1_555  1_555  4_655  
	C_4_2  C_6_2  C_1_2  143.5(7)  1_555  1_555  23_656  
	C_4_2  C_6_2  C_2_2  96.1(9)  1_555  1_555  27_456  
	C_4_2  C_6_2  C_5_2  135.0(10)  1_555  1_555  2_675  
	C_4_2  C_6_2  C_1_2  109.6(7)  1_555  1_555  4_655  
	C_4_2  C_6_2  C_5_2  125.5(10)  1_555  1_555  27_456  
	C_4_2  C_6_2  C_5_2  106.6(12)  1_555  1_555  23_656  
	C_2_2  C_6_2  C_5_2  98.5(8)  1_555  1_555  25_466  
	C_2_2  C_6_2  C_1_2  131.0(15)  1_555  1_555  21_666  
	C_2_2  C_6_2  C_5_2  94.5(8)  1_555  1_555  21_666  
	C_2_2  C_6_2  C_5_2  116.5(11)  1_555  1_555  4_655  
	C_2_2  C_6_2  H_5_2  116.0(6)  1_555  1_555  1_555  
	C_2_2  C_6_2  C_1_2  129.0(18)  1_555  1_555  23_656  
	C_2_2  C_6_2  C_5_2  114.2(14)  1_555  1_555  2_675  
	C_2_2  C_6_2  C_4_2  96.7(9)  1_555  1_555  27_456  
	C_2_2  C_6_2  H_6_2  139.9(16)  1_555  1_555  14_575  
	C_2_2  C_6_2  C_1_2  109.7(9)  1_555  1_555  25_466  
	C_2_2  C_6_2  H_5_2  106.8(14)  1_555  1_555  14_575  
	C_2_2  C_6_2  C_1_2  105.7(11)  1_555  1_555  27_456  
	C_2_2  C_6_2  H_6_2  156.2(13)  1_555  1_555  4_655  
	C_1_2  C_6_2  H_5_2  103.7(11)  14_575  1_555  2_675  
	C_1_2  C_6_2  H_5_2  91.9(9)  14_575  1_555  27_456  
	C_1_2  C_6_2  C_2_2  131.6(8)  14_575  1_555  27_456  
	C_1_2  C_6_2  C_4_2  149.7(7)  14_575  1_555  27_456  
	C_1_2  C_6_2  C_4_2  167.5(9)  14_575  1_555  23_656  
	C_1_2  C_6_2  H_5_2  117.8(18)  14_575  1_555  14_575  
	C_1_2  C_6_2  C_5_2  110.4(9)  14_575  1_555  27_456  
	C_1_2  C_6_2  H_6_2  113.3(7)  14_575  1_555  1_555  
	C_1_2  C_6_2  C_5_2  116.7(14)  14_575  1_555  23_656  
	C_1_2  C_6_2  H_6_2  122.3(15)  14_575  1_555  4_655  
	C_2_2  C_6_2  C_1_2  117.9(9)  23_656  1_555  14_575  
	C_2_2  C_6_2  C_4_2  159.9(15)  23_656  1_555  1_555  
	C_2_2  C_6_2  C_5_2  98.2(8)  23_656  1_555  25_466  
	C_2_2  C_6_2  C_5_2  108.6(8)  23_656  1_555  21_666  
	C_2_2  C_6_2  C_4_2  163.3(17)  23_656  1_555  14_575  
	C_2_2  C_6_2  H_5_2  103.9(16)  23_656  1_555  1_555  
	C_2_2  C_6_2  H_6_2  92.6(8)  23_656  1_555  21_666  
	C_2_2  C_6_2  H_5_2  127.5(15)  23_656  1_555  23_656  
	C_2_2  C_6_2  H_6_2  142.7(12)  23_656  1_555  27_456  
	C_2_2  C_6_2  C_1_2  109.8(18)  23_656  1_555  25_466  
	C_2_2  C_6_2  C_5_2  129.9(14)  23_656  1_555  1_555  
	C_2_2  C_6_2  C_1_2  110.1(14)  23_656  1_555  1_555  
	C_1_2  C_6_2  C_2_2  105.0(10)  2_675  1_555  23_656  
	C_1_2  C_6_2  C_2_2  138.6(9)  2_675  1_555  27_456  
	C_1_2  C_6_2  C_4_2  135.2(10)  2_675  1_555  27_456  
	C_1_2  C_6_2  C_4_2  156.9(10)  2_675  1_555  23_656  
	C_1_2  C_6_2  C_5_2  100.2(8)  2_675  1_555  27_456  
	C_1_2  C_6_2  H_6_2  101.9(6)  2_675  1_555  1_555  
	C_1_2  C_6_2  C_5_2  112.2(13)  2_675  1_555  23_656  
	H_5_2  C_6_2  C_2_2  130.8(11)  21_666  1_555  23_656  
	H_5_2  C_6_2  C_1_2  100.4(10)  21_666  1_555  23_656  
	H_5_2  C_6_2  C_2_2  127.6(8)  21_666  1_555  27_456  
	H_5_2  C_6_2  C_4_2  157.6(10)  21_666  1_555  27_456  
	H_5_2  C_6_2  C_4_2  162.1(15)  21_666  1_555  23_656  
	H_5_2  C_6_2  C_5_2  114.0(16)  21_666  1_555  27_456  
	H_5_2  C_6_2  H_6_2  125.5(10)  21_666  1_555  1_555  
	H_5_2  C_6_2  C_5_2  114.1(19)  21_666  1_555  23_656  
	H_5_2  C_6_2  H_6_2  130.2(12)  21_666  1_555  4_655  
	C_2_2  C_6_2  H_5_2  156.2(9)  25_466  1_555  27_456  
	C_2_2  C_6_2  H_6_2  106.5(15)  25_466  1_555  23_656  
	C_2_2  C_6_2  C_4_2  126.9(10)  25_466  1_555  27_456  
	C_2_2  C_6_2  H_6_2  120.2(14)  25_466  1_555  21_666  
	C_2_2  C_6_2  C_4_2  121.2(11)  25_466  1_555  23_656  
	C_2_2  C_6_2  H_5_2  142.3(12)  25_466  1_555  23_656  
	C_2_2  C_6_2  C_1_2  164.6(9)  25_466  1_555  4_655  
	C_2_2  C_6_2  H_6_2  107.0(19)  25_466  1_555  25_466  
	C_2_2  C_6_2  C_1_2  161.0(9)  25_466  1_555  1_555  
	C_2_2  C_6_2  C_5_2  162.2(10)  25_466  1_555  27_456  
	C_2_2  C_6_2  C_5_2  169.3(16)  25_466  1_555  23_656  
	H_5_2  C_6_2  C_2_2  135.8(12)  4_655  1_555  1_555  
	H_5_2  C_6_2  C_4_2  118.8(9)  4_655  1_555  1_555  
	H_5_2  C_6_2  C_4_2  137.5(8)  4_655  1_555  14_575  
	H_5_2  C_6_2  C_2_2  101.8(14)  4_655  1_555  27_456  
	H_5_2  C_6_2  C_4_2  95.3(6)  4_655  1_555  27_456  
	H_5_2  C_6_2  C_4_2  115.2(9)  4_655  1_555  23_656  
	H_5_2  C_6_2  H_6_2  95.5(5)  4_655  1_555  27_456  
	H_5_2  C_6_2  C_1_2  123.3(15)  4_655  1_555  1_555  
	H_5_2  C_6_2  C_1_2  106.0(19)  4_655  1_555  27_456  
	H_5_2  C_6_2  C_5_2  120.9(15)  4_655  1_555  23_656  
	C_2_2  C_6_2  C_4_2  105.9(9)  4_655  1_555  1_555  
	C_2_2  C_6_2  C_4_2  102.5(11)  4_655  1_555  14_575  
	C_2_2  C_6_2  H_5_2  145.7(5)  4_655  1_555  1_555  
	C_2_2  C_6_2  H_6_2  107.9(9)  4_655  1_555  14_575  
	C_2_2  C_6_2  H_6_2  120.7(16)  4_655  1_555  2_675  
	C_2_2  C_6_2  C_1_2  148.7(10)  4_655  1_555  25_466  
	C_2_2  C_6_2  C_5_2  130.0(7)  4_655  1_555  1_555  
	C_2_2  C_6_2  C_1_2  160.4(16)  4_655  1_555  27_456  
	C_2_2  C_6_2  C_5_2  133.9(11)  4_655  1_555  14_575  
	C_2_2  C_6_2  H_6_2  99.7(9)  4_655  1_555  1_555  
	H_5_2  C_6_2  C_4_2  95.0(9)  25_466  1_555  14_575  
	H_5_2  C_6_2  C_2_2  145.4(9)  25_466  1_555  27_456  
	H_5_2  C_6_2  C_4_2  125.4(10)  25_466  1_555  27_456  
	H_5_2  C_6_2  C_4_2  146.9(10)  25_466  1_555  23_656  
	H_5_2  C_6_2  C_1_2  90.7(9)  25_466  1_555  1_555  
	H_5_2  C_6_2  C_1_2  114.3(11)  25_466  1_555  27_456  
	H_5_2  C_6_2  C_5_2  100.0(18)  25_466  1_555  14_575  
	H_5_2  C_6_2  H_6_2  97.8(8)  25_466  1_555  1_555  
	H_5_2  C_6_2  C_5_2  104.7(16)  25_466  1_555  23_656  
	C_4_2  C_6_2  C_2_2  116.7(9)  2_675  1_555  25_466  
	C_4_2  C_6_2  H_5_2  124.4(8)  2_675  1_555  1_555  
	C_4_2  C_6_2  C_2_2  136.6(11)  2_675  1_555  27_456  
	C_4_2  C_6_2  H_5_2  91.2(7)  2_675  1_555  23_656  
	C_4_2  C_6_2  C_1_2  133.3(9)  2_675  1_555  25_466  
	C_4_2  C_6_2  H_5_2  158.6(19)  2_675  1_555  14_575  
	C_4_2  C_6_2  C_5_2  130.4(7)  2_675  1_555  1_555  
	C_4_2  C_6_2  C_1_2  155.4(14)  2_675  1_555  27_456  
	C_4_2  C_6_2  C_5_2  149.2(15)  2_675  1_555  14_575  
	C_2_2  C_6_2  H_5_2  93.2(9)  14_575  1_555  4_655  
	C_2_2  C_6_2  H_5_2  126.3(13)  14_575  1_555  2_675  
	C_2_2  C_6_2  C_1_2  110.4(11)  14_575  1_555  23_656  
	C_2_2  C_6_2  C_5_2  97.9(8)  14_575  1_555  2_675  
	C_2_2  C_6_2  C_4_2  149.2(8)  14_575  1_555  27_456  
	C_2_2  C_6_2  C_4_2  147.1(10)  14_575  1_555  23_656  
	C_2_2  C_6_2  H_5_2  111.1(13)  14_575  1_555  14_575  
	C_2_2  C_6_2  C_5_2  105.4(11)  14_575  1_555  27_456  
	C_2_2  C_6_2  H_6_2  139.3(7)  14_575  1_555  1_555  
	C_2_2  C_6_2  C_5_2  101.0(13)  14_575  1_555  23_656  
	C_2_2  C_6_2  H_6_2  144.9(8)  14_575  1_555  4_655  
	C_4_2  C_6_2  C_2_2  110.3(7)  21_666  1_555  4_655  
	C_4_2  C_6_2  C_2_2  95.6(7)  21_666  1_555  23_656  
	C_4_2  C_6_2  C_2_2  115.6(11)  21_666  1_555  1_555  
	C_4_2  C_6_2  H_5_2  120.2(9)  21_666  1_555  27_456  
	C_4_2  C_6_2  C_2_2  98.9(7)  21_666  1_555  27_456  
	C_4_2  C_6_2  H_5_2  130.2(18)  21_666  1_555  23_656  
	C_4_2  C_6_2  C_1_2  127.1(7)  21_666  1_555  4_655  
	C_4_2  C_6_2  C_1_2  134.6(10)  21_666  1_555  1_555  
	C_4_2  C_6_2  C_5_2  135.7(8)  21_666  1_555  27_456  
	C_4_2  C_6_2  C_5_2  151.9(18)  21_666  1_555  23_656  
	C_2_2  C_6_2  C_4_2  114.5(12)  21_666  1_555  1_555  
	C_2_2  C_6_2  C_4_2  132.5(14)  21_666  1_555  14_575  
	C_2_2  C_6_2  H_5_2  104.4(11)  21_666  1_555  27_456  
	C_2_2  C_6_2  C_4_2  98.4(9)  21_666  1_555  27_456  
	C_2_2  C_6_2  C_4_2  114.5(10)  21_666  1_555  23_656  
	C_2_2  C_6_2  H_5_2  154.5(11)  21_666  1_555  23_656  
	C_2_2  C_6_2  H_6_2  101.4(9)  21_666  1_555  27_456  
	C_2_2  C_6_2  C_1_2  113.7(13)  21_666  1_555  4_655  
	C_2_2  C_6_2  H_6_2  116.5(17)  21_666  1_555  25_466  
	C_2_2  C_6_2  C_1_2  137.8(12)  21_666  1_555  1_555  
	C_2_2  C_6_2  C_5_2  108.0(13)  21_666  1_555  27_456  
	C_2_2  C_6_2  C_5_2  133.0(12)  21_666  1_555  23_656  
	C_2_3  C_1_3  H_1_3  104.0(16)  4_655  1_555  1_555  
	C_6_3  C_1_3  C_2_3  130.5(6)  1_555  1_555  4_655  
	C_6_3  C_1_3  C_2_3  118.9(16)  4_655  1_555  4_655  
	C_6_3  C_1_3  H_1_3  136.9(12)  4_655  1_555  1_555  
	C_3_3  C_1_3  C_6_3  106.1(7)  4_655  1_555  4_655  
	C_3_3  C_1_3  H_1_3  104.6(15)  4_655  1_555  1_555  
	H_1_3  C_1_3  C_3_3  131.5(14)  4_655  1_555  4_655  
	H_1_3  C_1_3  C_6_3  100.9(15)  4_655  1_555  1_555  
	C_1_3  C_2_3  H_2_3  132.3(7)  4_655  1_555  1_555  
	H_2_3  C_2_3  C_1_3  131.3(18)  4_655  1_555  4_655  
	O5  C_2_3  C_3_3  147.8(16)  13_566  1_555  1_555  
	C_3_3  C_2_3  O5  112.9(18)  4_655  1_555  13_566  
	C_3_3  C_2_3  C_1_3  103.3(18)  4_655  1_555  4_655  
	C_3_3  C_2_3  H_2_3  105.6(10)  4_655  1_555  1_555  
	H_3_1  C_3_3  C_2_3  125.8(19)  28_545  1_555  1_555  
	C_4_1  C_3_3  C_2_3  137.5(17)  24_545  1_555  1_555  
	H_3_3  C_3_3  C_4_3  114.5(7)  12_555  1_555  1_555  
	H_3_3  C_3_3  C_2_3  125.4(7)  12_555  1_555  1_555  
	C_1_3  C_3_3  H_3_3  148.6(6)  4_655  1_555  12_555  
	C_1_3  C_3_3  C_4_1  139.2(13)  4_655  1_555  24_545  
	C_1_3  C_3_3  H_3_3  145.6(6)  4_655  1_555  1_555  
	C_2_3  C_3_3  H_3_3  130.2(6)  4_655  1_555  12_555  
	C_2_3  C_3_3  C_4_3  113.5(8)  4_655  1_555  1_555  
	C_2_3  C_3_3  H_3_3  124.6(6)  4_655  1_555  1_555  
	H_2  C_3_3  C_2_3  110.6(18)  19_546  1_555  4_655  
	C_1_3  C_3_3  H_3_3  155.4(7)  1_555  1_555  12_555  
	C_1_3  C_3_3  C_4_1  125.0(16)  1_555  1_555  24_545  
	C_4_1  C_3_3  C_1_3  155.5(17)  30_455  1_555  1_555  
	C_4_1  C_3_3  C_2_3  140.9(17)  30_455  1_555  4_655  
	C_4_1  C_3_3  C_1_3  168.8(15)  30_455  1_555  4_655  
	C_4_1  C_3_3  C_2_3  149.8(14)  30_455  1_555  1_555  
	H_3_1  C_3_3  H_2  101.9(19)  24_545  1_555  19_546  
	H_3_1  C_3_3  H_3_3  106.0(11)  24_545  1_555  12_555  
	H_3_1  C_3_3  H_3_3  104.9(15)  24_545  1_555  1_555  
	H_3_1  C_3_3  C_1_3  154.2(19)  17_455  1_555  1_555  
	H_3_1  C_3_3  C_2_3  134.8(18)  17_455  1_555  4_655  
	H_3_1  C_3_3  C_1_3  174.4(15)  17_455  1_555  4_655  
	H_3_1  C_3_3  C_2_3  142.3(15)  17_455  1_555  1_555  
	C_4_3  C_3_3  H_3_1  107.6(11)  4_655  1_555  17_455  
	C_4_3  C_3_3  C_4_1  106.8(8)  4_655  1_555  30_455  
	C_4_3  C_3_3  H_2  136.1(19)  4_655  1_555  19_546  
	C_4_3  C_3_3  H_3_3  141.1(6)  4_655  1_555  12_555  
	C_4_3  C_3_3  H_3_3  140.3(10)  4_655  1_555  1_555  
	C_4_1  C_3_3  H_2  106.6(18)  28_545  1_555  19_546  
	C_4_1  C_3_3  H_3_3  110.2(7)  28_545  1_555  12_555  
	C_4_1  C_3_3  H_3_3  109.3(11)  28_545  1_555  1_555  
	C_5_1  C_4_3  C_3_3  102.3(18)  24_545  1_555  1_555  
	C_5_1  C_4_3  C_5_3  137.3(18)  24_545  1_555  1_555  
	C_2_1  C_4_3  H_5_1  106.0(14)  28_545  1_555  30_455  
	C_2_1  C_4_3  C_3_3  128.0(11)  28_545  1_555  1_555  
	C_4_1  C_4_3  C_5_3  135.5(19)  24_545  1_555  1_555  
	C_6_1  C_4_3  C_3_3  153.3(17)  24_545  1_555  1_555  
	C_3_1  C_4_3  C_6_1  101.2(13)  28_545  1_555  24_545  
	C_3_1  C_4_3  C_6_1  102.8(12)  24_545  1_555  24_545  
	C_3_1  C_4_3  H_5_1  111.8(17)  24_545  1_555  30_455  
	C_6_3  C_4_3  C_3_1  103.8(14)  4_655  1_555  28_545  
	C_6_3  C_4_3  C_6_1  113.2(17)  4_655  1_555  24_545  
	C_6_3  C_4_3  C_4_1  141.7(14)  4_655  1_555  24_545  
	C_6_3  C_4_3  C_5_1  163.1(18)  4_655  1_555  24_545  
	C_6_3  C_4_3  C_3_3  91.8(3)  4_655  1_555  1_555  
	C_6_3  C_4_3  H_4_3  144.8(5)  4_655  1_555  1_555  
	C_1_1  C_4_3  C_4_1  103.0(13)  24_545  1_555  24_545  
	C_1_1  C_4_3  C_3_3  156.7(13)  24_545  1_555  1_555  
	C_2_1  C_4_3  H_5_1  119.2(16)  24_545  1_555  30_455  
	C_2_1  C_4_3  C_5_1  103.4(13)  24_545  1_555  24_545  
	C_2_1  C_4_3  C_3_3  116.2(10)  24_545  1_555  1_555  
	C_5_3  C_4_3  C_4_1  114.3(16)  4_655  1_555  24_545  
	C_5_3  C_4_3  H_5_1  149.8(16)  4_655  1_555  30_455  
	C_5_3  C_4_3  C_5_1  141.0(15)  4_655  1_555  24_545  
	C_5_3  C_4_3  C_3_3  106.2(9)  4_655  1_555  1_555  
	C_5_3  C_4_3  H_4_3  129.7(6)  4_655  1_555  1_555  
	C_5_1  C_4_3  C_5_3  151.1(13)  30_455  1_555  4_655  
	C_5_1  C_4_3  C_2_1  112.1(10)  30_455  1_555  24_545  
	C_5_1  C_4_3  C_1_1  99.2(9)  30_455  1_555  24_545  
	C_5_1  C_4_3  C_6_3  166.3(14)  30_455  1_555  4_655  
	C_5_1  C_4_3  C_3_1  93.8(9)  30_455  1_555  24_545  
	C_5_1  C_4_3  C_2_1  101.8(11)  30_455  1_555  28_545  
	C_5_1  C_4_3  C_5_3  148.5(14)  30_455  1_555  1_555  
	H_5_1  C_4_3  C_5_3  159.0(12)  24_545  1_555  4_655  
	H_5_1  C_4_3  C_2_1  122.6(11)  24_545  1_555  24_545  
	H_5_1  C_4_3  C_1_1  102.9(10)  24_545  1_555  24_545  
	H_5_1  C_4_3  C_6_3  153.9(17)  24_545  1_555  4_655  
	H_5_1  C_4_3  C_3_1  106.2(11)  24_545  1_555  24_545  
	H_5_1  C_4_3  C_3_1  102.3(13)  24_545  1_555  28_545  
	H_5_1  C_4_3  C_2_1  111.0(11)  24_545  1_555  28_545  
	H_5_1  C_4_3  C_5_3  146.6(16)  24_545  1_555  1_555  
	C_6_3  C_4_3  H_5_1  169.8(19)  1_555  1_555  24_545  
	C_6_3  C_4_3  C_5_1  177.1(17)  1_555  1_555  30_455  
	C_6_3  C_4_3  C_6_1  116.6(17)  1_555  1_555  24_545  
	C_6_3  C_4_3  C_4_1  127.3(16)  1_555  1_555  24_545  
	C_6_3  C_4_3  C_5_1  166.2(18)  1_555  1_555  24_545  
	C_4_1  C_4_3  C_6_3  149.3(13)  30_455  1_555  1_555  
	C_4_1  C_4_3  C_5_3  138.4(12)  30_455  1_555  4_655  
	C_4_1  C_4_3  C_2_1  103.4(10)  30_455  1_555  24_545  
	C_4_1  C_4_3  C_1_1  111.9(9)  30_455  1_555  24_545  
	C_4_1  C_4_3  C_6_3  159.6(10)  30_455  1_555  4_655  
	C_4_1  C_4_3  C_5_3  157.4(16)  30_455  1_555  1_555  
	C_1_1  C_4_3  C_4_1  115.9(8)  28_545  1_555  30_455  
	C_1_1  C_4_3  H_5_1  126.3(11)  28_545  1_555  24_545  
	C_1_1  C_4_3  C_5_1  118.2(10)  28_545  1_555  30_455  
	C_1_1  C_4_3  H_5_1  119.5(16)  28_545  1_555  30_455  
	C_1_1  C_4_3  C_5_1  107.8(13)  28_545  1_555  24_545  
	C_1_1  C_4_3  C_3_3  127.2(10)  28_545  1_555  1_555  
	C_1_1  C_4_3  H_4_3  98.2(9)  28_545  1_555  1_555  
	H_4_3  C_4_3  C_1_1  122.5(7)  12_555  1_555  28_545  
	H_4_3  C_4_3  C_6_3  177.6(8)  12_555  1_555  1_555  
	H_4_3  C_4_3  C_5_3  155.5(7)  12_555  1_555  4_655  
	H_4_3  C_4_3  C_2_1  117.0(8)  12_555  1_555  24_545  
	H_4_3  C_4_3  C_1_1  102.0(9)  12_555  1_555  24_545  
	H_4_3  C_4_3  C_6_3  161.8(8)  12_555  1_555  4_655  
	H_4_3  C_4_3  C_3_1  94.4(8)  12_555  1_555  28_545  
	H_4_3  C_4_3  C_2_1  106.3(11)  12_555  1_555  28_545  
	H_4_3  C_4_3  C_5_3  149.7(11)  12_555  1_555  1_555  
	C_3_3  C_4_3  H_4_3  128.9(7)  4_655  1_555  12_555  
	C_3_3  C_4_3  C_4_1  96.3(5)  4_655  1_555  30_455  
	C_3_3  C_4_3  H_5_1  135.5(11)  4_655  1_555  24_545  
	C_3_3  C_4_3  C_5_1  126.1(8)  4_655  1_555  30_455  
	C_3_3  C_4_3  C_1_1  100.2(11)  4_655  1_555  24_545  
	C_3_3  C_4_3  C_6_1  140.6(11)  4_655  1_555  24_545  
	C_3_3  C_4_3  H_5_1  146.5(18)  4_655  1_555  30_455  
	C_3_3  C_4_3  C_5_1  129.6(13)  4_655  1_555  24_545  
	C_3_3  C_4_3  H_4_3  142.4(8)  4_655  1_555  1_555  
	C_4_1  C_4_3  H_4_3  107.4(5)  28_545  1_555  12_555  
	C_4_1  C_4_3  H_5_1  115.3(16)  28_545  1_555  24_545  
	C_4_1  C_4_3  C_5_1  103.0(11)  28_545  1_555  30_455  
	C_4_1  C_4_3  C_6_1  112.3(12)  28_545  1_555  24_545  
	C_4_1  C_4_3  C_5_1  102.0(16)  28_545  1_555  24_545  
	C_4_1  C_4_3  H_4_3  110.8(8)  28_545  1_555  1_555  
	C_1_1  C_4_3  C_3_3  105.8(8)  23_545  1_555  4_655  
	C_1_1  C_4_3  H_4_3  92.4(8)  23_545  1_555  12_555  
	C_1_1  C_4_3  C_4_1  103.0(7)  23_545  1_555  30_455  
	C_1_1  C_4_3  H_5_1  93.5(8)  23_545  1_555  24_545  
	C_1_1  C_4_3  C_3_3  158.5(11)  23_545  1_555  1_555  
	H_2_1  C_4_3  H_4_3  127.5(7)  24_545  1_555  12_555  
	H_2_1  C_4_3  C_4_1  111.7(11)  24_545  1_555  30_455  
	H_2_1  C_4_3  H_5_1  133.3(11)  24_545  1_555  24_545  
	H_2_1  C_4_3  C_5_1  122.7(10)  24_545  1_555  30_455  
	H_2_1  C_4_3  H_5_1  129.5(16)  24_545  1_555  30_455  
	H_2_1  C_4_3  C_5_1  114.0(13)  24_545  1_555  24_545  
	H_2_1  C_4_3  C_3_3  112.0(10)  24_545  1_555  1_555  
	H_2_1  C_4_3  H_4_3  108.5(10)  24_545  1_555  1_555  
	H_5_3  C_5_3  C_6_3  126.9(9)  1_555  1_555  4_655  
	C_2_1  C_5_3  C_6_3  125.4(13)  28_545  1_555  1_555  
	C_2_1  C_5_3  C_6_3  149.6(16)  28_545  1_555  4_655  
	C_1_1  C_5_3  C_6_3  145.3(18)  24_545  1_555  1_555  
	C_1_1  C_5_3  C_6_3  170.5(19)  24_545  1_555  4_655  
	H_2_1  C_5_3  C_6_3  167.5(19)  28_545  1_555  1_555  
	H_5_3  C_5_3  C_4_3  142.8(8)  4_655  1_555  1_555  
	C_2_1  C_5_3  C_6_3  103.8(13)  24_545  1_555  1_555  
	C_1_1  C_5_3  C_4_3  110.7(15)  28_545  1_555  1_555  
	H_6_3  C_5_3  C_2_1  102.2(14)  1_555  1_555  24_545  
	H_6_3  C_5_3  H_2_1  155.9(17)  1_555  1_555  28_545  
	H_6_3  C_5_3  C_1_1  125.5(17)  1_555  1_555  24_545  
	H_6_3  C_5_3  C_2_1  125.2(15)  1_555  1_555  28_545  
	H_6_3  C_5_3  C_4_3  146.0(6)  1_555  1_555  1_555  
	H_6_3  C_5_3  H_5_3  94.0(6)  1_555  1_555  1_555  
	C_4_3  C_5_3  H_5_3  114.4(10)  4_655  1_555  1_555  
	H_2_1  C_5_3  C_4_3  107.7(18)  24_545  1_555  1_555  
	C_1_1  C_5_3  H_6_3  118.8(14)  23_545  1_555  1_555  
	C_1_1  C_5_3  H_6_3  124.2(17)  23_545  1_555  4_655  
	C_1_1  C_5_3  C_6_3  140.4(14)  23_545  1_555  1_555  
	C_1_1  C_5_3  C_6_3  163.1(18)  23_545  1_555  4_655  
	C_1_1  C_5_3  H_6_3  131.3(19)  27_545  1_555  4_655  
	C_1_1  C_5_3  C_4_3  108.8(13)  27_545  1_555  1_555  
	C_1_1  C_5_3  C_6_3  111.1(13)  27_545  1_555  1_555  
	H_5_3  C_5_3  C_4_3  103.6(6)  15_556  1_555  4_655  
	H_5_3  C_5_3  H_6_3  104.4(10)  15_556  1_555  1_555  
	H_5_3  C_5_3  H_6_3  107.8(16)  15_556  1_555  4_655  
	H_5_3  C_5_3  C_4_3  108.5(7)  15_556  1_555  1_555  
	H_5_3  C_5_3  C_6_3  129.3(6)  15_556  1_555  1_555  
	H_5_3  C_5_3  C_6_3  144.2(13)  15_556  1_555  4_655  
	C_1_3  C_6_3  C_5_3  125.3(17)  1_555  1_555  4_655  
	C_1_3  C_6_3  H_6_3  140.5(8)  4_655  1_555  1_555  
	C_1_3  C_6_3  C_5_3  125.4(14)  4_655  1_555  4_655  
	H_6_3  C_6_3  C_1_3  115.2(19)  4_655  1_555  1_555  
	C_4_3  C_6_3  H_6_3  142.0(17)  4_655  1_555  4_655  
	C_4_3  C_6_3  C_1_3  101.8(9)  4_655  1_555  4_655  
	C_4_3  C_6_3  H_6_3  105.9(15)  4_655  1_555  1_555  
	C_2_3  O5  O2  143.5(18)  13_566  1_555  23_555  
	C_2_3  O5  O2  143.5(18)  16_666  1_555  23_555  
	Fe  O5  C_2_3  144.3(13)  27_555  1_555  16_666  
	Fe  O5  C_2_3  159.2(17)  27_555  1_555  13_566  
	Fe  O5  C_2_3  159.2(17)  23_555  1_555  16_666  
	Fe  O5  C_2_3  144.3(13)  23_555  1_555  13_566  
	O1  Fe  O2  137.3(15)  1_555  1_555  1_555  
	O3  Fe  O2  131.3(17)  1_555  1_555  1_555  
	O5  Fe  O3  91.7(9)  25_455  1_555  1_555  
	O5  Fe  O1  111.1(12)  25_455  1_555  1_555  
	O5  Fe  Ti  158.1(15)  25_455  1_555  1_555  
	O2  Fe  O5  140.4(9)  13_556  1_555  25_455  
	O2  Fe  O3  127.8(10)  13_556  1_555  1_555  
	Ti  Fe  O5  91.1(7)  13_556  1_555  25_455  
	Ti  Fe  O3  174.5(10)  13_556  1_555  1_555  
	Ti  Fe  O1  97.4(8)  13_556  1_555  1_555  
	O1  Fe  O3  127.6(8)  13_556  1_555  1_555  
	O1  Fe  Ti  110.1(13)  13_556  1_555  1_555  
	O3  Fe  O1  99.0(6)  15_556  1_555  13_556  
	O3  Fe  Ti  111.9(8)  15_556  1_555  13_556  
	O3  Fe  O5  155.2(9)  15_556  1_555  25_455  
	O3  Fe  O2  154.1(16)  15_556  1_555  1_555  
	O4  Ti  Fe  116.1(10)  1_555  1_555  1_555  
	O4  Ti  Fe  116.1(10)  1_555  1_555  15_556  
	O2  Ti  O4  102.03(19)  13_556  1_555  1_555  
	O2  Ti  O4  102.03(19)  1_555  1_555  1_555  
	O3  Ti  O2  93.36(17)  1_555  1_555  1_555  
	O3  Ti  O2  169.22(19)  1_555  1_555  13_556  
	O3  Ti  Fe  153.5(10)  1_555  1_555  15_556  
	O3  Ti  O2  169.22(19)  15_556  1_555  1_555  
	O3  Ti  O2  93.36(17)  15_556  1_555  13_556  
	O3  Ti  Fe  153.5(10)  15_556  1_555  1_555  
	O1  Ti  O2  91.11(17)  1_555  1_555  1_555  
	O1  Ti  O2  91.11(17)  1_555  1_555  13_556  
	O1  Ti  O4  162.6(2)  1_555  1_555  1_555  
	H4O  Ti  O1  176.4(9)  1_555  1_555  1_555  
	H4O  Ti  O3  103.0(6)  1_555  1_555  15_556  
	H4O  Ti  O3  103.0(6)  1_555  1_555  1_555  
	H4O  Ti  Fe  103.3(11)  1_555  1_555  1_555  
	H4O  Ti  Fe  103.3(11)  1_555  1_555  15_556  
	Fe  Ti  O3  109.8(5)  13_556  1_555  15_556  
	Fe  Ti  O3  146.2(5)  13_556  1_555  1_555  
	Fe  Ti  O4  118.3(5)  13_556  1_555  1_555  
	Fe  Ti  O3  146.2(5)  14_555  1_555  15_556  
	Fe  Ti  O3  109.8(5)  14_555  1_555  1_555  
	Fe  Ti  O4  118.3(5)  14_555  1_555  1_555  
	O5  O2  Fe  105.9(14)  25_455  1_555  14_555  
	O5  O2  Fe  105.9(14)  25_455  1_555  1_555  
	Ti  O2  O5  124.7(4)  13_556  1_555  25_455  
	Ti  O2  Fe  102.7(13)  13_556  1_555  1_555  
	Ti  O2  O5  124.7(4)  1_555  1_555  25_455  
	Ti  O2  Fe  102.7(13)  1_555  1_555  14_555  
	Fe  O2  O5  143.0(10)  13_556  1_555  25_455  
	Fe  O2  O5  143.0(10)  15_556  1_555  25_455  
	Fe  O1  C1  104.3(5)  15_556  1_555  1_555  
	Fe  O1  C1  104.3(5)  1_555  1_555  1_555  
	Ti  O1  C1  125.7(3)  1_555  1_555  1_555  
	C2  C1  O1  118.0(2)  1_555  1_555  13_556  
	C2  C1  O1  118.0(2)  1_555  1_555  1_555  
	C3  C2  C1  149.39(19)  2_655  1_555  1_555  
	C3  C2  C1  149.39(19)  3_656  1_555  1_555  
	H4  C3  C2  144.7(4)  3_656  1_555  1_555  
	C2  C3  H4  150.61(19)  2_655  1_555  1_555  
	Ti  O3  C4  132.4(3)  1_555  1_555  1_555  
	Fe  O3  C4  141.2(5)  1_555  1_555  1_555  
	Fe  O3  C4  140.4(5)  15_556  1_555  1_555  
	C5  C4  O3  118.0(2)  1_555  1_555  12_555  
	C5  C4  O3  118.0(2)  1_555  1_555  1_555  
	C6  C5  C4  150.71(15)  32_555  1_555  1_555  
	C6  C5  C4  150.71(15)  21_555  1_555  1_555  
	H5  C6  C5  143.2(4)  21_555  1_555  1_555  
	C5  C6  H5  149.00(15)  21_555  1_555  1_555  

# start Validation Reply Form
_vrf_PLAT770_C6H6@MIL-125-Fe
;
PROBLEM: Suspect C-H Bond in CIF:  C_1      --H_6       .       1.48 Ang.  
RESPONSE: The close contact alert is due to disorder of guest molecules.
;
_vrf_PLAT420_C6H6@MIL-125-Fe
;
PROBLEM: D-H Bond Without Acceptor  O4       --H4O      .     Please Check 
RESPONSE: The guest molecule benzene does not have a hydrogen bonding
acceptor.
;
_vrf_PLAT041_C6H6@MIL-125-Fe
;
PROBLEM: Calc. and Reported SumFormula    Strings  Differ     Please Check 
RESPONSE: The issues is caused by checkcif algorithm ignoring a
unique molecule in the structure with the naming style as X_Y, where X is
the element and Y is the internal atom index.
;
_vrf_PLAT042_C6H6@MIL-125-Fe
;
PROBLEM: Calc. and Reported MoietyFormula Strings  Differ     Please Check 
RESPONSE: The issues is caused by checkcif algorithm ignoring a
unique molecule in the structure with the naming style as X_Y, where X is
the element and Y is the internal atom index.
;
_vrf_PLAT043_C6H6@MIL-125-Fe
;
PROBLEM: Calculated and Reported Mol. Weight Differ by ..       1.06 Check 
RESPONSE: The issues is caused by checkcif algorithm ignoring a
unique molecule in the structure with the naming style as X_Y, where X is
the element and Y is the internal atom index.
;
_vrf_PLAT077_C6H6@MIL-125-Fe
;
PROBLEM: Unitcell Contains Non-integer Number of Atoms ..     Please Check 
RESPONSE: The structure contains disordered framework and guest molecules.
;
_vrf_PLAT244_C6H6@MIL-125-Fe
;
PROBLEM: Low    'Solvent' Ueq as Compared to Neighbors of         O1 Check 
RESPONSE: O1 is X-ray heavier compared to neightors and the thermal vibration
is less intensive.
;
_vrf_PLAT334_C6H6@MIL-125-Fe
;
PROBLEM: Small <C-C> Benzene Dist.   C2       -C3_c     .       1.35 Ang.  
RESPONSE: Structure are obtained from powder diffraction refinement, and 
this could be due to insufficient resolution.
;
_vrf_PLAT341_C6H6@MIL-125-Fe
;
PROBLEM: Low Bond Precision on  C-C Bonds ...............    0.00687 Ang.  
RESPONSE: Structure are obtained from powder diffraction refinement. 
Low precision could be due to insufficient resolution.
;
# end Validation Reply Form
