# Supplementary material for: Trace benzene capture by decoration of structural defects in metal–organic framework materials
Source: Nat Mater. 2024 Oct 29;23(11):1531–8. doi: 10.1038/s41563-024-02029-1 (PMC11525167; doi:10.1038/s41563-024-02029-1)
Supplement: Supplementary file 2 — Crystallographic data (11 CIFs) and checkCIF reports. [file 41563_2024_2029_MOESM2_ESM.zip › cifs and check cif reports/C6H6@MIL-125-Mn.cif]

data_C6H6@MIL-125-Mn

_chemical_name_mineral              C6H6@MIL-125-Mn
_chemical_formula_weight            141.32
_chemical_formula_sum               "C6.35 H5.13 Mn0.05 O2.22 Ti0.45"
_chemical_formula_moiety            "C3 H1.78 Mn0.05 O2.22 Ti0.45, 0.558(C6 H6)"
_space_group_crystal_system         tetragonal
_symmetry_space_group_name_H-M      I4/mmm
_symmetry_space_group_name_Hall     '-I 4 2'

loop_
	_symmetry_equiv_pos_as_xyz
	"x, y, z"
	"-x, -y, z"
	"-x, y, -z"
	"-x, y, z"
	"-y, -x, -z"
	"-y, -x, z"
	"-y, x, -z"
	"-y, x, z"
	"y, -x, -z"
	"y, -x, z"
	"y, x, -z"
	"y, x, z"
	"x, -y, -z"
	"x, -y, z"
	"x, y, -z"
	"-x, -y, -z"
	"x+1/2, y+1/2, z+1/2"
	"-x+1/2, -y+1/2, z+1/2"
	"-x+1/2, y+1/2, -z+1/2"
	"-x+1/2, y+1/2, z+1/2"
	"-y+1/2, -x+1/2, -z+1/2"
	"-y+1/2, -x+1/2, z+1/2"
	"-y+1/2, x+1/2, -z+1/2"
	"-y+1/2, x+1/2, z+1/2"
	"y+1/2, -x+1/2, -z+1/2"
	"y+1/2, -x+1/2, z+1/2"
	"y+1/2, x+1/2, -z+1/2"
	"y+1/2, x+1/2, z+1/2"
	"x+1/2, -y+1/2, -z+1/2"
	"x+1/2, -y+1/2, z+1/2"
	"x+1/2, y+1/2, -z+1/2"
	"-x+1/2, -y+1/2, -z+1/2"

_cell_length_a                      18.65392(5)
_cell_length_b                      18.65392(5)
_cell_length_c                      18.20544(6)
_cell_angle_alpha                   90
_cell_angle_beta                    90
_cell_angle_gamma                   90
_cell_volume                        6334.92(4)
_cell_formula_units_Z               32
_cell_measurement_temperature       298
_exptl_crystal_density_diffrn       1.1854
_pd_spec_mounting                   packed
_pd_spec_mount_mode                 transmission
_pd_spec_shape                      cylinder
_diffrn_ambient_temperature         298
_diffrn_source                      synchrotron
_diffrn_measurement_device_type     DLS-i11
_diffrn_detector                    PSD
_pd_meas_scan_method                continuous
_diffrn_radiation_type              synchrotron
_diffrn_radiation_wavelength        0.82439
_pd_meas_2theta_range_min           2.084
_pd_meas_2theta_range_max           92.132
_pd_meas_2theta_range_inc           0.004
_computing_structure_refinement     TOPAS
_pd_proc_ls_profile_function        pseudo-Voigt
_pd_proc_ls_background_function     Chebyshev
_refine_ls_goodness_of_fit_all      4.75862
_pd_proc_ls_prof_R_factor           1.17728
_pd_proc_ls_prof_wR_factor          1.67894
_pd_proc_ls_prof_wR_expected        0.35282
_refine_ls_R_factor_all             0.69441
_refine_ls_structure_factor_coef    Inet
_refine_ls_matrix_type              fullcycle
_refine_ls_weighting_scheme         sigma
_refine_ls_hydrogen_treatment       mixed
_refine_ls_extinction_method        none
_refine_ls_number_parameters        88
_refine_ls_shift/su_max             0.0333
_pd_proc_number_of_points           11875
_pd_proc_2theta_range_min           2.5
_pd_proc_2theta_range_max           50
_pd_proc_2theta_range_inc           0.004
_pd_proc_wavelength                 0.82439

loop_
	_atom_site_label
	_atom_site_type_symbol
	_atom_site_symmetry_multiplicity
	_atom_site_fract_x
	_atom_site_fract_y
	_atom_site_fract_z
	_atom_site_occupancy
	_atom_site_B_iso_or_equiv
	C_1  C  32  0.4300(11)  0.3225(10)  0.6934(18)  0.139(2)  5.6(8)  
	C_2  C  32  0.4228(12)  0.2898(13)  0.6277(15)  0.139(2)  5.6(8)  
	C_3  C  32  0.4677(14)  0.2362(13)  0.6086(12)  0.139(2)  5.6(8)  
	C_4  C  32  0.5198(11)  0.2152(10)  0.6554(18)  0.139(2)  5.6(8)  
	C_5  C  32  0.5271(12)  0.2478(13)  0.7211(15)  0.139(2)  5.6(8)  
	C_6  C  32  0.4822(14)  0.3015(13)  0.7402(12)  0.139(2)  5.6(8)  
	H_1  H  32  0.393(2)  0.367(2)  0.709(3)  0.139(2)  5.6(8)  
	H_2  H  32  0.380(2)  0.307(2)  0.589(3)  0.139(2)  5.6(8)  
	H_3  H  32  0.462(2)  0.209(2)  0.555(3)  0.139(2)  5.6(8)  
	H_4  H  32  0.557(2)  0.171(2)  0.640(3)  0.139(2)  5.6(8)  
	H_5  H  32  0.570(2)  0.231(2)  0.760(3)  0.139(2)  5.6(8)  
	H_6  H  32  0.488(2)  0.328(2)  0.794(3)  0.139(2)  5.6(8)  
	C_1_1  C  32  0.6230(6)  0.4457(17)  0.3800(6)  0.166(2)  10.0(6)  
	C_2_1  C  32  0.6483(18)  0.3837(11)  0.4083(10)  0.166(2)  10.0(6)  
	C_3_1  C  32  0.7083(18)  0.3840(10)  0.4497(10)  0.166(2)  10.0(6)  
	C_4_1  C  32  0.7430(6)  0.4462(17)  0.4630(6)  0.166(2)  10.0(6)  
	C_5_1  C  32  0.7176(18)  0.5081(11)  0.4348(10)  0.166(2)  10.0(6)  
	C_6_1  C  32  0.6576(18)  0.5079(10)  0.3933(10)  0.166(2)  10.0(6)  
	H_1_1  H  32  0.574(2)  0.445(3)  0.3460(16)  0.166(2)  10.0(6)  
	H_2_1  H  32  0.620(3)  0.333(3)  0.3974(18)  0.166(2)  10.0(6)  
	H_3_1  H  32  0.729(3)  0.333(2)  0.4729(19)  0.166(2)  10.0(6)  
	H_4_1  H  32  0.792(2)  0.446(3)  0.4971(16)  0.166(2)  10.0(6)  
	H_5_1  H  32  0.746(3)  0.559(3)  0.4456(18)  0.166(2)  10.0(6)  
	H_6_1  H  32  0.637(3)  0.559(2)  0.3701(19)  0.166(2)  10.0(6)  
	C_1_2  C  32  0.0336(8)  0.4334(7)  0.3422(9)  0.1692(11)  10.0(8)  
	C_2_2  C  32  0.0540(9)  0.4926(7)  0.3049(9)  0.1692(11)  10.0(8)  
	C_3_2  C  32  0.0584(9)  0.4909(7)  0.2309(9)  0.1692(11)  10.0(8)  
	C_4_2  C  32  0.0424(8)  0.4301(7)  0.1942(9)  0.1692(11)  10.0(8)  
	C_5_2  C  32  0.0220(9)  0.3710(7)  0.2314(9)  0.1692(11)  10.0(8)  
	C_6_2  C  32  0.0176(9)  0.3727(7)  0.3054(9)  0.1692(11)  10.0(8)  
	H_1_2  H  32  0.0300(13)  0.4348(8)  0.403(2)  0.1692(11)  10.0(8)  
	H_2_2  H  32  0.0672(15)  0.543(2)  0.3351(14)  0.1692(11)  10.0(8)  
	H_3_2  H  32  0.0752(15)  0.540(2)  0.2002(15)  0.1692(11)  10.0(8)  
	H_4_2  H  32  0.0460(13)  0.4288(8)  0.133(2)  0.1692(11)  10.0(8)  
	H_5_2  H  32  0.0088(15)  0.321(2)  0.2012(14)  0.1692(11)  10.0(8)  
	H_6_2  H  32  0.0008(15)  0.324(2)  0.3361(15)  0.1692(11)  10.0(8)  
	C_1_3  C  32  0.470(2)  0.6060(14)  0.1761(17)  0.0840(7)  3.6(7)  
	C_2_3  C  32  0.5014(15)  0.571(2)  0.1192(13)  0.0840(7)  3.6(7)  
	C_3_3  C  32  0.4852(15)  0.502(2)  0.1058(9)  0.0840(7)  3.6(7)  
	C_4_3  C  32  0.438(2)  0.4674(14)  0.1493(17)  0.0840(7)  3.6(7)  
	C_5_3  C  32  0.4070(15)  0.502(2)  0.2062(13)  0.0840(7)  3.6(7)  
	C_6_3  C  32  0.4232(15)  0.571(2)  0.2196(9)  0.0840(7)  3.6(7)  
	H_1_3  H  32  0.484(3)  0.663(3)  0.187(3)  0.0840(7)  3.6(7)  
	H_2_3  H  32  0.540(3)  0.600(3)  0.084(3)  0.0840(7)  3.6(7)  
	H_3_3  H  32  0.511(2)  0.474(3)  0.059(2)  0.0840(7)  3.6(7)  
	H_4_3  H  32  0.425(3)  0.410(3)  0.138(3)  0.0840(7)  3.6(7)  
	H_5_3  H  32  0.368(3)  0.473(3)  0.242(3)  0.0840(7)  3.6(7)  
	H_6_3  H  32  0.398(2)  0.600(3)  0.266(2)  0.0840(7)  3.6(7)  
	O5  O  16  0.5  0.7248(19)  0.145(2)  0.109(4)  2.1(14)  
	H7  H  32  0.454(13)  0.70(3)  0.154(2)  0.0547(19)  2.6(17)  
	Mn1  Mn  32  0.2105(13)  0.0480(11)  0.4664(13)  0.0547(19)  9.8(10)  
	Ti  Ti  16  0.20397(10)  0.07659(11)  0.5  0.891(4)  0.69(4)  
	O2  O  16  0.1935(3)  0  0.4318(3)  0.891(4)  1.24(6)  
	O4  O  8  0.1168(2)  0.1168(2)  0.5  0.891(4)  1.24(6)  
	H4O  H  8  0.085(2)  0.085(2)  0.5  0.891(4)  1.49(7)  
	O1  O  16  0.3158(4)  0.0607(2)  0.5  1  1.24(6)  
	C1  C  8  0.3497(3)  0  0.5  1  2.57(9)  
	C2  C  8  0.4281(4)  0  0.5  1  2.57(9)  
	C3  C  16  0.4644(4)  0.06281(11)  0.5  1  2.57(9)  
	H4  H  16  0.4389(8)  0.1069(11)  0.5  1  3.08(10)  
	O3  O  32  0.2340(2)  0.14816(17)  0.4219(4)  1  1.24(6)  
	C4  C  16  0.20219(12)  0.20219(12)  0.3911(2)  1  2.57(9)  
	C5  C  16  0.22780(16)  0.22780(16)  0.3198(4)  1  2.57(9)  
	C6  C  32  0.19524(19)  0.2841(2)  0.2869(4)  1  2.57(9)  
	H5  H  32  0.1557(10)  0.3069(6)  0.3100(7)  1  3.08(10)  


loop_
	_geom_bond_atom_site_label_1
	_geom_bond_atom_site_label_2
	_geom_bond_distance
	_geom_bond_site_symmetry_1
	_geom_bond_site_symmetry_2
	C_1  H_1  1.11(4)  1_555  1_555  
	C_1  C_6  1.350(4)  1_555  1_555  
	C_1  C_2  1.350(4)  1_555  1_555  
	C_1  H_6_1  1.40(6)  1_555  5_666  
	C_1  C_5  1.68(3)  1_555  4_655  
	C_1  C_1_1  1.71(3)  1_555  9_566  
	C_1  C_6  1.89(4)  1_555  4_655  
	C_1  C_6_1  1.99(3)  1_555  5_666  
	C_2  H_2  1.11(4)  1_555  1_555  
	C_2  H_2_1  1.21(5)  1_555  3_656  
	C_2  C_1  1.350(4)  1_555  1_555  
	C_2  C_3  1.350(4)  1_555  1_555  
	C_2  H_6_1  1.41(7)  1_555  5_666  
	C_2  C_2_1  1.51(3)  1_555  9_566  
	C_2  H_5_1  1.53(5)  1_555  5_666  
	C_2  C_3_1  1.58(3)  1_555  9_566  
	C_2  C_6_1  1.67(4)  1_555  5_666  
	C_2  C_1_1  1.69(3)  1_555  9_566  
	C_2  C_5_1  1.72(4)  1_555  5_666  
	C_2  C_4_1  1.81(3)  1_555  9_566  
	C_2  C_4  1.83(3)  1_555  4_655  
	C_2  C_6_1  1.90(3)  1_555  9_566  
	C_2  C_5_1  1.96(4)  1_555  9_566  
	C_3  H_3  1.11(4)  1_555  1_555  
	C_3  H_5_1  1.16(6)  1_555  5_666  
	C_3  C_2  1.350(4)  1_555  1_555  
	C_3  C_4  1.350(4)  1_555  1_555  
	C_3  C_5_1  1.39(4)  1_555  9_566  
	C_3  H_4  1.41(4)  1_555  4_655  
	C_3  C_4_1  1.42(3)  1_555  9_566  
	C_3  C_6_1  2.03(4)  1_555  5_666  
	C_4  H_5_2  1.09(5)  1_555  30_555  
	C_4  H_4  1.11(4)  1_555  1_555  
	C_4  H_5_2  1.20(5)  1_555  18_555  
	C_4  C_5  1.350(4)  1_555  1_555  
	C_4  C_3  1.350(4)  1_555  1_555  
	C_4  C_5  1.60(2)  1_555  4_655  
	C_4  C_2  1.83(3)  1_555  4_655  
	C_5  H_5  1.11(4)  1_555  1_555  
	C_5  C_4  1.350(4)  1_555  1_555  
	C_5  C_6  1.350(4)  1_555  1_555  
	C_5  H_5_2  1.38(4)  1_555  30_555  
	C_5  H_5_2  1.49(4)  1_555  18_555  
	C_5  C_4  1.60(2)  1_555  4_655  
	C_5  C_1  1.68(3)  1_555  4_655  
	C_6  H_6  1.11(4)  1_555  1_555  
	C_6  H_6  1.24(5)  1_555  4_655  
	C_6  H_5_3  1.30(6)  1_555  11_556  
	C_6  C_1  1.350(4)  1_555  1_555  
	C_6  C_5  1.350(4)  1_555  1_555  
	C_6  H_1_3  1.48(6)  1_555  13_566  
	C_6  H_5_3  1.53(6)  1_555  7_656  
	C_6  H_1_3  1.61(6)  1_555  16_666  
	C_6  C_1  1.89(4)  1_555  4_655  
	H_1  C_1  1.11(4)  1_555  1_555  
	H_2  C_2  1.11(4)  1_555  1_555  
	H_2  C_2_1  1.52(5)  1_555  3_656  
	H_3  C_4_1  0.99(5)  1_555  9_566  
	H_3  C_3  1.11(4)  1_555  1_555  
	H_3  C_5_1  1.49(5)  1_555  5_666  
	H_3  C_5_1  1.63(5)  1_555  9_566  
	H_4  C_4  1.11(4)  1_555  1_555  
	H_4  C_3  1.41(4)  1_555  4_655  
	H_5  C_5  1.11(4)  1_555  1_555  
	H_6  C_6  1.11(4)  1_555  1_555  
	H_6  C_6  1.24(5)  1_555  4_655  
	H_6  C_1_3  1.38(5)  1_555  13_566  
	H_6  C_5_3  1.48(5)  1_555  7_656  
	H_6  C_5_3  1.49(5)  1_555  11_556  
	H_6  O5  1.50(6)  1_555  13_566  
	H_6  C_1_3  1.55(5)  1_555  16_666  
	C_1_1  H_1_1  1.11(4)  1_555  1_555  
	C_1_1  C_2_1  1.350(4)  1_555  1_555  
	C_1_1  C_6_1  1.350(4)  1_555  1_555  
	C_1_1  H_1_1  1.46(6)  1_555  6_665  
	C_1_1  H_2_1  1.51(4)  1_555  6_665  
	C_1_1  C_2  1.69(3)  1_555  7_656  
	C_1_1  C_1  1.71(3)  1_555  7_656  
	C_1_1  C_1_1  1.81(5)  1_555  6_665  
	C_1_1  C_2_1  1.831(18)  1_555  6_665  
	C_1_1  C_1_1  2.03(6)  1_555  14_565  
	C_2_1  H_2_1  1.11(4)  1_555  1_555  
	C_2_1  H_6_1  1.30(6)  1_555  14_565  
	C_2_1  C_1_1  1.350(4)  1_555  1_555  
	C_2_1  C_3_1  1.350(4)  1_555  1_555  
	C_2_1  C_2  1.51(3)  1_555  7_656  
	C_2_1  H_2  1.52(5)  1_555  3_656  
	C_2_1  C_1_1  1.831(18)  1_555  6_665  
	C_2_1  C_3_1  1.97(3)  1_555  6_665  
	C_2_1  C_6_1  2.05(3)  1_555  14_565  
	C_3_1  H_3_1  1.11(4)  1_555  1_555  
	C_3_1  H_2_1  1.22(3)  1_555  6_665  
	C_3_1  H_5_1  1.27(9)  1_555  14_565  
	C_3_1  C_2_1  1.350(4)  1_555  1_555  
	C_3_1  C_4_1  1.350(4)  1_555  1_555  
	C_3_1  C_2  1.58(3)  1_555  7_656  
	C_3_1  C_3_1  1.83(4)  1_555  15_556  
	C_3_1  C_2_1  1.97(3)  1_555  6_665  
	C_3_1  C_5_1  2.04(4)  1_555  14_565  
	C_4_1  H_3  0.99(5)  1_555  7_656  
	C_4_1  H_4_1  1.11(4)  1_555  1_555  
	C_4_1  H_4_1  1.17(2)  1_555  15_556  
	C_4_1  C_4_1  1.35(2)  1_555  15_556  
	C_4_1  C_5_1  1.350(4)  1_555  1_555  
	C_4_1  C_3_1  1.350(4)  1_555  1_555  
	C_4_1  C_3  1.42(3)  1_555  7_656  
	C_4_1  C_2  1.81(3)  1_555  7_656  
	C_4_1  C_4_1  2.01(6)  1_555  14_565  
	C_5_1  H_5_1  1.11(4)  1_555  1_555  
	C_5_1  C_4_1  1.350(4)  1_555  1_555  
	C_5_1  C_6_1  1.350(4)  1_555  1_555  
	C_5_1  H_5_1  1.38(6)  1_555  14_565  
	C_5_1  C_6_1  1.383(9)  1_555  14_565  
	C_5_1  C_3  1.39(4)  1_555  7_656  
	C_5_1  H_3  1.49(5)  1_555  5_666  
	C_5_1  H_3  1.63(5)  1_555  7_656  
	C_5_1  C_2  1.72(4)  1_555  5_666  
	C_5_1  C_2  1.96(4)  1_555  7_656  
	C_5_1  C_3_1  2.04(4)  1_555  14_565  
	C_6_1  H_6_1  1.11(4)  1_555  1_555  
	C_6_1  C_5_1  1.350(4)  1_555  1_555  
	C_6_1  C_1_1  1.350(4)  1_555  1_555  
	C_6_1  H_6_1  1.37(5)  1_555  14_565  
	C_6_1  C_5_1  1.383(9)  1_555  14_565  
	C_6_1  C_2  1.67(4)  1_555  5_666  
	C_6_1  C_2  1.90(3)  1_555  7_656  
	C_6_1  C_1  1.99(3)  1_555  5_666  
	C_6_1  C_3  2.03(4)  1_555  5_666  
	C_6_1  C_2_1  2.05(3)  1_555  14_565  
	H_1_1  C_1_1  1.11(4)  1_555  1_555  
	H_1_1  C_1_1  1.46(6)  1_555  6_665  
	H_2_1  C_2_1  1.11(4)  1_555  1_555  
	H_2_1  C_2  1.21(5)  1_555  3_656  
	H_2_1  C_3_1  1.22(3)  1_555  6_665  
	H_2_1  C_1_1  1.51(4)  1_555  6_665  
	H_3_1  C_3_1  1.11(4)  1_555  1_555  
	H_4_1  C_4_1  1.11(4)  1_555  1_555  
	H_4_1  C_4_1  1.17(2)  1_555  15_556  
	H_5_1  C_5_1  1.11(4)  1_555  1_555  
	H_5_1  C_3  1.16(6)  1_555  5_666  
	H_5_1  C_3_1  1.27(9)  1_555  14_565  
	H_5_1  C_5_1  1.38(6)  1_555  14_565  
	H_5_1  C_2  1.53(5)  1_555  5_666  
	H_6_1  C_6_1  1.11(4)  1_555  1_555  
	H_6_1  C_2_1  1.30(6)  1_555  14_565  
	H_6_1  C_6_1  1.37(5)  1_555  14_565  
	H_6_1  C_1  1.40(6)  1_555  5_666  
	H_6_1  C_2  1.41(7)  1_555  5_666  
	C_1_2  H_4_2  0.92(3)  1_555  21_555  
	C_1_2  H_1_2  1.11(4)  1_555  1_555  
	C_1_2  C_2_2  1.350(4)  1_555  1_555  
	C_1_2  C_6_2  1.350(4)  1_555  1_555  
	C_1_2  C_3_2  1.41(3)  1_555  21_555  
	C_1_2  C_3_2  1.56(3)  1_555  25_455  
	C_1_2  H_3_2  1.58(3)  1_555  21_555  
	C_1_2  C_2_2  1.58(2)  1_555  14_565  
	C_1_2  H_1_2  1.62(4)  1_555  4_555  
	C_1_2  C_6_2  1.626(18)  1_555  4_555  
	C_2_2  H_2_2  1.11(4)  1_555  1_555  
	C_2_2  H_3_2  1.30(3)  1_555  25_455  
	C_2_2  C_1_2  1.350(4)  1_555  1_555  
	C_2_2  C_3_2  1.350(4)  1_555  1_555  
	C_2_2  H_4_2  1.37(5)  1_555  21_555  
	C_2_2  C_3_2  1.384(5)  1_555  14_565  
	C_2_2  C_3_2  1.43(3)  1_555  21_555  
	C_2_2  H_4_2  1.54(4)  1_555  23_555  
	C_2_2  H_3_2  1.57(3)  1_555  27_455  
	C_2_2  C_5_2  1.57(3)  1_555  21_555  
	C_2_2  C_1_2  1.58(2)  1_555  14_565  
	C_2_2  C_3_2  1.62(3)  1_555  23_555  
	C_2_2  C_5_2  1.64(3)  1_555  23_555  
	C_2_2  C_3_2  1.65(3)  1_555  25_455  
	C_2_2  C_3_2  1.82(3)  1_555  27_455  
	C_2_2  C_2_2  2.02(3)  1_555  4_555  
	C_2_2  C_2_2  2.03(3)  1_555  2_565  
	C_3_2  H_3_2  1.11(4)  1_555  1_555  
	C_3_2  C_4_2  1.350(4)  1_555  1_555  
	C_3_2  C_2_2  1.350(4)  1_555  1_555  
	C_3_2  C_2_2  1.384(5)  1_555  14_565  
	C_3_2  C_1_2  1.41(3)  1_555  21_555  
	C_3_2  C_2_2  1.43(3)  1_555  21_555  
	C_3_2  C_6_2  1.45(3)  1_555  21_555  
	C_3_2  C_3_2  1.48(3)  1_555  21_555  
	C_3_2  C_5_2  1.50(2)  1_555  21_555  
	C_3_2  C_4_2  1.51(3)  1_555  21_555  
	C_3_2  C_6_2  1.53(3)  1_555  23_555  
	C_3_2  C_1_2  1.56(3)  1_555  23_555  
	C_3_2  C_5_2  1.59(2)  1_555  23_555  
	C_3_2  C_2_2  1.62(3)  1_555  25_455  
	C_3_2  C_4_2  1.64(2)  1_555  14_565  
	C_3_2  C_2_2  1.65(3)  1_555  23_555  
	C_3_2  C_4_2  1.68(3)  1_555  23_555  
	C_3_2  C_3_2  1.71(2)  1_555  23_555  
	C_3_2  C_3_2  1.71(2)  1_555  25_455  
	C_3_2  C_2_2  1.82(3)  1_555  27_455  
	C_3_2  C_3_2  1.91(3)  1_555  27_455  
	C_4_2  H_4_2  1.11(4)  1_555  1_555  
	C_4_2  C_3_2  1.350(4)  1_555  1_555  
	C_4_2  C_5_2  1.350(4)  1_555  1_555  
	C_4_2  C_3_2  1.51(3)  1_555  21_555  
	C_4_2  C_4_2  1.58(3)  1_555  4_555  
	C_4_2  C_3_2  1.64(2)  1_555  14_565  
	C_4_2  C_3_2  1.68(3)  1_555  25_455  
	C_4_2  C_5_2  1.77(2)  1_555  4_555  
	C_4_2  C_6_2  1.86(2)  1_555  21_555  
	C_5_2  H_5_2  1.11(4)  1_555  1_555  
	C_5_2  H_5_2  1.23(4)  1_555  4_555  
	C_5_2  C_6_2  1.350(4)  1_555  1_555  
	C_5_2  C_4_2  1.350(4)  1_555  1_555  
	C_5_2  C_3_2  1.50(2)  1_555  21_555  
	C_5_2  C_6_2  1.536(16)  1_555  4_555  
	C_5_2  C_2_2  1.57(3)  1_555  21_555  
	C_5_2  C_3_2  1.59(2)  1_555  25_455  
	C_5_2  H_3_2  1.63(3)  1_555  25_455  
	C_5_2  C_2_2  1.64(3)  1_555  25_455  
	C_5_2  C_4_2  1.77(2)  1_555  4_555  
	C_6_2  H_3_2  1.06(3)  1_555  25_455  
	C_6_2  H_6_2  1.11(4)  1_555  1_555  
	C_6_2  H_6_2  1.12(4)  1_555  4_555  
	C_6_2  C_5_2  1.350(4)  1_555  1_555  
	C_6_2  C_1_2  1.350(4)  1_555  1_555  
	C_6_2  H_3_2  1.45(4)  1_555  21_555  
	C_6_2  C_3_2  1.45(3)  1_555  21_555  
	C_6_2  C_3_2  1.53(3)  1_555  25_455  
	C_6_2  C_5_2  1.536(16)  1_555  4_555  
	C_6_2  C_1_2  1.626(18)  1_555  4_555  
	C_6_2  C_4_2  1.86(2)  1_555  21_555  
	H_1_2  C_1_2  1.11(4)  1_555  1_555  
	H_1_2  C_1_2  1.62(4)  1_555  4_555  
	H_2_2  C_2_2  1.11(4)  1_555  1_555  
	H_3_2  C_6_2  1.06(3)  1_555  23_555  
	H_3_2  C_3_2  1.11(4)  1_555  1_555  
	H_3_2  C_2_2  1.30(3)  1_555  23_555  
	H_3_2  C_6_2  1.45(4)  1_555  21_555  
	H_3_2  C_2_2  1.57(3)  1_555  27_455  
	H_3_2  C_1_2  1.58(3)  1_555  21_555  
	H_3_2  C_5_2  1.63(3)  1_555  23_555  
	H_4_2  C_1_2  0.92(3)  1_555  21_555  
	H_4_2  C_4_2  1.11(4)  1_555  1_555  
	H_4_2  C_2_2  1.37(5)  1_555  21_555  
	H_4_2  C_2_2  1.54(4)  1_555  25_455  
	H_5_2  C_4  1.09(5)  1_555  30_454  
	H_5_2  C_5_2  1.11(4)  1_555  1_555  
	H_5_2  C_4  1.20(5)  1_555  18_554  
	H_5_2  C_5_2  1.23(4)  1_555  4_555  
	H_5_2  C_5  1.38(4)  1_555  30_454  
	H_5_2  C_5  1.49(4)  1_555  18_554  
	H_6_2  C_6_2  1.11(4)  1_555  1_555  
	H_6_2  C_6_2  1.12(4)  1_555  4_555  
	C_1_3  H_1_3  1.11(4)  1_555  1_555  
	C_1_3  H_4_3  1.14(8)  1_555  14_565  
	C_1_3  H_5_3  1.29(7)  1_555  10_565  
	C_1_3  C_2_3  1.33(2)  1_555  4_655  
	C_1_3  C_2_3  1.350(4)  1_555  1_555  
	C_1_3  C_6_3  1.350(4)  1_555  1_555  
	C_1_3  H_6  1.38(5)  1_555  13_566  
	C_1_3  H_1_3  1.38(7)  1_555  4_655  
	C_1_3  H_4_3  1.43(5)  1_555  10_565  
	C_1_3  C_4_3  1.50(5)  1_555  6_665  
	C_1_3  H_6  1.55(5)  1_555  16_666  
	C_1_3  C_4_3  1.57(5)  1_555  14_565  
	C_1_3  C_1_3  2.01(6)  1_555  6_665  
	C_2_3  H_2_3  1.11(4)  1_555  1_555  
	C_2_3  H_2_3  1.14(6)  1_555  4_655  
	C_2_3  C_1_3  1.33(2)  1_555  4_655  
	C_2_3  C_3_3  1.339(10)  1_555  4_655  
	C_2_3  C_1_3  1.350(4)  1_555  1_555  
	C_2_3  C_3_3  1.350(4)  1_555  1_555  
	C_2_3  H_3_3  1.40(8)  1_555  14_565  
	C_2_3  H_3_3  1.40(8)  1_555  2_665  
	C_2_3  C_3_3  1.42(7)  1_555  2_665  
	C_2_3  C_3_3  1.43(7)  1_555  14_565  
	C_2_3  C_4_3  1.45(4)  1_555  2_665  
	C_2_3  H_4_3  1.46(7)  1_555  2_665  
	C_2_3  C_4_3  1.49(4)  1_555  14_565  
	C_2_3  H_4_3  1.51(7)  1_555  14_565  
	C_2_3  C_3_3  1.63(4)  1_555  12_555  
	C_2_3  C_3_3  1.63(4)  1_555  8_655  
	C_2_3  C_5_3  1.63(4)  1_555  10_565  
	C_2_3  C_5_3  1.63(4)  1_555  6_665  
	C_2_3  C_2_3  1.85(7)  1_555  12_555  
	C_2_3  C_2_3  1.89(5)  1_555  10_565  
	C_2_3  C_2_3  1.89(5)  1_555  8_655  
	C_2_3  C_2_3  1.92(6)  1_555  6_665  
	C_3_3  H_3_3  0.91(4)  1_555  10_565  
	C_3_3  H_3_3  0.97(5)  1_555  2_665  
	C_3_3  H_3_3  1.01(4)  1_555  4_655  
	C_3_3  H_3_3  1.07(5)  1_555  14_565  
	C_3_3  H_3_3  1.11(4)  1_555  1_555  
	C_3_3  H_3_3  1.16(6)  1_555  8_655  
	C_3_3  H_3_3  1.17(5)  1_555  6_665  
	C_3_3  C_2_3  1.339(10)  1_555  4_655  
	C_3_3  C_2_3  1.350(4)  1_555  1_555  
	C_3_3  C_4_3  1.350(4)  1_555  1_555  
	C_3_3  C_4_3  1.41(5)  1_555  10_565  
	C_3_3  C_2_3  1.42(7)  1_555  2_665  
	C_3_3  C_2_3  1.43(7)  1_555  14_565  
	C_3_3  C_4_3  1.47(2)  1_555  12_555  
	C_3_3  C_2_3  1.63(4)  1_555  12_555  
	C_3_3  C_4_3  1.63(6)  1_555  6_665  
	C_3_3  C_2_3  1.63(4)  1_555  10_565  
	C_3_3  C_4_3  1.68(3)  1_555  8_655  
	C_3_3  C_4_3  1.73(6)  1_555  2_665  
	C_3_3  C_4_3  1.76(5)  1_555  4_655  
	C_4_3  H_4_3  0.97(4)  1_555  12_555  
	C_4_3  H_4_3  1.11(4)  1_555  1_555  
	C_4_3  C_5_3  1.32(3)  1_555  14_565  
	C_4_3  C_5_3  1.350(4)  1_555  1_555  
	C_4_3  C_3_3  1.350(4)  1_555  1_555  
	C_4_3  H_2_3  1.40(6)  1_555  6_665  
	C_4_3  C_3_3  1.41(5)  1_555  8_655  
	C_4_3  C_2_3  1.45(4)  1_555  2_665  
	C_4_3  C_3_3  1.47(2)  1_555  12_555  
	C_4_3  C_2_3  1.49(4)  1_555  14_565  
	C_4_3  C_6_3  1.49(4)  1_555  14_565  
	C_4_3  C_1_3  1.50(5)  1_555  6_665  
	C_4_3  C_6_3  1.53(4)  1_555  8_655  
	C_4_3  C_1_3  1.57(5)  1_555  14_565  
	C_4_3  C_3_3  1.63(6)  1_555  6_665  
	C_4_3  C_3_3  1.68(3)  1_555  10_565  
	C_4_3  C_3_3  1.73(6)  1_555  2_665  
	C_4_3  C_3_3  1.76(5)  1_555  4_655  
	C_4_3  C_4_3  1.85(4)  1_555  8_655  
	C_4_3  C_4_3  1.85(4)  1_555  10_565  
	C_4_3  C_5_3  1.90(4)  1_555  8_655  
	C_4_3  C_5_3  1.94(6)  1_555  12_555  
	C_5_3  H_5_3  1.08(5)  1_555  14_565  
	C_5_3  H_5_3  1.11(4)  1_555  1_555  
	C_5_3  C_4_3  1.32(3)  1_555  14_565  
	C_5_3  C_4_3  1.350(4)  1_555  1_555  
	C_5_3  C_6_3  1.350(4)  1_555  1_555  
	C_5_3  H_1_3  1.38(7)  1_555  6_665  
	C_5_3  H_1_3  1.39(7)  1_555  8_655  
	C_5_3  C_6_3  1.42(7)  1_555  14_565  
	C_5_3  C_6_3  1.48(6)  1_555  6_665  
	C_5_3  H_6  1.48(5)  1_555  9_566  
	C_5_3  H_6  1.49(5)  1_555  11_556  
	C_5_3  C_6_3  1.54(3)  1_555  8_655  
	C_5_3  C_2_3  1.63(4)  1_555  8_655  
	C_5_3  C_2_3  1.63(4)  1_555  6_665  
	C_5_3  C_4_3  1.90(4)  1_555  10_565  
	C_5_3  C_4_3  1.94(6)  1_555  12_555  
	C_6_3  H_6_3  1.11(4)  1_555  1_555  
	C_6_3  H_6_3  1.11(4)  1_555  6_665  
	C_6_3  C_1_3  1.350(4)  1_555  1_555  
	C_6_3  C_5_3  1.350(4)  1_555  1_555  
	C_6_3  H_5_3  1.38(9)  1_555  14_565  
	C_6_3  C_5_3  1.42(7)  1_555  14_565  
	C_6_3  C_5_3  1.48(6)  1_555  6_665  
	C_6_3  C_4_3  1.49(4)  1_555  14_565  
	C_6_3  H_4_3  1.50(7)  1_555  10_565  
	C_6_3  H_4_3  1.52(7)  1_555  14_565  
	C_6_3  H_5_3  1.52(4)  1_555  10_565  
	C_6_3  C_4_3  1.53(4)  1_555  10_565  
	C_6_3  C_5_3  1.54(3)  1_555  10_565  
	H_1_3  C_1_3  1.11(4)  1_555  1_555  
	H_1_3  C_5_3  1.38(7)  1_555  6_665  
	H_1_3  C_1_3  1.38(7)  1_555  4_655  
	H_1_3  C_5_3  1.39(7)  1_555  10_565  
	H_1_3  O5  1.41(7)  1_555  1_555  
	H_1_3  C_6  1.48(6)  1_555  13_566  
	H_1_3  C_6  1.61(6)  1_555  16_666  
	H_2_3  C_2_3  1.11(4)  1_555  1_555  
	H_2_3  C_2_3  1.14(6)  1_555  4_655  
	H_2_3  C_4_3  1.40(6)  1_555  6_665  
	H_3_3  C_3_3  0.91(4)  1_555  8_655  
	H_3_3  C_3_3  0.97(5)  1_555  2_665  
	H_3_3  C_3_3  1.01(4)  1_555  4_655  
	H_3_3  C_3_3  1.07(5)  1_555  14_565  
	H_3_3  C_3_3  1.11(4)  1_555  1_555  
	H_3_3  C_3_3  1.16(6)  1_555  10_565  
	H_3_3  C_3_3  1.17(5)  1_555  6_665  
	H_3_3  C_2_3  1.40(8)  1_555  14_565  
	H_3_3  C_2_3  1.40(8)  1_555  2_665  
	H_4_3  C_4_3  0.97(4)  1_555  12_555  
	H_4_3  C_4_3  1.11(4)  1_555  1_555  
	H_4_3  C_1_3  1.14(8)  1_555  14_565  
	H_4_3  C_1_3  1.43(5)  1_555  8_655  
	H_4_3  C_2_3  1.46(7)  1_555  2_665  
	H_4_3  C_6_3  1.50(7)  1_555  8_655  
	H_4_3  C_2_3  1.51(7)  1_555  14_565  
	H_4_3  C_6_3  1.52(7)  1_555  14_565  
	H_5_3  C_5_3  1.08(5)  1_555  14_565  
	H_5_3  C_5_3  1.11(4)  1_555  1_555  
	H_5_3  C_1_3  1.29(7)  1_555  8_655  
	H_5_3  C_6  1.30(6)  1_555  11_556  
	H_5_3  C_6_3  1.38(9)  1_555  14_565  
	H_5_3  C_6_3  1.52(4)  1_555  8_655  
	H_5_3  C_6  1.53(6)  1_555  9_566  
	H_6_3  C_6_3  1.11(4)  1_555  1_555  
	H_6_3  C_6_3  1.11(4)  1_555  6_665  
	O5  H_1_3  1.41(7)  1_555  4_655  
	O5  H_1_3  1.41(7)  1_555  1_555  
	O5  H_6  1.50(6)  1_555  13_566  
	O5  H_6  1.50(6)  1_555  16_666  
	O5  O2  1.52(4)  1_555  23_555  
	O5  Mn1  2.24(4)  1_555  27_555  
	O5  Mn1  2.24(4)  1_555  23_555  
	Mn1  O2  1.14(2)  1_555  1_555  
	Mn1  Mn1  1.22(5)  1_555  15_556  
	Mn1  Mn1  1.79(4)  1_555  14_555  
	Mn1  O1  2.07(3)  1_555  1_555  
	Mn1  O2  2.08(2)  1_555  13_556  
	Mn1  O3  2.08(2)  1_555  1_555  
	Mn1  Mn1  2.17(4)  1_555  13_556  
	Mn1  O5  2.24(4)  1_555  25_455  
	Mn1  O4  2.25(2)  1_555  1_555  
	Mn1  Ti  2.41(2)  1_555  13_556  
	Ti  O4  1.790(3)  1_555  1_555  
	Ti  O2  1.903(4)  1_555  13_556  
	Ti  O2  1.903(4)  1_555  1_555  
	Ti  O3  2.029(6)  1_555  1_555  
	Ti  O3  2.029(6)  1_555  15_556  
	Ti  O1  2.106(8)  1_555  1_555  
	Ti  H4O  2.23(4)  1_555  1_555  
	Ti  Mn1  2.41(2)  1_555  14_555  
	Ti  Mn1  2.41(2)  1_555  13_556  
	Ti  Ti  2.857(4)  1_555  13_556  
	O2  Mn1  1.14(2)  1_555  1_555  
	O2  Mn1  1.14(2)  1_555  14_555  
	O2  O5  1.52(4)  1_555  25_455  
	O2  Ti  1.903(4)  1_555  1_555  
	O2  Ti  1.903(4)  1_555  13_556  
	O2  Mn1  2.08(2)  1_555  13_556  
	O2  Mn1  2.08(2)  1_555  15_556  
	O4  Ti  1.790(3)  1_555  11_556  
	O4  Ti  1.790(3)  1_555  1_555  
	O4  Mn1  2.25(2)  1_555  1_555  
	O4  Mn1  2.25(2)  1_555  12_555  
	O4  Mn1  2.25(2)  1_555  15_556  
	O4  Mn1  2.25(2)  1_555  11_556  
	H4O  Ti  2.23(4)  1_555  1_555  
	H4O  Ti  2.23(4)  1_555  11_556  
	O1  C1  1.298(3)  1_555  1_555  
	O1  Mn1  2.07(3)  1_555  15_556  
	O1  Mn1  2.07(3)  1_555  1_555  
	O1  Ti  2.106(8)  1_555  1_555  
	C1  O1  1.298(3)  1_555  1_555  
	C1  O1  1.298(3)  1_555  13_556  
	C1  C2  1.462(5)  1_555  1_555  
	C2  C3  1.353(2)  1_555  1_555  
	C2  C3  1.353(2)  1_555  13_556  
	C2  C1  1.462(5)  1_555  1_555  
	C3  H4  0.95(2)  1_555  1_555  
	C3  C3  1.329(15)  1_555  3_656  
	C3  C2  1.353(2)  1_555  1_555  
	H4  C3  0.95(2)  1_555  1_555  
	O3  C4  1.298(3)  1_555  1_555  
	O3  Ti  2.029(6)  1_555  1_555  
	O3  Mn1  2.08(2)  1_555  1_555  
	C4  O3  1.298(3)  1_555  1_555  
	C4  O3  1.298(3)  1_555  12_555  
	C4  C5  1.462(5)  1_555  1_555  
	C5  C6  1.353(2)  1_555  12_555  
	C5  C6  1.353(2)  1_555  1_555  
	C5  C4  1.462(5)  1_555  1_555  
	C6  H5  0.95(2)  1_555  1_555  
	C6  C5  1.353(2)  1_555  1_555  
	C6  C6  1.449(14)  1_555  21_555  
	H5  C6  0.95(2)  1_555  1_555  


loop_
	_geom_angle_atom_site_label_1
	_geom_angle_atom_site_label_2
	_geom_angle_atom_site_label_3
	_geom_angle
	_geom_angle_site_symmetry_1
	_geom_angle_site_symmetry_2
	_geom_angle_site_symmetry_3
	C_5  C_1  H_1  146.2(6)  4_655  1_555  1_555  
	C_1_1  C_1  C_5  130.3(17)  9_566  1_555  4_655  
	C_1_1  C_1  C_6  122.9(16)  9_566  1_555  1_555  
	H_1  C_1  C_5  150.9(9)  12_555  1_555  4_655  
	H_1  C_1  C_2  114.0(8)  12_555  1_555  1_555  
	H_1  C_1  C_6  126.0(8)  12_555  1_555  1_555  
	C_6  C_1  H_1  130.8(6)  4_655  1_555  12_555  
	C_6  C_1  C_1_1  109.2(18)  4_655  1_555  9_566  
	C_6  C_1  C_2  113.2(7)  4_655  1_555  1_555  
	C_6  C_1  H_1  125.2(5)  4_655  1_555  1_555  
	C_6_1  C_1  H_1  111.9(10)  5_666  1_555  12_555  
	C_6_1  C_1  H_1  115.2(11)  5_666  1_555  1_555  
	C_6_1  C_1  H_1  115.5(11)  9_566  1_555  12_555  
	C_6_1  C_1  H_1  118.3(12)  9_566  1_555  1_555  
	C_5  C_1  H_1  156.0(8)  1_555  1_555  12_555  
	C_5  C_1  C_1_1  113.1(15)  1_555  1_555  9_566  
	H_6_1  C_1  H_1  115.9(14)  9_566  1_555  12_555  
	H_6_1  C_1  H_1  116.2(14)  9_566  1_555  1_555  
	H_6_1  C_1  C_5  155.1(18)  16_666  1_555  1_555  
	H_6_1  C_1  C_6  137.7(17)  16_666  1_555  4_655  
	H_6_1  C_1  C_6  144.4(17)  16_666  1_555  1_555  
	C_1_1  C_1  C_5  148.6(13)  3_656  1_555  1_555  
	C_1_1  C_1  C_6  133.1(13)  3_656  1_555  4_655  
	C_1_1  C_1  C_5  167.7(14)  3_656  1_555  4_655  
	C_1_1  C_1  C_6  141.5(13)  3_656  1_555  1_555  
	C_1_1  C_1  H_1  110.3(6)  5_666  1_555  12_555  
	C_1_1  C_1  H_1  111.0(8)  5_666  1_555  1_555  
	C_2  C_1  C_1_1  106.8(8)  4_655  1_555  3_656  
	C_2  C_1  H_6_1  113.4(14)  4_655  1_555  16_666  
	C_2  C_1  H_1  143.2(5)  4_655  1_555  12_555  
	C_2  C_1  H_1  143.6(7)  4_655  1_555  1_555  
	C_6_1  C_2  H_2  104.1(12)  5_666  1_555  1_555  
	C_1_1  C_2  C_3  122.4(17)  9_566  1_555  1_555  
	C_5_1  C_2  C_1  123.1(10)  5_666  1_555  1_555  
	C_4_1  C_2  C_1_1  100.8(14)  9_566  1_555  9_566  
	C_4_1  C_2  C_1  159.2(15)  9_566  1_555  1_555  
	C_4  C_2  C_1_1  127.5(19)  4_655  1_555  9_566  
	C_4  C_2  C_1  92.3(3)  4_655  1_555  1_555  
	C_4  C_2  H_2  144.8(5)  4_655  1_555  1_555  
	C_6_1  C_2  C_3_1  101.0(14)  9_566  1_555  9_566  
	C_6_1  C_2  H_2  109.0(12)  9_566  1_555  1_555  
	C_5_1  C_2  C_2_1  101.2(15)  9_566  1_555  9_566  
	C_5_1  C_2  C_1  117.7(11)  9_566  1_555  1_555  
	C_5_1  C_2  H_2  103.9(11)  9_566  1_555  1_555  
	C_2_1  C_2  C_5_1  111.0(12)  3_656  1_555  9_566  
	C_2_1  C_2  C_4  179.3(16)  3_656  1_555  4_655  
	C_2_1  C_2  C_5_1  107.8(13)  3_656  1_555  5_666  
	C_2_1  C_2  C_3  148.4(19)  3_656  1_555  1_555  
	C_3  C_2  C_2_1  143.4(16)  4_655  1_555  3_656  
	C_3  C_2  C_1_1  100.5(18)  4_655  1_555  9_566  
	C_3  C_2  C_3_1  106.3(17)  4_655  1_555  9_566  
	C_3  C_2  C_1  103.9(8)  4_655  1_555  1_555  
	C_3  C_2  H_2  132.1(7)  4_655  1_555  1_555  
	C_4  C_2  C_2_1  164.6(16)  1_555  1_555  3_656  
	C_4  C_2  C_1_1  113.3(15)  1_555  1_555  9_566  
	H_2_1  C_2  C_3  152.8(18)  9_566  1_555  4_655  
	H_2_1  C_2  C_5_1  120.2(13)  9_566  1_555  9_566  
	H_2_1  C_2  C_6_1  100.5(12)  9_566  1_555  9_566  
	H_2_1  C_2  C_4_1  103.3(12)  9_566  1_555  9_566  
	H_2_1  C_2  C_5_1  116.8(13)  9_566  1_555  5_666  
	H_2_1  C_2  C_3  153.8(19)  9_566  1_555  1_555  
	H_2  C_2  C_4  178.1(12)  12_555  1_555  1_555  
	H_2  C_2  C_3  154.2(8)  12_555  1_555  4_655  
	H_2  C_2  C_5_1  121.3(9)  12_555  1_555  9_566  
	H_2  C_2  C_6_1  106.3(12)  12_555  1_555  9_566  
	H_2  C_2  C_4  165.9(10)  12_555  1_555  4_655  
	H_2  C_2  C_5_1  117.1(13)  12_555  1_555  5_666  
	H_2  C_2  C_6_1  100.8(11)  12_555  1_555  5_666  
	H_2  C_2  C_3  148.4(13)  12_555  1_555  1_555  
	H_6_1  C_2  H_2  113.2(14)  9_566  1_555  12_555  
	H_6_1  C_2  H_2_1  106.4(11)  9_566  1_555  9_566  
	H_6_1  C_2  C_3_1  113.8(14)  9_566  1_555  9_566  
	H_6_1  C_2  H_2  120.3(13)  9_566  1_555  1_555  
	C_1_1  C_2  H_2  107.2(7)  5_666  1_555  12_555  
	C_1_1  C_2  C_3_1  109.0(15)  5_666  1_555  9_566  
	C_1_1  C_2  H_2  114.2(8)  5_666  1_555  1_555  
	H_5_1  C_2  H_2  133.0(9)  9_566  1_555  12_555  
	H_5_1  C_2  H_2_1  132.2(13)  9_566  1_555  9_566  
	H_5_1  C_2  C_2_1  122.9(11)  9_566  1_555  3_656  
	H_5_1  C_2  C_2_1  113.1(15)  9_566  1_555  9_566  
	H_5_1  C_2  C_1  114.6(11)  9_566  1_555  1_555  
	H_5_1  C_2  H_2  113.7(11)  9_566  1_555  1_555  
	C_4_1  C_2  H_2  127.3(6)  5_666  1_555  12_555  
	C_4_1  C_2  H_2_1  126.9(14)  5_666  1_555  9_566  
	C_4_1  C_2  C_2_1  117.9(12)  5_666  1_555  3_656  
	C_4_1  C_2  C_2_1  108.0(15)  5_666  1_555  9_566  
	C_4_1  C_2  C_1  119.7(9)  5_666  1_555  1_555  
	C_4_1  C_2  H_2  107.4(11)  5_666  1_555  1_555  
	C_1_1  C_2  C_4_1  113.4(9)  3_656  1_555  5_666  
	C_1_1  C_2  H_5_1  116.1(14)  3_656  1_555  9_566  
	C_1_1  C_2  C_4  143.0(11)  3_656  1_555  1_555  
	C_1_1  C_2  C_3  131.3(12)  3_656  1_555  4_655  
	C_1_1  C_2  C_5_1  105.6(13)  3_656  1_555  9_566  
	C_1_1  C_2  C_4  155.2(13)  3_656  1_555  4_655  
	C_1_1  C_2  C_4_1  110.4(10)  3_656  1_555  9_566  
	C_1_1  C_2  C_5_1  104.9(15)  3_656  1_555  5_666  
	C_1_1  C_2  C_3  150.8(13)  3_656  1_555  1_555  
	H_6_1  C_2  C_4_1  119.6(14)  16_666  1_555  5_666  
	H_6_1  C_2  C_4  146.6(15)  16_666  1_555  1_555  
	H_6_1  C_2  C_3  137.0(16)  16_666  1_555  4_655  
	H_6_1  C_2  C_4  156.9(16)  16_666  1_555  4_655  
	H_6_1  C_2  C_4_1  114.5(12)  16_666  1_555  9_566  
	H_6_1  C_2  C_3  157.0(17)  16_666  1_555  1_555  
	C_1  C_2  C_1_1  94.6(6)  4_655  1_555  3_656  
	C_1  C_2  H_2  131.7(8)  4_655  1_555  12_555  
	C_1  C_2  H_2_1  123.9(16)  4_655  1_555  9_566  
	C_1  C_2  C_2_1  118.6(12)  4_655  1_555  3_656  
	C_1  C_2  C_4_1  102.0(14)  4_655  1_555  9_566  
	C_1  C_2  C_3_1  139.0(13)  4_655  1_555  9_566  
	C_1  C_2  C_2_1  116.7(17)  4_655  1_555  9_566  
	C_1  C_2  H_2  146.7(7)  4_655  1_555  1_555  
	C_4_1  C_2  C_1  107.0(9)  10_565  1_555  4_655  
	C_4_1  C_2  H_6_1  104.4(10)  10_565  1_555  16_666  
	C_4_1  C_2  C_1_1  100.6(7)  10_565  1_555  3_656  
	C_4_1  C_2  C_1  159.3(11)  10_565  1_555  1_555  
	H_3  C_3  C_4  128.5(7)  1_555  1_555  4_655  
	C_2  C_3  C_4  103.0(18)  1_555  1_555  4_655  
	H_3  C_3  H_4  103.0(17)  4_655  1_555  4_655  
	H_3  C_3  C_2  147.0(7)  4_655  1_555  1_555  
	C_6_1  C_3  H_3  116.5(10)  5_666  1_555  1_555  
	C_6_1  C_3  C_4  110.9(12)  5_666  1_555  4_655  
	C_4_1  C_3  C_2  119.7(15)  5_666  1_555  1_555  
	C_6_1  C_3  H_4  157.4(19)  9_566  1_555  4_655  
	C_6_1  C_3  H_3  116.3(9)  9_566  1_555  1_555  
	C_6_1  C_3  C_4  107.9(13)  9_566  1_555  4_655  
	H_4  C_3  C_6_1  105.1(12)  1_555  1_555  9_566  
	H_4  C_3  C_6_1  112.6(11)  1_555  1_555  5_666  
	H_4  C_3  C_2  146.8(6)  1_555  1_555  1_555  
	H_4  C_3  H_3  93.2(6)  1_555  1_555  1_555  
	C_2  C_3  C_4_1  105.7(15)  4_655  1_555  9_566  
	C_2  C_3  H_3  114.8(9)  4_655  1_555  1_555  
	C_4_1  C_3  C_2  102.5(10)  10_565  1_555  4_655  
	C_4_1  C_3  H_4  117.1(18)  10_565  1_555  1_555  
	C_4_1  C_3  C_4  139.9(17)  10_565  1_555  1_555  
	H_3  C_3  C_2  104.7(8)  15_556  1_555  4_655  
	H_3  C_3  H_4  101.3(11)  15_556  1_555  1_555  
	H_3  C_3  C_6_1  98.7(9)  15_556  1_555  9_566  
	H_3  C_3  C_4  126.8(8)  15_556  1_555  1_555  
	H_3  C_3  C_2  110.7(9)  15_556  1_555  1_555  
	H_3  C_3  C_4  144.1(16)  15_556  1_555  4_655  
	H_5_1  C_3  C_2  104.3(11)  6_665  1_555  4_655  
	H_5_1  C_3  C_4  140.2(18)  6_665  1_555  1_555  
	C_4_1  C_3  C_4  101.5(15)  6_665  1_555  1_555  
	C_4_1  C_3  C_2  116.4(15)  6_665  1_555  1_555  
	C_5  C_4  C_3  125.0(15)  1_555  1_555  4_655  
	C_3  C_4  H_5_2  106.4(18)  1_555  1_555  18_555  
	C_5  C_4  H_4  144.3(9)  4_655  1_555  1_555  
	C_5  C_4  C_3  129.5(16)  4_655  1_555  4_655  
	H_4  C_4  C_5  117.3(15)  4_655  1_555  1_555  
	C_2  C_4  H_4  145.9(14)  4_655  1_555  4_655  
	C_2  C_4  C_5  103.6(6)  4_655  1_555  4_655  
	H_5  C_5  C_6  100.5(17)  1_555  1_555  4_655  
	C_4  C_5  C_6  133.7(7)  1_555  1_555  4_655  
	H_5_2  C_5  C_6  127.3(17)  30_555  1_555  1_555  
	H_5_2  C_5  C_6  115.0(15)  18_555  1_555  1_555  
	H_5_2  C_5  H_5  103.1(16)  18_555  1_555  1_555  
	C_4  C_5  H_5  138.9(9)  4_655  1_555  1_555  
	C_1  C_5  C_4  110.5(9)  4_655  1_555  4_655  
	H_5  C_5  C_1  132.8(16)  4_655  1_555  4_655  
	C_1  C_5  H_5_2  107.9(18)  1_555  1_555  30_555  
	H_6  C_6  C_5  136.3(9)  1_555  1_555  4_655  
	C_1  C_6  H_6  102.6(10)  4_655  1_555  1_555  
	C_1  C_6  C_5  100.8(19)  4_655  1_555  4_655  
	H_1_1  C_1_1  C_6_1  127.5(13)  1_555  1_555  14_565  
	C_2_1  C_1_1  C_6_1  112.5(14)  1_555  1_555  14_565  
	C_2  C_1_1  H_1_1  138.0(13)  7_656  1_555  6_665  
	C_2  C_1_1  H_1_1  138.7(11)  7_656  1_555  1_555  
	C_1  C_1_1  H_1_1  93.2(9)  7_656  1_555  1_555  
	C_2_1  C_1_1  C_6_1  143.6(8)  6_665  1_555  1_555  
	C_2_1  C_1_1  H_1_1  95.6(9)  6_665  1_555  1_555  
	C_2_1  C_1_1  C_6_1  136.7(18)  6_665  1_555  14_565  
	H_2_1  C_1_1  C_6_1  146.8(6)  1_555  1_555  1_555  
	H_2_1  C_1_1  H_1_1  93.2(6)  1_555  1_555  1_555  
	H_2_1  C_1_1  C_6_1  139.2(15)  1_555  1_555  14_565  
	H_1_1  C_1_1  C_2_1  152.7(16)  14_565  1_555  6_665  
	H_1_1  C_1_1  C_1  100.2(12)  14_565  1_555  7_656  
	H_1_1  C_1_1  C_2  125.7(19)  14_565  1_555  7_656  
	H_1_1  C_1_1  H_2_1  169.9(17)  14_565  1_555  6_665  
	H_1_1  C_1_1  C_2_1  172.9(9)  14_565  1_555  1_555  
	H_1_1  C_1_1  C_2_1  148.7(19)  8_655  1_555  6_665  
	H_1_1  C_1_1  C_1  104.2(18)  8_655  1_555  7_656  
	H_1_1  C_1_1  C_2_1  169.0(15)  8_655  1_555  1_555  
	C_1  C_1_1  H_1_1  115.5(11)  3_656  1_555  8_655  
	C_1  C_1_1  H_1_1  116.5(12)  3_656  1_555  14_565  
	C_1  C_1_1  C_6_1  161.3(11)  3_656  1_555  1_555  
	C_1  C_1_1  C_6_1  160.0(18)  3_656  1_555  14_565  
	C_1  C_1_1  H_2_1  151.6(13)  5_666  1_555  1_555  
	C_1  C_1_1  C_2_1  158.5(8)  5_666  1_555  6_665  
	C_1  C_1_1  H_2_1  123.9(18)  5_666  1_555  6_665  
	C_1  C_1_1  C_2_1  138.3(13)  5_666  1_555  1_555  
	C_6_1  C_1_1  C_1  147.3(9)  10_565  1_555  5_666  
	C_6_1  C_1_1  H_1_1  104.5(4)  10_565  1_555  8_655  
	C_6_1  C_1_1  H_1_1  108.2(8)  10_565  1_555  14_565  
	C_6_1  C_1_1  C_1  113.2(16)  10_565  1_555  7_656  
	C_2  C_1_1  C_6_1  165.3(15)  5_666  1_555  10_565  
	C_2  C_1_1  C_1  147.6(10)  5_666  1_555  3_656  
	C_2  C_1_1  H_2_1  147.7(15)  5_666  1_555  1_555  
	C_2  C_1_1  C_2_1  148.0(8)  5_666  1_555  6_665  
	C_2  C_1_1  H_2_1  112.3(19)  5_666  1_555  6_665  
	C_2  C_1_1  C_2_1  122.5(12)  5_666  1_555  1_555  
	C_2  C_1_1  H_1_1  115.7(11)  5_666  1_555  1_555  
	C_2  C_1_1  C_1  148.7(13)  3_656  1_555  5_666  
	C_2  C_1_1  H_1_1  133.2(13)  3_656  1_555  8_655  
	C_2  C_1_1  H_1_1  135.8(13)  3_656  1_555  14_565  
	C_2  C_1_1  C_6_1  165.2(15)  3_656  1_555  1_555  
	C_6_1  C_1_1  C_2  161.8(12)  6_665  1_555  5_666  
	C_6_1  C_1_1  C_1  144.5(7)  6_665  1_555  5_666  
	C_6_1  C_1_1  H_1_1  100.9(7)  6_665  1_555  8_655  
	C_6_1  C_1_1  H_1_1  104.6(8)  6_665  1_555  14_565  
	C_6_1  C_1_1  C_1  114.9(14)  6_665  1_555  7_656  
	C_6_1  C_1_1  C_2  127.2(19)  6_665  1_555  7_656  
	H_6_1  C_2_1  H_2_1  122.4(19)  14_565  1_555  1_555  
	C_2  C_2_1  H_2_1  134.6(13)  7_656  1_555  1_555  
	C_1_1  C_2_1  C_2  129.9(17)  6_665  1_555  7_656  
	C_1_1  C_2_1  C_3_1  162.0(8)  6_665  1_555  1_555  
	C_6_1  C_2_1  C_3_1  90.03(16)  14_565  1_555  1_555  
	C_6_1  C_2_1  H_2_1  149.95(15)  14_565  1_555  1_555  
	C_6_1  C_2_1  C_3_1  158.5(18)  1_555  1_555  6_665  
	C_6_1  C_2_1  C_2  145.1(18)  10_565  1_555  7_656  
	C_6_1  C_2_1  C_3_1  148.0(12)  10_565  1_555  1_555  
	C_3_1  C_2_1  C_6_1  118.1(9)  15_556  1_555  10_565  
	C_3_1  C_2_1  C_6_1  94.3(5)  15_556  1_555  1_555  
	C_3_1  C_2_1  C_2  119.5(12)  15_556  1_555  3_656  
	C_3_1  C_2_1  C_6_1  95.0(5)  15_556  1_555  14_565  
	C_3_1  C_2_1  H_6_1  134.8(17)  15_556  1_555  10_565  
	C_3_1  C_2_1  C_1_1  129.6(9)  15_556  1_555  6_665  
	C_3_1  C_2_1  C_1_1  119.1(6)  15_556  1_555  1_555  
	C_3_1  C_2_1  H_2_1  110.8(4)  15_556  1_555  1_555  
	C_6_1  C_2_1  C_3_1  117.8(9)  6_665  1_555  15_556  
	C_6_1  C_2_1  C_2  144.9(18)  6_665  1_555  7_656  
	C_6_1  C_2_1  C_3_1  148.2(11)  6_665  1_555  1_555  
	C_3_1  C_2_1  C_6_1  130.3(11)  5_666  1_555  1_555  
	C_3_1  C_2_1  C_6_1  131.4(13)  5_666  1_555  14_565  
	C_3_1  C_2_1  C_1_1  135.2(15)  5_666  1_555  1_555  
	H_5_1  C_3_1  H_3_1  122.6(19)  14_565  1_555  1_555  
	C_2_1  C_3_1  H_5_1  115.4(17)  1_555  1_555  14_565  
	C_2  C_3_1  H_3_1  136.2(11)  7_656  1_555  1_555  
	H_3_1  C_3_1  C_2  164.3(16)  15_556  1_555  7_656  
	H_3_1  C_3_1  C_4_1  102.6(13)  15_556  1_555  1_555  
	H_3_1  C_3_1  C_2_1  129.4(4)  15_556  1_555  1_555  
	H_3_1  C_3_1  H_5_1  112.1(18)  15_556  1_555  14_565  
	C_2_1  C_3_1  H_3_1  109.7(5)  6_665  1_555  15_556  
	C_2_1  C_3_1  C_4_1  138.5(4)  6_665  1_555  1_555  
	C_2_1  C_3_1  H_3_1  100.9(4)  6_665  1_555  1_555  
	C_5_1  C_3_1  C_2_1  109.0(6)  14_565  1_555  6_665  
	C_5_1  C_3_1  H_3_1  128.9(18)  14_565  1_555  15_556  
	C_5_1  C_3_1  C_2_1  90.0(2)  14_565  1_555  1_555  
	C_5_1  C_3_1  H_3_1  150.0(2)  14_565  1_555  1_555  
	C_4_1  C_3_1  C_2_1  137.5(7)  15_556  1_555  6_665  
	C_4_1  C_3_1  C_2  114.8(13)  15_556  1_555  7_656  
	C_4_1  C_3_1  C_2_1  133.6(4)  15_556  1_555  1_555  
	C_4_1  C_3_1  H_3_1  94.5(5)  15_556  1_555  1_555  
	H_2_1  C_3_1  C_4_1  146.7(5)  1_555  1_555  15_556  
	H_2_1  C_3_1  C_5_1  116.7(7)  1_555  1_555  14_565  
	H_2_1  C_3_1  H_3_1  106.8(13)  1_555  1_555  15_556  
	H_2_1  C_3_1  C_4_1  146.8(6)  1_555  1_555  1_555  
	H_2_1  C_3_1  H_3_1  93.2(6)  1_555  1_555  1_555  
	H_3_1  C_3_1  C_4_1  118.7(8)  6_665  1_555  15_556  
	H_3_1  C_3_1  C_2  126.4(18)  6_665  1_555  7_656  
	H_3_1  C_3_1  C_4_1  157.2(14)  6_665  1_555  1_555  
	H_5_1  C_3_1  H_3_1  112.1(15)  13_566  1_555  6_665  
	H_5_1  C_3_1  H_2_1  144.8(17)  13_566  1_555  1_555  
	H_5_1  C_3_1  C_2_1  136.2(13)  13_566  1_555  1_555  
	C_5_1  C_3_1  H_2_1  116.8(6)  1_555  1_555  1_555  
	C_5_1  C_3_1  C_2_1  108.8(4)  1_555  1_555  6_665  
	C_5_1  C_3_1  H_3_1  128.1(17)  1_555  1_555  15_556  
	H_3_1  C_3_1  C_5_1  150.7(17)  5_666  1_555  1_555  
	H_3_1  C_3_1  C_5_1  151.8(18)  5_666  1_555  14_565  
	H_3_1  C_3_1  C_4_1  136.8(18)  5_666  1_555  1_555  
	C_2_1  C_3_1  H_2_1  95.8(8)  15_556  1_555  1_555  
	C_2_1  C_3_1  C_2  145.7(11)  15_556  1_555  7_656  
	C_2_1  C_3_1  H_2_1  117.9(19)  15_556  1_555  6_665  
	H_2_1  C_3_1  C_5_1  100.1(14)  5_666  1_555  14_565  
	H_2_1  C_3_1  C_2  151.0(15)  5_666  1_555  7_656  
	H_2_1  C_3_1  C_2_1  108.7(10)  5_666  1_555  1_555  
	C_5_1  C_3_1  H_3_1  100.6(10)  13_566  1_555  5_666  
	C_5_1  C_3_1  H_3_1  121.6(8)  13_566  1_555  6_665  
	C_5_1  C_3_1  H_2_1  132.7(5)  13_566  1_555  1_555  
	C_5_1  C_3_1  C_2_1  122.6(7)  13_566  1_555  6_665  
	C_5_1  C_3_1  C_2  109.0(16)  13_566  1_555  7_656  
	C_5_1  C_3_1  C_2_1  117.1(5)  13_566  1_555  1_555  
	C_5_1  C_3_1  H_3_1  107.2(9)  13_566  1_555  1_555  
	C_5_1  C_3_1  H_3_1  104.4(11)  15_556  1_555  5_666  
	C_5_1  C_3_1  H_3_1  125.2(4)  15_556  1_555  6_665  
	C_5_1  C_3_1  H_2_1  132.4(5)  15_556  1_555  1_555  
	C_5_1  C_3_1  C_2_1  122.1(6)  15_556  1_555  6_665  
	C_5_1  C_3_1  C_2  105.0(12)  15_556  1_555  7_656  
	C_5_1  C_3_1  C_2_1  115.1(5)  15_556  1_555  1_555  
	C_5_1  C_3_1  H_3_1  111.0(8)  15_556  1_555  1_555  
	C_2_1  C_3_1  C_5_1  108.9(10)  5_666  1_555  1_555  
	C_2_1  C_3_1  C_5_1  110.1(11)  5_666  1_555  14_565  
	C_2_1  C_3_1  C_2  145.7(12)  5_666  1_555  7_656  
	C_2_1  C_3_1  C_4_1  106.1(10)  5_666  1_555  1_555  
	H_4_1  C_4_1  C_5_1  127.8(17)  1_555  1_555  14_565  
	H_4_1  C_4_1  C_5_1  128.5(17)  15_556  1_555  14_565  
	C_5_1  C_4_1  H_4_1  120.5(2)  1_555  1_555  15_556  
	C_3_1  C_4_1  H_4_1  119.3(4)  1_555  1_555  15_556  
	C_3_1  C_4_1  C_5_1  112.1(17)  1_555  1_555  14_565  
	C_3  C_4_1  C_3_1  102.1(18)  7_656  1_555  1_555  
	C_3  C_4_1  H_4_1  106.6(11)  7_656  1_555  1_555  
	C_2  C_4_1  H_4_1  142.1(9)  7_656  1_555  1_555  
	H_3  C_4_1  C_2  102.4(18)  5_666  1_555  7_656  
	H_3  C_4_1  C_3_1  160.3(16)  5_666  1_555  1_555  
	C_3_1  C_4_1  H_3  139.2(15)  15_556  1_555  5_666  
	C_3_1  C_4_1  C_2  117.3(10)  15_556  1_555  7_656  
	C_3_1  C_4_1  C_3  161.7(19)  15_556  1_555  7_656  
	C_3_1  C_4_1  C_5_1  131.5(7)  15_556  1_555  1_555  
	C_3_1  C_4_1  C_5_1  131.1(9)  15_556  1_555  14_565  
	C_5_1  C_4_1  C_2  145.9(10)  13_566  1_555  7_656  
	C_5_1  C_4_1  C_3_1  113.5(12)  13_566  1_555  1_555  
	C_3  C_4_1  C_3_1  163.8(15)  5_666  1_555  15_556  
	C_3  C_4_1  H_3  109.8(18)  5_666  1_555  8_655  
	C_3  C_4_1  C_3_1  129.3(8)  5_666  1_555  1_555  
	C_3  C_4_1  H_4_1  103.7(16)  5_666  1_555  15_556  
	C_3  C_4_1  H_4_1  101.0(10)  5_666  1_555  1_555  
	C_5_1  C_4_1  C_2  144.0(10)  15_556  1_555  7_656  
	C_5_1  C_4_1  C_3  132.5(19)  15_556  1_555  7_656  
	C_5_1  C_4_1  C_3_1  119.4(9)  15_556  1_555  1_555  
	H_4_1  C_4_1  C_3_1  114.1(7)  14_565  1_555  15_556  
	H_4_1  C_4_1  C_2  126.3(19)  14_565  1_555  7_656  
	H_4_1  C_4_1  C_3_1  173.0(12)  14_565  1_555  1_555  
	H_4_1  C_4_1  C_3_1  111.5(13)  13_566  1_555  15_556  
	H_4_1  C_4_1  C_3_1  170.9(15)  13_566  1_555  1_555  
	H_3  C_4_1  C_2  150.9(17)  6_665  1_555  7_656  
	H_3  C_4_1  C_3  108.3(19)  6_665  1_555  7_656  
	H_3  C_4_1  C_3_1  149.5(14)  6_665  1_555  1_555  
	C_3  C_4_1  C_2  167.1(14)  8_655  1_555  7_656  
	C_3  C_4_1  C_3_1  111.8(11)  8_655  1_555  1_555  
	C_3  C_4_1  C_5_1  107.2(12)  8_655  1_555  1_555  
	C_2  C_4_1  C_3  116.4(12)  5_666  1_555  8_655  
	C_2  C_4_1  C_3_1  144.3(12)  5_666  1_555  15_556  
	C_2  C_4_1  H_3  116.7(18)  5_666  1_555  8_655  
	C_2  C_4_1  C_3_1  120.2(9)  5_666  1_555  1_555  
	C_2  C_4_1  H_4_1  119.8(12)  5_666  1_555  15_556  
	C_2  C_4_1  H_4_1  118.2(10)  5_666  1_555  1_555  
	C_2  C_4_1  C_3  138.1(13)  8_655  1_555  5_666  
	C_2  C_4_1  H_3  111.8(15)  8_655  1_555  5_666  
	C_2  C_4_1  C_5_1  114.9(10)  8_655  1_555  1_555  
	C_2  C_4_1  C_5_1  118.5(12)  8_655  1_555  14_565  
	C_3  C_4_1  C_2  159.7(16)  6_665  1_555  7_656  
	C_3  C_4_1  C_3_1  130.8(10)  6_665  1_555  1_555  
	C_6_1  C_5_1  C_3  102.6(18)  1_555  1_555  5_666  
	H_5_1  C_5_1  C_4_1  118.2(12)  14_565  1_555  14_565  
	C_6_1  C_5_1  C_4_1  107.9(14)  14_565  1_555  1_555  
	C_6_1  C_5_1  C_3  106.9(13)  14_565  1_555  5_666  
	C_6_1  C_5_1  H_5_1  132.1(14)  14_565  1_555  1_555  
	C_3  C_5_1  C_6_1  101.2(10)  7_656  1_555  1_555  
	C_3  C_5_1  H_5_1  105.7(17)  7_656  1_555  1_555  
	H_3  C_5_1  C_6_1  153.5(19)  5_666  1_555  14_565  
	H_3  C_5_1  C_6_1  139.4(19)  7_656  1_555  1_555  
	C_2  C_5_1  H_5_1  143.8(8)  5_666  1_555  14_565  
	C_2  C_5_1  H_5_1  146.6(8)  7_656  1_555  1_555  
	C_3_1  C_5_1  C_2  150.8(16)  14_565  1_555  7_656  
	C_3_1  C_5_1  C_6_1  102.5(19)  14_565  1_555  14_565  
	C_3_1  C_5_1  H_5_1  156.0(4)  14_565  1_555  14_565  
	C_3_1  C_5_1  C_4_1  145.5(19)  14_565  1_555  1_555  
	C_4_1  C_5_1  C_2  107.4(17)  13_566  1_555  5_666  
	C_4_1  C_5_1  C_6_1  138.9(12)  13_566  1_555  14_565  
	C_4_1  C_5_1  H_5_1  99.0(8)  13_566  1_555  14_565  
	C_4_1  C_5_1  C_6_1  133.1(19)  13_566  1_555  1_555  
	C_4_1  C_5_1  C_3  104.9(11)  13_566  1_555  5_666  
	C_4_1  C_5_1  C_3_1  114.6(13)  15_556  1_555  14_565  
	C_4_1  C_5_1  C_2  94.5(7)  15_556  1_555  7_656  
	C_4_1  C_5_1  C_2  161.8(12)  15_556  1_555  5_666  
	C_4_1  C_5_1  C_6_1  120.9(10)  15_556  1_555  14_565  
	C_4_1  C_5_1  C_6_1  129.6(3)  15_556  1_555  1_555  
	C_4_1  C_5_1  H_5_1  101.2(4)  15_556  1_555  1_555  
	C_3_1  C_5_1  C_4_1  108.4(18)  1_555  1_555  13_566  
	C_3_1  C_5_1  C_2  144.2(13)  1_555  1_555  5_666  
	H_5_1  C_5_1  C_3_1  107.4(14)  15_556  1_555  1_555  
	H_5_1  C_5_1  C_2  148.4(13)  15_556  1_555  7_656  
	H_5_1  C_5_1  C_2  108.3(11)  15_556  1_555  5_666  
	H_5_1  C_5_1  C_3  125.8(9)  15_556  1_555  7_656  
	H_5_1  C_5_1  C_6_1  138.5(9)  15_556  1_555  14_565  
	H_5_1  C_5_1  C_6_1  133.0(4)  15_556  1_555  1_555  
	H_5_1  C_5_1  C_3  105.8(13)  15_556  1_555  5_666  
	H_5_1  C_5_1  C_3_1  112.8(17)  13_566  1_555  14_565  
	H_5_1  C_5_1  C_2  160.2(18)  13_566  1_555  5_666  
	H_5_1  C_5_1  C_6_1  121.6(17)  13_566  1_555  14_565  
	H_5_1  C_5_1  C_6_1  130.1(18)  13_566  1_555  1_555  
	H_5_1  C_5_1  C_3  124.6(13)  13_566  1_555  5_666  
	H_3  C_5_1  C_2  115.3(13)  6_665  1_555  5_666  
	H_3  C_5_1  C_6_1  156.6(13)  6_665  1_555  14_565  
	H_3  C_5_1  C_6_1  153.3(17)  6_665  1_555  1_555  
	H_3  C_5_1  C_3_1  104.5(13)  8_655  1_555  14_565  
	H_3  C_5_1  C_2  104.0(16)  8_655  1_555  7_656  
	H_3  C_5_1  C_2  144.0(18)  8_655  1_555  5_666  
	H_3  C_5_1  C_6_1  140.9(15)  8_655  1_555  14_565  
	H_3  C_5_1  C_6_1  149.8(12)  8_655  1_555  1_555  
	C_3_1  C_5_1  C_2  166.9(12)  13_566  1_555  7_656  
	C_3_1  C_5_1  H_3  109.4(19)  13_566  1_555  7_656  
	C_3_1  C_5_1  C_6_1  119.6(16)  13_566  1_555  14_565  
	C_3_1  C_5_1  H_5_1  123.3(7)  13_566  1_555  14_565  
	C_3_1  C_5_1  C_4_1  109.7(13)  13_566  1_555  1_555  
	C_3_1  C_5_1  C_3  104.3(13)  13_566  1_555  5_666  
	C_3_1  C_5_1  C_6_1  109.1(4)  15_556  1_555  1_555  
	C_3_1  C_5_1  H_5_1  122.8(7)  15_556  1_555  1_555  
	H_6_1  C_6_1  C_1_1  118.5(10)  14_565  1_555  14_565  
	C_5_1  C_6_1  H_6_1  101.7(19)  14_565  1_555  14_565  
	C_5_1  C_6_1  C_1_1  107.5(17)  14_565  1_555  1_555  
	C_5_1  C_6_1  H_6_1  132.5(17)  14_565  1_555  1_555  
	C_2  C_6_1  H_6_1  143.2(8)  5_666  1_555  14_565  
	C_2  C_6_1  C_1_1  155.2(17)  5_666  1_555  1_555  
	C_2  C_6_1  H_6_1  144.8(8)  7_656  1_555  1_555  
	C_2  C_6_1  C_1_1  155.4(17)  7_656  1_555  14_565  
	C_1  C_6_1  C_2  103.3(17)  5_666  1_555  7_656  
	C_1  C_6_1  C_5_1  114.0(11)  5_666  1_555  14_565  
	C_1  C_6_1  H_6_1  109.6(9)  5_666  1_555  14_565  
	C_1  C_6_1  C_1_1  116.6(14)  5_666  1_555  1_555  
	C_1  C_6_1  C_5_1  106.7(18)  5_666  1_555  1_555  
	C_3  C_6_1  H_6_1  118.4(18)  5_666  1_555  14_565  
	C_3  C_6_1  C_1_1  131.1(17)  5_666  1_555  1_555  
	C_2_1  C_6_1  C_5_1  102.1(15)  14_565  1_555  14_565  
	C_2_1  C_6_1  H_6_1  156.0(4)  14_565  1_555  14_565  
	C_3  C_6_1  H_6_1  128.6(12)  7_656  1_555  1_555  
	C_1  C_6_1  C_2_1  140.3(17)  7_656  1_555  14_565  
	C_1  C_6_1  C_2  104.5(18)  7_656  1_555  5_666  
	C_1  C_6_1  C_5_1  105.5(7)  7_656  1_555  1_555  
	C_1  C_6_1  H_6_1  110.8(10)  7_656  1_555  1_555  
	C_1  C_6_1  C_1_1  117.6(16)  7_656  1_555  14_565  
	C_2_1  C_6_1  C_3  107.3(17)  1_555  1_555  5_666  
	C_2_1  C_6_1  C_1  133.0(15)  1_555  1_555  5_666  
	C_2_1  C_6_1  C_1  139.2(12)  8_655  1_555  7_656  
	C_2_1  C_6_1  C_5_1  112.3(14)  8_655  1_555  14_565  
	C_2_1  C_6_1  H_6_1  144.8(5)  8_655  1_555  14_565  
	C_1_1  C_6_1  C_1  123.2(10)  8_655  1_555  7_656  
	C_1_1  C_6_1  C_3  152.1(19)  8_655  1_555  7_656  
	C_1_1  C_6_1  C_3  118.7(16)  8_655  1_555  5_666  
	C_1_1  C_6_1  C_2  160.8(15)  8_655  1_555  7_656  
	C_1_1  C_6_1  C_5_1  138.1(13)  8_655  1_555  14_565  
	C_1_1  C_6_1  H_6_1  117.3(6)  8_655  1_555  14_565  
	C_1_1  C_6_1  C_5_1  126.6(19)  8_655  1_555  1_555  
	C_2_1  C_6_1  C_3  117.8(12)  6_665  1_555  5_666  
	C_2_1  C_6_1  C_1  132.7(13)  6_665  1_555  5_666  
	C_2_1  C_6_1  C_2  156.6(19)  6_665  1_555  5_666  
	C_2_1  C_6_1  C_5_1  99.5(5)  6_665  1_555  1_555  
	C_2_1  C_6_1  H_6_1  140.3(5)  6_665  1_555  1_555  
	H_6_1  C_6_1  C_2_1  128.0(7)  12_555  1_555  6_665  
	H_6_1  C_6_1  C_2_1  138.6(12)  12_555  1_555  1_555  
	H_6_1  C_6_1  C_1  121.8(8)  12_555  1_555  7_656  
	H_6_1  C_6_1  C_3  147.1(10)  12_555  1_555  7_656  
	H_6_1  C_6_1  C_3  114.1(9)  12_555  1_555  5_666  
	H_6_1  C_6_1  C_2  159.7(10)  12_555  1_555  7_656  
	H_6_1  C_6_1  C_5_1  137.1(11)  12_555  1_555  14_565  
	H_6_1  C_6_1  C_1_1  111.2(11)  12_555  1_555  1_555  
	H_6_1  C_6_1  C_5_1  125.0(8)  12_555  1_555  1_555  
	C_1_1  C_6_1  H_6_1  103.4(5)  6_665  1_555  12_555  
	C_1_1  C_6_1  C_3  107.4(8)  6_665  1_555  7_656  
	C_1_1  C_6_1  C_3  140.9(11)  6_665  1_555  5_666  
	C_1_1  C_6_1  C_1  120.6(12)  6_665  1_555  5_666  
	C_1_1  C_6_1  C_2  162.3(12)  6_665  1_555  5_666  
	C_1_1  C_6_1  C_5_1  111.9(12)  6_665  1_555  14_565  
	C_1_1  C_6_1  C_5_1  123.9(6)  6_665  1_555  1_555  
	C_1_1  C_6_1  H_6_1  115.1(7)  6_665  1_555  1_555  
	C_3_2  C_1_2  H_1_2  156.4(7)  21_555  1_555  1_555  
	C_3_2  C_1_2  H_1_2  145.0(8)  25_455  1_555  1_555  
	H_3_2  C_1_2  H_1_2  116.0(16)  21_555  1_555  1_555  
	C_2_2  C_1_2  C_6_2  124.9(5)  14_565  1_555  1_555  
	C_2_2  C_1_2  H_1_2  115.0(5)  14_565  1_555  1_555  
	H_1_2  C_1_2  C_2_2  117.0(6)  4_555  1_555  14_565  
	H_1_2  C_1_2  C_3_2  102.0(19)  4_555  1_555  25_455  
	H_1_2  C_1_2  C_6_2  100.9(10)  4_555  1_555  1_555  
	H_1_2  C_1_2  C_2_2  122.4(5)  4_555  1_555  1_555  
	C_6_2  C_1_2  C_2_2  124.9(4)  4_555  1_555  14_565  
	C_6_2  C_1_2  C_2_2  121.9(3)  4_555  1_555  1_555  
	C_6_2  C_1_2  H_1_2  113.0(3)  4_555  1_555  1_555  
	H_4_2  C_1_2  C_2_2  103.1(13)  25_455  1_555  1_555  
	C_2_2  C_1_2  C_6_2  96.3(8)  4_555  1_555  1_555  
	C_2_2  C_1_2  H_1_2  105.4(4)  4_555  1_555  1_555  
	C_2_2  C_1_2  C_6_2  101.9(8)  2_565  1_555  1_555  
	C_2_2  C_1_2  H_1_2  104.1(4)  2_565  1_555  1_555  
	H_4_2  C_1_2  C_6_2  155.8(12)  23_555  1_555  4_555  
	H_4_2  C_1_2  H_3_2  117.5(15)  23_555  1_555  21_555  
	H_4_2  C_1_2  C_3_2  103.7(13)  23_555  1_555  25_455  
	H_4_2  C_1_2  C_3_2  100.8(15)  23_555  1_555  21_555  
	H_4_2  C_1_2  C_6_2  161.4(13)  23_555  1_555  1_555  
	C_3_2  C_1_2  H_4_2  107.0(16)  1_555  1_555  25_455  
	C_3_2  C_1_2  C_6_2  94.58(16)  1_555  1_555  4_555  
	C_3_2  C_1_2  H_1_2  136.8(13)  1_555  1_555  4_555  
	C_3_2  C_1_2  H_4_2  104.3(16)  14_565  1_555  25_455  
	C_3_2  C_1_2  C_6_2  99.7(5)  14_565  1_555  4_555  
	C_3_2  C_1_2  H_1_2  132.6(11)  14_565  1_555  4_555  
	C_3_2  C_1_2  C_6_2  96.5(5)  14_565  1_555  1_555  
	C_3_2  C_1_2  H_1_2  143.4(5)  14_565  1_555  1_555  
	H_1_2  C_1_2  C_6_2  142.2(7)  14_565  1_555  4_555  
	H_1_2  C_1_2  H_3_2  105.8(11)  14_565  1_555  21_555  
	H_1_2  C_1_2  C_3_2  104.4(12)  14_565  1_555  25_455  
	H_1_2  C_1_2  C_3_2  106.3(13)  14_565  1_555  21_555  
	H_1_2  C_1_2  C_6_2  164.5(6)  14_565  1_555  1_555  
	C_3_2  C_1_2  C_6_2  107.3(8)  23_555  1_555  4_555  
	C_3_2  C_1_2  H_1_2  101.4(9)  23_555  1_555  4_555  
	C_3_2  C_1_2  C_6_2  116.1(6)  23_555  1_555  1_555  
	C_3_2  C_1_2  H_1_2  117.2(6)  23_555  1_555  1_555  
	C_2_2  C_1_2  H_1_2  108.7(10)  21_555  1_555  14_565  
	C_2_2  C_1_2  H_1_2  122.5(16)  21_555  1_555  4_555  
	C_2_2  C_1_2  H_1_2  164.9(5)  21_555  1_555  1_555  
	H_3_2  C_1_2  H_1_2  103.1(18)  14_565  1_555  14_565  
	H_3_2  C_1_2  H_4_2  116.2(19)  14_565  1_555  25_455  
	H_3_2  C_1_2  H_1_2  147.8(19)  14_565  1_555  4_555  
	H_3_2  C_1_2  H_1_2  162.3(7)  14_565  1_555  1_555  
	H_3_2  C_1_2  C_6_2  125.3(11)  27_455  1_555  4_555  
	H_3_2  C_1_2  H_1_2  101.9(7)  27_455  1_555  4_555  
	H_3_2  C_1_2  C_6_2  132.5(9)  27_455  1_555  1_555  
	H_3_2  C_1_2  H_1_2  105.1(8)  27_455  1_555  1_555  
	C_2_2  C_1_2  H_1_2  108.1(10)  25_455  1_555  14_565  
	C_2_2  C_1_2  H_4_2  101.3(13)  25_455  1_555  23_555  
	C_2_2  C_1_2  H_1_2  116.9(17)  25_455  1_555  4_555  
	C_2_2  C_1_2  H_1_2  159.6(5)  25_455  1_555  1_555  
	C_3_2  C_1_2  C_6_2  102.6(7)  27_455  1_555  4_555  
	C_3_2  C_1_2  C_6_2  113.7(6)  27_455  1_555  1_555  
	C_3_2  C_1_2  H_1_2  116.0(7)  27_455  1_555  1_555  
	C_3_2  C_1_2  H_1_2  131.4(5)  4_555  1_555  1_555  
	H_4_2  C_1_2  H_3_2  101.7(17)  27_455  1_555  14_565  
	H_4_2  C_1_2  C_6_2  122.3(9)  27_455  1_555  1_555  
	H_1_2  C_1_2  C_2_2  100.4(10)  2_565  1_555  25_455  
	H_1_2  C_1_2  H_3_2  108.4(17)  2_565  1_555  14_565  
	H_1_2  C_1_2  C_2_2  103.0(9)  2_565  1_555  21_555  
	H_1_2  C_1_2  C_3_2  91.3(8)  2_565  1_555  1_555  
	H_1_2  C_1_2  C_6_2  120.0(14)  2_565  1_555  4_555  
	H_1_2  C_1_2  C_6_2  143.0(11)  2_565  1_555  1_555  
	C_3_2  C_1_2  H_1_2  128.8(6)  2_565  1_555  1_555  
	H_3_2  C_1_2  C_6_2  103.7(11)  23_555  1_555  4_555  
	H_3_2  C_1_2  C_6_2  120.0(7)  23_555  1_555  1_555  
	H_3_2  C_1_2  H_1_2  101.8(9)  23_555  1_555  1_555  
	H_3_2  C_2_2  H_2_2  154.3(17)  25_455  1_555  1_555  
	C_3_2  C_2_2  H_2_2  125.6(11)  1_555  1_555  14_565  
	H_4_2  C_2_2  C_3_2  142.3(19)  21_555  1_555  1_555  
	C_3_2  C_2_2  C_1_2  133.4(11)  14_565  1_555  1_555  
	C_3_2  C_2_2  H_2_2  106.4(11)  14_565  1_555  1_555  
	C_3_2  C_2_2  H_2_2  138.4(19)  14_565  1_555  14_565  
	C_3_2  C_2_2  H_2_2  156.5(5)  21_555  1_555  1_555  
	H_4_2  C_2_2  C_3_2  152.9(19)  23_555  1_555  21_555  
	H_4_2  C_2_2  C_3_2  137.1(16)  23_555  1_555  1_555  
	H_4_2  C_2_2  C_1_2  102.8(15)  23_555  1_555  1_555  
	H_3_2  C_2_2  C_1_2  141.7(12)  27_455  1_555  1_555  
	H_3_2  C_2_2  H_2_2  144.0(16)  27_455  1_555  14_565  
	C_5_2  C_2_2  H_3_2  107.3(14)  21_555  1_555  27_455  
	C_5_2  C_2_2  H_4_2  103.5(14)  21_555  1_555  23_555  
	C_5_2  C_2_2  C_3_2  102.5(15)  21_555  1_555  21_555  
	C_5_2  C_2_2  C_1_2  108.8(12)  21_555  1_555  1_555  
	C_1_2  C_2_2  C_5_2  123.0(12)  14_565  1_555  21_555  
	C_1_2  C_2_2  C_3_2  129.5(6)  14_565  1_555  21_555  
	C_1_2  C_2_2  C_3_2  103.7(16)  14_565  1_555  14_565  
	C_1_2  C_2_2  C_3_2  117.5(6)  14_565  1_555  1_555  
	C_1_2  C_2_2  H_3_2  146.1(12)  14_565  1_555  25_455  
	C_1_2  C_2_2  H_2_2  116.3(7)  14_565  1_555  14_565  
	C_3_2  C_2_2  C_5_2  114.9(17)  23_555  1_555  21_555  
	C_3_2  C_2_2  C_1_2  132.4(9)  23_555  1_555  1_555  
	C_3_2  C_2_2  H_2_2  161.4(9)  23_555  1_555  14_565  
	C_5_2  C_2_2  C_3_2  122.7(18)  23_555  1_555  21_555  
	C_5_2  C_2_2  H_4_2  107.8(14)  23_555  1_555  21_555  
	C_5_2  C_2_2  C_1_2  135.7(8)  23_555  1_555  1_555  
	C_5_2  C_2_2  H_3_2  118.3(19)  23_555  1_555  25_455  
	C_5_2  C_2_2  H_2_2  105.0(10)  23_555  1_555  14_565  
	C_3_2  C_2_2  C_5_2  130.0(19)  25_455  1_555  23_555  
	C_3_2  C_2_2  C_1_2  120.0(7)  25_455  1_555  14_565  
	C_3_2  C_2_2  C_5_2  111.7(18)  25_455  1_555  21_555  
	C_3_2  C_2_2  H_4_2  144.4(15)  25_455  1_555  23_555  
	C_3_2  C_2_2  H_4_2  100.8(15)  25_455  1_555  21_555  
	C_3_2  C_2_2  H_2_2  147.0(7)  25_455  1_555  1_555  
	C_3_2  C_2_2  C_5_2  100.5(11)  27_455  1_555  23_555  
	C_3_2  C_2_2  C_5_2  122.8(16)  27_455  1_555  21_555  
	C_3_2  C_2_2  C_1_2  123.3(7)  27_455  1_555  1_555  
	C_3_2  C_2_2  H_2_2  153.6(7)  27_455  1_555  14_565  
	H_3_2  C_2_2  C_1_2  134.7(14)  14_565  1_555  14_565  
	H_3_2  C_2_2  H_4_2  124.5(17)  14_565  1_555  21_555  
	H_3_2  C_2_2  C_1_2  106.5(11)  14_565  1_555  1_555  
	H_3_2  C_2_2  H_2_2  131.9(10)  14_565  1_555  1_555  
	H_3_2  C_2_2  H_2_2  107.9(19)  14_565  1_555  14_565  
	C_1_2  C_2_2  H_3_2  107.5(8)  4_555  1_555  14_565  
	C_1_2  C_2_2  C_5_2  167.3(8)  4_555  1_555  23_555  
	C_1_2  C_2_2  C_5_2  138.0(10)  4_555  1_555  21_555  
	C_1_2  C_2_2  H_3_2  113.9(15)  4_555  1_555  27_455  
	C_1_2  C_2_2  H_4_2  105.6(14)  4_555  1_555  23_555  
	C_1_2  C_2_2  C_3_2  118.7(9)  4_555  1_555  14_565  
	C_1_2  C_2_2  C_3_2  111.1(5)  4_555  1_555  1_555  
	C_1_2  C_2_2  H_2_2  117.2(3)  4_555  1_555  1_555  
	H_3_2  C_2_2  C_1_2  130.8(7)  1_555  1_555  4_555  
	H_3_2  C_2_2  C_1_2  94.0(9)  1_555  1_555  14_565  
	H_3_2  C_2_2  H_4_2  110.4(13)  1_555  1_555  23_555  
	H_3_2  C_2_2  H_4_2  154.6(15)  1_555  1_555  21_555  
	H_3_2  C_2_2  C_1_2  146.8(6)  1_555  1_555  1_555  
	H_3_2  C_2_2  H_2_2  93.2(6)  1_555  1_555  1_555  
	H_3_2  C_2_2  H_2_2  143.4(8)  1_555  1_555  14_565  
	H_3_2  C_2_2  C_5_2  150.2(18)  21_555  1_555  23_555  
	H_3_2  C_2_2  C_1_2  109.5(7)  21_555  1_555  14_565  
	H_3_2  C_2_2  C_5_2  126.9(15)  21_555  1_555  21_555  
	H_3_2  C_2_2  H_2_2  133.9(11)  21_555  1_555  1_555  
	C_1_2  C_2_2  H_3_2  98.8(7)  2_565  1_555  1_555  
	C_1_2  C_2_2  H_3_2  127.3(9)  2_565  1_555  14_565  
	C_1_2  C_2_2  C_5_2  122.5(9)  2_565  1_555  23_555  
	C_1_2  C_2_2  C_5_2  151.9(13)  2_565  1_555  21_555  
	C_1_2  C_2_2  C_3_2  101.6(11)  2_565  1_555  14_565  
	C_1_2  C_2_2  H_4_2  104.2(15)  2_565  1_555  21_555  
	C_1_2  C_2_2  C_3_2  111.1(7)  2_565  1_555  1_555  
	C_1_2  C_2_2  H_3_2  118.0(16)  2_565  1_555  25_455  
	C_1_2  C_2_2  H_2_2  117.9(3)  2_565  1_555  14_565  
	H_3_2  C_2_2  C_5_2  113.7(13)  23_555  1_555  23_555  
	H_3_2  C_2_2  C_5_2  139.9(17)  23_555  1_555  21_555  
	H_3_2  C_2_2  C_1_2  110.4(8)  23_555  1_555  1_555  
	H_3_2  C_2_2  H_2_2  135.9(10)  23_555  1_555  14_565  
	H_2_2  C_2_2  H_3_2  119.2(11)  2_565  1_555  1_555  
	H_2_2  C_2_2  H_3_2  108.3(8)  2_565  1_555  14_565  
	H_2_2  C_2_2  C_5_2  168.3(13)  2_565  1_555  23_555  
	H_2_2  C_2_2  C_5_2  151.8(15)  2_565  1_555  21_555  
	H_2_2  C_2_2  H_4_2  101.8(11)  2_565  1_555  23_555  
	H_2_2  C_2_2  C_3_2  109.7(9)  2_565  1_555  14_565  
	H_2_2  C_2_2  C_3_2  106.1(6)  2_565  1_555  1_555  
	C_3_2  C_2_2  C_5_2  120.2(9)  4_555  1_555  23_555  
	C_3_2  C_2_2  C_1_2  92.3(6)  4_555  1_555  14_565  
	C_3_2  C_2_2  C_5_2  121.3(10)  4_555  1_555  21_555  
	C_3_2  C_2_2  H_4_2  125.4(10)  4_555  1_555  23_555  
	C_3_2  C_2_2  H_4_2  129.3(11)  4_555  1_555  21_555  
	C_3_2  C_2_2  C_1_2  91.4(7)  4_555  1_555  1_555  
	C_3_2  C_2_2  H_2_2  117.7(4)  4_555  1_555  1_555  
	C_3_2  C_2_2  H_2_2  123.8(12)  4_555  1_555  14_565  
	H_2_2  C_2_2  H_3_2  102.1(6)  4_555  1_555  1_555  
	H_2_2  C_2_2  H_3_2  119.3(11)  4_555  1_555  14_565  
	H_2_2  C_2_2  C_5_2  137.1(8)  4_555  1_555  23_555  
	H_2_2  C_2_2  C_5_2  163.7(9)  4_555  1_555  21_555  
	H_2_2  C_2_2  C_3_2  100.6(7)  4_555  1_555  14_565  
	H_2_2  C_2_2  H_4_2  103.1(14)  4_555  1_555  21_555  
	H_2_2  C_2_2  C_3_2  106.4(7)  4_555  1_555  1_555  
	C_3_2  C_2_2  C_5_2  117.0(9)  2_565  1_555  23_555  
	C_3_2  C_2_2  C_5_2  122.6(10)  2_565  1_555  21_555  
	C_3_2  C_2_2  H_4_2  119.2(11)  2_565  1_555  23_555  
	C_3_2  C_2_2  H_4_2  134.3(14)  2_565  1_555  21_555  
	C_3_2  C_2_2  C_1_2  97.7(8)  2_565  1_555  1_555  
	C_3_2  C_2_2  H_2_2  110.3(7)  2_565  1_555  1_555  
	C_3_2  C_2_2  H_2_2  130.7(16)  2_565  1_555  14_565  
	H_4_2  C_2_2  H_3_2  130.1(13)  25_455  1_555  1_555  
	H_4_2  C_2_2  H_3_2  118.7(10)  25_455  1_555  14_565  
	H_4_2  C_2_2  C_5_2  176.0(12)  25_455  1_555  23_555  
	H_4_2  C_2_2  C_5_2  154.5(14)  25_455  1_555  21_555  
	H_4_2  C_2_2  C_3_2  121.2(11)  25_455  1_555  14_565  
	H_4_2  C_2_2  C_3_2  117.6(11)  25_455  1_555  1_555  
	H_4_2  C_2_2  H_2_2  102.1(8)  25_455  1_555  1_555  
	C_5_2  C_2_2  H_2_2  102.8(13)  1_555  1_555  4_555  
	C_5_2  C_2_2  H_3_2  111.7(8)  1_555  1_555  23_555  
	C_5_2  C_2_2  C_1_2  120.3(10)  1_555  1_555  2_565  
	C_5_2  C_2_2  C_3_2  104.3(8)  1_555  1_555  27_455  
	C_5_2  C_2_2  C_3_2  108.8(10)  1_555  1_555  23_555  
	C_5_2  C_2_2  C_1_2  153.0(9)  1_555  1_555  14_565  
	C_5_2  C_2_2  H_3_2  139.3(19)  1_555  1_555  27_455  
	C_5_2  C_2_2  H_4_2  162.5(15)  1_555  1_555  23_555  
	C_1_2  C_2_2  H_4_2  115.9(12)  21_555  1_555  25_455  
	C_1_2  C_2_2  H_2_2  111.0(7)  21_555  1_555  4_555  
	C_1_2  C_2_2  H_2_2  104.7(7)  21_555  1_555  2_565  
	C_1_2  C_2_2  H_4_2  144.6(18)  21_555  1_555  23_555  
	C_1_2  C_2_2  H_4_2  133.6(16)  21_555  1_555  21_555  
	C_1_2  C_2_2  H_2_2  128.1(5)  21_555  1_555  1_555  
	C_1_2  C_2_2  H_2_2  116.7(12)  21_555  1_555  14_565  
	H_4_2  C_2_2  C_1_2  122.2(11)  27_455  1_555  21_555  
	H_4_2  C_2_2  C_5_2  108.4(9)  27_455  1_555  1_555  
	H_4_2  C_2_2  H_3_2  111.7(8)  27_455  1_555  1_555  
	H_4_2  C_2_2  H_3_2  130.4(14)  27_455  1_555  14_565  
	H_4_2  C_2_2  C_5_2  139.5(9)  27_455  1_555  23_555  
	H_4_2  C_2_2  C_5_2  168.9(11)  27_455  1_555  21_555  
	H_4_2  C_2_2  C_3_2  111.4(12)  27_455  1_555  14_565  
	H_4_2  C_2_2  C_3_2  117.6(11)  27_455  1_555  1_555  
	H_4_2  C_2_2  H_3_2  101.8(15)  27_455  1_555  25_455  
	H_4_2  C_2_2  H_2_2  104.3(8)  27_455  1_555  14_565  
	H_2_2  C_2_2  H_4_2  116.7(17)  25_455  1_555  27_455  
	H_2_2  C_2_2  H_4_2  102.0(16)  25_455  1_555  25_455  
	H_2_2  C_2_2  C_1_2  117.8(9)  25_455  1_555  2_565  
	H_2_2  C_2_2  C_1_2  91.5(9)  25_455  1_555  4_555  
	H_2_2  C_2_2  C_1_2  136.1(8)  25_455  1_555  14_565  
	H_2_2  C_2_2  H_3_2  109.0(18)  25_455  1_555  27_455  
	H_2_2  C_2_2  H_4_2  160.7(18)  25_455  1_555  23_555  
	H_2_2  C_2_2  H_4_2  123.8(15)  25_455  1_555  21_555  
	H_2_2  C_2_2  C_1_2  96.4(6)  25_455  1_555  1_555  
	C_1_2  C_2_2  H_4_2  111.1(11)  23_555  1_555  27_455  
	C_1_2  C_2_2  H_4_2  123.1(11)  23_555  1_555  25_455  
	C_1_2  C_2_2  H_2_2  100.6(5)  23_555  1_555  4_555  
	C_1_2  C_2_2  H_2_2  111.7(8)  23_555  1_555  2_565  
	C_1_2  C_2_2  H_3_2  100.8(11)  23_555  1_555  21_555  
	C_1_2  C_2_2  H_4_2  120.4(15)  23_555  1_555  23_555  
	C_1_2  C_2_2  H_4_2  155.3(18)  23_555  1_555  21_555  
	C_1_2  C_2_2  H_3_2  102.4(18)  23_555  1_555  25_455  
	C_1_2  C_2_2  H_2_2  103.1(4)  23_555  1_555  1_555  
	C_1_2  C_2_2  H_2_2  140.4(10)  23_555  1_555  14_565  
	H_2_2  C_2_2  H_4_2  115.5(17)  27_455  1_555  25_455  
	H_2_2  C_2_2  H_3_2  100.5(14)  27_455  1_555  21_555  
	H_2_2  C_2_2  C_1_2  118.7(10)  27_455  1_555  4_555  
	H_2_2  C_2_2  H_4_2  110.2(14)  27_455  1_555  23_555  
	H_2_2  C_2_2  H_4_2  169.9(16)  27_455  1_555  21_555  
	H_2_2  C_2_2  C_1_2  144.1(5)  27_455  1_555  1_555  
	C_5_2  C_2_2  H_4_2  104.2(10)  14_565  1_555  25_455  
	C_5_2  C_2_2  H_3_2  108.9(8)  14_565  1_555  21_555  
	C_5_2  C_2_2  C_1_2  116.6(9)  14_565  1_555  4_555  
	C_5_2  C_2_2  C_3_2  100.1(9)  14_565  1_555  25_455  
	C_5_2  C_2_2  C_3_2  104.5(9)  14_565  1_555  21_555  
	C_5_2  C_2_2  H_4_2  151.0(16)  14_565  1_555  21_555  
	C_5_2  C_2_2  C_1_2  151.6(10)  14_565  1_555  1_555  
	C_5_2  C_2_2  H_2_2  167.4(14)  14_565  1_555  14_565  
	C_5_2  C_2_2  H_4_2  93.1(6)  4_555  1_555  27_455  
	C_5_2  C_2_2  H_3_2  97.4(7)  4_555  1_555  23_555  
	C_5_2  C_2_2  C_1_2  104.9(8)  4_555  1_555  2_565  
	C_5_2  C_2_2  H_3_2  90.0(6)  4_555  1_555  1_555  
	C_5_2  C_2_2  C_3_2  92.6(5)  4_555  1_555  27_455  
	C_5_2  C_2_2  C_3_2  98.6(9)  4_555  1_555  23_555  
	C_5_2  C_2_2  C_1_2  137.6(6)  4_555  1_555  14_565  
	C_5_2  C_2_2  H_3_2  129.6(19)  4_555  1_555  27_455  
	C_5_2  C_2_2  H_4_2  156.7(14)  4_555  1_555  23_555  
	C_5_2  C_2_2  H_2_2  164.5(6)  4_555  1_555  1_555  
	H_3_2  C_2_2  C_5_2  118.4(10)  2_565  1_555  23_555  
	H_3_2  C_2_2  C_1_2  104.0(11)  2_565  1_555  14_565  
	H_3_2  C_2_2  C_5_2  113.4(12)  2_565  1_555  21_555  
	H_3_2  C_2_2  H_4_2  136.9(13)  2_565  1_555  23_555  
	H_3_2  C_2_2  H_4_2  125.3(13)  2_565  1_555  21_555  
	H_3_2  C_2_2  H_2_2  129.3(8)  2_565  1_555  1_555  
	H_3_2  C_2_2  H_2_2  116.6(19)  2_565  1_555  14_565  
	H_3_2  C_2_2  C_5_2  108.1(9)  4_555  1_555  23_555  
	H_3_2  C_2_2  C_5_2  117.9(10)  4_555  1_555  21_555  
	H_3_2  C_2_2  H_4_2  114.6(8)  4_555  1_555  23_555  
	H_3_2  C_2_2  H_4_2  143.9(13)  4_555  1_555  21_555  
	H_3_2  C_2_2  C_1_2  108.1(10)  4_555  1_555  1_555  
	H_3_2  C_2_2  H_2_2  103.4(7)  4_555  1_555  1_555  
	H_3_2  C_2_2  H_2_2  141.1(11)  4_555  1_555  14_565  
	C_2_2  C_3_2  H_3_2  133.5(12)  1_555  1_555  14_565  
	C_2_2  C_3_2  C_4_2  131.0(11)  14_565  1_555  1_555  
	C_2_2  C_3_2  H_3_2  108.9(11)  14_565  1_555  1_555  
	C_2_2  C_3_2  H_3_2  143.5(19)  14_565  1_555  14_565  
	C_1_2  C_3_2  C_2_2  173.3(19)  21_555  1_555  14_565  
	C_1_2  C_3_2  C_2_2  162.2(11)  21_555  1_555  1_555  
	C_2_2  C_3_2  H_3_2  116.1(11)  21_555  1_555  1_555  
	C_6_2  C_3_2  C_2_2  108.6(17)  21_555  1_555  21_555  
	C_6_2  C_3_2  C_2_2  121.3(12)  21_555  1_555  14_565  
	C_6_2  C_3_2  C_2_2  120.7(13)  21_555  1_555  1_555  
	C_5_2  C_3_2  C_2_2  134.3(10)  21_555  1_555  21_555  
	C_5_2  C_3_2  C_1_2  106.4(14)  21_555  1_555  21_555  
	C_5_2  C_3_2  C_4_2  106.6(14)  21_555  1_555  1_555  
	C_4_2  C_3_2  C_6_2  103.9(12)  21_555  1_555  21_555  
	C_4_2  C_3_2  C_2_2  105.3(14)  21_555  1_555  21_555  
	C_4_2  C_3_2  C_1_2  134.4(11)  21_555  1_555  21_555  
	C_4_2  C_3_2  H_3_2  138.4(9)  21_555  1_555  1_555  
	C_4_2  C_3_2  H_3_2  105.2(15)  21_555  1_555  14_565  
	C_6_2  C_3_2  C_4_2  113.8(14)  23_555  1_555  21_555  
	C_6_2  C_3_2  C_2_2  123.7(19)  23_555  1_555  21_555  
	C_6_2  C_3_2  C_2_2  113.5(14)  23_555  1_555  14_565  
	C_6_2  C_3_2  C_2_2  118.4(12)  23_555  1_555  1_555  
	C_6_2  C_3_2  C_4_2  104.2(9)  23_555  1_555  1_555  
	C_1_2  C_3_2  C_4_2  164.9(16)  23_555  1_555  21_555  
	C_1_2  C_3_2  C_5_2  112.7(16)  23_555  1_555  21_555  
	C_1_2  C_3_2  C_2_2  136.3(17)  23_555  1_555  14_565  
	C_1_2  C_3_2  C_2_2  147.8(8)  23_555  1_555  1_555  
	C_1_2  C_3_2  C_4_2  91.6(8)  23_555  1_555  1_555  
	C_5_2  C_3_2  C_2_2  164.1(13)  23_555  1_555  21_555  
	C_5_2  C_3_2  C_1_2  115.7(16)  23_555  1_555  21_555  
	C_5_2  C_3_2  C_4_2  134.5(9)  23_555  1_555  1_555  
	C_5_2  C_3_2  H_3_2  102.7(11)  23_555  1_555  14_565  
	C_2_2  C_3_2  C_5_2  170.2(14)  25_455  1_555  23_555  
	C_2_2  C_3_2  C_4_2  104.9(14)  25_455  1_555  21_555  
	C_2_2  C_3_2  C_5_2  139.7(14)  25_455  1_555  21_555  
	C_2_2  C_3_2  C_6_2  115.5(19)  25_455  1_555  21_555  
	C_2_2  C_3_2  H_3_2  115.7(10)  25_455  1_555  1_555  
	C_4_2  C_3_2  C_2_2  99.3(6)  14_565  1_555  25_455  
	C_4_2  C_3_2  C_5_2  119.2(11)  14_565  1_555  21_555  
	C_4_2  C_3_2  C_6_2  94.2(9)  14_565  1_555  21_555  
	C_4_2  C_3_2  C_2_2  102.7(7)  14_565  1_555  21_555  
	C_4_2  C_3_2  C_2_2  100.7(15)  14_565  1_555  14_565  
	C_4_2  C_3_2  C_2_2  112.0(6)  14_565  1_555  1_555  
	C_4_2  C_3_2  H_3_2  113.3(10)  14_565  1_555  14_565  
	C_2_2  C_3_2  C_5_2  112.8(11)  23_555  1_555  23_555  
	C_2_2  C_3_2  C_4_2  137.0(16)  23_555  1_555  21_555  
	C_2_2  C_3_2  C_5_2  143.1(15)  23_555  1_555  21_555  
	C_2_2  C_3_2  C_6_2  114.1(17)  23_555  1_555  21_555  
	C_2_2  C_3_2  C_4_2  106.0(8)  23_555  1_555  1_555  
	C_2_2  C_3_2  H_3_2  115.3(12)  23_555  1_555  14_565  
	C_4_2  C_3_2  C_2_2  135.8(12)  23_555  1_555  25_455  
	C_4_2  C_3_2  C_1_2  112.9(11)  23_555  1_555  23_555  
	C_4_2  C_3_2  C_6_2  108.6(13)  23_555  1_555  21_555  
	C_4_2  C_3_2  C_2_2  142.3(15)  23_555  1_555  21_555  
	C_4_2  C_3_2  C_1_2  159.0(17)  23_555  1_555  21_555  
	C_4_2  C_3_2  H_3_2  149.5(5)  23_555  1_555  14_565  
	H_3_2  C_3_2  C_2_2  130.9(14)  25_455  1_555  23_555  
	H_3_2  C_3_2  C_4_2  149.8(11)  25_455  1_555  14_565  
	H_3_2  C_3_2  C_1_2  165.4(19)  25_455  1_555  23_555  
	H_3_2  C_3_2  C_6_2  133.7(17)  25_455  1_555  23_555  
	H_3_2  C_3_2  C_6_2  114.6(17)  25_455  1_555  21_555  
	H_3_2  C_3_2  C_1_2  117.1(13)  25_455  1_555  21_555  
	C_2_2  C_3_2  H_3_2  124.2(15)  27_455  1_555  25_455  
	C_2_2  C_3_2  C_4_2  90.4(9)  27_455  1_555  23_555  
	C_2_2  C_3_2  C_5_2  118.4(7)  27_455  1_555  23_555  
	C_2_2  C_3_2  C_6_2  101.7(11)  27_455  1_555  23_555  
	C_2_2  C_3_2  C_4_2  133.0(14)  27_455  1_555  21_555  
	C_2_2  C_3_2  C_5_2  148.9(10)  27_455  1_555  21_555  
	C_2_2  C_3_2  C_6_2  120.3(16)  27_455  1_555  21_555  
	C_2_2  C_3_2  C_4_2  102.5(7)  27_455  1_555  1_555  
	C_2_2  C_3_2  H_3_2  116.3(10)  27_455  1_555  14_565  
	H_3_2  C_3_2  C_2_2  120.9(16)  27_455  1_555  25_455  
	H_3_2  C_3_2  C_6_2  121.0(12)  27_455  1_555  21_555  
	H_3_2  C_3_2  C_2_2  128.2(14)  27_455  1_555  21_555  
	H_3_2  C_3_2  C_1_2  147.7(17)  27_455  1_555  21_555  
	H_3_2  C_3_2  C_4_2  155.9(12)  27_455  1_555  1_555  
	C_4_2  C_3_2  H_3_2  114.7(14)  4_555  1_555  27_455  
	C_4_2  C_3_2  C_5_2  169.0(8)  4_555  1_555  23_555  
	C_4_2  C_3_2  C_1_2  94.8(9)  4_555  1_555  23_555  
	C_4_2  C_3_2  C_6_2  136.3(10)  4_555  1_555  23_555  
	C_4_2  C_3_2  C_5_2  140.4(9)  4_555  1_555  21_555  
	C_4_2  C_3_2  C_6_2  122.5(11)  4_555  1_555  21_555  
	C_4_2  C_3_2  C_2_2  110.2(8)  4_555  1_555  14_565  
	C_4_2  C_3_2  C_2_2  104.6(5)  4_555  1_555  1_555  
	C_4_2  C_3_2  H_3_2  119.2(3)  4_555  1_555  1_555  
	C_5_2  C_3_2  H_3_2  133.2(7)  1_555  1_555  27_455  
	C_5_2  C_3_2  C_2_2  115.1(6)  1_555  1_555  27_455  
	C_5_2  C_3_2  C_4_2  125.4(9)  1_555  1_555  23_555  
	C_5_2  C_3_2  C_2_2  121.1(8)  1_555  1_555  23_555  
	C_5_2  C_3_2  C_4_2  143.7(9)  1_555  1_555  14_565  
	C_5_2  C_3_2  C_1_2  121.4(9)  1_555  1_555  23_555  
	C_5_2  C_3_2  C_6_2  123.9(8)  1_555  1_555  23_555  
	C_5_2  C_3_2  C_2_2  101.0(11)  1_555  1_555  14_565  
	C_1_2  C_3_2  C_2_2  118.2(11)  1_555  1_555  27_455  
	C_1_2  C_3_2  C_2_2  123.8(12)  1_555  1_555  23_555  
	C_1_2  C_3_2  C_4_2  136.6(6)  1_555  1_555  14_565  
	C_1_2  C_3_2  C_6_2  133.6(12)  1_555  1_555  23_555  
	C_1_2  C_3_2  C_6_2  121.3(14)  1_555  1_555  21_555  
	C_1_2  C_3_2  H_3_2  109.4(15)  1_555  1_555  14_565  
	C_4_2  C_3_2  C_1_2  110.8(8)  2_565  1_555  1_555  
	C_4_2  C_3_2  C_5_2  110.4(9)  2_565  1_555  1_555  
	C_4_2  C_3_2  H_3_2  116.6(14)  2_565  1_555  25_455  
	C_4_2  C_3_2  C_5_2  121.8(9)  2_565  1_555  23_555  
	C_4_2  C_3_2  C_6_2  109.2(7)  2_565  1_555  23_555  
	C_4_2  C_3_2  C_5_2  151.8(12)  2_565  1_555  21_555  
	C_4_2  C_3_2  C_6_2  127.8(11)  2_565  1_555  21_555  
	C_4_2  C_3_2  C_1_2  91.1(8)  2_565  1_555  21_555  
	C_4_2  C_3_2  C_2_2  102.1(7)  2_565  1_555  1_555  
	C_4_2  C_3_2  H_3_2  119.7(4)  2_565  1_555  14_565  
	C_2_2  C_3_2  C_4_2  93.2(5)  4_555  1_555  14_565  
	C_2_2  C_3_2  C_5_2  117.3(10)  4_555  1_555  23_555  
	C_2_2  C_3_2  C_1_2  122.5(10)  4_555  1_555  23_555  
	C_2_2  C_3_2  C_6_2  159.6(7)  4_555  1_555  23_555  
	C_2_2  C_3_2  C_5_2  119.5(11)  4_555  1_555  21_555  
	C_2_2  C_3_2  C_6_2  172.2(11)  4_555  1_555  21_555  
	C_2_2  C_3_2  C_1_2  127.0(12)  4_555  1_555  21_555  
	C_2_2  C_3_2  C_4_2  95.3(6)  4_555  1_555  1_555  
	C_2_2  C_3_2  H_3_2  119.9(4)  4_555  1_555  1_555  
	C_2_2  C_3_2  H_3_2  131.9(14)  4_555  1_555  14_565  
	C_2_2  C_3_2  C_5_2  114.5(9)  2_565  1_555  23_555  
	C_2_2  C_3_2  C_1_2  118.5(10)  2_565  1_555  23_555  
	C_2_2  C_3_2  C_6_2  153.4(11)  2_565  1_555  23_555  
	C_2_2  C_3_2  C_5_2  120.4(12)  2_565  1_555  21_555  
	C_2_2  C_3_2  C_6_2  174.5(9)  2_565  1_555  21_555  
	C_2_2  C_3_2  C_1_2  129.3(13)  2_565  1_555  21_555  
	C_2_2  C_3_2  C_4_2  100.6(7)  2_565  1_555  1_555  
	C_2_2  C_3_2  H_3_2  113.9(7)  2_565  1_555  1_555  
	C_2_2  C_3_2  H_3_2  137.4(18)  2_565  1_555  14_565  
	C_1_2  C_3_2  C_5_2  118.7(6)  14_565  1_555  1_555  
	C_1_2  C_3_2  C_4_2  111.2(8)  14_565  1_555  4_555  
	C_1_2  C_3_2  C_2_2  118.3(11)  14_565  1_555  25_455  
	C_1_2  C_3_2  C_6_2  108.7(13)  14_565  1_555  23_555  
	C_1_2  C_3_2  C_6_2  126.2(11)  14_565  1_555  21_555  
	C_1_2  C_3_2  C_2_2  125.2(12)  14_565  1_555  21_555  
	C_1_2  C_3_2  C_4_2  146.1(6)  14_565  1_555  1_555  
	C_1_2  C_3_2  H_3_2  165.1(11)  14_565  1_555  14_565  
	H_3_2  C_3_2  C_2_2  90.3(3)  21_555  1_555  27_455  
	H_3_2  C_3_2  C_2_2  97.3(7)  21_555  1_555  23_555  
	H_3_2  C_3_2  C_4_2  120.4(4)  21_555  1_555  14_565  
	H_3_2  C_3_2  C_5_2  124.0(17)  21_555  1_555  23_555  
	H_3_2  C_3_2  C_1_2  137.8(12)  21_555  1_555  23_555  
	H_3_2  C_3_2  C_6_2  167.9(7)  21_555  1_555  23_555  
	H_3_2  C_3_2  C_5_2  109.1(14)  21_555  1_555  21_555  
	H_3_2  C_3_2  C_6_2  144.0(9)  21_555  1_555  21_555  
	H_3_2  C_3_2  C_1_2  112.6(13)  21_555  1_555  21_555  
	H_3_2  C_3_2  C_4_2  114.7(12)  2_565  1_555  23_555  
	H_3_2  C_3_2  C_5_2  163.3(13)  2_565  1_555  23_555  
	H_3_2  C_3_2  C_1_2  91.3(8)  2_565  1_555  23_555  
	H_3_2  C_3_2  C_6_2  141.2(10)  2_565  1_555  23_555  
	H_3_2  C_3_2  C_4_2  103.7(11)  2_565  1_555  21_555  
	H_3_2  C_3_2  C_5_2  153.7(14)  2_565  1_555  21_555  
	H_3_2  C_3_2  C_6_2  136.2(14)  2_565  1_555  21_555  
	H_3_2  C_3_2  C_2_2  101.5(8)  2_565  1_555  14_565  
	H_3_2  C_3_2  C_2_2  99.2(7)  2_565  1_555  1_555  
	C_5_2  C_3_2  H_3_2  106.5(3)  14_565  1_555  21_555  
	C_5_2  C_3_2  C_1_2  112.9(4)  14_565  1_555  1_555  
	C_5_2  C_3_2  C_4_2  105.6(8)  14_565  1_555  4_555  
	C_5_2  C_3_2  H_3_2  127.8(8)  14_565  1_555  25_455  
	C_5_2  C_3_2  C_2_2  107.9(8)  14_565  1_555  25_455  
	C_5_2  C_3_2  C_4_2  115.4(8)  14_565  1_555  21_555  
	C_5_2  C_3_2  C_6_2  109.4(9)  14_565  1_555  21_555  
	C_5_2  C_3_2  C_2_2  113.6(6)  14_565  1_555  21_555  
	C_5_2  C_3_2  C_1_2  110.1(8)  14_565  1_555  21_555  
	C_5_2  C_3_2  C_4_2  139.3(8)  14_565  1_555  1_555  
	C_5_2  C_3_2  H_3_2  137.6(13)  14_565  1_555  14_565  
	C_5_2  C_3_2  C_1_2  111.2(6)  4_555  1_555  14_565  
	C_5_2  C_3_2  C_4_2  94.1(9)  4_555  1_555  2_565  
	C_5_2  C_3_2  H_3_2  122.8(9)  4_555  1_555  27_455  
	C_5_2  C_3_2  C_2_2  99.4(5)  4_555  1_555  27_455  
	C_5_2  C_3_2  C_4_2  122.8(9)  4_555  1_555  23_555  
	C_5_2  C_3_2  C_2_2  105.9(9)  4_555  1_555  23_555  
	C_5_2  C_3_2  C_4_2  130.1(6)  4_555  1_555  14_565  
	C_5_2  C_3_2  C_1_2  118.8(9)  4_555  1_555  23_555  
	C_5_2  C_3_2  C_6_2  137.7(10)  4_555  1_555  23_555  
	C_5_2  C_3_2  C_6_2  113.8(10)  4_555  1_555  21_555  
	C_5_2  C_3_2  H_3_2  146.9(3)  4_555  1_555  1_555  
	C_6_2  C_3_2  C_5_2  135.7(7)  1_555  1_555  14_565  
	C_6_2  C_3_2  C_1_2  90.1(6)  1_555  1_555  14_565  
	C_6_2  C_3_2  C_4_2  114.0(9)  1_555  1_555  2_565  
	C_6_2  C_3_2  H_3_2  105.8(7)  1_555  1_555  27_455  
	C_6_2  C_3_2  C_2_2  121.2(8)  1_555  1_555  27_455  
	C_6_2  C_3_2  C_4_2  95.4(9)  1_555  1_555  23_555  
	C_6_2  C_3_2  C_2_2  128.3(10)  1_555  1_555  23_555  
	C_6_2  C_3_2  C_4_2  152.2(9)  1_555  1_555  14_565  
	C_6_2  C_3_2  C_5_2  108.3(10)  1_555  1_555  23_555  
	C_6_2  C_3_2  C_1_2  151.0(9)  1_555  1_555  23_555  
	C_6_2  C_3_2  C_1_2  103.8(10)  1_555  1_555  21_555  
	H_3_2  C_3_2  C_4_2  95.3(7)  4_555  1_555  23_555  
	H_3_2  C_3_2  C_5_2  136.6(7)  4_555  1_555  23_555  
	H_3_2  C_3_2  C_6_2  125.1(10)  4_555  1_555  23_555  
	H_3_2  C_3_2  C_4_2  116.9(11)  4_555  1_555  21_555  
	H_3_2  C_3_2  C_5_2  162.3(10)  4_555  1_555  21_555  
	H_3_2  C_3_2  C_6_2  139.1(11)  4_555  1_555  21_555  
	H_3_2  C_3_2  C_1_2  90.8(8)  4_555  1_555  21_555  
	H_3_2  C_3_2  C_2_2  94.1(7)  4_555  1_555  14_565  
	H_3_2  C_3_2  C_2_2  98.2(7)  4_555  1_555  1_555  
	H_3_2  C_3_2  C_6_2  92.9(6)  23_555  1_555  1_555  
	H_3_2  C_3_2  C_5_2  96.0(6)  23_555  1_555  4_555  
	H_3_2  C_3_2  C_5_2  110.9(5)  23_555  1_555  1_555  
	H_3_2  C_3_2  C_6_2  125.3(10)  23_555  1_555  23_555  
	H_3_2  C_3_2  C_5_2  118.1(15)  23_555  1_555  21_555  
	H_3_2  C_3_2  C_6_2  150.2(15)  23_555  1_555  21_555  
	H_3_2  C_3_2  C_2_2  95.9(6)  23_555  1_555  21_555  
	H_3_2  C_3_2  C_1_2  133.9(13)  23_555  1_555  21_555  
	H_3_2  C_3_2  C_4_2  124.4(7)  23_555  1_555  1_555  
	C_1_2  C_3_2  H_3_2  106.4(16)  25_455  1_555  27_455  
	C_1_2  C_3_2  C_4_2  126.9(8)  25_455  1_555  23_555  
	C_1_2  C_3_2  C_5_2  168.2(13)  25_455  1_555  23_555  
	C_1_2  C_3_2  C_6_2  124.3(16)  25_455  1_555  23_555  
	C_1_2  C_3_2  C_4_2  119.5(11)  25_455  1_555  21_555  
	C_1_2  C_3_2  C_5_2  161.0(14)  25_455  1_555  21_555  
	C_1_2  C_3_2  C_6_2  121.1(16)  25_455  1_555  21_555  
	C_1_2  C_3_2  C_2_2  117.5(8)  25_455  1_555  14_565  
	C_1_2  C_3_2  C_2_2  116.1(8)  25_455  1_555  1_555  
	C_1_2  C_3_2  H_3_2  97.7(6)  25_455  1_555  1_555  
	C_1_2  C_3_2  C_6_2  103.7(7)  27_455  1_555  1_555  
	C_1_2  C_3_2  C_5_2  91.8(6)  27_455  1_555  1_555  
	C_1_2  C_3_2  H_3_2  111.4(15)  27_455  1_555  25_455  
	C_1_2  C_3_2  C_4_2  109.2(8)  27_455  1_555  23_555  
	C_1_2  C_3_2  C_5_2  142.1(9)  27_455  1_555  23_555  
	C_1_2  C_3_2  C_6_2  113.7(13)  27_455  1_555  23_555  
	C_1_2  C_3_2  C_4_2  131.5(10)  27_455  1_555  21_555  
	C_1_2  C_3_2  C_5_2  172.4(14)  27_455  1_555  21_555  
	C_1_2  C_3_2  C_6_2  123.4(16)  27_455  1_555  21_555  
	C_1_2  C_3_2  C_2_2  110.5(9)  27_455  1_555  14_565  
	C_1_2  C_3_2  C_2_2  114.6(8)  27_455  1_555  1_555  
	C_1_2  C_3_2  H_3_2  100.6(7)  27_455  1_555  14_565  
	C_4_2  C_3_2  C_5_2  124.9(16)  25_455  1_555  23_555  
	C_4_2  C_3_2  C_1_2  127.4(10)  25_455  1_555  23_555  
	C_4_2  C_3_2  C_6_2  173.3(8)  25_455  1_555  23_555  
	C_4_2  C_3_2  C_5_2  119.1(17)  25_455  1_555  21_555  
	C_4_2  C_3_2  C_6_2  160.9(13)  25_455  1_555  21_555  
	C_4_2  C_3_2  C_1_2  118.3(12)  25_455  1_555  21_555  
	C_4_2  C_3_2  H_3_2  131.4(6)  25_455  1_555  1_555  
	C_4_2  C_3_2  H_3_2  118.6(17)  25_455  1_555  14_565  
	C_1_2  C_3_2  C_5_2  101.9(5)  4_555  1_555  14_565  
	C_1_2  C_3_2  C_2_2  95.2(8)  4_555  1_555  27_455  
	C_1_2  C_3_2  C_2_2  101.6(10)  4_555  1_555  23_555  
	C_1_2  C_3_2  C_4_2  120.9(6)  4_555  1_555  14_565  
	C_1_2  C_3_2  C_5_2  109.1(11)  4_555  1_555  23_555  
	C_1_2  C_3_2  C_6_2  158.7(11)  4_555  1_555  23_555  
	C_1_2  C_3_2  C_6_2  144.2(11)  4_555  1_555  21_555  
	C_1_2  C_3_2  H_3_2  146.2(3)  4_555  1_555  1_555  
	C_1_2  C_3_2  H_3_2  115.6(16)  4_555  1_555  14_565  
	C_4_2  C_3_2  C_5_2  94.3(6)  27_455  1_555  1_555  
	C_4_2  C_3_2  C_5_2  110.9(12)  27_455  1_555  23_555  
	C_4_2  C_3_2  C_1_2  108.1(10)  27_455  1_555  23_555  
	C_4_2  C_3_2  C_6_2  141.7(9)  27_455  1_555  23_555  
	C_4_2  C_3_2  C_5_2  123.9(17)  27_455  1_555  21_555  
	C_4_2  C_3_2  C_6_2  166.8(11)  27_455  1_555  21_555  
	C_4_2  C_3_2  C_1_2  129.4(12)  27_455  1_555  21_555  
	C_4_2  C_3_2  H_3_2  101.4(6)  27_455  1_555  1_555  
	C_4_2  C_3_2  H_3_2  145.5(13)  27_455  1_555  14_565  
	C_6_2  C_3_2  C_1_2  91.8(4)  4_555  1_555  27_455  
	C_6_2  C_3_2  C_5_2  126.7(5)  4_555  1_555  14_565  
	C_6_2  C_3_2  C_4_2  101.7(8)  4_555  1_555  2_565  
	C_6_2  C_3_2  H_3_2  102.1(7)  4_555  1_555  27_455  
	C_6_2  C_3_2  C_2_2  108.9(6)  4_555  1_555  27_455  
	C_6_2  C_3_2  C_4_2  96.6(9)  4_555  1_555  23_555  
	C_6_2  C_3_2  C_2_2  116.0(9)  4_555  1_555  23_555  
	C_6_2  C_3_2  C_4_2  140.2(6)  4_555  1_555  14_565  
	C_6_2  C_3_2  C_5_2  118.1(11)  4_555  1_555  23_555  
	C_6_2  C_3_2  C_1_2  145.2(10)  4_555  1_555  23_555  
	C_6_2  C_3_2  C_5_2  95.2(9)  4_555  1_555  21_555  
	C_6_2  C_3_2  C_1_2  104.0(10)  4_555  1_555  21_555  
	C_6_2  C_3_2  H_3_2  167.7(6)  4_555  1_555  1_555  
	C_5_2  C_3_2  C_6_2  113.8(7)  2_565  1_555  4_555  
	C_5_2  C_3_2  C_1_2  91.1(5)  2_565  1_555  4_555  
	C_5_2  C_3_2  C_6_2  124.2(7)  2_565  1_555  1_555  
	C_5_2  C_3_2  H_3_2  93.2(5)  2_565  1_555  21_555  
	C_5_2  C_3_2  C_1_2  107.1(5)  2_565  1_555  1_555  
	C_5_2  C_3_2  C_4_2  90.9(7)  2_565  1_555  4_555  
	C_5_2  C_3_2  H_3_2  119.6(10)  2_565  1_555  25_455  
	C_5_2  C_3_2  C_2_2  93.8(7)  2_565  1_555  25_455  
	C_5_2  C_3_2  C_6_2  98.3(6)  2_565  1_555  23_555  
	C_5_2  C_3_2  C_4_2  115.0(7)  2_565  1_555  21_555  
	C_5_2  C_3_2  C_6_2  122.7(12)  2_565  1_555  21_555  
	C_5_2  C_3_2  C_2_2  100.0(7)  2_565  1_555  21_555  
	C_5_2  C_3_2  C_1_2  109.7(8)  2_565  1_555  21_555  
	C_5_2  C_3_2  C_4_2  128.0(6)  2_565  1_555  1_555  
	C_5_2  C_3_2  H_3_2  139.5(9)  2_565  1_555  14_565  
	C_6_2  C_3_2  C_1_2  98.4(8)  14_565  1_555  25_455  
	C_6_2  C_3_2  C_5_2  124.4(7)  14_565  1_555  4_555  
	C_6_2  C_3_2  H_3_2  90.3(4)  14_565  1_555  21_555  
	C_6_2  C_3_2  C_5_2  137.7(8)  14_565  1_555  1_555  
	C_6_2  C_3_2  C_4_2  110.2(9)  14_565  1_555  4_555  
	C_6_2  C_3_2  H_3_2  102.6(7)  14_565  1_555  25_455  
	C_6_2  C_3_2  C_2_2  115.5(10)  14_565  1_555  25_455  
	C_6_2  C_3_2  C_5_2  98.8(8)  14_565  1_555  21_555  
	C_6_2  C_3_2  C_2_2  122.6(9)  14_565  1_555  21_555  
	C_6_2  C_3_2  C_1_2  137.0(10)  14_565  1_555  21_555  
	C_6_2  C_3_2  C_4_2  152.3(10)  14_565  1_555  1_555  
	C_6_2  C_3_2  H_3_2  163.1(17)  14_565  1_555  14_565  
	C_1_2  C_3_2  C_5_2  94.0(6)  2_565  1_555  4_555  
	C_1_2  C_3_2  C_5_2  106.3(6)  2_565  1_555  1_555  
	C_1_2  C_3_2  C_2_2  94.6(9)  2_565  1_555  25_455  
	C_1_2  C_3_2  C_5_2  90.6(8)  2_565  1_555  23_555  
	C_1_2  C_3_2  C_6_2  128.2(10)  2_565  1_555  23_555  
	C_1_2  C_3_2  C_5_2  105.5(11)  2_565  1_555  21_555  
	C_1_2  C_3_2  C_6_2  149.5(13)  2_565  1_555  21_555  
	C_1_2  C_3_2  C_2_2  101.7(10)  2_565  1_555  21_555  
	C_1_2  C_3_2  C_4_2  127.0(7)  2_565  1_555  1_555  
	C_1_2  C_3_2  H_3_2  96.7(6)  2_565  1_555  1_555  
	C_1_2  C_3_2  H_3_2  163.7(18)  2_565  1_555  14_565  
	C_3_2  C_4_2  H_4_2  158.0(8)  21_555  1_555  1_555  
	C_3_2  C_4_2  C_5_2  125.4(4)  14_565  1_555  1_555  
	C_3_2  C_4_2  H_4_2  114.5(4)  14_565  1_555  1_555  
	C_3_2  C_4_2  H_4_2  147.9(9)  25_455  1_555  1_555  
	C_5_2  C_4_2  C_3_2  121.8(5)  4_555  1_555  14_565  
	C_5_2  C_4_2  C_3_2  119.0(4)  4_555  1_555  1_555  
	C_5_2  C_4_2  H_4_2  114.2(2)  4_555  1_555  1_555  
	C_6_2  C_4_2  C_5_2  154.8(11)  21_555  1_555  4_555  
	C_6_2  C_4_2  C_3_2  114.6(14)  21_555  1_555  25_455  
	C_6_2  C_4_2  C_3_2  105.8(15)  21_555  1_555  21_555  
	C_6_2  C_4_2  C_5_2  131.8(11)  21_555  1_555  1_555  
	H_4_2  C_4_2  C_6_2  135.7(11)  4_555  1_555  21_555  
	H_4_2  C_4_2  C_3_2  112.9(6)  4_555  1_555  14_565  
	H_4_2  C_4_2  C_5_2  92.0(9)  4_555  1_555  1_555  
	H_4_2  C_4_2  C_3_2  118.1(7)  4_555  1_555  1_555  
	C_6_2  C_4_2  H_4_2  126.1(8)  23_555  1_555  4_555  
	C_6_2  C_4_2  C_5_2  157.0(8)  23_555  1_555  4_555  
	C_6_2  C_4_2  C_3_2  107.7(11)  23_555  1_555  25_455  
	C_6_2  C_4_2  C_3_2  100.5(12)  23_555  1_555  21_555  
	C_6_2  C_4_2  C_5_2  141.4(8)  23_555  1_555  1_555  
	C_5_2  C_4_2  H_4_2  157.0(4)  21_555  1_555  4_555  
	C_5_2  C_4_2  H_4_2  123.8(8)  21_555  1_555  1_555  
	C_3_2  C_4_2  C_5_2  102.3(4)  4_555  1_555  21_555  
	C_3_2  C_4_2  C_6_2  102.4(4)  4_555  1_555  23_555  
	C_3_2  C_4_2  C_6_2  115.9(6)  4_555  1_555  21_555  
	C_3_2  C_4_2  C_5_2  91.5(7)  4_555  1_555  1_555  
	C_3_2  C_4_2  H_4_2  110.6(4)  4_555  1_555  1_555  
	C_6_2  C_4_2  H_4_2  108.2(13)  1_555  1_555  4_555  
	C_6_2  C_4_2  C_3_2  95.4(4)  1_555  1_555  14_565  
	C_3_2  C_4_2  C_5_2  98.3(5)  2_565  1_555  21_555  
	C_3_2  C_4_2  C_6_2  95.8(6)  2_565  1_555  23_555  
	C_3_2  C_4_2  C_6_2  109.5(9)  2_565  1_555  21_555  
	C_3_2  C_4_2  C_5_2  97.8(8)  2_565  1_555  1_555  
	C_3_2  C_4_2  H_4_2  109.2(4)  2_565  1_555  1_555  
	C_6_2  C_4_2  C_5_2  90.2(7)  4_555  1_555  21_555  
	C_6_2  C_4_2  C_3_2  97.7(3)  4_555  1_555  14_565  
	C_6_2  C_4_2  C_3_2  93.26(16)  4_555  1_555  1_555  
	C_6_2  C_4_2  H_4_2  144.1(4)  4_555  1_555  1_555  
	C_5_2  C_4_2  C_6_2  97.5(7)  23_555  1_555  4_555  
	C_5_2  C_4_2  C_3_2  91.7(4)  23_555  1_555  4_555  
	C_5_2  C_4_2  H_4_2  141.2(5)  23_555  1_555  4_555  
	C_5_2  C_4_2  H_4_2  118.4(7)  23_555  1_555  1_555  
	C_3_2  C_4_2  H_4_2  95.6(8)  23_555  1_555  4_555  
	C_3_2  C_4_2  C_5_2  101.2(7)  23_555  1_555  4_555  
	C_3_2  C_4_2  C_5_2  112.8(6)  23_555  1_555  1_555  
	C_3_2  C_4_2  H_4_2  121.0(6)  23_555  1_555  1_555  
	H_4_2  C_4_2  C_6_2  134.9(7)  14_565  1_555  4_555  
	H_4_2  C_4_2  C_6_2  139.7(8)  14_565  1_555  1_555  
	H_4_2  C_4_2  C_5_2  137.8(6)  14_565  1_555  4_555  
	H_4_2  C_4_2  C_3_2  102.2(11)  14_565  1_555  25_455  
	H_4_2  C_4_2  C_3_2  103.2(11)  14_565  1_555  21_555  
	H_4_2  C_4_2  C_5_2  162.7(7)  14_565  1_555  1_555  
	C_3_2  C_4_2  C_5_2  96.3(6)  27_455  1_555  4_555  
	C_3_2  C_4_2  C_5_2  110.0(5)  27_455  1_555  1_555  
	C_3_2  C_4_2  H_4_2  120.4(6)  27_455  1_555  1_555  
	C_6_2  C_5_2  H_5_2  115.9(8)  1_555  1_555  4_555  
	C_4_2  C_5_2  H_5_2  121.91(17)  1_555  1_555  4_555  
	C_3_2  C_5_2  H_5_2  157.8(8)  21_555  1_555  1_555  
	C_6_2  C_5_2  C_4_2  124.0(3)  4_555  1_555  1_555  
	C_6_2  C_5_2  H_5_2  110.2(4)  4_555  1_555  1_555  
	C_2_2  C_5_2  C_6_2  105.6(13)  21_555  1_555  4_555  
	C_2_2  C_5_2  C_6_2  112.9(11)  21_555  1_555  1_555  
	C_2_2  C_5_2  H_5_2  114.1(15)  21_555  1_555  4_555  
	C_2_2  C_5_2  H_5_2  120.1(11)  21_555  1_555  1_555  
	C_3_2  C_5_2  H_5_2  145.8(8)  25_455  1_555  1_555  
	H_3_2  C_5_2  H_5_2  154.7(18)  25_455  1_555  4_555  
	H_3_2  C_5_2  H_5_2  159.9(13)  25_455  1_555  1_555  
	C_2_2  C_5_2  C_6_2  100.1(12)  25_455  1_555  4_555  
	C_2_2  C_5_2  C_6_2  111.2(11)  25_455  1_555  1_555  
	C_2_2  C_5_2  H_5_2  108.1(15)  25_455  1_555  4_555  
	C_2_2  C_5_2  H_5_2  116.3(10)  25_455  1_555  1_555  
	C_4_2  C_5_2  C_6_2  109.1(7)  4_555  1_555  1_555  
	C_4_2  C_5_2  H_5_2  100.6(4)  4_555  1_555  1_555  
	H_3_2  C_5_2  H_5_2  127.8(12)  21_555  1_555  1_555  
	H_3_2  C_5_2  C_6_2  117.7(11)  14_565  1_555  4_555  
	H_3_2  C_5_2  C_6_2  106.9(9)  14_565  1_555  1_555  
	H_3_2  C_5_2  H_5_2  137.0(11)  14_565  1_555  4_555  
	H_3_2  C_5_2  H_5_2  131.5(10)  14_565  1_555  1_555  
	C_4_2  C_5_2  H_5_2  170.1(16)  21_555  1_555  4_555  
	C_4_2  C_5_2  H_5_2  166.4(5)  21_555  1_555  1_555  
	C_3_2  C_5_2  C_6_2  97.1(2)  1_555  1_555  4_555  
	C_3_2  C_5_2  H_5_2  149.6(8)  1_555  1_555  4_555  
	H_3_2  C_5_2  C_6_2  99.5(8)  2_565  1_555  1_555  
	H_3_2  C_5_2  H_5_2  106.5(12)  2_565  1_555  1_555  
	C_3_2  C_5_2  C_6_2  96.1(2)  14_565  1_555  4_555  
	C_3_2  C_5_2  H_5_2  148.6(9)  14_565  1_555  4_555  
	C_3_2  C_5_2  H_5_2  150.10(3)  14_565  1_555  1_555  
	C_3_2  C_5_2  H_5_2  124.9(6)  4_555  1_555  1_555  
	C_4_2  C_5_2  H_5_2  127.4(5)  25_455  1_555  1_555  
	C_2_2  C_5_2  H_5_2  177.1(3)  14_565  1_555  1_555  
	C_6_2  C_5_2  C_4_2  96.6(4)  21_555  1_555  25_455  
	C_6_2  C_5_2  H_3_2  100.0(12)  21_555  1_555  21_555  
	C_6_2  C_5_2  H_5_2  138.5(13)  21_555  1_555  4_555  
	C_6_2  C_5_2  H_5_2  129.0(6)  21_555  1_555  1_555  
	C_3_2  C_5_2  H_5_2  127.8(6)  2_565  1_555  1_555  
	C_2_2  C_5_2  H_5_2  138.9(7)  4_555  1_555  1_555  
	C_5_2  C_6_2  H_6_2  119.9(3)  1_555  1_555  4_555  
	C_1_2  C_6_2  H_6_2  120.13(18)  1_555  1_555  4_555  
	C_3_2  C_6_2  H_6_2  156.9(7)  21_555  1_555  1_555  
	C_3_2  C_6_2  H_6_2  144.4(8)  25_455  1_555  1_555  
	C_5_2  C_6_2  C_1_2  123.9(4)  4_555  1_555  1_555  
	C_5_2  C_6_2  H_6_2  105.9(19)  4_555  1_555  4_555  
	C_5_2  C_6_2  H_6_2  106.8(4)  4_555  1_555  1_555  
	C_1_2  C_6_2  C_5_2  117.5(6)  4_555  1_555  1_555  
	C_1_2  C_6_2  H_6_2  100.4(19)  4_555  1_555  4_555  
	C_1_2  C_6_2  H_6_2  101.4(4)  4_555  1_555  1_555  
	C_4_2  C_6_2  C_5_2  105.8(10)  21_555  1_555  4_555  
	C_4_2  C_6_2  H_6_2  148.1(16)  21_555  1_555  4_555  
	C_4_2  C_6_2  H_6_2  147.3(9)  21_555  1_555  1_555  
	C_4_2  C_6_2  C_5_2  93.6(9)  25_455  1_555  1_555  
	C_4_2  C_6_2  H_6_2  111.4(8)  25_455  1_555  1_555  
	C_4_2  C_6_2  C_1_2  98.8(4)  1_555  1_555  4_555  
	C_4_2  C_6_2  H_6_2  149.8(5)  1_555  1_555  4_555  
	C_4_2  C_6_2  C_1_2  97.9(3)  4_555  1_555  1_555  
	C_4_2  C_6_2  H_6_2  128.2(6)  4_555  1_555  1_555  
	H_3_2  C_6_2  H_6_2  162.5(15)  14_565  1_555  4_555  
	H_3_2  C_6_2  H_6_2  161.9(10)  14_565  1_555  1_555  
	C_5_2  C_6_2  C_4_2  92.4(6)  21_555  1_555  25_455  
	C_5_2  C_6_2  C_1_2  92.4(7)  21_555  1_555  4_555  
	C_5_2  C_6_2  H_6_2  149.4(6)  21_555  1_555  1_555  
	C_3_2  C_6_2  H_6_2  134.9(7)  4_555  1_555  1_555  
	C_3_2  C_6_2  H_6_2  176.3(3)  14_565  1_555  1_555  
	H_3_2  C_6_2  H_6_2  126.4(9)  2_565  1_555  1_555  
	C_6_3  C_1_3  H_1_3  116.5(17)  6_665  1_555  1_555  
	C_2_3  C_1_3  H_1_3  121.1(12)  4_655  1_555  1_555  
	C_2_3  C_1_3  C_6_3  123.4(17)  1_555  1_555  6_665  
	C_6_3  C_1_3  C_2_3  118.8(13)  1_555  1_555  4_655  
	H_1_3  C_1_3  C_6_3  133.6(16)  4_655  1_555  1_555  
	H_1_3  C_1_3  C_6_3  129.5(15)  4_655  1_555  6_665  
	C_4_3  C_1_3  H_1_3  167.1(10)  14_565  1_555  1_555  
	C_4_3  C_1_3  C_6_3  109.3(15)  2_665  1_555  1_555  
	C_4_3  C_1_3  C_6_3  110.5(18)  2_665  1_555  6_665  
	C_4_3  C_1_3  H_1_3  117.0(18)  2_665  1_555  1_555  
	C_2_3  C_1_3  C_6_3  102.2(9)  8_655  1_555  4_655  
	C_2_3  C_1_3  C_6_3  104.4(7)  8_655  1_555  10_565  
	C_2_3  C_1_3  H_1_3  162.2(9)  8_655  1_555  1_555  
	C_2_3  C_1_3  C_6_3  101.6(5)  6_665  1_555  4_655  
	C_2_3  C_1_3  C_6_3  103.8(7)  6_665  1_555  10_565  
	C_2_3  C_1_3  H_1_3  162.9(11)  6_665  1_555  1_555  
	H_5_3  C_1_3  C_6_3  108.2(17)  14_565  1_555  4_655  
	H_5_3  C_1_3  C_6_3  108.8(19)  14_565  1_555  10_565  
	H_5_3  C_1_3  H_1_3  142.9(17)  14_565  1_555  4_655  
	H_5_3  C_1_3  C_2_3  112.5(17)  14_565  1_555  1_555  
	H_5_3  C_1_3  H_1_3  127.1(18)  14_565  1_555  1_555  
	C_2_3  C_1_3  H_5_3  104.4(15)  12_555  1_555  14_565  
	C_2_3  C_1_3  C_6_3  108.0(10)  12_555  1_555  1_555  
	C_2_3  C_1_3  C_6_3  109.9(10)  12_555  1_555  6_665  
	C_2_3  C_1_3  H_1_3  124.3(9)  12_555  1_555  1_555  
	C_2_3  C_1_3  H_5_3  103.7(16)  10_565  1_555  14_565  
	C_2_3  C_1_3  C_6_3  107.3(8)  10_565  1_555  1_555  
	C_2_3  C_1_3  C_6_3  109.2(10)  10_565  1_555  6_665  
	C_2_3  C_1_3  H_1_3  125.0(7)  10_565  1_555  1_555  
	H_1_3  C_1_3  C_2_3  100.1(17)  6_665  1_555  10_565  
	H_1_3  C_1_3  C_2_3  100.8(12)  6_665  1_555  12_555  
	H_1_3  C_1_3  H_4_3  130.8(15)  6_665  1_555  6_665  
	H_1_3  C_1_3  C_4_3  107.8(15)  6_665  1_555  2_665  
	H_1_3  C_1_3  C_6_3  123.4(9)  6_665  1_555  4_655  
	H_1_3  C_1_3  C_6_3  124.7(13)  6_665  1_555  10_565  
	H_1_3  C_1_3  H_6  146.3(16)  6_665  1_555  16_666  
	H_1_3  C_1_3  C_4_3  110.9(19)  6_665  1_555  6_665  
	C_4_3  C_1_3  H_1_3  134.1(16)  4_655  1_555  1_555  
	C_4_3  C_1_3  H_1_3  168.0(11)  12_555  1_555  1_555  
	H_2_3  C_2_3  C_3_3  112.1(19)  1_555  1_555  6_665  
	H_2_3  C_2_3  C_3_3  109.1(13)  1_555  1_555  10_565  
	C_1_3  C_2_3  H_2_3  119.1(13)  4_655  1_555  4_655  
	C_1_3  C_2_3  C_3_3  132.1(18)  4_655  1_555  6_665  
	C_3_3  C_2_3  H_2_3  103.6(17)  4_655  1_555  1_555  
	C_1_3  C_2_3  C_3_3  132.9(11)  1_555  1_555  4_655  
	C_1_3  C_2_3  C_3_3  127.6(17)  1_555  1_555  6_665  
	C_1_3  C_2_3  C_3_3  130.0(11)  1_555  1_555  10_565  
	C_3_3  C_2_3  C_1_3  133.9(13)  1_555  1_555  4_655  
	H_3_3  C_2_3  C_1_3  161.0(16)  14_565  1_555  1_555  
	C_3_3  C_2_3  C_1_3  132.1(14)  2_665  1_555  1_555  
	C_3_3  C_2_3  C_1_3  119.99(11)  14_565  1_555  1_555  
	C_3_3  C_2_3  C_1_3  133.1(17)  14_565  1_555  4_655  
	C_3_3  C_2_3  H_2_3  120.00(10)  14_565  1_555  1_555  
	C_4_3  C_2_3  C_1_3  106.5(19)  2_665  1_555  1_555  
	C_4_3  C_2_3  H_2_3  167.4(17)  2_665  1_555  4_655  
	C_4_3  C_2_3  H_2_3  165.0(11)  14_565  1_555  1_555  
	C_3_3  C_2_3  C_1_3  126.2(5)  12_555  1_555  1_555  
	C_3_3  C_2_3  H_2_3  112.4(8)  12_555  1_555  1_555  
	C_3_3  C_2_3  C_1_3  124.7(12)  8_655  1_555  1_555  
	C_3_3  C_2_3  C_1_3  127.7(15)  8_655  1_555  4_655  
	C_3_3  C_2_3  H_2_3  114.4(15)  8_655  1_555  1_555  
	C_5_3  C_2_3  C_3_3  114.4(19)  10_565  1_555  1_555  
	C_5_3  C_2_3  H_2_3  116.5(15)  10_565  1_555  1_555  
	H_3_3  C_2_3  C_5_3  144.1(18)  12_555  1_555  10_565  
	H_3_3  C_2_3  C_1_3  134.4(19)  12_555  1_555  1_555  
	H_4_3  C_2_3  H_2_3  137.4(18)  10_565  1_555  1_555  
	H_3_3  C_2_3  H_2_3  102.1(10)  6_665  1_555  4_655  
	H_3_3  C_2_3  C_1_3  133.8(13)  10_565  1_555  1_555  
	H_3_3  C_2_3  H_2_3  102.7(10)  10_565  1_555  1_555  
	H_2_3  C_2_3  C_5_3  112.0(15)  12_555  1_555  10_565  
	H_2_3  C_2_3  C_1_3  140.2(8)  12_555  1_555  1_555  
	H_3_3  C_2_3  C_1_3  146.8(6)  1_555  1_555  1_555  
	H_3_3  C_2_3  H_2_3  93.2(6)  1_555  1_555  1_555  
	H_3_3  C_2_3  C_1_3  139.0(17)  4_655  1_555  1_555  
	H_3_3  C_2_3  C_1_3  148.7(18)  4_655  1_555  4_655  
	H_3_3  C_2_3  H_2_3  100.3(14)  4_655  1_555  1_555  
	C_4_3  C_2_3  C_1_3  115.4(8)  4_655  1_555  1_555  
	C_4_3  C_2_3  H_2_3  149.0(13)  4_655  1_555  4_655  
	C_4_3  C_2_3  H_2_3  102.9(18)  4_655  1_555  1_555  
	C_4_3  C_2_3  C_1_3  114.9(9)  1_555  1_555  4_655  
	C_1_3  C_2_3  H_2_3  143.2(17)  10_565  1_555  8_655  
	C_1_3  C_2_3  H_4_3  137.8(19)  10_565  1_555  10_565  
	C_1_3  C_2_3  C_4_3  109.7(16)  10_565  1_555  14_565  
	C_1_3  C_2_3  H_2_3  143.4(18)  6_665  1_555  12_555  
	C_1_3  C_2_3  C_4_3  109.1(17)  6_665  1_555  2_665  
	C_1_3  C_2_3  H_2_3  163.6(11)  6_665  1_555  1_555  
	C_4_3  C_2_3  C_1_3  112.9(6)  8_655  1_555  1_555  
	C_4_3  C_2_3  C_1_3  102.1(17)  8_655  1_555  4_655  
	C_4_3  C_2_3  H_2_3  115.8(10)  8_655  1_555  1_555  
	C_4_3  C_2_3  C_1_3  100.9(9)  12_555  1_555  1_555  
	C_4_3  C_2_3  C_1_3  113.1(7)  12_555  1_555  4_655  
	C_4_3  C_2_3  H_2_3  137.3(12)  12_555  1_555  1_555  
	C_5_3  C_2_3  C_1_3  96.4(9)  2_665  1_555  6_665  
	C_5_3  C_2_3  H_2_3  100.0(15)  2_665  1_555  1_555  
	C_5_3  C_2_3  C_1_3  96.5(9)  14_565  1_555  10_565  
	C_5_3  C_2_3  H_2_3  178.7(13)  14_565  1_555  1_555  
	H_2_3  C_2_3  C_5_3  100.5(11)  10_565  1_555  14_565  
	H_2_3  C_2_3  C_5_3  101.7(11)  10_565  1_555  1_555  
	H_2_3  C_2_3  C_1_3  113.7(14)  10_565  1_555  6_665  
	H_2_3  C_2_3  C_5_3  113.4(18)  10_565  1_555  10_565  
	H_2_3  C_2_3  C_1_3  143.0(14)  10_565  1_555  1_555  
	H_2_3  C_2_3  C_5_3  100.4(11)  6_665  1_555  2_665  
	H_2_3  C_2_3  C_5_3  101.7(11)  6_665  1_555  4_655  
	H_2_3  C_2_3  C_1_3  113.9(12)  6_665  1_555  10_565  
	H_2_3  C_2_3  C_5_3  111.7(18)  6_665  1_555  6_665  
	H_2_3  C_2_3  C_1_3  103.6(18)  6_665  1_555  1_555  
	C_1_3  C_2_3  H_2_3  93.0(5)  12_555  1_555  6_665  
	C_1_3  C_2_3  H_2_3  163.9(11)  12_555  1_555  4_655  
	C_1_3  C_2_3  H_2_3  93.0(5)  8_655  1_555  10_565  
	C_1_3  C_2_3  H_2_3  163.6(12)  8_655  1_555  1_555  
	H_3_3  C_3_3  C_2_3  124.1(15)  1_555  1_555  6_665  
	H_3_3  C_3_3  C_2_3  125.8(16)  1_555  1_555  8_655  
	C_4_3  C_3_3  H_3_3  163.0(16)  14_565  1_555  1_555  
	C_2_3  C_3_3  H_3_3  121.4(14)  4_655  1_555  1_555  
	C_2_3  C_3_3  H_3_3  130.5(14)  4_655  1_555  4_655  
	C_2_3  C_3_3  H_3_3  129.9(14)  1_555  1_555  4_655  
	C_4_3  C_3_3  C_2_3  118.6(16)  1_555  1_555  4_655  
	C_4_3  C_3_3  H_3_3  155.6(16)  10_565  1_555  1_555  
	C_2_3  C_3_3  C_4_3  135.4(17)  2_665  1_555  10_565  
	C_2_3  C_3_3  C_4_3  135.7(15)  14_565  1_555  10_565  
	C_4_3  C_3_3  C_2_3  137.0(7)  12_555  1_555  1_555  
	C_4_3  C_3_3  C_2_3  136.7(12)  12_555  1_555  4_655  
	C_4_3  C_3_3  H_3_3  127.2(16)  12_555  1_555  12_555  
	C_2_3  C_3_3  C_4_3  123.5(19)  12_555  1_555  1_555  
	C_2_3  C_3_3  C_4_3  125.2(12)  12_555  1_555  14_565  
	C_4_3  C_3_3  C_2_3  117.5(7)  6_665  1_555  14_565  
	C_4_3  C_3_3  C_2_3  119.0(15)  6_665  1_555  2_665  
	C_4_3  C_3_3  H_3_3  117.8(15)  6_665  1_555  1_555  
	C_4_3  C_3_3  C_2_3  117.4(8)  6_665  1_555  6_665  
	C_4_3  C_3_3  H_3_3  118.1(16)  6_665  1_555  12_555  
	C_2_3  C_3_3  C_4_3  100.5(19)  10_565  1_555  10_565  
	C_2_3  C_3_3  C_4_3  122.4(15)  10_565  1_555  1_555  
	C_2_3  C_3_3  C_4_3  126.1(13)  10_565  1_555  14_565  
	C_4_3  C_3_3  C_2_3  118.5(13)  8_655  1_555  1_555  
	C_4_3  C_3_3  C_2_3  120.1(17)  8_655  1_555  4_655  
	C_4_3  C_3_3  C_2_3  136.2(10)  2_665  1_555  6_665  
	C_4_3  C_3_3  C_2_3  135.0(15)  2_665  1_555  8_655  
	C_4_3  C_3_3  H_3_3  125.1(19)  2_665  1_555  12_555  
	H_3_3  C_3_3  C_4_3  119.8(11)  11_555  1_555  2_665  
	H_3_3  C_3_3  C_2_3  102.8(11)  11_555  1_555  10_565  
	H_3_3  C_3_3  C_4_3  119.1(11)  11_555  1_555  6_665  
	H_3_3  C_3_3  C_2_3  102.7(10)  11_555  1_555  12_555  
	H_3_3  C_3_3  C_4_3  124.2(13)  11_555  1_555  12_555  
	H_3_3  C_3_3  C_2_3  103.7(13)  11_555  1_555  14_565  
	H_3_3  C_3_3  C_2_3  103.6(13)  11_555  1_555  2_665  
	H_3_3  C_3_3  C_4_3  120.1(19)  11_555  1_555  10_565  
	H_3_3  C_3_3  C_4_3  124.3(9)  11_555  1_555  1_555  
	H_3_3  C_3_3  C_4_3  122.0(19)  11_555  1_555  14_565  
	H_3_3  C_3_3  C_4_3  118.4(18)  9_565  1_555  4_655  
	H_3_3  C_3_3  C_4_3  122.6(17)  9_565  1_555  2_665  
	H_3_3  C_3_3  C_2_3  102.5(10)  9_565  1_555  10_565  
	H_3_3  C_3_3  C_4_3  125.2(18)  9_565  1_555  6_665  
	H_3_3  C_3_3  C_2_3  102.6(11)  9_565  1_555  12_555  
	H_3_3  C_3_3  C_4_3  117.0(19)  9_565  1_555  12_555  
	H_3_3  C_3_3  C_4_3  119.9(15)  9_565  1_555  1_555  
	H_3_3  C_3_3  C_4_3  125.9(16)  9_565  1_555  14_565  
	H_3_3  C_3_3  C_2_3  107.8(15)  16_665  1_555  14_565  
	H_3_3  C_3_3  C_2_3  108.0(16)  16_665  1_555  2_665  
	H_3_3  C_3_3  C_4_3  111.0(16)  3_655  1_555  4_655  
	H_3_3  C_3_3  C_4_3  109.0(14)  3_655  1_555  8_655  
	H_3_3  C_3_3  C_4_3  125.7(17)  3_655  1_555  6_665  
	H_3_3  C_3_3  C_4_3  113.2(12)  3_655  1_555  12_555  
	H_3_3  C_3_3  C_4_3  134.2(12)  3_655  1_555  10_565  
	H_3_3  C_3_3  C_4_3  120.6(17)  3_655  1_555  1_555  
	H_3_3  C_3_3  C_2_3  109.8(13)  3_655  1_555  1_555  
	H_3_3  C_3_3  C_2_3  110.1(13)  3_655  1_555  4_655  
	H_3_3  C_3_3  C_4_3  133.2(17)  3_655  1_555  14_565  
	H_3_3  C_3_3  C_4_3  111.5(13)  13_565  1_555  4_655  
	H_3_3  C_3_3  C_4_3  105.7(13)  13_565  1_555  2_665  
	H_3_3  C_3_3  C_4_3  118.8(18)  13_565  1_555  8_655  
	H_3_3  C_3_3  C_2_3  106.0(13)  13_565  1_555  14_565  
	H_3_3  C_3_3  C_2_3  106.4(16)  13_565  1_555  2_665  
	H_3_3  C_3_3  C_4_3  138.1(17)  13_565  1_555  1_555  
	H_3_3  C_3_3  C_2_3  112.3(17)  13_565  1_555  6_665  
	H_3_3  C_3_3  C_2_3  111.9(17)  13_565  1_555  8_655  
	H_3_3  C_3_3  C_4_3  104.4(11)  15_555  1_555  4_655  
	H_3_3  C_3_3  C_4_3  111.9(12)  15_555  1_555  2_665  
	H_3_3  C_3_3  C_4_3  104.7(11)  15_555  1_555  8_655  
	H_3_3  C_3_3  C_4_3  120.4(10)  15_555  1_555  6_665  
	H_3_3  C_3_3  C_4_3  114.7(14)  15_555  1_555  12_555  
	H_3_3  C_3_3  C_4_3  136.0(13)  15_555  1_555  10_565  
	H_3_3  C_3_3  C_4_3  126.0(8)  15_555  1_555  1_555  
	H_3_3  C_3_3  C_2_3  107.8(11)  15_555  1_555  1_555  
	H_3_3  C_3_3  C_2_3  108.4(13)  15_555  1_555  4_655  
	H_3_3  C_3_3  C_4_3  139.8(11)  15_555  1_555  14_565  
	H_3_3  C_3_3  C_2_3  111.0(14)  15_555  1_555  6_665  
	H_3_3  C_3_3  C_2_3  111.6(15)  15_555  1_555  8_655  
	H_3_3  C_3_3  C_4_3  104.7(19)  7_655  1_555  4_655  
	H_3_3  C_3_3  C_4_3  102.8(18)  7_655  1_555  2_665  
	H_3_3  C_3_3  C_4_3  111.2(15)  7_655  1_555  8_655  
	H_3_3  C_3_3  C_4_3  107.5(18)  7_655  1_555  6_665  
	H_3_3  C_3_3  C_2_3  100.0(16)  7_655  1_555  2_665  
	H_3_3  C_3_3  C_4_3  124.2(15)  7_655  1_555  10_565  
	H_3_3  C_3_3  C_4_3  136.6(15)  7_655  1_555  14_565  
	H_3_3  C_3_3  C_2_3  117.4(17)  7_655  1_555  6_665  
	H_3_3  C_3_3  C_2_3  117.3(17)  7_655  1_555  8_655  
	H_3_3  C_3_3  C_4_3  101.9(13)  5_665  1_555  4_655  
	H_3_3  C_3_3  C_4_3  105.6(10)  5_665  1_555  8_655  
	H_3_3  C_3_3  C_4_3  141.3(11)  5_665  1_555  14_565  
	H_3_3  C_3_3  C_2_3  116.9(18)  5_665  1_555  6_665  
	H_3_3  C_3_3  C_2_3  117.2(18)  5_665  1_555  8_655  
	C_3_3  C_4_3  H_4_3  128.3(19)  1_555  1_555  12_555  
	C_3_3  C_4_3  C_1_3  146.2(18)  1_555  1_555  8_655  
	C_3_3  C_4_3  C_5_3  131.2(15)  8_655  1_555  1_555  
	C_3_3  C_4_3  H_4_3  107.6(15)  8_655  1_555  1_555  
	C_3_3  C_4_3  C_5_3  130.7(10)  12_555  1_555  1_555  
	C_3_3  C_4_3  H_4_3  107.5(14)  12_555  1_555  1_555  
	C_1_3  C_4_3  C_3_3  100.1(19)  6_665  1_555  1_555  
	C_3_3  C_4_3  C_5_3  114.1(13)  6_665  1_555  1_555  
	C_3_3  C_4_3  H_4_3  125.8(13)  6_665  1_555  1_555  
	C_3_3  C_4_3  C_5_3  114.5(16)  10_565  1_555  1_555  
	C_3_3  C_4_3  H_4_3  125.2(17)  10_565  1_555  1_555  
	C_3_3  C_4_3  C_1_3  107.8(17)  4_655  1_555  6_665  
	C_3_3  C_4_3  C_5_3  121.2(3)  4_655  1_555  1_555  
	C_3_3  C_4_3  H_4_3  117.0(3)  4_655  1_555  1_555  
	C_5_3  C_4_3  C_3_3  100.5(15)  8_655  1_555  6_665  
	C_5_3  C_4_3  C_3_3  102.7(14)  8_655  1_555  1_555  
	C_5_3  C_4_3  C_3_3  100.9(15)  8_655  1_555  14_565  
	H_2_3  C_4_3  H_4_3  118.4(13)  8_655  1_555  1_555  
	H_4_3  C_4_3  C_5_3  139.8(15)  10_565  1_555  12_555  
	H_4_3  C_4_3  C_5_3  140.5(13)  10_565  1_555  8_655  
	H_4_3  C_4_3  C_6_3  124.8(15)  10_565  1_555  8_655  
	H_4_3  C_4_3  C_1_3  134.9(14)  14_565  1_555  2_665  
	H_4_3  C_4_3  C_5_3  133.5(11)  14_565  1_555  12_555  
	H_4_3  C_4_3  C_5_3  134.4(16)  14_565  1_555  8_655  
	H_4_3  C_4_3  C_1_3  158.4(16)  14_565  1_555  14_565  
	H_4_3  C_4_3  C_6_3  126.4(12)  14_565  1_555  8_655  
	C_2_3  C_4_3  C_1_3  101.1(19)  4_655  1_555  2_665  
	C_2_3  C_4_3  C_5_3  108.3(15)  4_655  1_555  12_555  
	C_2_3  C_4_3  C_5_3  109.8(15)  4_655  1_555  8_655  
	C_2_3  C_4_3  H_4_3  150.5(5)  4_655  1_555  1_555  
	C_2_3  C_4_3  H_4_3  154.2(15)  4_655  1_555  12_555  
	C_6_3  C_4_3  C_5_3  105.1(13)  1_555  1_555  12_555  
	C_6_3  C_4_3  C_5_3  105.2(14)  1_555  1_555  8_655  
	C_6_3  C_4_3  C_3_3  92.1(3)  1_555  1_555  4_655  
	C_6_3  C_4_3  C_3_3  101.7(12)  1_555  1_555  12_555  
	C_6_3  C_4_3  C_3_3  101.9(15)  1_555  1_555  8_655  
	C_2_3  C_4_3  C_5_3  107.3(18)  1_555  1_555  12_555  
	C_2_3  C_4_3  C_5_3  108.8(15)  1_555  1_555  8_655  
	C_2_3  C_4_3  H_4_3  154.4(13)  1_555  1_555  12_555  
	C_2_3  C_4_3  C_1_3  120.3(19)  1_555  1_555  8_655  
	C_6_3  C_4_3  C_5_3  104.6(14)  6_665  1_555  12_555  
	C_6_3  C_4_3  C_5_3  104.7(15)  6_665  1_555  8_655  
	C_6_3  C_4_3  H_4_3  152.8(14)  6_665  1_555  1_555  
	H_2_3  C_4_3  H_4_3  121.5(14)  14_565  1_555  14_565  
	H_2_3  C_4_3  C_5_3  154.9(19)  14_565  1_555  1_555  
	C_2_3  C_4_3  C_6_3  92.5(9)  10_565  1_555  1_555  
	C_2_3  C_4_3  C_5_3  117.5(8)  10_565  1_555  1_555  
	C_2_3  C_4_3  C_5_3  119.0(17)  10_565  1_555  14_565  
	C_2_3  C_4_3  H_4_3  112.8(11)  10_565  1_555  1_555  
	C_2_3  C_4_3  C_5_3  116.8(11)  12_555  1_555  1_555  
	C_2_3  C_4_3  C_5_3  118.3(17)  12_555  1_555  14_565  
	C_2_3  C_4_3  H_4_3  113.9(16)  12_555  1_555  1_555  
	C_1_3  C_4_3  C_5_3  108.8(13)  1_555  1_555  12_555  
	C_1_3  C_4_3  C_5_3  109.7(15)  1_555  1_555  8_655  
	H_4_3  C_4_3  C_6_3  115.3(17)  4_655  1_555  6_665  
	H_4_3  C_4_3  C_5_3  129.3(12)  4_655  1_555  1_555  
	H_4_3  C_4_3  C_5_3  128.9(14)  4_655  1_555  14_565  
	H_2_3  C_4_3  H_4_3  100.1(19)  4_655  1_555  4_655  
	H_2_3  C_4_3  C_5_3  131.1(14)  4_655  1_555  12_555  
	H_2_3  C_4_3  C_5_3  132.7(16)  4_655  1_555  8_655  
	H_2_3  C_4_3  H_4_3  143.9(7)  4_655  1_555  1_555  
	C_5_3  C_4_3  H_2_3  106.5(19)  6_665  1_555  14_565  
	C_5_3  C_4_3  C_6_3  100.7(16)  6_665  1_555  8_655  
	C_5_3  C_4_3  H_4_3  163.6(11)  6_665  1_555  1_555  
	C_5_3  C_4_3  C_6_3  100.8(17)  10_565  1_555  8_655  
	C_5_3  C_4_3  H_4_3  162.7(12)  10_565  1_555  1_555  
	C_6_3  C_4_3  H_2_3  108.5(12)  12_555  1_555  4_655  
	C_6_3  C_4_3  H_4_3  114.2(9)  12_555  1_555  14_565  
	H_4_3  C_4_3  C_1_3  93.2(8)  8_655  1_555  1_555  
	H_4_3  C_4_3  C_6_3  109.4(13)  8_655  1_555  6_665  
	H_4_3  C_4_3  C_6_3  112.0(8)  8_655  1_555  1_555  
	H_4_3  C_4_3  C_5_3  126.4(8)  8_655  1_555  1_555  
	H_4_3  C_4_3  C_5_3  126.4(8)  8_655  1_555  14_565  
	C_6_3  C_4_3  H_2_3  105.9(16)  2_665  1_555  4_655  
	C_6_3  C_4_3  H_4_3  111.8(14)  2_665  1_555  14_565  
	C_6_3  C_4_3  H_4_3  119.3(17)  2_665  1_555  10_565  
	C_5_3  C_4_3  H_4_3  116.3(12)  2_665  1_555  1_555  
	C_5_3  C_4_3  C_1_3  103.7(16)  4_655  1_555  6_665  
	C_5_3  C_4_3  H_4_3  117.5(13)  4_655  1_555  1_555  
	C_1_3  C_4_3  C_5_3  93.5(7)  4_655  1_555  12_555  
	C_1_3  C_4_3  H_4_3  159.9(14)  4_655  1_555  1_555  
	C_1_3  C_4_3  H_4_3  95.9(8)  12_555  1_555  14_565  
	C_1_3  C_4_3  C_5_3  107.3(13)  12_555  1_555  1_555  
	C_1_3  C_4_3  C_5_3  107.7(14)  12_555  1_555  14_565  
	C_1_3  C_4_3  H_4_3  105.4(18)  12_555  1_555  1_555  
	C_4_3  C_5_3  H_5_3  163.0(16)  14_565  1_555  1_555  
	H_1_3  C_5_3  C_6_3  119.2(16)  8_655  1_555  1_555  
	C_6_3  C_5_3  H_1_3  122.0(19)  6_665  1_555  8_655  
	C_6_3  C_5_3  C_4_3  117.4(13)  6_665  1_555  1_555  
	C_6_3  C_5_3  H_5_3  122.5(13)  6_665  1_555  1_555  
	C_6_3  C_5_3  C_4_3  115.0(18)  8_655  1_555  14_565  
	C_2_3  C_5_3  H_5_3  136.5(17)  8_655  1_555  1_555  
	C_2_3  C_5_3  H_5_3  135.2(18)  6_665  1_555  1_555  
	C_4_3  C_5_3  C_6_3  119.5(7)  10_565  1_555  8_655  
	C_4_3  C_5_3  C_6_3  122.4(16)  10_565  1_555  14_565  
	C_4_3  C_5_3  H_5_3  172.5(14)  10_565  1_555  1_555  
	C_4_3  C_5_3  C_6_3  120.7(13)  12_555  1_555  6_665  
	C_4_3  C_5_3  C_6_3  123.7(4)  12_555  1_555  1_555  
	C_4_3  C_5_3  H_5_3  113.4(4)  12_555  1_555  1_555  
	C_2_3  C_5_3  C_6_3  112.9(16)  4_655  1_555  8_655  
	C_2_3  C_5_3  H_5_3  179.1(9)  4_655  1_555  1_555  
	C_2_3  C_5_3  C_6_3  112.3(16)  1_555  1_555  8_655  
	C_2_3  C_5_3  C_6_3  113.7(18)  2_665  1_555  6_665  
	C_2_3  C_5_3  C_6_3  116.8(17)  2_665  1_555  1_555  
	C_2_3  C_5_3  H_5_3  120.8(18)  2_665  1_555  1_555  
	C_2_3  C_5_3  C_6_3  113.1(18)  14_565  1_555  6_665  
	C_2_3  C_5_3  C_6_3  116.1(18)  14_565  1_555  1_555  
	C_2_3  C_5_3  H_5_3  121.2(19)  14_565  1_555  1_555  
	C_4_3  C_5_3  C_6_3  102.7(9)  6_665  1_555  8_655  
	C_4_3  C_5_3  C_6_3  105.7(11)  6_665  1_555  14_565  
	C_4_3  C_5_3  H_5_3  163.0(11)  6_665  1_555  1_555  
	H_5_3  C_5_3  C_2_3  106.5(16)  10_565  1_555  14_565  
	H_5_3  C_5_3  C_2_3  107.2(15)  10_565  1_555  2_665  
	H_5_3  C_5_3  C_4_3  113.6(12)  10_565  1_555  12_555  
	H_5_3  C_5_3  C_6_3  132.1(12)  10_565  1_555  8_655  
	H_5_3  C_5_3  C_6_3  134.4(14)  10_565  1_555  14_565  
	H_5_3  C_5_3  C_4_3  113.7(12)  10_565  1_555  1_555  
	C_4_3  C_5_3  H_5_3  94.8(9)  8_655  1_555  10_565  
	C_4_3  C_5_3  C_6_3  103.4(17)  8_655  1_555  6_665  
	C_4_3  C_5_3  C_6_3  106.6(8)  8_655  1_555  1_555  
	C_4_3  C_5_3  H_5_3  123.6(7)  8_655  1_555  1_555  
	C_4_3  C_5_3  H_5_3  163.6(15)  8_655  1_555  14_565  
	H_5_3  C_5_3  C_2_3  106.4(19)  12_555  1_555  4_655  
	H_5_3  C_5_3  C_4_3  112.5(19)  12_555  1_555  10_565  
	H_5_3  C_5_3  H_6  106.1(19)  12_555  1_555  11_556  
	H_5_3  C_5_3  H_6  122.7(18)  12_555  1_555  9_566  
	H_5_3  C_5_3  C_6_3  132.0(13)  12_555  1_555  6_665  
	H_5_3  C_5_3  H_1_3  104.4(19)  12_555  1_555  8_655  
	H_5_3  C_5_3  C_6_3  134.2(15)  12_555  1_555  1_555  
	C_4_3  C_5_3  H_5_3  152.4(9)  2_665  1_555  1_555  
	C_4_3  C_5_3  H_5_3  134.1(9)  4_655  1_555  1_555  
	C_1_3  C_6_3  H_6_3  127.0(14)  6_665  1_555  1_555  
	H_5_3  C_6_3  C_1_3  161.1(16)  14_565  1_555  1_555  
	C_5_3  C_6_3  C_1_3  120.00(4)  14_565  1_555  1_555  
	C_5_3  C_6_3  H_6_3  119.99(3)  14_565  1_555  1_555  
	C_5_3  C_6_3  C_1_3  119.0(5)  6_665  1_555  6_665  
	C_5_3  C_6_3  H_6_3  113.7(15)  6_665  1_555  1_555  
	C_4_3  C_6_3  H_6_3  165.1(11)  14_565  1_555  1_555  
	H_4_3  C_6_3  H_5_3  101.7(13)  10_565  1_555  14_565  
	C_4_3  C_6_3  H_6_3  157.7(17)  10_565  1_555  1_555  
	C_5_3  C_6_3  C_1_3  118.9(5)  10_565  1_555  6_665  
	C_5_3  C_6_3  H_6_3  113.8(14)  10_565  1_555  1_555  
	C_1_3  C_6_3  C_5_3  114.9(6)  8_655  1_555  10_565  
	C_1_3  C_6_3  C_5_3  115.3(6)  8_655  1_555  6_665  
	C_1_3  C_6_3  H_6_3  127.0(14)  8_655  1_555  1_555  
	H_5_3  C_6_3  C_4_3  108.7(18)  1_555  1_555  10_565  
	H_5_3  C_6_3  C_1_3  146.8(6)  1_555  1_555  1_555  
	H_5_3  C_6_3  H_6_3  93.2(6)  1_555  1_555  1_555  
	C_1_3  C_6_3  H_5_3  138.0(12)  4_655  1_555  1_555  
	C_1_3  C_6_3  C_5_3  114.0(7)  4_655  1_555  14_565  
	C_1_3  C_6_3  C_5_3  114.4(9)  4_655  1_555  1_555  
	C_1_3  C_6_3  H_6_3  121.0(5)  4_655  1_555  1_555  
	H_5_3  C_6_3  C_1_3  136.7(16)  6_665  1_555  8_655  
	H_5_3  C_6_3  C_1_3  143.2(18)  6_665  1_555  6_665  
	C_4_3  C_6_3  H_5_3  116.5(18)  6_665  1_555  1_555  
	C_4_3  C_6_3  H_6_3  143.4(15)  6_665  1_555  1_555  
	C_4_3  C_6_3  H_5_3  105.2(17)  12_555  1_555  6_665  
	C_4_3  C_6_3  H_6_3  149.9(3)  12_555  1_555  1_555  
	C_4_3  C_6_3  H_5_3  107.0(14)  2_665  1_555  1_555  
	C_4_3  C_6_3  H_6_3  144.9(12)  2_665  1_555  1_555  
	H_4_3  C_6_3  H_5_3  125.8(19)  12_555  1_555  6_665  
	H_4_3  C_6_3  C_1_3  98.9(8)  12_555  1_555  4_655  
	H_4_3  C_6_3  C_5_3  103.2(15)  12_555  1_555  10_565  
	H_4_3  C_6_3  C_5_3  103.6(15)  12_555  1_555  6_665  
	H_4_3  C_6_3  C_1_3  101.1(6)  12_555  1_555  1_555  
	H_4_3  C_6_3  H_6_3  138.6(7)  12_555  1_555  1_555  
	O1  Mn1  O2  121.1(16)  1_555  1_555  1_555  
	O3  Mn1  O2  139.9(12)  1_555  1_555  13_556  
	O3  Mn1  O2  123.2(17)  1_555  1_555  1_555  
	O5  Mn1  O2  130.9(11)  25_455  1_555  13_556  
	O5  Mn1  O1  101.6(14)  25_455  1_555  1_555  
	O4  Mn1  O5  124.5(14)  1_555  1_555  25_455  
	O4  Mn1  O1  126.2(11)  1_555  1_555  1_555  
	O4  Mn1  O2  112.4(16)  1_555  1_555  1_555  
	Ti  Mn1  O4  116.2(10)  13_556  1_555  1_555  
	Ti  Mn1  O3  167.3(12)  13_556  1_555  1_555  
	Ti  Mn1  O1  94.8(9)  13_556  1_555  1_555  
	O3  Mn1  Ti  117.9(9)  15_556  1_555  13_556  
	O3  Mn1  O5  155.5(12)  15_556  1_555  25_455  
	O3  Mn1  O2  166.0(17)  15_556  1_555  1_555  
	O1  Mn1  O3  102.0(8)  13_556  1_555  15_556  
	O1  Mn1  O4  150.5(10)  13_556  1_555  1_555  
	O1  Mn1  O3  124.7(10)  13_556  1_555  1_555  
	O1  Mn1  Ti  113.6(19)  13_556  1_555  1_555  
	O4  Ti  Mn1  114.1(17)  1_555  1_555  1_555  
	O4  Ti  Mn1  114.1(17)  1_555  1_555  15_556  
	O2  Ti  O4  102.8(2)  13_556  1_555  1_555  
	O2  Ti  O4  102.8(2)  1_555  1_555  1_555  
	O3  Ti  O2  93.75(18)  1_555  1_555  1_555  
	O3  Ti  O2  168.4(2)  1_555  1_555  13_556  
	O3  Ti  Mn1  155.3(17)  1_555  1_555  15_556  
	O3  Ti  O2  168.4(2)  15_556  1_555  1_555  
	O3  Ti  O2  93.75(18)  15_556  1_555  13_556  
	O3  Ti  Mn1  155.3(17)  15_556  1_555  1_555  
	O1  Ti  O4  163.3(2)  1_555  1_555  1_555  
	H4O  Ti  O1  175.8(10)  1_555  1_555  1_555  
	H4O  Ti  O3  103.4(7)  1_555  1_555  15_556  
	H4O  Ti  O3  103.4(7)  1_555  1_555  1_555  
	H4O  Ti  Mn1  101.1(18)  1_555  1_555  1_555  
	H4O  Ti  Mn1  101.1(18)  1_555  1_555  15_556  
	Mn1  Ti  O3  143.1(6)  14_555  1_555  15_556  
	Mn1  Ti  O3  116.3(6)  14_555  1_555  1_555  
	Mn1  Ti  O4  116.8(6)  14_555  1_555  1_555  
	Mn1  Ti  O3  116.3(6)  13_556  1_555  15_556  
	Mn1  Ti  O3  143.1(6)  13_556  1_555  1_555  
	Mn1  Ti  O4  116.8(6)  13_556  1_555  1_555  
	O5  O2  Mn1  113.8(14)  25_455  1_555  14_555  
	O5  O2  Mn1  113.8(14)  25_455  1_555  1_555  
	Ti  O2  O5  124.3(6)  1_555  1_555  25_455  
	Ti  O2  Mn1  101.6(12)  1_555  1_555  14_555  
	Ti  O2  O5  124.3(6)  13_556  1_555  25_455  
	Ti  O2  Mn1  101.6(12)  13_556  1_555  1_555  
	Mn1  O2  O5  139.7(12)  13_556  1_555  25_455  
	Mn1  O2  O5  139.7(12)  15_556  1_555  25_455  
	Mn1  O4  Ti  147.4(6)  1_555  1_555  11_556  
	Mn1  O4  Ti  147.4(6)  12_555  1_555  1_555  
	Mn1  O4  Ti  147.4(6)  15_556  1_555  11_556  
	Mn1  O4  Ti  147.4(6)  11_556  1_555  1_555  
	Mn1  O1  C1  111.3(7)  15_556  1_555  1_555  
	Mn1  O1  C1  111.3(7)  1_555  1_555  1_555  
	Ti  O1  C1  127.3(4)  1_555  1_555  1_555  
	C2  C1  O1  119.2(3)  1_555  1_555  13_556  
	C2  C1  O1  119.2(3)  1_555  1_555  1_555  
	C3  C2  C1  149.7(2)  2_655  1_555  1_555  
	C3  C2  C1  149.7(2)  3_656  1_555  1_555  
	H4  C3  C2  144.5(4)  3_656  1_555  1_555  
	C2  C3  H4  150.3(2)  2_655  1_555  1_555  
	Ti  O3  C4  133.4(3)  1_555  1_555  1_555  
	Mn1  O3  C4  140.2(7)  1_555  1_555  1_555  
	Mn1  O3  C4  139.6(6)  15_556  1_555  1_555  
	C5  C4  O3  119.2(3)  1_555  1_555  12_555  
	C5  C4  O3  119.2(3)  1_555  1_555  1_555  
	C6  C5  C4  150.90(16)  32_555  1_555  1_555  
	C6  C5  C4  150.90(16)  21_555  1_555  1_555  
	H5  C6  C5  143.1(4)  21_555  1_555  1_555  
	C5  C6  H5  148.79(16)  21_555  1_555  1_555  

# start Validation Reply Form
_vrf_PLAT770_C6H6@MIL-125-Mn
;
PROBLEM: Suspect C-H Bond in CIF:  C_1      --H_6_1     .       1.40 Ang.  
RESPONSE: The close contact alert is due to disorder of guest molecules.
;
_vrf_PLAT043_C6H6@MIL-125-Mn
;
PROBLEM: Calculated and Reported Mol. Weight Differ by ..       1.64 Check 
RESPONSE: This is likely due to the decimal points considers 
in the calculation. The reported strings are consistent with the
atom sites information.
;
_vrf_PLAT420_C6H6@MIL-125-Mn
;
PROBLEM: D-H Bond Without Acceptor  O4       --H4O      .     Please Check 
RESPONSE: The guest molecule benzene does not have a hydrogen bonding
acceptor.
;
_vrf_PLAT041_C6H6@MIL-125-Mn
;
PROBLEM: Calc. and Reported SumFormula    Strings  Differ     Please Check 
RESPONSE: This is likely due to the decimal points considers 
in the calculation. The reported strings are consistent with the
atom sites information.
;
_vrf_PLAT042_C6H6@MIL-125-Mn
;
PROBLEM: Calc. and Reported MoietyFormula Strings  Differ     Please Check 
RESPONSE: This is likely due to the decimal points considers 
in the calculation. The reported strings are consistent with the
atom sites information.
;
_vrf_PLAT044_C6H6@MIL-125-Mn
;
PROBLEM: Calculated and Reported Density Dx  Differ by ..     0.0138 Check 
RESPONSE: This is likely due to the decimal points considers 
in the calculation. The reported strings are consistent with the
atom sites information.
;
_vrf_PLAT077_C6H6@MIL-125-Mn
;
PROBLEM: Unitcell Contains Non-integer Number of Atoms ..     Please Check 
RESPONSE: The structure contains disordered framework and guest molecules.
;
_vrf_PLAT244_C6H6@MIL-125-Mn
;
PROBLEM: Low    'Solvent' Ueq as Compared to Neighbors of         O1 Check 
RESPONSE: O1 is X-ray heavier compared to neightors.
;
_vrf_PLAT341_C6H6@MIL-125-Mn
;
PROBLEM: Low Bond Precision on  C-C Bonds ...............    0.00762 Ang.  
RESPONSE: Structure are obtained from powder diffraction refinement. 
Low precision could be due to insufficient resolution.
;
# end Validation Reply Form
