# Supplementary material for: Trace benzene capture by decoration of structural defects in metal–organic framework materials
Source: Nat Mater. 2024 Oct 29;23(11):1531–8. doi: 10.1038/s41563-024-02029-1 (PMC11525167; doi:10.1038/s41563-024-02029-1)
Supplement: Supplementary file 2 — Crystallographic data (11 CIFs) and checkCIF reports. [file 41563_2024_2029_MOESM2_ESM.zip › cifs and check cif reports/C6H6@MIL-125-Ni.cif]

data_C6H6@MIL-125-Ni

_chemical_name_mineral              C6H6@MIL-125-Ni
_chemical_formula_weight            143.22
_chemical_formula_sum               "C6.48 H5.26 Ni0.05 O2.22 Ti0.45"
_chemical_formula_moiety            "C3 H1.78 Ni0.05 O2.22 Ti0.45, 0.58(C6 H6)"
_space_group_crystal_system         tetragonal
_symmetry_space_group_name_H-M      I4/mmm
_symmetry_space_group_name_Hall     "-I 4 2"

loop_
	_symmetry_equiv_pos_as_xyz
	"x, y, z"
	"-x, -y, z"
	"-x, y, -z"
	"-x, y, z"
	"-y, -x, -z"
	"-y, -x, z"
	"-y, x, -z"
	"-y, x, z"
	"y, -x, -z"
	"y, -x, z"
	"y, x, -z"
	"y, x, z"
	"x, -y, -z"
	"x, -y, z"
	"x, y, -z"
	"-x, -y, -z"
	"x+1/2, y+1/2, z+1/2"
	"-x+1/2, -y+1/2, z+1/2"
	"-x+1/2, y+1/2, -z+1/2"
	"-x+1/2, y+1/2, z+1/2"
	"-y+1/2, -x+1/2, -z+1/2"
	"-y+1/2, -x+1/2, z+1/2"
	"-y+1/2, x+1/2, -z+1/2"
	"-y+1/2, x+1/2, z+1/2"
	"y+1/2, -x+1/2, -z+1/2"
	"y+1/2, -x+1/2, z+1/2"
	"y+1/2, x+1/2, -z+1/2"
	"y+1/2, x+1/2, z+1/2"
	"x+1/2, -y+1/2, -z+1/2"
	"x+1/2, -y+1/2, z+1/2"
	"x+1/2, y+1/2, -z+1/2"
	"-x+1/2, -y+1/2, -z+1/2"

_cell_length_a                      18.65121(5)
_cell_length_b                      18.65121(5)
_cell_length_c                      18.20217(6)
_cell_angle_alpha                   90
_cell_angle_beta                    90
_cell_angle_gamma                   90
_cell_volume                        6331.94(4)
_cell_formula_units_Z               32
_cell_measurement_temperature       298
_exptl_crystal_density_diffrn       1.2019
_pd_spec_mounting                   packed
_pd_spec_mount_mode                 transmission
_pd_spec_shape                      cylinder
_diffrn_ambient_temperature         298
_diffrn_source                      synchrotron
_diffrn_measurement_device_type     DLS-i11
_diffrn_detector                    PSD
_pd_meas_scan_method                continuous
_diffrn_radiation_type              synchrotron
_diffrn_radiation_wavelength        0.82439
_pd_meas_2theta_range_min           2.084
_pd_meas_2theta_range_max           92.132
_pd_meas_2theta_range_inc           0.004
_computing_structure_refinement     TOPAS
_pd_proc_ls_profile_function        pseudo-Voigt
_pd_proc_ls_background_function     Chebyshev
_refine_ls_goodness_of_fit_all      6.33296
_pd_proc_ls_prof_R_factor           1.43973
_pd_proc_ls_prof_wR_factor          2.14217
_pd_proc_ls_prof_wR_expected        0.33826
_refine_ls_R_factor_all             0.99989
_refine_ls_structure_factor_coef    Inet
_refine_ls_matrix_type              fullcycle
_refine_ls_weighting_scheme         sigma
_refine_ls_hydrogen_treatment       mixed
_refine_ls_extinction_method        none
_refine_ls_number_parameters        89
_refine_ls_shift/su_max             0.0333
_pd_proc_number_of_points           11875
_pd_proc_2theta_range_min           2.5
_pd_proc_2theta_range_max           50
_pd_proc_2theta_range_inc           0.004
_pd_proc_wavelength                 0.82439

loop_
	_atom_site_label
	_atom_site_type_symbol
	_atom_site_symmetry_multiplicity
	_atom_site_fract_x
	_atom_site_fract_y
	_atom_site_fract_z
	_atom_site_occupancy
	_atom_site_B_iso_or_equiv
	C_1  C  32  0.9836(12)  0.4574(13)  0.7302(12)  0.1667(11)  10.0(5)  
	C_2  C  32  0.9302(17)  0.5100(11)  0.7243(9)  0.1667(11)  10.0(5)  
	C_3  C  32  0.8817(15)  0.5206(16)  0.7820(14)  0.1667(11)  10.0(5)  
	C_4  C  32  0.8864(12)  0.4786(13)  0.8456(12)  0.1667(11)  10.0(5)  
	C_5  C  32  0.9398(17)  0.4260(11)  0.8516(9)  0.1667(11)  10.0(5)  
	C_6  C  32  0.9883(15)  0.4154(16)  0.7939(14)  0.1667(11)  10.0(5)  
	H_1  H  32  1.022(2)  0.449(2)  0.685(3)  0.1667(11)  10.0(5)  
	H_2  H  32  0.926(3)  0.543(2)  0.674(2)  0.1667(11)  10.0(5)  
	H_3  H  32  0.839(3)  0.562(3)  0.777(2)  0.1667(11)  10.0(5)  
	H_4  H  32  0.848(2)  0.487(2)  0.891(3)  0.1667(11)  10.0(5)  
	H_5  H  32  0.944(3)  0.393(2)  0.902(2)  0.1667(11)  10.0(5)  
	H_6  H  32  1.031(3)  0.374(3)  0.799(2)  0.1667(11)  10.0(5)  
	C_1_1  C  32  0.9710(15)  0.2697(13)  0.1075(11)  0.163(2)  9.6(7)  
	C_2_1  C  32  1.021(3)  0.296(2)  0.1586(15)  0.163(2)  9.6(7)  
	C_3_1  C  32  1.028(2)  0.262(3)  0.2272(13)  0.163(2)  9.6(7)  
	C_4_1  C  32  0.9851(15)  0.2029(13)  0.2446(11)  0.163(2)  9.6(7)  
	C_5_1  C  32  0.935(3)  0.177(2)  0.1934(15)  0.163(2)  9.6(7)  
	C_6_1  C  32  0.928(2)  0.210(3)  0.1249(13)  0.163(2)  9.6(7)  
	H_1_1  H  32  0.965(2)  0.296(2)  0.053(3)  0.163(2)  9.6(7)  
	H_2_1  H  32  1.054(5)  0.343(4)  0.145(2)  0.163(2)  9.6(7)  
	H_3_1  H  32  1.067(4)  0.283(4)  0.268(2)  0.163(2)  9.6(7)  
	H_4_1  H  32  0.991(2)  0.176(2)  0.299(3)  0.163(2)  9.6(7)  
	H_5_1  H  32  0.902(5)  0.130(4)  0.207(2)  0.163(2)  9.6(7)  
	H_6_1  H  32  0.889(4)  0.190(4)  0.084(2)  0.163(2)  9.6(7)  
	C_1_2  C  32  0.4990(19)  0.4110(18)  0.7980(15)  0.0853(7)  5.7(7)  
	C_2_2  C  32  0.5721(18)  0.4207(19)  0.7833(9)  0.0853(7)  5.7(7)  
	C_3_2  C  32  0.6122(14)  0.470(2)  0.8245(15)  0.0853(7)  5.7(7)  
	C_4_2  C  32  0.5791(19)  0.5093(18)  0.8806(15)  0.0853(7)  5.7(7)  
	C_5_2  C  32  0.5060(18)  0.4996(19)  0.8953(9)  0.0853(7)  5.7(7)  
	C_6_2  C  32  0.4660(14)  0.450(2)  0.8541(15)  0.0853(7)  5.7(7)  
	H_1_2  H  32  0.467(3)  0.372(3)  0.765(3)  0.0853(7)  5.7(7)  
	H_2_2  H  32  0.598(3)  0.389(3)  0.739(2)  0.0853(7)  5.7(7)  
	H_3_2  H  32  0.670(3)  0.477(4)  0.813(3)  0.0853(7)  5.7(7)  
	H_4_2  H  32  0.611(3)  0.548(3)  0.913(3)  0.0853(7)  5.7(7)  
	H_5_2  H  32  0.480(3)  0.531(3)  0.940(2)  0.0853(7)  5.7(7)  
	H_6_2  H  32  0.408(3)  0.443(4)  0.866(3)  0.0853(7)  5.7(7)  
	C_1_3  C  32  0.7156(11)  0.6162(10)  0.5421(7)  0.165(2)  10.0(6)  
	C_2_3  C  32  0.7403(7)  0.5458(13)  0.5325(7)  0.165(2)  10.0(6)  
	C_3_3  C  32  0.7042(14)  0.4888(8)  0.5662(8)  0.165(2)  10.0(6)  
	C_4_3  C  32  0.6436(11)  0.5020(10)  0.6096(7)  0.165(2)  10.0(6)  
	C_5_3  C  32  0.6189(7)  0.5724(13)  0.6191(7)  0.165(2)  10.0(6)  
	C_6_3  C  32  0.6550(14)  0.6294(8)  0.5854(8)  0.165(2)  10.0(6)  
	H_1_3  H  32  0.744(2)  0.661(2)  0.5153(16)  0.165(2)  10.0(6)  
	H_2_3  H  32  0.788(2)  0.535(2)  0.4982(17)  0.165(2)  10.0(6)  
	H_3_3  H  32  0.724(2)  0.433(2)  0.5586(13)  0.165(2)  10.0(6)  
	H_4_3  H  32  0.615(2)  0.457(2)  0.6363(16)  0.165(2)  10.0(6)  
	H_5_3  H  32  0.571(2)  0.583(2)  0.6535(17)  0.165(2)  10.0(6)  
	H_6_3  H  32  0.635(2)  0.685(2)  0.5930(13)  0.165(2)  10.0(6)  
	O5  O  16  0.5  0.7285(16)  0.1603(18)  0.109(3)  1.3(11)  
	H7  H  32  0.454(11)  0.71(2)  0.1692(18)  0.0545(14)  1.5(13)  
	Ni  Ni  32  0.2132(15)  0.0363(13)  0.4537(17)  0.0545(14)  5.9(11)  
	Ti  Ti  16  0.20410(7)  0.07557(8)  0.5  0.891(3)  0.77(4)  
	O2  O  16  0.1928(3)  0  0.4325(3)  0.891(3)  1.70(5)  
	O4  O  8  0.1167(2)  0.1167(2)  0.5  0.891(3)  1.70(5)  
	H4O  H  8  0.0845(18)  0.0845(18)  0.5  0.891(3)  2.04(6)  
	O1  O  16  0.3152(4)  0.06095(19)  0.5  1  1.70(5)  
	C1  C  8  0.3489(3)  0  0.5  1  3.68(9)  
	C2  C  8  0.4281(4)  0  0.5  1  3.68(9)  
	C3  C  16  0.4643(4)  0.06271(11)  0.5  1  3.68(9)  
	H4  H  16  0.4389(7)  0.1068(11)  0.5  1  4.41(11)  
	O3  O  32  0.2330(2)  0.14683(16)  0.4217(3)  1  1.70(5)  
	C4  C  16  0.20111(11)  0.20111(11)  0.3913(2)  1  3.68(9)  
	C5  C  16  0.22745(15)  0.22745(15)  0.3196(3)  1  3.68(9)  
	C6  C  32  0.19514(18)  0.28382(19)  0.2868(3)  1  3.68(9)  
	H5  H  32  0.1555(10)  0.3066(6)  0.3099(7)  1  4.41(11)  


loop_
	_geom_bond_atom_site_label_1
	_geom_bond_atom_site_label_2
	_geom_bond_distance
	_geom_bond_site_symmetry_1
	_geom_bond_site_symmetry_2
	C_1  H_1  1.11(4)  1_555  1_555  
	C_1  C_6  1.401(5)  1_555  1_555  
	C_1  C_2  1.401(5)  1_555  1_555  
	C_1  C_1  1.40(4)  1_555  23_646  
	C_1  C_1  1.40(4)  1_555  25_566  
	C_1  C_3  1.43(4)  1_555  23_646  
	C_1  C_6  1.46(4)  1_555  27_546  
	C_1  H_2  1.48(5)  1_555  14_565  
	C_1  C_6  1.493(14)  1_555  4_755  
	C_1  C_3  1.59(4)  1_555  27_546  
	C_1  C_1  1.59(5)  1_555  14_565  
	C_1  C_6  1.68(5)  1_555  25_566  
	C_1  C_1  1.70(5)  1_555  2_765  
	C_1  C_1  1.72(5)  1_555  21_666  
	C_1  C_2  1.72(4)  1_555  2_765  
	C_1  C_5  1.86(4)  1_555  27_546  
	C_1  C_2  1.89(4)  1_555  4_755  
	C_1  C_4  1.92(3)  1_555  27_546  
	C_1  C_6  2.02(3)  1_555  23_646  
	C_1  C_4  2.04(3)  1_555  23_646  
	C_2  H_2  1.11(4)  1_555  1_555  
	C_2  H_6  1.20(7)  1_555  27_546  
	C_2  H_2  1.35(5)  1_555  14_565  
	C_2  H_6  1.36(6)  1_555  25_566  
	C_2  H_1  1.38(5)  1_555  2_765  
	C_2  C_1  1.401(5)  1_555  1_555  
	C_2  C_3  1.401(5)  1_555  1_555  
	C_2  C_3  1.499(19)  1_555  14_565  
	C_2  H_1  1.62(5)  1_555  4_755  
	C_2  C_5  1.67(3)  1_555  25_566  
	C_2  C_1  1.72(4)  1_555  2_765  
	C_2  C_2  1.83(6)  1_555  21_666  
	C_2  C_1  1.89(4)  1_555  4_755  
	C_2  C_5  1.90(3)  1_555  27_546  
	C_3  H_3  1.11(4)  1_555  1_555  
	C_3  H_1  1.40(6)  1_555  27_546  
	C_3  C_4  1.401(5)  1_555  1_555  
	C_3  C_2  1.401(5)  1_555  1_555  
	C_3  C_1  1.43(4)  1_555  25_566  
	C_3  H_6  1.49(3)  1_555  27_546  
	C_3  C_2  1.499(19)  1_555  14_565  
	C_3  C_6  1.53(3)  1_555  25_566  
	C_3  C_1  1.59(4)  1_555  27_546  
	C_3  H_1  1.61(5)  1_555  25_566  
	C_3  C_6  1.63(3)  1_555  27_546  
	C_3  C_5  1.94(4)  1_555  14_565  
	C_4  H_4  1.11(4)  1_555  1_555  
	C_4  H_4  1.27(5)  1_555  14_565  
	C_4  H_1  1.29(5)  1_555  25_566  
	C_4  C_3  1.401(5)  1_555  1_555  
	C_4  C_5  1.401(5)  1_555  1_555  
	C_4  H_1  1.52(5)  1_555  27_546  
	C_4  C_1  1.92(3)  1_555  27_546  
	C_4  C_1  2.04(3)  1_555  25_566  
	C_4  C_5  2.04(4)  1_555  14_565  
	C_5  H_5  1.11(4)  1_555  1_555  
	C_5  H_1  1.18(5)  1_555  25_566  
	C_5  C_6  1.401(5)  1_555  1_555  
	C_5  C_4  1.401(5)  1_555  1_555  
	C_5  H_6  1.48(5)  1_555  4_755  
	C_5  H_2_1  1.56(8)  1_555  3_756  
	C_5  C_2  1.67(3)  1_555  23_646  
	C_5  C_6  1.71(4)  1_555  4_755  
	C_5  C_1  1.86(4)  1_555  27_546  
	C_5  C_2  1.90(3)  1_555  27_546  
	C_5  C_3  1.94(4)  1_555  14_565  
	C_5  C_4  2.04(4)  1_555  14_565  
	C_6  H_6  1.11(4)  1_555  1_555  
	C_6  H_2  1.20(6)  1_555  27_546  
	C_6  C_5  1.401(5)  1_555  1_555  
	C_6  C_1  1.401(5)  1_555  1_555  
	C_6  H_1  1.43(5)  1_555  25_566  
	C_6  C_1  1.46(4)  1_555  27_546  
	C_6  C_1  1.493(14)  1_555  4_755  
	C_6  C_3  1.53(3)  1_555  23_646  
	C_6  C_3  1.63(3)  1_555  27_546  
	C_6  C_1  1.68(5)  1_555  23_646  
	C_6  C_5  1.71(4)  1_555  4_755  
	C_6  C_1  2.02(3)  1_555  25_566  
	H_1  C_1  1.11(4)  1_555  1_555  
	H_1  C_5  1.18(5)  1_555  23_646  
	H_1  C_4  1.29(5)  1_555  23_646  
	H_1  C_2  1.38(5)  1_555  2_765  
	H_1  C_3  1.40(6)  1_555  27_546  
	H_1  C_6  1.43(5)  1_555  23_646  
	H_1  C_4  1.52(5)  1_555  27_546  
	H_1  C_3  1.61(5)  1_555  23_646  
	H_1  C_2  1.62(5)  1_555  4_755  
	H_2  C_2  1.11(4)  1_555  1_555  
	H_2  C_6  1.20(6)  1_555  27_546  
	H_2  C_2  1.35(5)  1_555  14_565  
	H_2  C_1  1.48(5)  1_555  14_565  
	H_3  C_3  1.11(4)  1_555  1_555  
	H_4  C_4  1.11(4)  1_555  1_555  
	H_4  C_4  1.27(5)  1_555  14_565  
	H_5  C_5  1.11(4)  1_555  1_555  
	H_6  C_6  1.11(4)  1_555  1_555  
	H_6  C_2  1.20(7)  1_555  27_546  
	H_6  C_2  1.36(6)  1_555  23_646  
	H_6  C_5  1.48(5)  1_555  4_755  
	H_6  C_3  1.49(3)  1_555  27_546  
	C_1_1  H_1_1  1.11(4)  1_555  1_555  
	C_1_1  C_6_1  1.401(5)  1_555  1_555  
	C_1_1  C_2_1  1.401(5)  1_555  1_555  
	C_1_1  H_3_3  1.42(5)  1_555  28_544  
	C_1_1  C_3_3  1.47(3)  1_555  28_544  
	C_1_1  C_2_3  1.50(3)  1_555  24_644  
	C_1_1  H_2_1  1.60(5)  1_555  4_755  
	C_1_1  C_3_3  1.62(4)  1_555  24_644  
	C_1_1  H_1_1  1.62(6)  1_555  4_755  
	C_1_1  C_2_3  2.03(3)  1_555  28_544  
	C_2_1  H_2_1  1.11(4)  1_555  1_555  
	C_2_1  C_3_1  1.401(5)  1_555  1_555  
	C_2_1  C_1_1  1.401(5)  1_555  1_555  
	C_2_1  C_3_1  1.66(5)  1_555  4_755  
	C_2_1  C_6_1  1.96(8)  1_555  4_755  
	C_3_1  H_3_1  1.11(4)  1_555  1_555  
	C_3_1  C_2_1  1.401(5)  1_555  1_555  
	C_3_1  C_4_1  1.401(5)  1_555  1_555  
	C_3_1  C_2_1  1.66(5)  1_555  4_755  
	C_3_1  C_5_1  1.84(7)  1_555  4_755  
	C_4_1  H_4_1  1.11(4)  1_555  1_555  
	C_4_1  H_4_1  1.19(5)  1_555  4_755  
	C_4_1  H_3_2  1.39(5)  1_555  28_544  
	C_4_1  C_3_1  1.401(5)  1_555  1_555  
	C_4_1  C_5_1  1.401(5)  1_555  1_555  
	C_4_1  H_1_2  1.49(6)  1_555  30_554  
	C_4_1  H_3_2  1.55(6)  1_555  24_644  
	C_4_1  C_5_1  1.82(5)  1_555  4_755  
	C_4_1  O5  1.82(4)  1_555  19_645  
	C_5_1  H_5_1  1.11(4)  1_555  1_555  
	C_5_1  C_6_1  1.401(5)  1_555  1_555  
	C_5_1  C_4_1  1.401(5)  1_555  1_555  
	C_5_1  H_4_3  1.60(6)  1_555  28_544  
	C_5_1  H_2_2  1.61(6)  1_555  18_654  
	C_5_1  C_5_3  1.74(4)  1_555  24_644  
	C_5_1  C_4_1  1.82(5)  1_555  4_755  
	C_5_1  C_3_1  1.84(7)  1_555  4_755  
	C_5_1  C_4_3  2.02(6)  1_555  24_644  
	C_5_1  C_4_3  2.06(6)  1_555  28_544  
	C_6_1  H_6_1  1.11(4)  1_555  1_555  
	C_6_1  H_3_3  1.23(3)  1_555  28_544  
	C_6_1  C_1_1  1.401(5)  1_555  1_555  
	C_6_1  C_5_1  1.401(5)  1_555  1_555  
	C_6_1  H_6_3  1.41(5)  1_555  20_644  
	C_6_1  C_3_3  1.56(4)  1_555  28_544  
	C_6_1  C_6_3  1.66(2)  1_555  24_644  
	C_6_1  C_5_3  1.71(5)  1_555  24_644  
	C_6_1  C_1_3  1.72(2)  1_555  24_644  
	C_6_1  C_4_3  1.82(6)  1_555  24_644  
	C_6_1  C_2_3  1.84(3)  1_555  24_644  
	C_6_1  C_4_3  1.87(6)  1_555  28_544  
	C_6_1  C_3_3  1.88(4)  1_555  24_644  
	C_6_1  C_2_1  1.96(8)  1_555  4_755  
	H_1_1  C_1_1  1.11(4)  1_555  1_555  
	H_1_1  C_2_3  1.13(5)  1_555  24_644  
	H_1_1  C_1_1  1.62(6)  1_555  4_755  
	H_2_1  C_2_1  1.11(4)  1_555  1_555  
	H_2_1  C_5  1.56(8)  1_555  3_756  
	H_2_1  C_1_1  1.60(5)  1_555  4_755  
	H_3_1  C_3_1  1.11(4)  1_555  1_555  
	H_4_1  C_4_1  1.11(4)  1_555  1_555  
	H_4_1  C_4_1  1.19(5)  1_555  4_755  
	H_4_1  O5  1.23(5)  1_555  19_645  
	H_4_1  C_3_2  1.34(5)  1_555  28_544  
	H_4_1  C_3_2  1.48(5)  1_555  24_644  
	H_5_1  C_5_1  1.11(4)  1_555  1_555  
	H_6_1  C_1_3  0.92(5)  1_555  24_644  
	H_6_1  C_6_1  1.11(4)  1_555  1_555  
	H_6_1  C_6_3  1.39(5)  1_555  20_644  
	H_6_1  C_5_3  1.63(9)  1_555  24_644  
	C_1_2  H_1_2  1.11(4)  1_555  1_555  
	C_1_2  H_1_2  1.13(6)  1_555  4_655  
	C_1_2  C_2_2  1.37(7)  1_555  4_655  
	C_1_2  C_2_2  1.401(5)  1_555  1_555  
	C_1_2  C_6_2  1.401(5)  1_555  1_555  
	C_1_2  C_6_2  1.42(3)  1_555  4_655  
	C_1_2  C_2_2  1.52(4)  1_555  10_565  
	C_1_2  C_4_2  1.52(5)  1_555  6_665  
	C_1_2  C_4_2  1.53(5)  1_555  10_565  
	C_1_2  C_2_2  1.55(7)  1_555  6_665  
	C_1_2  H_3_2  1.59(7)  1_555  10_565  
	C_1_2  H_3_2  1.60(7)  1_555  6_665  
	C_1_2  H_6_2  1.62(7)  1_555  12_555  
	C_1_2  C_6_2  1.71(6)  1_555  12_555  
	C_1_2  C_6_2  1.73(4)  1_555  8_655  
	C_2_2  H_2_2  1.11(4)  1_555  1_555  
	C_2_2  H_2_2  1.14(5)  1_555  6_665  
	C_2_2  H_1_2  1.21(9)  1_555  4_655  
	C_2_2  C_1_2  1.37(7)  1_555  4_655  
	C_2_2  H_1_2  1.40(5)  1_555  8_655  
	C_2_2  C_3_2  1.401(5)  1_555  1_555  
	C_2_2  C_1_2  1.401(5)  1_555  1_555  
	C_2_2  C_1_2  1.52(4)  1_555  8_655  
	C_2_2  H_6_2  1.55(5)  1_555  8_655  
	C_2_2  C_1_2  1.55(7)  1_555  6_665  
	C_2_2  C_6_2  1.57(3)  1_555  4_655  
	C_2_2  C_6_2  1.60(3)  1_555  8_655  
	C_2_2  H_6_2  1.60(6)  1_555  4_655  
	C_3_2  H_6_2  0.98(9)  1_555  4_655  
	C_3_2  H_3_2  1.11(4)  1_555  1_555  
	C_3_2  H_1_2  1.12(7)  1_555  8_655  
	C_3_2  H_4_1  1.34(5)  1_555  28_545  
	C_3_2  C_2_2  1.401(5)  1_555  1_555  
	C_3_2  C_4_2  1.401(5)  1_555  1_555  
	C_3_2  H_3_2  1.48(8)  1_555  14_565  
	C_3_2  H_4_1  1.48(5)  1_555  26_565  
	C_3_2  C_6_2  1.59(5)  1_555  4_655  
	C_3_2  H_1_2  1.62(8)  1_555  6_665  
	C_3_2  C_6_2  1.76(6)  1_555  6_665  
	C_4_2  H_6_2  0.96(8)  1_555  2_665  
	C_4_2  H_4_2  1.11(4)  1_555  1_555  
	C_4_2  H_6_2  1.29(9)  1_555  4_655  
	C_4_2  H_4_2  1.36(7)  1_555  14_565  
	C_4_2  C_5_2  1.399(13)  1_555  14_565  
	C_4_2  C_5_2  1.401(5)  1_555  1_555  
	C_4_2  C_3_2  1.401(5)  1_555  1_555  
	C_4_2  H_5_2  1.42(4)  1_555  10_565  
	C_4_2  C_6_2  1.46(4)  1_555  4_655  
	C_4_2  C_5_2  1.49(6)  1_555  8_655  
	C_4_2  H_5_2  1.51(4)  1_555  12_555  
	C_4_2  C_5_2  1.51(4)  1_555  12_555  
	C_4_2  C_5_2  1.52(7)  1_555  6_665  
	C_4_2  C_1_2  1.52(5)  1_555  6_665  
	C_4_2  C_1_2  1.53(5)  1_555  8_655  
	C_4_2  C_5_2  1.53(4)  1_555  10_565  
	C_4_2  H_5_2  1.59(8)  1_555  4_655  
	C_4_2  H_6_2  1.62(7)  1_555  6_665  
	C_4_2  C_5_2  1.62(7)  1_555  2_665  
	C_4_2  C_5_2  1.62(7)  1_555  4_655  
	C_4_2  C_4_2  1.84(8)  1_555  12_555  
	C_5_2  H_5_2  1.00(5)  1_555  12_555  
	C_5_2  H_5_2  1.01(5)  1_555  10_565  
	C_5_2  H_5_2  1.02(6)  1_555  2_665  
	C_5_2  H_5_2  1.03(4)  1_555  4_655  
	C_5_2  H_5_2  1.10(6)  1_555  14_565  
	C_5_2  H_5_2  1.11(4)  1_555  1_555  
	C_5_2  H_5_2  1.12(6)  1_555  8_655  
	C_5_2  H_5_2  1.13(5)  1_555  6_665  
	C_5_2  C_4_2  1.399(13)  1_555  14_565  
	C_5_2  C_6_2  1.401(5)  1_555  1_555  
	C_5_2  C_4_2  1.401(5)  1_555  1_555  
	C_5_2  C_6_2  1.41(5)  1_555  14_565  
	C_5_2  C_6_2  1.425(12)  1_555  12_555  
	C_5_2  C_6_2  1.43(4)  1_555  10_565  
	C_5_2  C_4_2  1.49(6)  1_555  10_565  
	C_5_2  C_4_2  1.51(4)  1_555  12_555  
	C_5_2  C_4_2  1.52(7)  1_555  6_665  
	C_5_2  C_4_2  1.53(4)  1_555  8_655  
	C_5_2  C_4_2  1.62(7)  1_555  2_665  
	C_5_2  C_4_2  1.62(7)  1_555  4_655  
	C_6_2  H_6_2  0.93(4)  1_555  12_555  
	C_6_2  H_6_2  1.11(4)  1_555  1_555  
	C_6_2  C_5_2  1.401(5)  1_555  1_555  
	C_6_2  C_1_2  1.401(5)  1_555  1_555  
	C_6_2  C_5_2  1.41(5)  1_555  14_565  
	C_6_2  C_1_2  1.42(3)  1_555  4_655  
	C_6_2  C_5_2  1.425(12)  1_555  12_555  
	C_6_2  C_5_2  1.43(4)  1_555  8_655  
	C_6_2  C_4_2  1.46(4)  1_555  4_655  
	C_6_2  C_2_2  1.57(3)  1_555  4_655  
	C_6_2  C_6_2  1.58(5)  1_555  10_565  
	C_6_2  C_6_2  1.58(5)  1_555  8_655  
	C_6_2  H_4_2  1.59(8)  1_555  6_665  
	C_6_2  C_3_2  1.59(5)  1_555  4_655  
	C_6_2  C_2_2  1.60(3)  1_555  10_565  
	C_6_2  H_5_2  1.62(5)  1_555  14_565  
	C_6_2  C_1_2  1.71(6)  1_555  12_555  
	C_6_2  C_1_2  1.73(4)  1_555  10_565  
	C_6_2  C_3_2  1.76(6)  1_555  6_665  
	C_6_2  C_6_2  1.85(9)  1_555  14_565  
	H_1_2  C_1_2  1.11(4)  1_555  1_555  
	H_1_2  C_3_2  1.12(7)  1_555  10_565  
	H_1_2  C_1_2  1.13(6)  1_555  4_655  
	H_1_2  C_2_2  1.21(9)  1_555  4_655  
	H_1_2  C_2_2  1.40(5)  1_555  10_565  
	H_1_2  C_4_1  1.49(6)  1_555  30_455  
	H_1_2  C_3_2  1.62(8)  1_555  6_665  
	H_2_2  C_2_2  1.11(4)  1_555  1_555  
	H_2_2  C_2_2  1.14(5)  1_555  6_665  
	H_2_2  C_5_1  1.61(6)  1_555  18_655  
	H_3_2  C_3_2  1.11(4)  1_555  1_555  
	H_3_2  O5  1.27(6)  1_555  9_566  
	H_3_2  C_4_1  1.39(5)  1_555  28_545  
	H_3_2  C_3_2  1.48(8)  1_555  14_565  
	H_3_2  C_4_1  1.55(6)  1_555  26_565  
	H_3_2  C_1_2  1.59(7)  1_555  8_655  
	H_3_2  C_1_2  1.60(7)  1_555  6_665  
	H_4_2  C_4_2  1.11(4)  1_555  1_555  
	H_4_2  C_4_2  1.36(7)  1_555  14_565  
	H_4_2  C_6_2  1.59(8)  1_555  6_665  
	H_5_2  C_5_2  1.00(5)  1_555  12_555  
	H_5_2  C_5_2  1.01(5)  1_555  8_655  
	H_5_2  C_5_2  1.02(6)  1_555  2_665  
	H_5_2  C_5_2  1.03(4)  1_555  4_655  
	H_5_2  C_5_2  1.10(6)  1_555  14_565  
	H_5_2  C_5_2  1.11(4)  1_555  1_555  
	H_5_2  C_5_2  1.12(6)  1_555  10_565  
	H_5_2  C_5_2  1.13(5)  1_555  6_665  
	H_5_2  C_4_2  1.42(4)  1_555  8_655  
	H_5_2  C_4_2  1.51(4)  1_555  12_555  
	H_5_2  C_4_2  1.59(8)  1_555  4_655  
	H_5_2  C_6_2  1.62(5)  1_555  14_565  
	H_6_2  C_6_2  0.93(4)  1_555  12_555  
	H_6_2  C_4_2  0.96(8)  1_555  2_665  
	H_6_2  C_3_2  0.98(9)  1_555  4_655  
	H_6_2  C_6_2  1.11(4)  1_555  1_555  
	H_6_2  C_4_2  1.29(9)  1_555  4_655  
	H_6_2  C_2_2  1.55(5)  1_555  10_565  
	H_6_2  C_2_2  1.60(6)  1_555  4_655  
	H_6_2  C_4_2  1.62(7)  1_555  6_665  
	H_6_2  C_1_2  1.62(7)  1_555  12_555  
	C_1_3  H_6_1  0.92(5)  1_555  26_565  
	C_1_3  H_3_3  0.98(6)  1_555  14_565  
	C_1_3  H_1_3  1.11(4)  1_555  1_555  
	C_1_3  H_6_3  1.15(3)  1_555  12_555  
	C_1_3  C_6_3  1.401(5)  1_555  1_555  
	C_1_3  C_2_3  1.401(5)  1_555  1_555  
	C_1_3  H_1_3  1.44(3)  1_555  15_556  
	C_1_3  C_1_3  1.53(3)  1_555  15_556  
	C_1_3  C_6_1  1.72(2)  1_555  26_565  
	C_1_3  C_6_3  1.93(3)  1_555  12_555  
	C_1_3  C_2_3  1.943(15)  1_555  15_556  
	C_1_3  C_3_3  2.02(3)  1_555  14_565  
	C_2_3  H_2_3  1.07(3)  1_555  15_556  
	C_2_3  H_2_3  1.11(4)  1_555  1_555  
	C_2_3  H_1_1  1.13(5)  1_555  26_565  
	C_2_3  C_3_3  1.401(5)  1_555  1_555  
	C_2_3  C_1_3  1.401(5)  1_555  1_555  
	C_2_3  C_1_1  1.50(3)  1_555  26_565  
	C_2_3  C_2_3  1.71(5)  1_555  14_565  
	C_2_3  C_6_1  1.84(3)  1_555  26_565  
	C_2_3  C_1_3  1.943(15)  1_555  15_556  
	C_2_3  C_3_3  2.02(2)  1_555  13_566  
	C_2_3  C_1_1  2.03(3)  1_555  28_545  
	C_3_3  H_3_3  1.11(4)  1_555  1_555  
	C_3_3  C_4_3  1.390(8)  1_555  14_565  
	C_3_3  C_2_3  1.401(5)  1_555  1_555  
	C_3_3  C_4_3  1.401(5)  1_555  1_555  
	C_3_3  C_1_1  1.47(3)  1_555  28_545  
	C_3_3  H_3_3  1.51(5)  1_555  14_565  
	C_3_3  C_6_1  1.56(4)  1_555  28_545  
	C_3_3  C_1_1  1.62(4)  1_555  26_565  
	C_3_3  C_6_1  1.88(4)  1_555  26_565  
	C_3_3  C_1_3  2.02(3)  1_555  14_565  
	C_3_3  C_2_3  2.02(2)  1_555  13_566  
	C_4_3  H_4_3  1.05(5)  1_555  14_565  
	C_4_3  H_4_3  1.11(4)  1_555  1_555  
	C_4_3  C_3_3  1.390(8)  1_555  14_565  
	C_4_3  C_3_3  1.401(5)  1_555  1_555  
	C_4_3  C_5_3  1.401(5)  1_555  1_555  
	C_4_3  C_5_3  1.47(3)  1_555  14_565  
	C_4_3  C_6_1  1.82(6)  1_555  26_565  
	C_4_3  C_6_1  1.87(6)  1_555  28_545  
	C_4_3  C_5_1  2.02(6)  1_555  26_565  
	C_4_3  C_5_1  2.06(6)  1_555  28_545  
	C_5_3  H_5_3  0.92(3)  1_555  12_555  
	C_5_3  H_5_3  1.11(4)  1_555  1_555  
	C_5_3  C_6_3  1.401(5)  1_555  1_555  
	C_5_3  C_4_3  1.401(5)  1_555  1_555  
	C_5_3  C_4_3  1.47(3)  1_555  14_565  
	C_5_3  H_6_1  1.63(9)  1_555  26_565  
	C_5_3  C_6_3  1.670(13)  1_555  12_555  
	C_5_3  C_6_1  1.71(5)  1_555  26_565  
	C_5_3  C_5_1  1.74(4)  1_555  26_565  
	C_6_3  H_6_3  1.11(4)  1_555  1_555  
	C_6_3  H_6_1  1.39(5)  1_555  20_655  
	C_6_3  C_5_3  1.401(5)  1_555  1_555  
	C_6_3  C_1_3  1.401(5)  1_555  1_555  
	C_6_3  C_6_1  1.66(2)  1_555  26_565  
	C_6_3  C_5_3  1.670(13)  1_555  12_555  
	C_6_3  C_1_3  1.93(3)  1_555  12_555  
	H_1_3  C_1_3  1.11(4)  1_555  1_555  
	H_1_3  C_1_3  1.44(3)  1_555  15_556  
	H_2_3  C_2_3  1.07(3)  1_555  15_556  
	H_2_3  C_2_3  1.11(4)  1_555  1_555  
	H_3_3  C_1_3  0.98(6)  1_555  14_565  
	H_3_3  C_3_3  1.11(4)  1_555  1_555  
	H_3_3  C_6_1  1.23(3)  1_555  28_545  
	H_3_3  C_1_1  1.42(5)  1_555  28_545  
	H_3_3  C_3_3  1.51(5)  1_555  14_565  
	H_4_3  C_4_3  1.05(5)  1_555  14_565  
	H_4_3  C_4_3  1.11(4)  1_555  1_555  
	H_4_3  C_5_1  1.60(6)  1_555  28_545  
	H_5_3  C_5_3  0.92(3)  1_555  12_555  
	H_5_3  C_5_3  1.11(4)  1_555  1_555  
	H_6_3  C_6_3  1.11(4)  1_555  1_555  
	H_6_3  C_1_3  1.15(3)  1_555  12_555  
	H_6_3  C_6_1  1.41(5)  1_555  20_655  
	O5  H_4_1  1.23(5)  1_555  31_455  
	O5  H_4_1  1.23(5)  1_555  19_655  
	O5  H_3_2  1.27(6)  1_555  11_556  
	O5  H_3_2  1.27(6)  1_555  7_656  
	O5  O2  1.82(3)  1_555  23_555  
	O5  C_4_1  1.82(4)  1_555  31_455  
	O5  C_4_1  1.82(4)  1_555  19_655  
	O5  Ni  2.20(4)  1_555  27_555  
	O5  Ni  2.20(4)  1_555  23_555  
	Ni  Ti  1.13(3)  1_555  1_555  
	Ni  Ni  1.35(5)  1_555  14_555  
	Ni  Ni  1.68(6)  1_555  15_556  
	Ni  O1  2.13(3)  1_555  1_555  
	Ni  Ni  2.16(6)  1_555  13_556  
	Ni  O3  2.17(2)  1_555  1_555  
	Ni  O5  2.20(4)  1_555  25_455  
	Ni  O2  2.21(3)  1_555  13_556  
	Ni  Ti  2.26(2)  1_555  13_556  
	Ti  Ni  1.13(3)  1_555  15_556  
	Ti  Ni  1.13(3)  1_555  1_555  
	Ti  O4  1.802(2)  1_555  1_555  
	Ti  O2  1.882(3)  1_555  13_556  
	Ti  O2  1.882(3)  1_555  1_555  
	Ti  O3  2.022(5)  1_555  1_555  
	Ti  O3  2.022(5)  1_555  15_556  
	Ti  O1  2.090(7)  1_555  1_555  
	Ti  H4O  2.24(3)  1_555  1_555  
	Ti  Ni  2.26(2)  1_555  13_556  
	Ti  Ni  2.26(2)  1_555  14_555  
	Ti  Ti  2.819(3)  1_555  13_556  
	O2  O5  1.82(3)  1_555  25_455  
	O2  Ti  1.882(3)  1_555  1_555  
	O2  Ti  1.882(3)  1_555  13_556  
	O2  Ni  2.21(3)  1_555  13_556  
	O2  Ni  2.21(3)  1_555  15_556  
	O4  Ti  1.802(2)  1_555  11_556  
	O4  Ti  1.802(2)  1_555  1_555  
	H4O  Ti  2.24(3)  1_555  11_556  
	H4O  Ti  2.24(3)  1_555  1_555  
	O1  C1  1.299(3)  1_555  1_555  
	O1  Ti  2.090(7)  1_555  1_555  
	O1  Ni  2.13(3)  1_555  15_556  
	O1  Ni  2.13(3)  1_555  1_555  
	C1  O1  1.299(3)  1_555  1_555  
	C1  O1  1.299(3)  1_555  13_556  
	C1  C2  1.478(5)  1_555  1_555  
	C2  C3  1.351(2)  1_555  1_555  
	C2  C3  1.351(2)  1_555  13_556  
	C2  C1  1.478(5)  1_555  1_555  
	C3  H4  0.95(2)  1_555  1_555  
	C3  C3  1.331(14)  1_555  3_656  
	C3  C2  1.351(2)  1_555  1_555  
	H4  C3  0.95(2)  1_555  1_555  
	O3  C4  1.299(3)  1_555  1_555  
	O3  Ti  2.022(5)  1_555  1_555  
	O3  Ni  2.17(2)  1_555  1_555  
	C4  O3  1.299(3)  1_555  1_555  
	C4  O3  1.299(3)  1_555  12_555  
	C4  C5  1.478(5)  1_555  1_555  
	C5  C6  1.351(2)  1_555  12_555  
	C5  C6  1.351(2)  1_555  1_555  
	C5  C4  1.478(5)  1_555  1_555  
	C6  H5  0.95(2)  1_555  1_555  
	C6  C5  1.351(2)  1_555  1_555  
	C6  C6  1.451(13)  1_555  21_555  
	H5  C6  0.95(2)  1_555  1_555  


loop_
	_geom_angle_atom_site_label_1
	_geom_angle_atom_site_label_2
	_geom_angle_atom_site_label_3
	_geom_angle
	_geom_angle_site_symmetry_1
	_geom_angle_site_symmetry_2
	_geom_angle_site_symmetry_3
	C_2  C_1  H_1  138.2(15)  23_646  1_555  4_755  
	H_1  C_1  C_2  102.2(15)  1_555  1_555  27_546  
	H_1  C_1  C_2  118.8(15)  1_555  1_555  23_646  
	C_2  C_1  H_1  123.6(5)  14_565  1_555  1_555  
	C_6  C_1  C_2  114.9(9)  1_555  1_555  14_565  
	C_6  C_1  H_1  135.4(15)  1_555  1_555  4_755  
	C_3  C_1  C_2  129.8(12)  23_646  1_555  1_555  
	C_6  C_1  H_1  113.1(12)  27_546  1_555  1_555  
	C_6  C_1  C_2  143.6(18)  27_546  1_555  27_546  
	H_2  C_1  C_6  128.0(17)  14_565  1_555  1_555  
	C_6  C_1  C_2  132.5(13)  4_755  1_555  1_555  
	C_6  C_1  C_2  130.0(17)  4_755  1_555  14_565  
	C_6  C_1  H_1  106.3(16)  4_755  1_555  1_555  
	C_3  C_1  C_6  133.3(19)  27_546  1_555  27_546  
	C_6  C_1  C_3  120.8(19)  25_566  1_555  23_646  
	C_6  C_1  H_1  112.2(10)  25_566  1_555  1_555  
	C_2  C_1  C_6  118.4(19)  2_765  1_555  25_566  
	H_1  C_1  H_2  110.9(17)  25_566  1_555  14_565  
	C_5  C_1  C_2  123.3(13)  27_546  1_555  2_765  
	C_5  C_1  C_6  136.8(12)  27_546  1_555  4_755  
	C_5  C_1  C_6  126.8(17)  27_546  1_555  1_555  
	C_2  C_1  C_5  122.4(11)  4_755  1_555  27_546  
	C_2  C_1  C_6  108.4(17)  4_755  1_555  25_566  
	C_2  C_1  C_6  121.2(12)  4_755  1_555  27_546  
	H_2  C_1  C_2  115.7(11)  23_646  1_555  4_755  
	H_2  C_1  C_5  121.8(15)  23_646  1_555  27_546  
	H_2  C_1  C_2  114.2(12)  23_646  1_555  2_765  
	H_2  C_1  H_1  144.4(14)  23_646  1_555  1_555  
	C_4  C_1  C_2  111.0(9)  27_546  1_555  4_755  
	C_4  C_1  C_2  104.1(11)  27_546  1_555  2_765  
	C_4  C_1  C_6  101.0(19)  27_546  1_555  25_566  
	C_4  C_1  C_6  102.4(10)  27_546  1_555  4_755  
	C_4  C_1  C_2  113.2(16)  27_546  1_555  1_555  
	C_4  C_1  C_6  102.3(10)  27_546  1_555  1_555  
	C_4  C_1  C_2  104.6(15)  27_546  1_555  14_565  
	H_1  C_1  C_4  108.1(12)  2_765  1_555  27_546  
	H_1  C_1  C_6  145.6(18)  2_765  1_555  4_755  
	H_1  C_1  C_3  145.0(16)  2_765  1_555  23_646  
	H_1  C_1  C_6  149.6(15)  2_765  1_555  1_555  
	C_6  C_1  H_2  122.0(18)  23_646  1_555  23_646  
	C_6  C_1  C_5  114.4(18)  23_646  1_555  27_546  
	C_6  C_1  C_3  107.4(14)  23_646  1_555  23_646  
	C_6  C_1  C_2  116.5(13)  23_646  1_555  1_555  
	H_1  C_1  C_4  135.3(11)  21_666  1_555  27_546  
	H_1  C_1  C_5  176.7(18)  21_666  1_555  27_546  
	H_1  C_1  C_3  109.7(19)  21_666  1_555  23_646  
	H_1  C_1  C_2  111.5(19)  21_666  1_555  1_555  
	H_1  C_1  C_2  119.8(17)  21_666  1_555  14_565  
	C_4  C_1  H_1  115.2(6)  23_646  1_555  21_666  
	C_4  C_1  H_1  108.2(14)  23_646  1_555  2_765  
	C_4  C_1  C_6  118.4(19)  23_646  1_555  25_566  
	C_4  C_1  C_2  130.4(13)  23_646  1_555  1_555  
	C_4  C_1  C_6  100.1(11)  23_646  1_555  1_555  
	C_4  C_1  C_2  124.7(16)  23_646  1_555  14_565  
	H_1  C_1  C_4  108.1(13)  14_565  1_555  27_546  
	H_1  C_1  C_3  123.0(15)  14_565  1_555  27_546  
	H_1  C_1  C_6  129.4(9)  14_565  1_555  4_755  
	H_1  C_1  C_3  142.2(18)  14_565  1_555  23_646  
	H_1  C_1  C_6  141.7(10)  14_565  1_555  1_555  
	H_1  C_1  C_2  122.9(19)  14_565  1_555  27_546  
	H_1  C_1  C_6  106.7(12)  27_546  1_555  23_646  
	H_1  C_1  H_2  131.3(14)  27_546  1_555  2_765  
	H_1  C_1  C_4  158.3(11)  27_546  1_555  27_546  
	H_1  C_1  C_2  90.3(7)  27_546  1_555  4_755  
	H_1  C_1  C_5  121.5(18)  27_546  1_555  27_546  
	H_1  C_1  C_2  97.6(6)  27_546  1_555  2_765  
	H_1  C_1  C_3  132.5(15)  27_546  1_555  23_646  
	H_2  C_1  H_1  112.0(19)  27_546  1_555  14_565  
	H_2  C_1  C_4  115.2(19)  27_546  1_555  27_546  
	H_2  C_1  C_5  154.1(17)  27_546  1_555  27_546  
	H_2  C_1  C_6  139.9(18)  27_546  1_555  25_566  
	H_2  C_1  C_6  143.1(17)  27_546  1_555  27_546  
	H_2  C_1  C_2  128.2(13)  27_546  1_555  1_555  
	H_2  C_1  C_2  130.9(8)  27_546  1_555  14_565  
	H_2  C_1  H_1  103.7(10)  27_546  1_555  1_555  
	C_3  C_1  H_2  98.8(8)  14_565  1_555  27_546  
	C_3  C_1  H_1  108.7(17)  14_565  1_555  14_565  
	C_3  C_1  C_4  136.3(17)  14_565  1_555  23_646  
	C_3  C_1  H_1  100.1(19)  14_565  1_555  21_666  
	C_3  C_1  C_6  149.5(13)  14_565  1_555  23_646  
	C_3  C_1  C_4  113.8(16)  14_565  1_555  27_546  
	C_3  C_1  C_2  132.5(12)  14_565  1_555  4_755  
	C_3  C_1  C_2  141.4(15)  14_565  1_555  2_765  
	C_3  C_1  H_1  157.3(5)  14_565  1_555  1_555  
	H_2  C_1  C_4  109.1(13)  1_555  1_555  23_646  
	H_2  C_1  C_3  143.1(14)  1_555  1_555  27_546  
	H_2  C_1  C_6  157.2(10)  1_555  1_555  4_755  
	H_2  C_1  C_3  128.7(11)  1_555  1_555  23_646  
	H_2  C_1  C_6  146.2(6)  1_555  1_555  1_555  
	H_2  C_1  H_1  93.8(6)  1_555  1_555  1_555  
	H_2  C_1  C_2  147.1(18)  1_555  1_555  23_646  
	C_6  C_1  C_3  139.3(13)  21_666  1_555  14_565  
	C_6  C_1  H_1  98.6(7)  21_666  1_555  27_546  
	C_6  C_1  C_4  102.5(10)  21_666  1_555  27_546  
	C_6  C_1  H_2  123.4(17)  21_666  1_555  23_646  
	C_6  C_1  C_5  114.7(17)  21_666  1_555  27_546  
	C_6  C_1  C_3  118.2(18)  21_666  1_555  23_646  
	C_2  C_1  C_4  146.4(15)  21_666  1_555  23_646  
	C_2  C_1  C_4  155.4(13)  21_666  1_555  27_546  
	C_2  C_1  C_5  119.2(8)  21_666  1_555  27_546  
	C_2  C_1  C_3  148.7(16)  21_666  1_555  27_546  
	C_2  C_1  C_6  100.6(10)  21_666  1_555  4_755  
	C_2  C_1  H_2  107.5(17)  21_666  1_555  14_565  
	C_2  C_1  C_3  167.4(17)  21_666  1_555  23_646  
	C_2  C_1  C_6  102.3(11)  21_666  1_555  1_555  
	C_2  C_1  H_1  111.8(10)  21_666  1_555  1_555  
	C_2  C_1  H_1  122.3(12)  21_666  1_555  4_755  
	C_5  C_1  C_2  109.5(13)  23_646  1_555  21_666  
	C_5  C_1  H_1  143.8(9)  23_646  1_555  27_546  
	C_5  C_1  H_2  138.6(19)  23_646  1_555  23_646  
	C_5  C_1  C_6  118.4(19)  23_646  1_555  25_566  
	C_5  C_1  C_2  125.3(13)  23_646  1_555  1_555  
	C_5  C_1  C_6  114.4(14)  23_646  1_555  1_555  
	C_5  C_1  C_2  130.1(19)  23_646  1_555  14_565  
	C_2  C_1  C_5  102.0(11)  25_566  1_555  23_646  
	C_2  C_1  C_4  139.4(13)  25_566  1_555  23_646  
	C_2  C_1  C_4  153.8(14)  25_566  1_555  27_546  
	C_2  C_1  C_5  124.7(12)  25_566  1_555  27_546  
	C_2  C_1  C_6  97.1(8)  25_566  1_555  4_755  
	C_2  C_1  C_3  164.5(13)  25_566  1_555  23_646  
	C_2  C_1  C_6  101.4(11)  25_566  1_555  1_555  
	C_2  C_1  H_1  105.0(10)  25_566  1_555  1_555  
	C_2  C_1  H_1  122.9(14)  25_566  1_555  4_755  
	H_1  C_1  H_2  101.4(16)  23_646  1_555  1_555  
	H_1  C_1  C_4  126.8(13)  23_646  1_555  23_646  
	H_1  C_1  C_4  149.6(17)  23_646  1_555  27_546  
	H_1  C_1  C_5  158.8(16)  23_646  1_555  27_546  
	H_1  C_1  C_6  105.7(8)  23_646  1_555  25_566  
	H_1  C_1  C_6  117.6(12)  23_646  1_555  27_546  
	H_1  C_1  C_2  104.5(12)  23_646  1_555  14_565  
	C_5  C_1  C_6  125.8(19)  1_555  1_555  21_666  
	C_5  C_1  H_2  116.2(6)  1_555  1_555  1_555  
	C_5  C_1  H_1  133.5(15)  1_555  1_555  14_565  
	C_5  C_1  C_4  125.2(11)  1_555  1_555  23_646  
	C_5  C_1  H_1  126.2(19)  1_555  1_555  2_765  
	C_5  C_1  C_4  118.3(14)  1_555  1_555  27_546  
	C_5  C_1  C_2  117.7(15)  1_555  1_555  4_755  
	C_5  C_1  C_2  117.2(17)  1_555  1_555  2_765  
	C_5  C_1  H_2  112.8(12)  1_555  1_555  14_565  
	C_3  C_1  C_5  154.9(12)  1_555  1_555  23_646  
	C_3  C_1  H_2  102.7(9)  1_555  1_555  27_546  
	C_3  C_1  C_4  148.1(16)  1_555  1_555  23_646  
	C_3  C_1  C_6  132.6(11)  1_555  1_555  23_646  
	C_3  C_1  C_2  125.7(19)  1_555  1_555  2_765  
	C_3  C_1  C_6  103.2(14)  1_555  1_555  4_755  
	C_3  C_1  C_2  106.6(14)  1_555  1_555  27_546  
	H_2  C_1  C_5  138.0(14)  4_755  1_555  1_555  
	H_2  C_1  C_3  129.7(15)  4_755  1_555  14_565  
	H_2  C_1  C_4  100.2(10)  4_755  1_555  27_546  
	H_2  C_1  C_3  102.5(14)  4_755  1_555  27_546  
	H_2  C_1  C_6  101.8(18)  4_755  1_555  27_546  
	C_6  C_1  C_5  113.1(12)  14_565  1_555  23_646  
	C_6  C_1  C_4  150.3(13)  14_565  1_555  23_646  
	C_6  C_1  H_2  101.8(17)  14_565  1_555  2_765  
	C_6  C_1  C_4  159.8(13)  14_565  1_555  27_546  
	C_6  C_1  C_5  121.9(11)  14_565  1_555  27_546  
	C_6  C_1  C_3  147.8(11)  14_565  1_555  27_546  
	C_6  C_1  C_3  162.9(14)  14_565  1_555  23_646  
	C_6  C_1  H_1  115.7(9)  14_565  1_555  1_555  
	C_6  C_1  H_1  126.6(8)  14_565  1_555  4_755  
	C_5  C_1  H_1  102.6(15)  25_566  1_555  23_646  
	C_5  C_1  C_4  103.2(11)  25_566  1_555  23_646  
	C_5  C_1  H_1  122.8(18)  25_566  1_555  21_666  
	C_5  C_1  C_3  137.7(14)  25_566  1_555  27_546  
	C_5  C_1  C_6  162.9(8)  25_566  1_555  4_755  
	C_5  C_1  C_3  127.1(14)  25_566  1_555  23_646  
	C_5  C_1  C_6  153.3(12)  25_566  1_555  1_555  
	C_6  C_1  C_5  105.4(14)  2_765  1_555  23_646  
	C_6  C_1  C_4  142.8(15)  2_765  1_555  23_646  
	C_6  C_1  C_4  158.3(15)  2_765  1_555  27_546  
	C_6  C_1  C_5  127.7(11)  2_765  1_555  27_546  
	C_6  C_1  C_3  139.5(18)  2_765  1_555  27_546  
	C_6  C_1  C_3  161.2(14)  2_765  1_555  23_646  
	C_6  C_1  H_1  108.7(6)  2_765  1_555  1_555  
	C_6  C_1  H_1  127.3(11)  2_765  1_555  4_755  
	C_5  C_1  C_3  101.7(11)  4_755  1_555  1_555  
	C_5  C_1  H_2  143.6(11)  4_755  1_555  1_555  
	C_5  C_1  H_1  109.3(10)  4_755  1_555  14_565  
	C_5  C_1  C_4  103.3(10)  4_755  1_555  23_646  
	C_5  C_1  H_1  125.2(19)  4_755  1_555  2_765  
	C_5  C_1  C_4  117.8(9)  4_755  1_555  27_546  
	C_5  C_1  C_6  138.1(15)  4_755  1_555  25_566  
	C_5  C_1  C_6  142.4(17)  4_755  1_555  27_546  
	C_5  C_1  C_2  126.3(10)  4_755  1_555  1_555  
	C_5  C_1  C_2  129.7(11)  4_755  1_555  14_565  
	C_5  C_1  H_1  103.9(13)  4_755  1_555  1_555  
	C_3  C_1  C_5  117.3(9)  2_765  1_555  25_566  
	C_3  C_1  H_2  120.3(15)  2_765  1_555  1_555  
	C_3  C_1  C_4  90.7(7)  2_765  1_555  23_646  
	C_3  C_1  C_4  113.6(11)  2_765  1_555  27_546  
	C_3  C_1  C_5  146.8(13)  2_765  1_555  27_546  
	C_3  C_1  C_6  134.3(12)  2_765  1_555  25_566  
	C_3  C_1  C_6  148.0(13)  2_765  1_555  27_546  
	C_3  C_1  C_2  125.3(15)  2_765  1_555  1_555  
	C_4  C_1  C_3  108.5(16)  1_555  1_555  2_765  
	C_4  C_1  H_2  130.0(16)  1_555  1_555  4_755  
	C_4  C_1  C_5  172.3(19)  1_555  1_555  23_646  
	C_4  C_1  C_6  130.0(18)  1_555  1_555  21_666  
	C_4  C_1  C_6  136.5(18)  1_555  1_555  23_646  
	C_4  C_1  C_2  121.4(15)  1_555  1_555  4_755  
	C_4  C_1  C_5  104.6(12)  1_555  1_555  27_546  
	C_4  C_1  C_2  126.9(14)  1_555  1_555  2_765  
	C_4  C_1  C_3  102.8(12)  1_555  1_555  23_646  
	H_2  C_1  C_5  130.3(17)  21_666  1_555  23_646  
	H_2  C_1  C_4  167.7(18)  21_666  1_555  23_646  
	H_2  C_1  C_4  165.1(11)  21_666  1_555  27_546  
	H_2  C_1  C_5  121.8(9)  21_666  1_555  27_546  
	H_2  C_1  C_3  147.7(13)  21_666  1_555  27_546  
	H_2  C_1  C_3  147.4(18)  21_666  1_555  23_646  
	H_2  C_1  H_1  133.3(13)  21_666  1_555  1_555  
	H_2  C_1  H_1  136.2(19)  21_666  1_555  4_755  
	C_3  C_1  C_4  104.9(15)  4_755  1_555  1_555  
	C_3  C_1  C_5  103.7(14)  4_755  1_555  25_566  
	C_3  C_1  C_4  100.5(13)  4_755  1_555  23_646  
	C_3  C_1  C_4  123.4(8)  4_755  1_555  27_546  
	C_3  C_1  C_5  145.2(11)  4_755  1_555  27_546  
	C_3  C_1  C_6  119.3(18)  4_755  1_555  25_566  
	C_3  C_1  C_6  133.0(8)  4_755  1_555  27_546  
	C_5  C_1  C_4  130.9(14)  21_666  1_555  1_555  
	C_5  C_1  C_3  109.1(17)  21_666  1_555  1_555  
	C_5  C_1  C_3  126.7(13)  21_666  1_555  14_565  
	C_5  C_1  H_2  106.8(17)  21_666  1_555  27_546  
	C_5  C_1  H_1  100.2(12)  21_666  1_555  27_546  
	C_5  C_1  H_2  143.9(17)  21_666  1_555  23_646  
	C_5  C_1  H_1  121.5(19)  21_666  1_555  25_566  
	C_5  C_1  C_3  105.0(16)  21_666  1_555  27_546  
	C_5  C_1  C_6  122.1(18)  21_666  1_555  4_755  
	C_5  C_1  C_3  126.3(16)  21_666  1_555  23_646  
	C_5  C_1  C_6  138.0(16)  21_666  1_555  1_555  
	C_5  C_1  C_2  133.8(19)  21_666  1_555  23_646  
	H_2  C_1  C_5  102.2(14)  25_566  1_555  23_646  
	H_2  C_1  C_4  137.3(13)  25_566  1_555  23_646  
	H_2  C_1  C_4  159.7(16)  25_566  1_555  27_546  
	H_2  C_1  C_5  143.7(14)  25_566  1_555  27_546  
	H_2  C_1  C_3  124.3(19)  25_566  1_555  27_546  
	H_2  C_1  C_6  102.2(16)  25_566  1_555  27_546  
	H_2  C_1  C_3  145.5(13)  25_566  1_555  23_646  
	H_2  C_1  H_1  107.4(9)  25_566  1_555  1_555  
	C_3  C_1  C_5  106.9(8)  21_666  1_555  4_755  
	C_3  C_1  C_5  107.4(9)  21_666  1_555  1_555  
	C_3  C_1  H_2  110.0(16)  21_666  1_555  27_546  
	C_3  C_1  C_4  127.3(12)  21_666  1_555  23_646  
	C_3  C_1  C_4  129.4(12)  21_666  1_555  27_546  
	C_3  C_1  C_5  95.8(8)  21_666  1_555  27_546  
	C_3  C_1  C_6  126.1(9)  21_666  1_555  4_755  
	C_3  C_1  C_6  128.3(11)  21_666  1_555  1_555  
	C_4  C_1  C_5  115.9(9)  14_565  1_555  21_666  
	C_4  C_1  C_3  104.7(14)  14_565  1_555  2_765  
	C_4  C_1  H_2  115.4(12)  14_565  1_555  4_755  
	C_4  C_1  C_5  163.3(14)  14_565  1_555  23_646  
	C_4  C_1  C_6  118.3(14)  14_565  1_555  21_666  
	C_4  C_1  C_6  126.7(15)  14_565  1_555  23_646  
	C_4  C_1  H_2  151.3(19)  14_565  1_555  2_765  
	C_4  C_1  C_2  110.2(12)  14_565  1_555  4_755  
	C_4  C_1  C_5  106.3(11)  14_565  1_555  27_546  
	C_4  C_1  C_2  117.6(13)  14_565  1_555  2_765  
	C_4  C_1  C_3  135.2(14)  14_565  1_555  27_546  
	C_4  C_1  C_3  117.8(15)  14_565  1_555  23_646  
	C_4  C_1  H_1  164.8(9)  14_565  1_555  1_555  
	C_3  C_1  C_4  93.5(8)  25_566  1_555  1_555  
	C_3  C_1  C_5  98.7(9)  25_566  1_555  4_755  
	C_3  C_1  C_5  112.0(9)  25_566  1_555  1_555  
	C_3  C_1  C_4  120.3(13)  25_566  1_555  23_646  
	C_3  C_1  C_4  129.1(13)  25_566  1_555  27_546  
	C_3  C_1  C_5  104.0(10)  25_566  1_555  27_546  
	C_3  C_1  C_6  119.2(9)  25_566  1_555  4_755  
	C_3  C_1  C_6  126.1(10)  25_566  1_555  1_555  
	H_2  C_2  C_1  155.7(14)  1_555  1_555  27_546  
	H_2  C_2  C_1  131.6(14)  1_555  1_555  25_566  
	H_2  C_2  C_1  119.2(10)  14_565  1_555  14_565  
	H_6  C_2  C_1  110.0(18)  25_566  1_555  27_546  
	H_1  C_2  H_6  130.3(19)  2_765  1_555  25_566  
	C_3  C_2  H_2  125.3(13)  1_555  1_555  14_565  
	C_3  C_2  C_1  114.0(15)  1_555  1_555  14_565  
	C_3  C_2  C_1  130.2(8)  14_565  1_555  14_565  
	C_3  C_2  H_2  138.8(15)  14_565  1_555  1_555  
	H_1  C_2  C_3  142.3(13)  4_755  1_555  1_555  
	C_5  C_2  C_3  139.8(18)  25_566  1_555  14_565  
	H_1  C_2  H_2  137.9(15)  27_546  1_555  1_555  
	C_1  C_2  C_3  130.9(5)  2_765  1_555  14_565  
	C_1  C_2  C_3  120.4(10)  2_765  1_555  1_555  
	C_1  C_2  H_2  110.5(9)  2_765  1_555  14_565  
	H_1  C_2  H_6  104.4(18)  25_566  1_555  25_566  
	H_1  C_2  H_2  164.0(14)  25_566  1_555  1_555  
	C_1  C_2  C_3  106.1(17)  4_755  1_555  14_565  
	C_1  C_2  C_3  125.6(2)  4_755  1_555  1_555  
	C_1  C_2  H_2  113.1(3)  4_755  1_555  1_555  
	C_5  C_2  H_1  116.7(19)  27_546  1_555  25_566  
	C_5  C_2  C_3  127.9(15)  27_546  1_555  1_555  
	C_5  C_2  C_1  105.1(19)  27_546  1_555  27_546  
	H_1  C_2  C_3  155.7(8)  14_565  1_555  14_565  
	H_1  C_2  C_3  140.1(16)  14_565  1_555  1_555  
	H_1  C_2  H_2  94.5(9)  14_565  1_555  14_565  
	H_1  C_2  C_3  146.2(6)  1_555  1_555  1_555  
	H_1  C_2  H_6  138.1(15)  1_555  1_555  27_546  
	H_1  C_2  H_2  93.8(6)  1_555  1_555  1_555  
	C_3  C_2  C_5  127.2(19)  21_666  1_555  27_546  
	C_3  C_2  H_2  130.8(11)  21_666  1_555  14_565  
	H_2  C_2  H_1  112.0(19)  21_666  1_555  1_555  
	H_2  C_2  C_5  165.1(9)  21_666  1_555  27_546  
	H_2  C_2  C_5  113.2(14)  21_666  1_555  25_566  
	C_1  C_2  C_5  109.9(10)  21_666  1_555  27_546  
	C_1  C_2  C_5  108.5(15)  21_666  1_555  25_566  
	C_1  C_2  C_3  108.9(12)  21_666  1_555  14_565  
	C_1  C_2  C_3  108.5(13)  21_666  1_555  1_555  
	C_1  C_2  H_2  109.7(16)  21_666  1_555  14_565  
	C_1  C_2  H_2  109.4(13)  21_666  1_555  1_555  
	C_1  C_2  C_5  117.3(15)  23_646  1_555  25_566  
	C_1  C_2  C_3  102.5(16)  23_646  1_555  14_565  
	C_1  C_2  C_3  110.4(13)  23_646  1_555  1_555  
	C_1  C_2  H_2  118.3(15)  23_646  1_555  1_555  
	H_2  C_2  C_3  121.9(18)  23_646  1_555  21_666  
	H_2  C_2  H_1  109.8(19)  23_646  1_555  14_565  
	C_3  C_2  H_2  116.7(13)  23_646  1_555  21_666  
	C_3  C_2  C_5  120.2(19)  23_646  1_555  25_566  
	C_3  C_2  H_2  120.5(6)  23_646  1_555  1_555  
	C_5  C_2  C_3  116.2(13)  14_565  1_555  23_646  
	C_5  C_2  H_1  118.6(17)  14_565  1_555  1_555  
	C_5  C_2  C_1  101.7(16)  14_565  1_555  1_555  
	C_5  C_2  H_2  160.1(18)  14_565  1_555  14_565  
	C_5  C_2  H_6  102.8(16)  14_565  1_555  27_546  
	C_5  C_2  H_2  118.8(11)  14_565  1_555  1_555  
	C_3  C_2  H_2  112.8(12)  25_566  1_555  23_646  
	C_3  C_2  C_5  121.5(17)  25_566  1_555  27_546  
	C_3  C_2  H_2  124.5(8)  25_566  1_555  14_565  
	H_6  C_2  C_3  133.3(15)  2_765  1_555  23_646  
	H_6  C_2  H_1  112.2(13)  2_765  1_555  1_555  
	H_6  C_2  C_5  160.2(16)  2_765  1_555  27_546  
	H_6  C_2  C_1  109.7(17)  2_765  1_555  1_555  
	H_6  C_2  H_2  163.2(10)  2_765  1_555  14_565  
	C_5  C_2  C_3  115.1(12)  1_555  1_555  25_566  
	C_5  C_2  C_3  121.6(17)  1_555  1_555  21_666  
	C_5  C_2  H_1  117.1(17)  1_555  1_555  14_565  
	H_1  C_2  C_5  121.1(14)  23_646  1_555  27_546  
	H_1  C_2  C_5  118.8(14)  23_646  1_555  25_566  
	H_1  C_2  H_2  120.1(19)  23_646  1_555  14_565  
	H_1  C_2  H_2  119.7(17)  23_646  1_555  1_555  
	H_1  C_2  C_5  108.0(9)  21_666  1_555  27_546  
	H_1  C_2  C_5  129.3(16)  21_666  1_555  25_566  
	H_1  C_2  H_2  130.3(15)  21_666  1_555  1_555  
	H_2  C_2  C_3  149.5(16)  4_755  1_555  14_565  
	H_2  C_2  C_3  143.6(11)  4_755  1_555  1_555  
	C_3  C_2  H_6  121.9(11)  27_546  1_555  2_765  
	C_3  C_2  C_5  111.6(11)  27_546  1_555  14_565  
	C_3  C_2  H_2  109.6(11)  27_546  1_555  21_666  
	C_3  C_2  C_5  116.9(19)  27_546  1_555  25_566  
	C_3  C_2  H_2  117.4(7)  27_546  1_555  1_555  
	H_6  C_2  C_3  121.3(10)  4_755  1_555  25_566  
	H_6  C_2  C_3  134.4(14)  4_755  1_555  21_666  
	H_6  C_2  H_1  106.3(14)  4_755  1_555  14_565  
	H_6  C_2  C_5  150.2(19)  4_755  1_555  25_566  
	H_6  C_2  C_1  101.2(17)  4_755  1_555  14_565  
	H_6  C_2  H_2  150.5(8)  4_755  1_555  1_555  
	H_2  C_2  H_6  100.4(19)  2_765  1_555  2_765  
	H_2  C_2  C_3  148.6(15)  2_765  1_555  1_555  
	H_2  C_2  C_3  98.2(5)  25_566  1_555  23_646  
	H_2  C_2  C_5  137.5(11)  25_566  1_555  27_546  
	H_2  C_2  C_5  108.5(15)  25_566  1_555  25_566  
	H_2  C_2  C_3  98.0(9)  25_566  1_555  14_565  
	H_2  C_2  H_6  159.6(18)  25_566  1_555  25_566  
	C_5  C_2  H_6  104.1(14)  21_666  1_555  4_755  
	C_5  C_2  H_2  110.2(15)  21_666  1_555  23_646  
	C_5  C_2  H_1  102.2(19)  21_666  1_555  27_546  
	C_5  C_2  C_3  158.7(14)  21_666  1_555  14_565  
	C_5  C_2  C_3  146.6(10)  21_666  1_555  1_555  
	H_6  C_2  C_3  103.6(13)  14_565  1_555  27_546  
	H_6  C_2  C_3  108.5(10)  14_565  1_555  14_565  
	H_6  C_2  H_2  145.3(6)  14_565  1_555  14_565  
	C_2  C_3  C_4  134.4(8)  1_555  1_555  14_565  
	C_1  C_3  H_3  136.6(10)  25_566  1_555  1_555  
	C_2  C_3  C_4  109.2(12)  14_565  1_555  1_555  
	C_2  C_3  C_4  131.1(13)  14_565  1_555  14_565  
	C_2  C_3  H_3  129.8(11)  14_565  1_555  1_555  
	C_6  C_3  C_4  131.4(15)  25_566  1_555  1_555  
	C_6  C_3  H_3  107.4(18)  25_566  1_555  1_555  
	C_1  C_3  H_3  157.7(11)  27_546  1_555  1_555  
	H_1  C_3  H_3  158.5(19)  25_566  1_555  1_555  
	C_6  C_3  C_4  118.0(14)  27_546  1_555  1_555  
	C_6  C_3  C_4  145.0(17)  27_546  1_555  14_565  
	C_6  C_3  H_3  117.8(12)  27_546  1_555  1_555  
	H_6  C_3  C_4  113.1(13)  25_566  1_555  1_555  
	H_6  C_3  H_3  104.9(18)  25_566  1_555  1_555  
	C_5  C_3  H_3  137.9(15)  14_565  1_555  14_565  
	C_5  C_3  C_2  108.3(15)  14_565  1_555  14_565  
	C_5  C_3  C_2  101.6(14)  14_565  1_555  1_555  
	C_1  C_3  H_3  123.2(19)  14_565  1_555  14_565  
	C_1  C_3  C_4  114.3(12)  14_565  1_555  1_555  
	C_1  C_3  C_4  111.4(19)  14_565  1_555  14_565  
	C_1  C_3  H_3  117.2(14)  14_565  1_555  1_555  
	C_2  C_3  C_4  102.4(12)  21_666  1_555  1_555  
	C_2  C_3  H_3  110.7(9)  21_666  1_555  1_555  
	C_6  C_3  H_3  148.0(15)  14_565  1_555  14_565  
	C_5  C_3  C_6  102.1(17)  1_555  1_555  25_566  
	C_1  C_3  C_4  109.5(9)  1_555  1_555  14_565  
	C_2  C_3  C_4  100.2(10)  25_566  1_555  1_555  
	C_2  C_3  H_3  114.1(8)  25_566  1_555  1_555  
	H_6  C_3  C_4  106.8(17)  2_765  1_555  1_555  
	H_1  C_3  C_5  102.0(18)  2_765  1_555  1_555  
	H_1  C_3  H_3  118.5(12)  2_765  1_555  14_565  
	H_1  C_3  C_4  130.2(17)  2_765  1_555  1_555  
	H_1  C_3  H_3  106.6(17)  2_765  1_555  1_555  
	C_2  C_3  H_3  171.6(9)  23_646  1_555  1_555  
	C_5  C_3  H_3  110.0(6)  25_566  1_555  14_565  
	C_5  C_3  C_4  152.5(14)  25_566  1_555  1_555  
	C_6  C_3  H_3  109.5(16)  2_765  1_555  1_555  
	C_1  C_3  H_3  122.6(19)  2_765  1_555  14_565  
	C_1  C_3  C_4  108.2(11)  2_765  1_555  1_555  
	C_1  C_3  C_4  105.8(17)  2_765  1_555  14_565  
	C_1  C_3  H_3  121.6(14)  2_765  1_555  1_555  
	H_1  C_3  C_4  102.3(6)  4_755  1_555  1_555  
	H_1  C_3  C_4  125.3(13)  4_755  1_555  14_565  
	H_1  C_3  H_3  136.5(8)  4_755  1_555  1_555  
	C_2  C_3  H_3  168.5(12)  27_546  1_555  1_555  
	C_1  C_3  C_4  105.1(8)  4_755  1_555  14_565  
	C_1  C_3  H_3  149.9(3)  4_755  1_555  1_555  
	C_5  C_3  H_6  107.8(17)  27_546  1_555  2_765  
	C_5  C_3  C_4  112.0(10)  27_546  1_555  1_555  
	C_5  C_3  H_3  119.2(8)  27_546  1_555  1_555  
	C_1  C_3  H_3  136.1(11)  21_666  1_555  1_555  
	H_3  C_3  C_2  101.6(12)  21_666  1_555  27_546  
	H_3  C_3  C_2  105.8(14)  21_666  1_555  23_646  
	H_3  C_3  H_6  101.6(18)  21_666  1_555  25_566  
	C_1  C_3  H_3  147.3(11)  23_646  1_555  1_555  
	C_6  C_3  H_3  107.4(16)  4_755  1_555  21_666  
	C_6  C_3  H_3  174.4(8)  4_755  1_555  1_555  
	C_3  C_4  H_4  134.1(15)  14_565  1_555  1_555  
	C_5  C_4  H_4  134.7(16)  1_555  1_555  14_565  
	H_1  C_4  H_4  133.7(18)  27_546  1_555  1_555  
	C_1  C_4  H_4  168.7(6)  27_546  1_555  1_555  
	C_1  C_4  H_4  151.5(9)  25_566  1_555  1_555  
	C_1  C_4  H_4  148.6(10)  14_565  1_555  1_555  
	H_1  C_4  H_4  140.3(14)  21_666  1_555  1_555  
	C_2  C_5  C_4  107.6(14)  23_646  1_555  1_555  
	C_2  C_5  H_5  132.4(14)  23_646  1_555  1_555  
	C_6  C_5  C_4  126.1(4)  4_755  1_555  1_555  
	C_6  C_5  H_5  113.1(6)  4_755  1_555  1_555  
	C_1  C_5  H_5  166.1(11)  27_546  1_555  1_555  
	C_2  C_5  C_4  113.8(15)  27_546  1_555  1_555  
	C_2  C_5  H_5  125.4(13)  27_546  1_555  1_555  
	H_1  C_5  H_5  143.2(15)  27_546  1_555  1_555  
	C_3  C_5  C_6  95.5(5)  14_565  1_555  4_755  
	C_3  C_5  H_5  149.5(3)  14_565  1_555  1_555  
	C_4  C_5  C_2  105.1(14)  14_565  1_555  27_546  
	C_4  C_5  C_6  116.7(7)  14_565  1_555  4_755  
	C_4  C_5  C_2  100.9(14)  14_565  1_555  23_646  
	C_4  C_5  H_6  136.2(19)  14_565  1_555  4_755  
	C_4  C_5  C_6  113.5(5)  14_565  1_555  1_555  
	C_4  C_5  H_5  124.2(3)  14_565  1_555  1_555  
	H_6  C_5  C_4  138.2(9)  1_555  1_555  14_565  
	H_6  C_5  C_3  112.0(9)  1_555  1_555  14_565  
	H_6  C_5  C_4  146.2(6)  1_555  1_555  1_555  
	H_6  C_5  H_5  93.8(6)  1_555  1_555  1_555  
	C_1  C_5  H_5  161.2(10)  25_566  1_555  1_555  
	H_1  C_5  C_4  108.2(15)  21_666  1_555  1_555  
	H_1  C_5  H_5  113.6(14)  21_666  1_555  1_555  
	C_3  C_5  H_6  116.2(6)  1_555  1_555  1_555  
	C_3  C_5  C_6  96.5(5)  1_555  1_555  4_755  
	H_5  C_5  C_1  107.8(16)  4_755  1_555  25_566  
	H_5  C_5  C_4  132.5(7)  4_755  1_555  14_565  
	H_5  C_5  H_1  106.7(12)  4_755  1_555  27_546  
	H_5  C_5  C_1  106.8(17)  4_755  1_555  27_546  
	H_5  C_5  C_4  147.1(12)  4_755  1_555  1_555  
	H_5  C_5  H_1  106.7(19)  4_755  1_555  25_566  
	C_2  C_5  H_2_1  119.8(18)  14_565  1_555  3_756  
	C_2  C_5  H_5  173.2(8)  14_565  1_555  1_555  
	H_2_1  C_5  C_2  110.2(16)  15_556  1_555  14_565  
	H_2_1  C_5  C_3  143.2(16)  15_556  1_555  1_555  
	H_2_1  C_5  C_1  109.5(14)  15_556  1_555  25_566  
	H_2_1  C_5  C_4  155.1(16)  15_556  1_555  14_565  
	H_2_1  C_5  C_3  140.3(17)  15_556  1_555  14_565  
	H_2_1  C_5  H_1  119.0(13)  15_556  1_555  27_546  
	H_2_1  C_5  C_1  102.4(13)  15_556  1_555  27_546  
	C_1  C_5  C_4  100.8(10)  23_646  1_555  1_555  
	C_1  C_5  H_5  130.1(10)  23_646  1_555  1_555  
	C_3  C_5  C_4  110.9(7)  23_646  1_555  14_565  
	C_3  C_5  C_4  110.1(6)  23_646  1_555  1_555  
	C_3  C_5  H_5  124.2(8)  23_646  1_555  1_555  
	C_1  C_5  C_4  91.5(6)  4_755  1_555  14_565  
	C_1  C_5  C_4  99.3(6)  4_755  1_555  1_555  
	C_1  C_5  H_5  139.9(7)  4_755  1_555  1_555  
	C_2  C_5  H_2_1  113.6(16)  1_555  1_555  15_556  
	C_2  C_5  H_2_1  126.6(19)  1_555  1_555  3_756  
	H_1  C_5  H_5  120.1(14)  23_646  1_555  1_555  
	C_6  C_5  H_2_1  112.4(13)  27_546  1_555  15_556  
	C_6  C_5  H_5  125.4(16)  27_546  1_555  4_755  
	C_6  C_5  H_2_1  116.4(18)  27_546  1_555  3_756  
	C_6  C_5  H_5  168.4(11)  27_546  1_555  1_555  
	C_1  C_5  C_4  91.3(8)  21_666  1_555  1_555  
	C_1  C_5  H_5  133.9(8)  21_666  1_555  1_555  
	C_3  C_5  C_4  116.5(7)  27_546  1_555  14_565  
	C_3  C_5  C_4  119.4(7)  27_546  1_555  1_555  
	C_3  C_5  H_5  119.2(7)  27_546  1_555  1_555  
	H_6  C_5  H_2_1  119.7(18)  25_566  1_555  15_556  
	H_6  C_5  H_5  138.6(18)  25_566  1_555  4_755  
	H_6  C_5  H_5  154.0(10)  25_566  1_555  1_555  
	C_6  C_5  H_2_1  116.0(13)  25_566  1_555  15_556  
	C_6  C_5  H_5  125.3(16)  25_566  1_555  4_755  
	C_6  C_5  H_5  174.5(8)  25_566  1_555  1_555  
	H_1  C_5  H_5  149.2(8)  4_755  1_555  1_555  
	C_2  C_5  H_2_1  105.6(15)  21_666  1_555  15_556  
	C_2  C_5  H_5  144.8(11)  21_666  1_555  1_555  
	H_1  C_6  H_6  155.8(19)  25_566  1_555  1_555  
	C_1  C_6  H_6  155.7(11)  27_546  1_555  1_555  
	C_1  C_6  C_5  137.3(10)  4_755  1_555  1_555  
	C_1  C_6  H_6  100.2(13)  4_755  1_555  1_555  
	C_1  C_6  H_6  134.2(8)  4_755  1_555  4_755  
	C_3  C_6  C_5  131.8(13)  23_646  1_555  1_555  
	C_3  C_6  H_2  127.4(18)  23_646  1_555  27_546  
	C_3  C_6  C_1  103.1(19)  27_546  1_555  27_546  
	C_1  C_6  C_5  118.5(13)  23_646  1_555  1_555  
	C_5  C_6  C_3  133.4(14)  4_755  1_555  23_646  
	C_5  C_6  C_1  113.1(13)  4_755  1_555  27_546  
	C_1  C_6  C_5  104.4(13)  25_566  1_555  4_755  
	C_1  C_6  C_3  106.3(19)  25_566  1_555  27_546  
	C_1  C_6  H_6  150.8(12)  25_566  1_555  1_555  
	H_1  C_6  C_5  127.6(19)  4_755  1_555  1_555  
	H_1  C_6  H_6  110.4(16)  4_755  1_555  1_555  
	H_1  C_6  H_6  109.1(19)  4_755  1_555  4_755  
	H_1  C_6  H_6  150.8(15)  27_546  1_555  1_555  
	H_1  C_6  C_5  146.2(6)  1_555  1_555  1_555  
	H_1  C_6  H_6  93.8(6)  1_555  1_555  1_555  
	H_1  C_6  H_6  118.0(15)  1_555  1_555  4_755  
	C_1  C_6  C_5  109.2(13)  21_666  1_555  1_555  
	C_1  C_6  H_6  106.9(9)  21_666  1_555  1_555  
	C_3  C_6  H_1  90.8(8)  14_565  1_555  1_555  
	C_3  C_6  C_5  131.7(13)  14_565  1_555  4_755  
	C_3  C_6  H_1  104.9(16)  14_565  1_555  21_666  
	C_3  C_6  H_6  166.4(10)  14_565  1_555  1_555  
	H_1  C_6  C_3  90.4(9)  23_646  1_555  14_565  
	H_1  C_6  H_6  103.1(9)  23_646  1_555  1_555  
	H_1  C_6  H_6  163.5(16)  23_646  1_555  4_755  
	H_2  C_6  C_5  107.6(10)  14_565  1_555  1_555  
	H_2  C_6  H_6  126.2(13)  14_565  1_555  1_555  
	C_1  C_6  C_5  101.0(16)  14_565  1_555  4_755  
	C_1  C_6  C_5  100.4(8)  14_565  1_555  1_555  
	C_1  C_6  H_6  133.3(9)  14_565  1_555  1_555  
	C_1  C_6  C_5  108.9(11)  2_765  1_555  1_555  
	C_1  C_6  H_6  120.8(13)  2_765  1_555  1_555  
	C_3  C_6  C_5  125.2(16)  2_765  1_555  1_555  
	C_3  C_6  C_5  121.5(15)  1_555  1_555  4_755  
	H_2  C_6  C_5  155.5(16)  2_765  1_555  1_555  
	H_6  C_6  C_3  117.4(16)  25_566  1_555  2_765  
	H_6  C_6  C_5  153.1(19)  25_566  1_555  4_755  
	C_5  C_6  C_3  102.4(11)  27_546  1_555  2_765  
	C_5  C_6  H_1  102.6(13)  27_546  1_555  23_646  
	C_5  C_6  H_1  112.1(19)  27_546  1_555  21_666  
	C_5  C_6  H_6  117.4(8)  27_546  1_555  1_555  
	H_2  C_6  H_6  142.7(15)  21_666  1_555  1_555  
	C_5  C_6  C_3  101.3(9)  23_646  1_555  1_555  
	C_5  C_6  C_3  106.5(12)  23_646  1_555  14_565  
	C_5  C_6  H_1  101.2(13)  23_646  1_555  27_546  
	C_3  C_6  C_5  98.5(9)  4_755  1_555  27_546  
	C_3  C_6  H_6  108.3(17)  4_755  1_555  25_566  
	C_3  C_6  C_5  117.7(16)  4_755  1_555  1_555  
	H_2  C_6  H_6  114.0(10)  25_566  1_555  1_555  
	H_1_1  C_1_1  C_2_1  126.2(15)  1_555  1_555  4_755  
	C_3_3  C_1_1  C_2_1  142.6(18)  28_544  1_555  4_755  
	C_2_3  C_1_1  C_2_1  150.2(18)  24_644  1_555  1_555  
	H_2_1  C_1_1  C_2_3  131.4(16)  1_555  1_555  24_644  
	H_2_1  C_1_1  H_3_3  158.0(19)  1_555  1_555  28_544  
	H_2_1  C_1_1  C_6_1  146.2(6)  1_555  1_555  1_555  
	H_2_1  C_1_1  H_1_1  93.8(6)  1_555  1_555  1_555  
	C_6_1  C_1_1  H_1_1  115.6(10)  4_755  1_555  1_555  
	C_2_3  C_1_1  H_2_1  121.3(14)  23_645  1_555  1_555  
	C_2_3  C_1_1  C_2_1  142.8(13)  23_645  1_555  1_555  
	C_2_3  C_1_1  C_2_1  109.0(15)  27_545  1_555  1_555  
	C_2_3  C_1_1  C_6_1  108.4(19)  27_545  1_555  1_555  
	H_1_1  C_1_1  C_6_1  104.8(6)  15_555  1_555  4_755  
	H_1_1  C_1_1  H_2_1  103.2(11)  15_555  1_555  1_555  
	H_1_1  C_1_1  H_2_1  105.5(17)  15_555  1_555  4_755  
	H_1_1  C_1_1  C_2_1  128.4(6)  15_555  1_555  1_555  
	H_1_1  C_1_1  C_6_1  109.5(7)  15_555  1_555  1_555  
	H_1_1  C_1_1  C_2_1  108.0(14)  3_755  1_555  1_555  
	H_1_1  C_1_1  C_6_1  122.7(13)  3_755  1_555  1_555  
	C_3_1  C_2_1  C_1_1  124.5(17)  4_755  1_555  4_755  
	C_6_1  C_2_1  C_3_1  101.2(16)  4_755  1_555  4_755  
	C_4_1  C_3_1  H_3_1  106.5(18)  4_755  1_555  1_555  
	C_2_1  C_3_1  C_4_1  129.7(11)  1_555  1_555  4_755  
	C_5_1  C_3_1  C_2_1  106.1(13)  4_755  1_555  4_755  
	C_5_1  C_3_1  C_2_1  97.1(9)  4_755  1_555  1_555  
	H_3_1  C_3_1  C_5_1  129.3(14)  4_755  1_555  4_755  
	C_3_1  C_4_1  H_4_1  132.6(11)  4_755  1_555  1_555  
	H_4_1  C_4_1  C_3_1  133.6(16)  4_755  1_555  4_755  
	C_5_1  C_4_1  C_3_1  106.3(16)  4_755  1_555  4_755  
	C_5_1  C_4_1  H_4_1  105.1(8)  4_755  1_555  1_555  
	O5  C_4_1  C_5_1  145.6(14)  19_645  1_555  1_555  
	C_4_1  C_5_1  C_6_1  114.5(8)  4_755  1_555  1_555  
	C_4_1  C_5_1  H_5_1  124.0(7)  4_755  1_555  1_555  
	C_3_1  C_5_1  C_5_3  146.0(15)  4_755  1_555  24_644  
	C_3_1  C_5_1  H_5_1  145.3(10)  4_755  1_555  1_555  
	H_5_1  C_5_1  C_3_1  148.5(8)  6_665  1_555  4_755  
	H_5_1  C_5_1  C_4_1  130.8(6)  6_665  1_555  4_755  
	H_5_1  C_5_1  C_4_1  126.6(8)  6_665  1_555  1_555  
	H_5_1  C_5_1  C_6_1  113.3(8)  6_665  1_555  1_555  
	C_4_3  C_5_1  H_5_1  103.3(13)  24_644  1_555  6_665  
	C_4_3  C_5_1  C_3_1  107.7(15)  24_644  1_555  4_755  
	C_4_3  C_5_1  H_5_1  104.8(19)  24_644  1_555  1_555  
	C_4_3  C_5_1  H_5_1  104.4(11)  28_544  1_555  6_665  
	C_4_3  C_5_1  C_3_1  106.5(14)  28_544  1_555  4_755  
	C_4_3  C_5_1  H_5_1  105.7(19)  28_544  1_555  1_555  
	C_3_1  C_5_1  H_5_1  156.6(7)  1_555  1_555  6_665  
	H_4_3  C_5_1  H_5_1  102.0(16)  24_644  1_555  6_665  
	H_4_3  C_5_1  C_3_1  103.6(19)  24_644  1_555  4_755  
	C_5_3  C_5_1  C_3_1  167.3(18)  20_644  1_555  4_755  
	C_6_1  C_5_1  H_4_3  108.6(13)  4_755  1_555  18_654  
	C_6_1  C_5_1  C_5_3  106.3(11)  4_755  1_555  20_644  
	C_6_1  C_5_1  H_5_1  140.8(13)  4_755  1_555  6_665  
	C_5_3  C_5_1  H_5_1  108.3(12)  28_544  1_555  6_665  
	H_5_1  C_5_1  C_5_3  102.1(7)  4_755  1_555  20_644  
	H_5_1  C_5_1  H_2_2  100.7(15)  4_755  1_555  28_544  
	H_5_1  C_5_1  C_6_1  106.5(15)  4_755  1_555  1_555  
	C_3_3  C_6_1  C_5_1  120.7(15)  28_544  1_555  1_555  
	C_6_3  C_6_1  C_1_1  139.8(17)  24_644  1_555  1_555  
	C_1_3  C_6_1  C_5_1  148.2(18)  24_644  1_555  1_555  
	C_2_3  C_6_1  C_5_1  157.9(16)  24_644  1_555  1_555  
	C_3_3  C_6_1  C_5_1  113.7(12)  24_644  1_555  1_555  
	C_2_1  C_6_1  C_4_3  103.4(14)  4_755  1_555  28_544  
	C_2_1  C_6_1  C_4_3  105.0(16)  4_755  1_555  24_644  
	C_2_1  C_6_1  C_5_1  92.1(3)  4_755  1_555  1_555  
	C_2_1  C_6_1  H_6_1  144.4(10)  4_755  1_555  1_555  
	C_1_1  C_6_1  C_1_3  104.8(12)  4_755  1_555  24_644  
	C_1_1  C_6_1  H_6_3  146.1(17)  4_755  1_555  20_644  
	C_1_1  C_6_1  C_5_1  105.8(8)  4_755  1_555  1_555  
	C_1_1  C_6_1  H_6_1  130.0(5)  4_755  1_555  1_555  
	C_6_3  C_6_1  C_1_1  150.2(19)  20_644  1_555  4_755  
	C_6_3  C_6_1  C_3_3  103.3(19)  20_644  1_555  28_544  
	C_6_3  C_6_1  C_1_1  147.0(15)  20_644  1_555  1_555  
	H_6_3  C_6_1  C_1_1  158.7(14)  24_644  1_555  4_755  
	H_6_3  C_6_1  C_3_3  120.7(18)  24_644  1_555  24_644  
	H_6_3  C_6_1  C_4_3  100.4(18)  24_644  1_555  24_644  
	H_6_3  C_6_1  C_3_3  113.4(17)  24_644  1_555  28_544  
	C_5_3  C_6_1  C_2_1  160.2(15)  20_644  1_555  4_755  
	C_5_3  C_6_1  C_2_3  109.7(17)  20_644  1_555  24_644  
	C_2_3  C_6_1  C_5_3  114.6(19)  28_544  1_555  20_644  
	C_2_3  C_6_1  H_6_3  127.3(14)  28_544  1_555  24_644  
	C_2_3  C_6_1  C_6_3  118.2(15)  28_544  1_555  20_644  
	C_2_3  C_6_1  C_6_3  111.8(18)  28_544  1_555  24_644  
	C_2_3  C_6_1  H_6_3  118.6(18)  28_544  1_555  20_644  
	C_2_3  C_6_1  C_5_1  123.1(9)  28_544  1_555  1_555  
	C_2_3  C_6_1  H_6_1  100.8(12)  28_544  1_555  1_555  
	H_3_3  C_6_1  H_6_3  133.5(18)  24_644  1_555  24_644  
	H_3_3  C_6_1  C_6_3  122.7(19)  24_644  1_555  20_644  
	H_3_3  C_6_1  C_5_1  109.2(10)  24_644  1_555  1_555  
	H_3_3  C_6_1  H_6_1  110.4(14)  24_644  1_555  1_555  
	C_5_1  C_6_1  C_5_3  95.6(8)  4_755  1_555  20_644  
	C_5_1  C_6_1  H_6_3  134.0(13)  4_755  1_555  24_644  
	C_5_1  C_6_1  C_6_3  126.2(14)  4_755  1_555  20_644  
	C_2_3  C_6_1  C_5_1  108.4(17)  23_645  1_555  4_755  
	C_2_3  C_6_1  C_5_3  101.2(11)  23_645  1_555  20_644  
	C_2_3  C_6_1  H_6_3  91.0(8)  23_645  1_555  24_644  
	C_2_3  C_6_1  C_5_1  158.7(14)  23_645  1_555  1_555  
	H_6_1  C_6_1  C_5_1  128.5(11)  6_665  1_555  4_755  
	H_6_1  C_6_1  H_3_3  128.3(8)  6_665  1_555  24_644  
	H_6_1  C_6_1  C_2_3  123.5(7)  6_665  1_555  28_544  
	H_6_1  C_6_1  C_1_1  155.5(8)  6_665  1_555  4_755  
	H_6_1  C_6_1  C_2_1  161.2(9)  6_665  1_555  4_755  
	H_6_1  C_6_1  C_3_3  115.5(8)  6_665  1_555  24_644  
	H_6_1  C_6_1  C_4_3  95.3(9)  6_665  1_555  28_544  
	H_6_1  C_6_1  C_3_3  108.7(11)  6_665  1_555  28_544  
	H_6_1  C_6_1  C_1_1  149.1(12)  6_665  1_555  1_555  
	C_1_3  C_6_1  C_5_1  130.8(16)  23_645  1_555  4_755  
	C_1_3  C_6_1  C_2_1  114.2(12)  23_645  1_555  1_555  
	C_1_3  C_6_1  C_1_1  94.0(8)  23_645  1_555  4_755  
	C_1_3  C_6_1  C_2_1  113.9(15)  23_645  1_555  4_755  
	C_1_3  C_6_1  C_5_1  153.9(15)  23_645  1_555  1_555  
	C_5_3  C_6_1  C_1_3  102.0(13)  28_544  1_555  23_645  
	C_5_3  C_6_1  H_6_1  106.5(7)  28_544  1_555  6_665  
	C_6_2  C_1_2  H_1_2  165.1(18)  1_555  1_555  4_655  
	C_6_2  C_1_2  H_1_2  166.3(18)  4_655  1_555  1_555  
	C_2_2  C_1_2  C_6_2  117.5(15)  10_565  1_555  4_655  
	C_4_2  C_1_2  H_1_2  132.4(17)  10_565  1_555  1_555  
	C_2_2  C_1_2  C_6_2  116.3(16)  6_665  1_555  1_555  
	C_2_2  C_1_2  H_1_2  123.6(16)  6_665  1_555  1_555  
	H_3_2  C_1_2  C_2_2  113.7(14)  10_565  1_555  1_555  
	H_6_2  C_1_2  C_2_2  140.8(13)  8_655  1_555  10_565  
	H_6_2  C_1_2  C_2_2  142.5(16)  8_655  1_555  4_655  
	H_6_2  C_1_2  H_1_2  137.1(19)  8_655  1_555  1_555  
	C_6_2  C_1_2  C_2_2  119.5(18)  12_555  1_555  6_665  
	C_6_2  C_1_2  C_2_2  123.6(3)  12_555  1_555  1_555  
	C_6_2  C_1_2  H_1_2  175.1(17)  12_555  1_555  4_655  
	C_6_2  C_1_2  H_1_2  115.5(5)  12_555  1_555  1_555  
	C_6_2  C_1_2  C_2_2  120.4(9)  8_655  1_555  10_565  
	C_6_2  C_1_2  C_2_2  124.6(19)  8_655  1_555  4_655  
	C_6_2  C_1_2  H_1_2  175.3(9)  8_655  1_555  1_555  
	H_6_2  C_1_2  C_2_2  142.5(18)  1_555  1_555  6_665  
	H_6_2  C_1_2  C_2_2  146.2(6)  1_555  1_555  1_555  
	H_6_2  C_1_2  H_1_2  93.8(6)  1_555  1_555  1_555  
	H_6_2  C_1_2  C_2_2  142.9(12)  4_655  1_555  10_565  
	H_6_2  C_1_2  C_2_2  146.8(14)  4_655  1_555  4_655  
	C_4_2  C_1_2  C_2_2  126.2(18)  2_665  1_555  1_555  
	C_4_2  C_1_2  H_1_2  113.0(18)  2_665  1_555  1_555  
	C_4_2  C_1_2  C_2_2  122.6(17)  14_565  1_555  10_565  
	C_4_2  C_1_2  H_1_2  174.2(12)  14_565  1_555  1_555  
	H_1_2  C_1_2  H_6_2  135.9(18)  12_555  1_555  4_655  
	H_1_2  C_1_2  C_2_2  137.7(14)  12_555  1_555  6_665  
	H_1_2  C_1_2  C_2_2  140.6(18)  12_555  1_555  1_555  
	C_6_2  C_1_2  C_2_2  107.0(8)  10_565  1_555  1_555  
	C_6_2  C_1_2  H_1_2  125.9(8)  10_565  1_555  1_555  
	C_6_2  C_1_2  C_2_2  103.2(10)  6_665  1_555  10_565  
	C_6_2  C_1_2  C_2_2  107.6(13)  6_665  1_555  4_655  
	C_6_2  C_1_2  H_1_2  162.0(13)  6_665  1_555  1_555  
	H_1_2  C_1_2  C_6_2  93.0(9)  8_655  1_555  10_565  
	H_1_2  C_1_2  C_4_2  114.2(17)  8_655  1_555  2_665  
	H_1_2  C_1_2  H_6_2  135.6(18)  8_655  1_555  1_555  
	H_1_2  C_1_2  C_6_2  111.8(12)  8_655  1_555  12_555  
	H_1_2  C_1_2  C_4_2  105.2(19)  8_655  1_555  6_665  
	H_1_2  C_1_2  C_2_2  137.7(14)  8_655  1_555  10_565  
	H_1_2  C_1_2  C_6_2  110.4(14)  8_655  1_555  1_555  
	H_1_2  C_1_2  C_2_2  140.6(18)  8_655  1_555  4_655  
	C_4_2  C_1_2  H_1_2  109.3(18)  4_655  1_555  8_655  
	C_4_2  C_1_2  C_2_2  117.7(18)  4_655  1_555  6_665  
	C_4_2  C_1_2  H_1_2  116.2(18)  4_655  1_555  1_555  
	C_4_2  C_1_2  C_2_2  118.2(17)  1_555  1_555  10_565  
	C_6_2  C_1_2  H_1_2  132.2(10)  14_565  1_555  1_555  
	C_6_2  C_1_2  H_1_2  155.0(10)  2_665  1_555  1_555  
	C_3_2  C_2_2  H_2_2  117.2(16)  6_665  1_555  1_555  
	C_1_2  C_2_2  H_2_2  120.08(16)  4_655  1_555  1_555  
	C_3_2  C_2_2  C_1_2  119.92(16)  1_555  1_555  4_655  
	C_3_2  C_2_2  H_1_2  163.2(17)  1_555  1_555  4_655  
	C_1_2  C_2_2  C_3_2  119.8(2)  8_655  1_555  6_665  
	C_1_2  C_2_2  H_2_2  122.9(16)  8_655  1_555  1_555  
	C_1_2  C_2_2  C_3_2  119.78(17)  6_665  1_555  6_665  
	C_1_2  C_2_2  H_2_2  122.9(16)  6_665  1_555  1_555  
	C_6_2  C_2_2  H_2_2  168.8(14)  4_655  1_555  1_555  
	C_6_2  C_2_2  H_2_2  168.9(17)  8_655  1_555  1_555  
	C_3_2  C_2_2  C_1_2  113.3(7)  10_565  1_555  6_665  
	C_3_2  C_2_2  C_1_2  113.5(7)  10_565  1_555  8_655  
	C_3_2  C_2_2  H_2_2  119.8(14)  10_565  1_555  1_555  
	H_1_2  C_2_2  C_3_2  146.2(6)  1_555  1_555  1_555  
	H_1_2  C_2_2  H_2_2  93.8(6)  1_555  1_555  1_555  
	C_3_2  C_2_2  H_1_2  135.2(15)  14_565  1_555  1_555  
	C_3_2  C_2_2  C_1_2  111.6(12)  14_565  1_555  1_555  
	C_3_2  C_2_2  C_1_2  111.6(11)  14_565  1_555  4_655  
	C_3_2  C_2_2  H_2_2  124.2(8)  14_565  1_555  1_555  
	H_1_2  C_2_2  C_3_2  134.1(17)  6_665  1_555  10_565  
	H_1_2  C_2_2  C_3_2  142.8(16)  6_665  1_555  6_665  
	C_6_2  C_2_2  H_2_2  152.9(16)  6_665  1_555  1_555  
	C_6_2  C_2_2  H_2_2  150.23(15)  12_555  1_555  1_555  
	C_6_2  C_2_2  H_1_2  101.4(15)  2_665  1_555  1_555  
	C_6_2  C_2_2  H_2_2  153.1(14)  2_665  1_555  1_555  
	H_6_2  C_2_2  C_3_2  100.1(9)  12_555  1_555  14_565  
	H_6_2  C_2_2  C_3_2  102.8(6)  12_555  1_555  1_555  
	H_6_2  C_2_2  H_2_2  135.4(10)  12_555  1_555  1_555  
	H_6_2  C_2_2  H_1_2  122.8(19)  2_665  1_555  1_555  
	H_6_2  C_2_2  C_3_2  100.3(9)  2_665  1_555  10_565  
	H_6_2  C_2_2  C_3_2  101.2(8)  2_665  1_555  6_665  
	H_6_2  C_2_2  H_2_2  139.6(17)  2_665  1_555  1_555  
	C_2_2  C_3_2  H_3_2  116.3(16)  6_665  1_555  1_555  
	C_4_2  C_3_2  H_3_2  126.5(14)  14_565  1_555  1_555  
	C_6_2  C_3_2  H_3_2  165.9(15)  8_655  1_555  1_555  
	C_4_2  C_3_2  C_2_2  123.6(15)  1_555  1_555  6_665  
	H_3_2  C_3_2  C_2_2  138.5(18)  14_565  1_555  1_555  
	H_3_2  C_3_2  C_2_2  133.7(11)  14_565  1_555  6_665  
	C_6_2  C_3_2  H_3_2  169.4(10)  4_655  1_555  1_555  
	H_6_2  C_3_2  H_3_2  138.8(19)  8_655  1_555  1_555  
	C_6_2  C_3_2  C_2_2  103.0(17)  2_665  1_555  1_555  
	C_4_2  C_3_2  C_2_2  102.8(10)  10_565  1_555  14_565  
	C_4_2  C_3_2  C_2_2  105.3(7)  10_565  1_555  8_655  
	C_4_2  C_3_2  H_3_2  157.7(10)  10_565  1_555  1_555  
	H_1_2  C_3_2  H_3_2  146.0(17)  4_655  1_555  14_565  
	H_1_2  C_3_2  C_4_2  115.0(18)  4_655  1_555  1_555  
	H_1_2  C_3_2  H_3_2  124.7(18)  4_655  1_555  1_555  
	C_4_2  C_3_2  C_2_2  98.9(6)  6_665  1_555  14_565  
	C_4_2  C_3_2  C_2_2  101.4(7)  6_665  1_555  8_655  
	C_4_2  C_3_2  H_3_2  162.0(13)  6_665  1_555  1_555  
	C_4_2  C_3_2  H_1_2  104.8(14)  12_555  1_555  4_655  
	C_4_2  C_3_2  C_2_2  106.8(11)  12_555  1_555  1_555  
	C_4_2  C_3_2  C_2_2  108.7(10)  12_555  1_555  6_665  
	C_4_2  C_3_2  H_3_2  127.2(10)  12_555  1_555  1_555  
	C_6_2  C_3_2  H_3_2  173.8(12)  12_555  1_555  1_555  
	H_3_2  C_3_2  C_4_2  104.6(14)  6_665  1_555  12_555  
	H_3_2  C_3_2  H_6_2  122.8(15)  6_665  1_555  6_665  
	H_3_2  C_3_2  C_2_2  123.3(11)  6_665  1_555  14_565  
	H_3_2  C_3_2  C_6_2  103.5(16)  6_665  1_555  2_665  
	H_3_2  C_3_2  C_2_2  124.8(17)  6_665  1_555  8_655  
	H_3_2  C_3_2  C_6_2  103.6(19)  6_665  1_555  6_665  
	H_3_2  C_3_2  H_4_1  146.2(19)  6_665  1_555  26_565  
	C_6_2  C_3_2  H_3_2  144.5(19)  14_565  1_555  1_555  
	H_4_2  C_4_2  C_6_2  172.5(14)  1_555  1_555  8_655  
	C_5_2  C_4_2  C_3_2  132.2(14)  14_565  1_555  14_565  
	C_5_2  C_4_2  C_3_2  132.4(15)  1_555  1_555  14_565  
	C_6_2  C_4_2  H_4_2  166.7(12)  4_655  1_555  1_555  
	C_5_2  C_4_2  C_3_2  122.8(10)  8_655  1_555  1_555  
	C_5_2  C_4_2  H_4_2  117.0(10)  8_655  1_555  1_555  
	H_5_2  C_4_2  H_4_2  100.0(13)  12_555  1_555  1_555  
	C_5_2  C_4_2  C_3_2  122.7(8)  12_555  1_555  1_555  
	C_5_2  C_4_2  H_4_2  117.1(9)  12_555  1_555  1_555  
	C_5_2  C_4_2  C_3_2  117.1(16)  6_665  1_555  1_555  
	C_5_2  C_4_2  C_3_2  132.6(12)  6_665  1_555  14_565  
	C_5_2  C_4_2  H_4_2  122.9(16)  6_665  1_555  1_555  
	C_1_2  C_4_2  H_5_2  136.9(18)  8_655  1_555  12_555  
	C_1_2  C_4_2  H_4_2  123.1(17)  8_655  1_555  1_555  
	C_5_2  C_4_2  C_3_2  117.1(16)  10_565  1_555  1_555  
	C_5_2  C_4_2  C_3_2  132.5(11)  10_565  1_555  14_565  
	C_5_2  C_4_2  H_4_2  122.9(15)  10_565  1_555  1_555  
	C_5_2  C_4_2  C_3_2  119.9(19)  2_665  1_555  1_555  
	C_5_2  C_4_2  C_3_2  130.5(15)  2_665  1_555  14_565  
	C_5_2  C_4_2  H_4_2  120.1(19)  2_665  1_555  1_555  
	C_5_2  C_4_2  C_3_2  119.6(2)  4_655  1_555  1_555  
	C_5_2  C_4_2  C_3_2  130.6(17)  4_655  1_555  14_565  
	C_5_2  C_4_2  H_4_2  120.4(2)  4_655  1_555  1_555  
	H_6_2  C_4_2  H_4_2  145.0(15)  8_655  1_555  1_555  
	H_4_2  C_4_2  C_1_2  115.6(19)  12_555  1_555  8_655  
	H_4_2  C_4_2  C_3_2  144.5(10)  12_555  1_555  1_555  
	H_5_2  C_4_2  C_3_2  146.2(6)  1_555  1_555  1_555  
	H_5_2  C_4_2  H_4_2  93.8(6)  1_555  1_555  1_555  
	H_5_2  C_4_2  C_3_2  152.8(11)  14_565  1_555  14_565  
	H_5_2  C_4_2  H_4_2  113.4(18)  14_565  1_555  1_555  
	C_6_2  C_4_2  C_3_2  115.1(11)  14_565  1_555  1_555  
	H_5_2  C_4_2  H_4_2  104.4(13)  6_665  1_555  14_565  
	C_3_2  C_4_2  C_6_2  104.2(19)  8_655  1_555  4_655  
	H_5_2  C_4_2  C_3_2  125.9(11)  8_655  1_555  1_555  
	H_5_2  C_4_2  H_4_2  111.6(12)  8_655  1_555  1_555  
	H_4_2  C_4_2  C_3_2  141.1(14)  10_565  1_555  8_655  
	C_6_2  C_4_2  C_3_2  114.0(12)  1_555  1_555  14_565  
	C_6_2  C_4_2  C_3_2  112.3(7)  10_565  1_555  1_555  
	C_6_2  C_4_2  H_4_2  119.8(10)  10_565  1_555  1_555  
	C_1_2  C_4_2  H_4_2  123.5(19)  2_665  1_555  10_565  
	C_1_2  C_4_2  H_4_2  103.7(19)  2_665  1_555  1_555  
	C_6_2  C_4_2  C_3_2  113.7(10)  12_555  1_555  14_565  
	C_6_2  C_4_2  H_4_2  143.3(13)  12_555  1_555  1_555  
	C_3_2  C_4_2  H_4_2  143.1(17)  6_665  1_555  12_555  
	C_3_2  C_4_2  H_4_2  161.9(13)  6_665  1_555  1_555  
	C_1_2  C_4_2  H_4_2  179.4(11)  4_655  1_555  1_555  
	C_3_2  C_4_2  H_4_2  162.5(13)  12_555  1_555  14_565  
	H_6_2  C_4_2  H_4_2  107.6(19)  10_565  1_555  10_565  
	H_6_2  C_4_2  C_3_2  125.5(11)  10_565  1_555  1_555  
	H_4_2  C_4_2  C_3_2  109.4(15)  8_655  1_555  6_665  
	H_4_2  C_4_2  C_3_2  143.1(10)  8_655  1_555  1_555  
	H_6_2  C_4_2  C_3_2  120.6(17)  12_555  1_555  14_565  
	H_6_2  C_4_2  H_4_2  149.4(10)  12_555  1_555  1_555  
	C_6_2  C_5_2  H_5_2  166.0(19)  8_655  1_555  1_555  
	C_6_2  C_5_2  H_5_2  116.3(17)  6_665  1_555  1_555  
	C_6_2  C_5_2  H_5_2  166.2(15)  6_665  1_555  14_565  
	C_6_2  C_5_2  H_5_2  166.3(18)  4_655  1_555  1_555  
	C_4_2  C_5_2  H_5_2  129.1(16)  14_565  1_555  1_555  
	C_6_2  C_5_2  H_5_2  119.8(10)  14_565  1_555  14_565  
	C_6_2  C_5_2  C_4_2  131.5(18)  12_555  1_555  1_555  
	C_6_2  C_5_2  H_5_2  126.8(18)  12_555  1_555  12_555  
	C_6_2  C_5_2  C_4_2  123.1(15)  10_565  1_555  1_555  
	C_6_2  C_5_2  C_4_2  131.1(14)  10_565  1_555  14_565  
	C_4_2  C_5_2  H_5_2  131.7(16)  10_565  1_555  1_555  
	C_4_2  C_5_2  C_6_2  124.7(19)  12_555  1_555  1_555  
	C_4_2  C_5_2  C_6_2  125.2(15)  12_555  1_555  4_655  
	C_4_2  C_5_2  H_5_2  119.1(9)  12_555  1_555  12_555  
	C_4_2  C_5_2  C_6_2  131.5(18)  6_665  1_555  2_665  
	C_4_2  C_5_2  C_6_2  120.0(4)  6_665  1_555  6_665  
	C_4_2  C_5_2  H_5_2  123.6(15)  6_665  1_555  1_555  
	C_4_2  C_5_2  H_5_2  137.2(17)  6_665  1_555  4_655  
	C_4_2  C_5_2  C_6_2  116.1(15)  8_655  1_555  1_555  
	C_4_2  C_5_2  C_6_2  131.1(12)  8_655  1_555  4_655  
	C_4_2  C_5_2  C_6_2  125.2(18)  2_665  1_555  6_665  
	C_4_2  C_5_2  H_5_2  123.4(18)  2_665  1_555  12_555  
	C_4_2  C_5_2  C_6_2  117.9(9)  4_655  1_555  6_665  
	H_5_2  C_5_2  C_4_2  109.0(14)  11_557  1_555  4_655  
	H_5_2  C_5_2  C_4_2  107.4(11)  11_557  1_555  2_665  
	H_5_2  C_5_2  C_4_2  108.5(14)  11_557  1_555  8_655  
	H_5_2  C_5_2  C_4_2  106.7(10)  11_557  1_555  12_555  
	H_5_2  C_5_2  C_6_2  125.0(10)  11_557  1_555  12_555  
	H_5_2  C_5_2  C_6_2  121.9(12)  11_557  1_555  1_555  
	H_5_2  C_5_2  C_6_2  126.2(14)  11_557  1_555  2_665  
	H_5_2  C_5_2  C_6_2  122.7(18)  11_557  1_555  6_665  
	H_5_2  C_5_2  C_4_2  107.3(15)  9_567  1_555  4_655  
	H_5_2  C_5_2  C_4_2  108.9(14)  9_567  1_555  2_665  
	H_5_2  C_5_2  C_4_2  108.8(17)  9_567  1_555  6_665  
	H_5_2  C_5_2  C_4_2  107.0(16)  9_567  1_555  10_565  
	H_5_2  C_5_2  C_6_2  133.0(18)  9_567  1_555  12_555  
	H_5_2  C_5_2  C_6_2  123.0(18)  9_567  1_555  8_655  
	H_5_2  C_5_2  C_4_2  105.5(19)  16_667  1_555  4_655  
	H_5_2  C_5_2  C_6_2  133.6(19)  16_667  1_555  14_565  
	H_5_2  C_5_2  C_4_2  103.0(15)  3_657  1_555  4_655  
	H_5_2  C_5_2  C_4_2  105.4(18)  3_657  1_555  2_665  
	H_5_2  C_5_2  C_4_2  111.9(12)  3_657  1_555  6_665  
	H_5_2  C_5_2  C_4_2  111.0(12)  3_657  1_555  10_565  
	H_5_2  C_5_2  C_6_2  119.4(18)  3_657  1_555  10_565  
	H_5_2  C_5_2  C_6_2  116.2(18)  3_657  1_555  14_565  
	H_5_2  C_5_2  C_6_2  134.0(19)  3_657  1_555  1_555  
	H_5_2  C_5_2  C_4_2  108.6(19)  13_567  1_555  8_655  
	H_5_2  C_5_2  C_6_2  118.5(17)  13_567  1_555  10_565  
	H_5_2  C_5_2  C_6_2  108.4(17)  13_567  1_555  12_555  
	H_5_2  C_5_2  C_6_2  123.7(13)  13_567  1_555  14_565  
	H_5_2  C_5_2  C_4_2  111.3(12)  13_567  1_555  1_555  
	H_5_2  C_5_2  C_4_2  108.5(13)  13_567  1_555  14_565  
	H_5_2  C_5_2  C_4_2  108.9(10)  15_557  1_555  6_665  
	H_5_2  C_5_2  C_4_2  111.5(12)  15_557  1_555  10_565  
	H_5_2  C_5_2  C_6_2  108.1(14)  15_557  1_555  10_565  
	H_5_2  C_5_2  C_6_2  118.6(14)  15_557  1_555  12_555  
	H_5_2  C_5_2  C_6_2  108.0(14)  15_557  1_555  14_565  
	H_5_2  C_5_2  C_4_2  108.4(9)  15_557  1_555  1_555  
	H_5_2  C_5_2  C_6_2  124.0(9)  15_557  1_555  1_555  
	H_5_2  C_5_2  C_4_2  111.2(12)  15_557  1_555  14_565  
	H_5_2  C_5_2  C_6_2  139.4(14)  15_557  1_555  4_655  
	H_5_2  C_5_2  C_6_2  125.1(16)  15_557  1_555  6_665  
	H_5_2  C_5_2  C_6_2  140.0(17)  15_557  1_555  8_655  
	H_5_2  C_5_2  C_4_2  104.1(11)  7_657  1_555  8_655  
	H_5_2  C_5_2  C_4_2  107.4(16)  7_657  1_555  12_555  
	H_5_2  C_5_2  C_6_2  124.5(15)  7_657  1_555  4_655  
	H_5_2  C_5_2  C_6_2  107.0(15)  5_667  1_555  10_565  
	H_5_2  C_5_2  C_6_2  108.4(13)  5_667  1_555  14_565  
	H_5_2  C_5_2  C_6_2  137.5(18)  5_667  1_555  4_655  
	H_5_2  C_5_2  C_6_2  140.7(17)  5_667  1_555  8_655  
	C_5_2  C_6_2  H_6_2  116.7(16)  10_565  1_555  1_555  
	C_5_2  C_6_2  H_6_2  117.2(17)  6_665  1_555  1_555  
	C_3_2  C_6_2  C_5_2  142.5(19)  10_565  1_555  6_665  
	C_5_2  C_6_2  H_6_2  131.2(16)  4_655  1_555  12_555  
	C_5_2  C_6_2  C_3_2  142.0(17)  1_555  1_555  10_565  
	C_5_2  C_6_2  H_6_2  133.2(11)  1_555  1_555  12_555  
	C_1_2  C_6_2  C_5_2  122.7(16)  1_555  1_555  6_665  
	C_1_2  C_6_2  C_5_2  123.3(17)  1_555  1_555  10_565  
	C_5_2  C_6_2  C_1_2  120.1(7)  14_565  1_555  1_555  
	C_5_2  C_6_2  H_6_2  119.9(7)  14_565  1_555  1_555  
	C_5_2  C_6_2  C_1_2  124.9(15)  12_555  1_555  1_555  
	C_5_2  C_6_2  H_6_2  114.9(16)  12_555  1_555  1_555  
	C_5_2  C_6_2  H_6_2  134.8(7)  12_555  1_555  12_555  
	C_5_2  C_6_2  H_6_2  135.0(10)  8_655  1_555  12_555  
	H_5_2  C_6_2  C_3_2  105.9(18)  8_655  1_555  4_655  
	C_1_2  C_6_2  C_5_2  100.5(15)  10_565  1_555  8_655  
	C_1_2  C_6_2  C_5_2  106.1(17)  10_565  1_555  1_555  
	C_1_2  C_6_2  C_5_2  101.3(16)  10_565  1_555  4_655  
	C_3_2  C_6_2  C_1_2  125.9(17)  6_665  1_555  10_565  
	H_6_2  C_6_2  C_1_2  146.2(15)  8_655  1_555  10_565  
	H_6_2  C_6_2  C_1_2  146.2(15)  8_655  1_555  12_555  
	H_5_2  C_6_2  C_2_2  143.4(19)  6_665  1_555  10_565  
	H_5_2  C_6_2  C_1_2  130.9(18)  12_555  1_555  10_565  
	H_5_2  C_6_2  C_1_2  115.8(19)  12_555  1_555  1_555  
	H_5_2  C_6_2  H_6_2  117.6(15)  12_555  1_555  1_555  
	C_3_2  C_6_2  C_1_2  118.7(18)  2_665  1_555  1_555  
	H_5_2  C_6_2  C_2_2  145.2(19)  1_555  1_555  10_565  
	H_5_2  C_6_2  C_1_2  146.2(6)  1_555  1_555  1_555  
	H_5_2  C_6_2  H_6_2  93.8(6)  1_555  1_555  1_555  
	H_4_2  C_6_2  C_1_2  171.6(15)  10_565  1_555  10_565  
	H_4_2  C_6_2  C_1_2  171.7(18)  10_565  1_555  12_555  
	H_4_2  C_6_2  H_6_2  121.2(12)  10_565  1_555  1_555  
	H_6_2  C_6_2  C_1_2  137.5(15)  14_565  1_555  1_555  
	C_4_2  C_6_2  C_1_2  119.6(16)  14_565  1_555  10_565  
	C_4_2  C_6_2  C_1_2  120.4(18)  14_565  1_555  12_555  
	C_4_2  C_6_2  H_6_2  153.9(6)  14_565  1_555  1_555  
	H_6_2  C_6_2  C_3_2  137.6(15)  4_655  1_555  2_665  
	H_6_2  C_6_2  C_1_2  132.6(17)  4_655  1_555  10_565  
	H_6_2  C_6_2  C_1_2  133.1(12)  4_655  1_555  12_555  
	H_6_2  C_6_2  C_2_2  125.6(15)  4_655  1_555  10_565  
	H_6_2  C_6_2  C_3_2  162.3(16)  4_655  1_555  4_655  
	H_6_2  C_6_2  C_2_2  120.1(19)  4_655  1_555  4_655  
	H_6_2  C_6_2  C_4_2  125.9(19)  4_655  1_555  4_655  
	H_5_2  C_6_2  C_1_2  123.0(13)  10_565  1_555  1_555  
	H_5_2  C_6_2  H_6_2  116.3(11)  10_565  1_555  1_555  
	H_5_2  C_6_2  C_1_2  107.1(13)  4_655  1_555  10_565  
	H_5_2  C_6_2  C_1_2  108.1(18)  4_655  1_555  12_555  
	H_5_2  C_6_2  H_6_2  125.7(13)  4_655  1_555  12_555  
	C_4_2  C_6_2  C_3_2  109.0(19)  1_555  1_555  2_665  
	C_4_2  C_6_2  C_1_2  112.8(17)  1_555  1_555  10_565  
	C_4_2  C_6_2  C_3_2  116.4(14)  1_555  1_555  10_565  
	C_2_2  C_6_2  H_5_2  116.2(6)  1_555  1_555  1_555  
	C_2_2  C_6_2  C_1_2  107.2(14)  1_555  1_555  10_565  
	C_2_2  C_6_2  C_1_2  107.1(14)  1_555  1_555  12_555  
	C_2_2  C_6_2  H_5_2  115.5(17)  1_555  1_555  14_565  
	C_2_2  C_6_2  C_5_2  90.1(7)  1_555  1_555  14_565  
	C_4_2  C_6_2  C_1_2  123.7(16)  8_655  1_555  4_655  
	C_4_2  C_6_2  C_1_2  124.5(11)  8_655  1_555  1_555  
	C_4_2  C_6_2  H_6_2  105.5(13)  8_655  1_555  1_555  
	C_2_2  C_6_2  H_5_2  112.5(17)  6_665  1_555  1_555  
	C_2_2  C_6_2  C_1_2  106.8(13)  6_665  1_555  10_565  
	C_2_2  C_6_2  C_1_2  106.8(14)  6_665  1_555  12_555  
	C_2_2  C_6_2  H_6_2  153.6(16)  6_665  1_555  1_555  
	H_4_2  C_6_2  H_6_2  124.2(13)  4_655  1_555  4_655  
	H_4_2  C_6_2  C_1_2  158.2(19)  4_655  1_555  1_555  
	C_4_2  C_6_2  C_3_2  117.6(18)  12_555  1_555  6_665  
	C_4_2  C_6_2  C_1_2  118.3(18)  12_555  1_555  4_655  
	C_4_2  C_6_2  C_1_2  119.2(14)  12_555  1_555  1_555  
	C_4_2  C_6_2  H_6_2  112.9(19)  12_555  1_555  1_555  
	C_1_2  C_6_2  C_3_2  104.6(14)  8_655  1_555  2_665  
	C_1_2  C_6_2  C_2_2  103.7(17)  8_655  1_555  10_565  
	C_1_2  C_6_2  C_2_2  101.3(18)  8_655  1_555  4_655  
	C_1_2  C_6_2  H_6_2  162.4(12)  8_655  1_555  1_555  
	H_6_2  C_6_2  C_2_2  110.0(15)  10_565  1_555  6_665  
	H_6_2  C_6_2  C_2_2  113.5(10)  10_565  1_555  1_555  
	H_6_2  C_6_2  H_4_2  125.9(17)  10_565  1_555  10_565  
	H_6_2  C_6_2  C_1_2  130.0(11)  10_565  1_555  4_655  
	H_6_2  C_6_2  C_1_2  130.2(12)  10_565  1_555  1_555  
	C_1_2  C_6_2  C_3_2  104.0(16)  6_665  1_555  2_665  
	C_1_2  C_6_2  C_2_2  103.8(16)  6_665  1_555  10_565  
	C_1_2  C_6_2  C_2_2  101.5(15)  6_665  1_555  4_655  
	C_1_2  C_6_2  H_6_2  161.9(13)  6_665  1_555  1_555  
	C_2_2  C_6_2  H_6_2  113.5(9)  12_555  1_555  4_655  
	C_2_2  C_6_2  H_5_2  108.6(17)  12_555  1_555  12_555  
	C_2_2  C_6_2  H_5_2  100.4(18)  12_555  1_555  8_655  
	C_2_2  C_6_2  C_1_2  103.5(15)  12_555  1_555  4_655  
	C_2_2  C_6_2  C_1_2  103.2(14)  12_555  1_555  1_555  
	C_3_2  C_6_2  H_6_2  92.6(8)  1_555  1_555  10_565  
	C_3_2  C_6_2  C_1_2  113.2(16)  1_555  1_555  10_565  
	C_3_2  C_6_2  C_1_2  113.7(16)  1_555  1_555  12_555  
	C_3_2  C_6_2  C_2_2  113.2(17)  1_555  1_555  10_565  
	C_2_2  C_6_2  H_6_2  110.1(15)  2_665  1_555  4_655  
	C_2_2  C_6_2  H_5_2  105.6(16)  2_665  1_555  12_555  
	C_2_2  C_6_2  C_1_2  103.3(14)  2_665  1_555  4_655  
	C_2_2  C_6_2  C_1_2  103.1(14)  2_665  1_555  1_555  
	C_1_2  C_6_2  C_3_2  110.3(13)  14_565  1_555  6_665  
	C_1_2  C_6_2  H_6_2  113.4(16)  14_565  1_555  1_555  
	C_1_2  C_6_2  H_6_2  102.3(19)  2_665  1_555  8_655  
	C_1_2  C_6_2  H_6_2  114.1(13)  2_665  1_555  1_555  
	H_4_2  C_6_2  C_2_2  113.4(17)  14_565  1_555  2_665  
	H_4_2  C_6_2  C_2_2  117.0(14)  14_565  1_555  12_555  
	H_4_2  C_6_2  C_1_2  140.0(16)  14_565  1_555  10_565  
	H_4_2  C_6_2  C_1_2  140.8(13)  14_565  1_555  12_555  
	H_4_2  C_6_2  C_2_2  142.4(19)  14_565  1_555  10_565  
	H_4_2  C_6_2  H_6_2  146.5(10)  14_565  1_555  1_555  
	C_3_2  C_6_2  H_6_2  93.0(8)  12_555  1_555  4_655  
	C_3_2  C_6_2  C_1_2  112.0(15)  12_555  1_555  4_655  
	C_3_2  C_6_2  C_1_2  112.3(16)  12_555  1_555  1_555  
	H_6_2  C_6_2  C_2_2  128.9(17)  2_665  1_555  10_565  
	H_6_2  C_6_2  C_2_2  128.9(15)  2_665  1_555  4_655  
	H_6_2  C_6_2  H_4_2  112.4(19)  6_665  1_555  2_665  
	H_6_2  C_6_2  C_3_2  102.1(19)  6_665  1_555  6_665  
	H_6_2  C_6_2  C_2_2  124.2(14)  6_665  1_555  10_565  
	H_6_2  C_6_2  C_2_2  126.6(17)  6_665  1_555  4_655  
	H_6_2  C_6_2  C_1_2  103.6(17)  6_665  1_555  4_655  
	C_3_2  C_6_2  H_6_2  159.3(17)  14_565  1_555  1_555  
	H_4_2  C_6_2  C_2_2  113.6(17)  8_655  1_555  6_665  
	H_4_2  C_6_2  C_2_2  117.5(13)  8_655  1_555  1_555  
	H_4_2  C_6_2  C_1_2  140.2(13)  8_655  1_555  4_655  
	H_4_2  C_6_2  C_1_2  140.8(11)  8_655  1_555  1_555  
	H_1_3  C_1_3  C_2_3  109.6(12)  15_556  1_555  1_555  
	H_1_3  C_1_3  C_6_3  127.0(5)  15_556  1_555  1_555  
	C_6_1  C_1_3  H_1_3  141.0(19)  26_565  1_555  1_555  
	C_6_3  C_1_3  H_1_3  112.5(6)  12_555  1_555  15_556  
	C_6_3  C_1_3  C_2_3  132.4(3)  12_555  1_555  1_555  
	C_6_3  C_1_3  H_1_3  107.1(4)  12_555  1_555  1_555  
	C_2_3  C_1_3  C_6_3  137.3(4)  15_556  1_555  12_555  
	C_2_3  C_1_3  C_6_1  107.4(12)  15_556  1_555  26_565  
	C_2_3  C_1_3  C_6_3  134.7(3)  15_556  1_555  1_555  
	C_2_3  C_1_3  H_6_3  153.5(18)  15_556  1_555  12_555  
	C_2_3  C_1_3  H_1_3  95.4(4)  15_556  1_555  1_555  
	C_3_3  C_1_3  C_6_3  100.8(4)  14_565  1_555  12_555  
	C_3_3  C_1_3  H_1_3  139.7(17)  14_565  1_555  15_556  
	C_3_3  C_1_3  H_1_3  152.1(3)  14_565  1_555  1_555  
	H_3_3  C_1_3  C_6_3  126.3(16)  13_566  1_555  12_555  
	H_3_3  C_1_3  C_6_3  129.8(13)  13_566  1_555  1_555  
	H_6_3  C_1_3  H_3_3  133.9(14)  1_555  1_555  13_566  
	H_6_3  C_1_3  C_3_3  114.1(7)  1_555  1_555  14_565  
	H_6_3  C_1_3  C_2_3  149.1(5)  1_555  1_555  15_556  
	H_6_3  C_1_3  H_1_3  102.5(14)  1_555  1_555  15_556  
	H_6_3  C_1_3  C_2_3  146.2(6)  1_555  1_555  1_555  
	H_6_3  C_1_3  H_1_3  93.8(6)  1_555  1_555  1_555  
	H_6_1  C_1_3  H_6_3  107.4(15)  25_565  1_555  1_555  
	H_6_1  C_1_3  C_6_3  104.0(18)  25_565  1_555  12_555  
	C_3_3  C_1_3  H_6_3  116.2(6)  1_555  1_555  1_555  
	C_3_3  C_1_3  C_6_3  102.7(3)  1_555  1_555  12_555  
	C_3_3  C_1_3  H_1_3  137.3(16)  1_555  1_555  15_556  
	H_6_1  C_1_3  H_1_3  101.0(18)  20_655  1_555  15_556  
	H_6_3  C_1_3  C_3_3  107.1(12)  11_556  1_555  1_555  
	H_6_3  C_1_3  C_3_3  108.9(13)  11_556  1_555  14_565  
	H_6_3  C_1_3  C_6_3  109.8(12)  11_556  1_555  1_555  
	C_6_3  C_1_3  C_3_3  102.5(6)  15_556  1_555  1_555  
	C_6_3  C_1_3  H_6_3  91.4(8)  15_556  1_555  1_555  
	C_6_3  C_1_3  C_3_3  104.0(8)  15_556  1_555  14_565  
	C_6_3  C_1_3  C_2_3  96.9(7)  15_556  1_555  1_555  
	H_1_3  C_1_3  C_3_3  152.4(17)  12_555  1_555  1_555  
	H_1_3  C_1_3  H_3_3  105.5(16)  12_555  1_555  13_566  
	H_1_3  C_1_3  C_3_3  151.4(19)  12_555  1_555  14_565  
	H_1_3  C_1_3  C_2_3  125.0(5)  12_555  1_555  15_556  
	H_1_3  C_1_3  C_6_1  125.1(14)  12_555  1_555  26_565  
	H_1_3  C_1_3  C_2_3  161.8(5)  12_555  1_555  1_555  
	C_3_3  C_1_3  H_1_3  118.4(7)  13_566  1_555  12_555  
	C_3_3  C_1_3  H_6_3  131.5(5)  13_566  1_555  1_555  
	C_3_3  C_1_3  C_6_3  119.2(5)  13_566  1_555  12_555  
	C_3_3  C_1_3  C_6_1  106.0(17)  13_566  1_555  26_565  
	C_3_3  C_1_3  C_6_3  117.4(4)  13_566  1_555  1_555  
	C_3_3  C_1_3  H_6_3  139.1(17)  13_566  1_555  12_555  
	C_3_3  C_1_3  H_1_3  105.1(7)  13_566  1_555  1_555  
	H_1_3  C_1_3  C_3_3  107.9(10)  11_556  1_555  13_566  
	H_1_3  C_1_3  C_3_3  150.8(15)  11_556  1_555  1_555  
	H_1_3  C_1_3  C_3_3  150.7(16)  11_556  1_555  14_565  
	H_1_3  C_1_3  C_2_3  113.7(13)  11_556  1_555  15_556  
	H_1_3  C_1_3  C_6_1  135.8(17)  11_556  1_555  26_565  
	H_1_3  C_1_3  C_2_3  150.7(12)  11_556  1_555  1_555  
	C_6_3  C_1_3  C_3_3  109.8(6)  11_556  1_555  1_555  
	C_6_3  C_1_3  C_3_3  110.9(7)  11_556  1_555  14_565  
	C_6_3  C_1_3  C_6_1  141.6(19)  11_556  1_555  26_565  
	C_6_3  C_1_3  C_2_3  108.3(8)  11_556  1_555  1_555  
	C_2_3  C_1_3  C_6_3  106.4(7)  14_565  1_555  11_556  
	C_2_3  C_1_3  H_1_3  151.2(10)  14_565  1_555  11_556  
	C_2_3  C_1_3  H_1_3  160.1(6)  14_565  1_555  12_555  
	C_2_3  C_1_3  C_6_3  96.2(5)  14_565  1_555  15_556  
	C_2_3  C_1_3  H_6_3  135.2(9)  14_565  1_555  1_555  
	C_2_3  C_1_3  C_6_3  121.2(7)  14_565  1_555  12_555  
	C_2_3  C_1_3  H_1_3  118.7(13)  14_565  1_555  15_556  
	C_2_3  C_1_3  C_6_3  109.1(6)  14_565  1_555  1_555  
	C_2_3  C_1_3  H_1_3  130.8(6)  14_565  1_555  1_555  
	C_3_3  C_1_3  H_1_3  113.1(10)  15_556  1_555  11_556  
	C_3_3  C_1_3  H_1_3  123.4(5)  15_556  1_555  12_555  
	C_3_3  C_1_3  H_6_3  132.6(5)  15_556  1_555  1_555  
	C_3_3  C_1_3  C_6_3  119.4(4)  15_556  1_555  12_555  
	C_3_3  C_1_3  C_6_1  100.5(15)  15_556  1_555  26_565  
	C_3_3  C_1_3  C_6_3  116.0(4)  15_556  1_555  1_555  
	C_3_3  C_1_3  H_6_3  136.3(17)  15_556  1_555  12_555  
	C_3_3  C_1_3  H_1_3  109.7(6)  15_556  1_555  1_555  
	H_6_3  C_1_3  C_2_3  115.4(9)  15_556  1_555  14_565  
	H_6_3  C_1_3  C_3_3  120.0(9)  15_556  1_555  1_555  
	H_6_3  C_1_3  C_3_3  121.1(10)  15_556  1_555  14_565  
	H_6_3  C_1_3  C_6_1  148.3(17)  15_556  1_555  26_565  
	H_6_3  C_1_3  C_2_3  116.1(11)  15_556  1_555  1_555  
	C_6_1  C_1_3  H_1_3  92.8(6)  25_565  1_555  12_555  
	C_6_1  C_1_3  H_6_1  114.5(17)  25_565  1_555  20_655  
	C_6_1  C_1_3  H_6_3  122.9(8)  25_565  1_555  1_555  
	C_6_1  C_1_3  C_6_3  117.8(9)  25_565  1_555  12_555  
	C_6_1  C_1_3  C_6_3  124.3(10)  25_565  1_555  1_555  
	C_3_3  C_2_3  H_2_3  134.0(13)  14_565  1_555  1_555  
	C_3_3  C_2_3  H_2_3  133.1(15)  14_565  1_555  15_556  
	C_3_3  C_2_3  H_2_3  119.3(7)  1_555  1_555  15_556  
	C_1_3  C_2_3  C_3_3  106.0(13)  1_555  1_555  14_565  
	C_1_3  C_2_3  H_2_3  120.6(5)  1_555  1_555  15_556  
	C_1_1  C_2_3  C_1_3  101.7(15)  26_565  1_555  1_555  
	C_1_1  C_2_3  H_2_3  100.3(10)  26_565  1_555  1_555  
	C_6_1  C_2_3  H_2_3  143.9(16)  26_565  1_555  1_555  
	H_2_3  C_2_3  C_6_1  129.8(18)  13_566  1_555  26_565  
	H_2_3  C_2_3  C_1_3  164.8(18)  13_566  1_555  1_555  
	H_1_1  C_2_3  C_6_1  101.3(18)  28_545  1_555  26_565  
	H_1_1  C_2_3  C_1_3  155.7(19)  28_545  1_555  1_555  
	H_2_3  C_2_3  C_6_1  131.7(16)  14_565  1_555  26_565  
	H_1_1  C_2_3  C_1_3  112.8(18)  25_565  1_555  1_555  
	H_1_1  C_2_3  C_3_3  122.9(19)  25_565  1_555  1_555  
	C_1_3  C_2_3  H_2_3  115.3(11)  15_556  1_555  14_565  
	C_1_3  C_2_3  H_1_1  144.7(16)  15_556  1_555  28_545  
	C_1_3  C_2_3  H_2_3  117.2(15)  15_556  1_555  13_566  
	C_1_3  C_2_3  C_6_1  113.0(9)  15_556  1_555  26_565  
	C_1_3  C_2_3  C_1_1  149.4(18)  15_556  1_555  26_565  
	C_1_3  C_2_3  C_3_3  134.9(5)  15_556  1_555  1_555  
	C_1_3  C_2_3  C_3_3  129.2(8)  15_556  1_555  14_565  
	C_3_3  C_2_3  C_6_1  142.7(17)  13_566  1_555  26_565  
	C_3_3  C_2_3  C_1_3  107.5(10)  13_566  1_555  1_555  
	C_1_1  C_2_3  C_3_3  117.9(17)  28_545  1_555  13_566  
	C_1_1  C_2_3  C_1_3  177.4(7)  28_545  1_555  15_556  
	C_1_1  C_2_3  H_1_1  109.3(16)  28_545  1_555  25_565  
	C_1_1  C_2_3  C_1_3  130.5(10)  28_545  1_555  1_555  
	C_1_1  C_2_3  H_2_3  92.2(8)  28_545  1_555  1_555  
	C_3_3  C_2_3  C_1_1  107.5(12)  15_556  1_555  28_545  
	C_3_3  C_2_3  C_6_1  141.6(19)  15_556  1_555  26_565  
	C_3_3  C_2_3  C_1_1  138.9(16)  15_556  1_555  26_565  
	C_3_3  C_2_3  C_1_3  117.1(7)  15_556  1_555  1_555  
	H_1_1  C_2_3  C_6_1  152.9(16)  27_545  1_555  26_565  
	H_1_1  C_2_3  C_1_1  107.5(16)  27_545  1_555  26_565  
	H_1_1  C_2_3  C_1_3  143.9(14)  27_545  1_555  1_555  
	C_1_1  C_2_3  C_6_1  169.7(13)  25_565  1_555  26_565  
	C_1_1  C_2_3  C_1_3  107.5(10)  25_565  1_555  1_555  
	C_1_1  C_2_3  C_3_3  115.8(11)  25_565  1_555  1_555  
	C_1_1  C_2_3  C_3_3  126.2(18)  25_565  1_555  14_565  
	C_6_1  C_2_3  C_1_1  121.9(12)  28_545  1_555  25_565  
	C_6_1  C_2_3  C_3_3  92.9(7)  28_545  1_555  15_556  
	C_6_1  C_2_3  C_3_3  102.5(12)  28_545  1_555  13_566  
	C_6_1  C_2_3  C_1_3  153.5(13)  28_545  1_555  15_556  
	C_6_1  C_2_3  C_1_3  126.1(10)  28_545  1_555  1_555  
	C_6_1  C_2_3  H_2_3  111.0(12)  28_545  1_555  1_555  
	C_6_1  C_2_3  H_2_3  109.5(19)  28_545  1_555  15_556  
	C_1_1  C_2_3  C_6_1  100.6(10)  27_545  1_555  28_545  
	C_1_1  C_2_3  C_1_3  127.6(9)  27_545  1_555  1_555  
	C_1_1  C_2_3  C_3_3  108.3(19)  27_545  1_555  14_565  
	C_6_1  C_2_3  C_1_1  144.6(13)  25_565  1_555  28_545  
	C_6_1  C_2_3  H_1_1  115.6(15)  25_565  1_555  28_545  
	C_6_1  C_2_3  C_1_1  169.0(16)  25_565  1_555  26_565  
	C_6_1  C_2_3  C_3_3  117.2(13)  25_565  1_555  1_555  
	C_6_1  C_2_3  C_3_3  120.9(14)  25_565  1_555  14_565  
	C_1_3  C_2_3  C_6_1  100.8(10)  14_565  1_555  25_565  
	C_4_3  C_3_3  H_3_3  117.0(15)  14_565  1_555  1_555  
	C_2_3  C_3_3  C_4_3  123.0(15)  1_555  1_555  14_565  
	C_1_1  C_3_3  C_4_3  115.0(11)  28_545  1_555  1_555  
	C_1_1  C_3_3  C_4_3  114.5(11)  28_545  1_555  14_565  
	H_3_3  C_3_3  C_2_3  111.3(12)  14_565  1_555  14_565  
	C_6_1  C_3_3  H_3_3  138.1(8)  28_545  1_555  14_565  
	C_1_1  C_3_3  C_4_3  105.5(9)  26_565  1_555  1_555  
	C_1_1  C_3_3  C_4_3  107.1(11)  26_565  1_555  14_565  
	C_1_1  C_3_3  H_3_3  104.2(13)  26_565  1_555  1_555  
	C_6_1  C_3_3  H_3_3  145.1(9)  26_565  1_555  1_555  
	C_1_3  C_3_3  C_6_1  156.1(13)  14_565  1_555  26_565  
	C_1_3  C_3_3  C_1_1  118.1(17)  14_565  1_555  26_565  
	C_1_3  C_3_3  H_3_3  153.1(4)  14_565  1_555  14_565  
	C_1_3  C_3_3  C_2_3  126.2(17)  14_565  1_555  1_555  
	C_1_3  C_3_3  C_4_3  109.3(15)  14_565  1_555  14_565  
	C_2_3  C_3_3  C_1_1  108.0(14)  13_566  1_555  26_565  
	C_2_3  C_3_3  C_6_1  110.8(16)  13_566  1_555  28_545  
	C_2_3  C_3_3  H_3_3  98.4(7)  13_566  1_555  14_565  
	C_2_3  C_3_3  C_1_1  96.1(9)  13_566  1_555  28_545  
	C_2_3  C_3_3  C_4_3  145.5(12)  13_566  1_555  1_555  
	C_2_3  C_3_3  C_4_3  144.5(12)  13_566  1_555  14_565  
	C_2_3  C_3_3  C_1_3  105.1(12)  15_556  1_555  14_565  
	C_2_3  C_3_3  C_1_1  105.8(14)  15_556  1_555  28_545  
	C_2_3  C_3_3  C_4_3  128.5(2)  15_556  1_555  1_555  
	C_2_3  C_3_3  C_4_3  130.8(11)  15_556  1_555  14_565  
	C_2_3  C_3_3  H_3_3  104.6(2)  15_556  1_555  1_555  
	C_1_3  C_3_3  C_6_1  145.8(13)  1_555  1_555  28_545  
	C_1_3  C_3_3  C_1_1  103.9(19)  1_555  1_555  28_545  
	H_3_3  C_3_3  C_1_3  103.1(12)  15_556  1_555  1_555  
	H_3_3  C_3_3  C_6_1  147.1(14)  15_556  1_555  26_565  
	H_3_3  C_3_3  C_1_1  120.0(8)  15_556  1_555  26_565  
	H_3_3  C_3_3  C_6_1  108.0(14)  15_556  1_555  28_545  
	H_3_3  C_3_3  C_1_1  104.3(10)  15_556  1_555  28_545  
	H_3_3  C_3_3  C_4_3  134.1(5)  15_556  1_555  1_555  
	H_3_3  C_3_3  C_4_3  132.8(8)  15_556  1_555  14_565  
	H_3_3  C_3_3  C_1_3  108.9(12)  13_566  1_555  14_565  
	H_3_3  C_3_3  C_6_1  161.8(18)  13_566  1_555  28_545  
	H_3_3  C_3_3  C_1_1  115.8(10)  13_566  1_555  28_545  
	H_3_3  C_3_3  C_4_3  118.9(11)  13_566  1_555  1_555  
	H_3_3  C_3_3  C_4_3  121.0(11)  13_566  1_555  14_565  
	C_1_3  C_3_3  C_6_1  166.9(18)  13_566  1_555  26_565  
	C_1_3  C_3_3  C_1_1  126.6(15)  13_566  1_555  26_565  
	C_1_3  C_3_3  H_3_3  126.6(4)  13_566  1_555  14_565  
	C_1_3  C_3_3  C_4_3  125.7(17)  13_566  1_555  1_555  
	C_1_3  C_3_3  C_2_3  100.8(12)  13_566  1_555  1_555  
	C_1_3  C_3_3  C_4_3  123.4(14)  13_566  1_555  14_565  
	C_1_3  C_3_3  C_1_1  116.1(18)  15_556  1_555  28_545  
	C_1_3  C_3_3  C_4_3  106.2(3)  15_556  1_555  1_555  
	C_1_3  C_3_3  C_4_3  108.8(13)  15_556  1_555  14_565  
	C_1_3  C_3_3  H_3_3  128.1(4)  15_556  1_555  1_555  
	C_3_3  C_4_3  H_4_3  137.2(13)  14_565  1_555  1_555  
	C_5_3  C_4_3  C_3_3  102.8(13)  1_555  1_555  14_565  
	C_5_3  C_4_3  C_3_3  116.0(19)  14_565  1_555  14_565  
	C_5_3  C_4_3  H_4_3  118.4(10)  14_565  1_555  14_565  
	C_6_1  C_4_3  C_5_3  150.2(18)  26_565  1_555  14_565  
	C_6_1  C_4_3  H_4_3  143.4(7)  26_565  1_555  1_555  
	C_6_1  C_4_3  C_5_3  152.3(13)  28_545  1_555  1_555  
	C_6_1  C_4_3  H_4_3  143.2(9)  28_545  1_555  14_565  
	C_5_1  C_4_3  C_5_3  123.4(14)  26_565  1_555  14_565  
	C_5_1  C_4_3  C_3_3  106.2(11)  26_565  1_555  1_555  
	C_5_1  C_4_3  H_4_3  104.8(14)  26_565  1_555  1_555  
	C_5_1  C_4_3  C_5_3  124.7(14)  28_545  1_555  1_555  
	C_5_1  C_4_3  C_3_3  104.5(14)  28_545  1_555  14_565  
	C_5_1  C_4_3  H_4_3  104.4(15)  28_545  1_555  14_565  
	C_5_3  C_4_3  C_5_1  128.2(14)  12_555  1_555  28_545  
	C_5_3  C_4_3  C_6_1  163.5(10)  12_555  1_555  28_545  
	C_5_3  C_4_3  C_3_3  127.4(3)  12_555  1_555  1_555  
	C_5_3  C_4_3  C_3_3  110.8(11)  12_555  1_555  14_565  
	C_5_3  C_4_3  H_4_3  111.6(3)  12_555  1_555  1_555  
	C_5_3  C_4_3  C_5_1  127.0(14)  10_565  1_555  26_565  
	C_5_3  C_4_3  C_6_1  161.7(14)  10_565  1_555  26_565  
	C_5_3  C_4_3  C_3_3  107.1(17)  10_565  1_555  1_555  
	C_5_3  C_4_3  C_3_3  123.8(16)  10_565  1_555  14_565  
	C_5_3  C_4_3  H_4_3  109.9(12)  10_565  1_555  14_565  
	H_4_3  C_4_3  C_5_3  106.9(3)  8_655  1_555  10_565  
	H_4_3  C_4_3  C_5_1  120.9(14)  8_655  1_555  28_545  
	H_4_3  C_4_3  C_6_1  161.6(9)  8_655  1_555  28_545  
	H_4_3  C_4_3  C_5_3  118.1(6)  8_655  1_555  14_565  
	H_4_3  C_4_3  C_3_3  139.0(14)  8_655  1_555  1_555  
	H_4_3  C_4_3  C_3_3  122.5(15)  8_655  1_555  14_565  
	H_4_3  C_4_3  C_5_3  107.1(4)  6_665  1_555  12_555  
	H_4_3  C_4_3  C_5_1  120.2(14)  6_665  1_555  26_565  
	H_4_3  C_4_3  C_6_1  161.3(9)  6_665  1_555  26_565  
	H_4_3  C_4_3  C_5_3  118.0(7)  6_665  1_555  1_555  
	H_4_3  C_4_3  C_3_3  118.7(6)  6_665  1_555  1_555  
	H_4_3  C_4_3  C_3_3  135.2(10)  6_665  1_555  14_565  
	C_4_3  C_5_3  C_6_3  121.0(4)  14_565  1_555  1_555  
	C_4_3  C_5_3  H_5_3  119.0(4)  14_565  1_555  1_555  
	H_6_1  C_5_3  H_5_3  142.5(19)  26_565  1_555  1_555  
	C_6_3  C_5_3  C_4_3  142.1(10)  12_555  1_555  14_565  
	C_6_3  C_5_3  C_4_3  141.2(9)  12_555  1_555  1_555  
	C_6_1  C_5_3  H_5_3  140.6(10)  26_565  1_555  1_555  
	C_5_1  C_5_3  H_5_3  94.5(9)  26_565  1_555  1_555  
	H_6_1  C_5_3  C_4_3  153.0(15)  20_655  1_555  14_565  
	H_6_1  C_5_3  C_4_3  152.2(14)  20_655  1_555  1_555  
	C_4_3  C_5_3  C_5_1  128.8(10)  12_555  1_555  26_565  
	C_4_3  C_5_3  C_6_1  149.2(19)  12_555  1_555  26_565  
	C_4_3  C_5_3  H_6_1  115.7(19)  12_555  1_555  26_565  
	C_5_1  C_5_3  C_4_3  153.7(12)  20_655  1_555  14_565  
	C_5_1  C_5_3  C_4_3  154.4(10)  20_655  1_555  1_555  
	C_4_3  C_5_3  C_5_1  129.0(10)  8_655  1_555  26_565  
	C_6_1  C_5_3  C_4_3  175.4(9)  20_655  1_555  14_565  
	C_6_1  C_5_3  C_4_3  175.0(8)  20_655  1_555  1_555  
	H_5_3  C_5_3  C_6_1  143.9(11)  10_565  1_555  20_655  
	H_5_3  C_5_3  C_4_3  106.8(2)  10_565  1_555  8_655  
	H_5_3  C_5_3  C_5_1  120.3(12)  10_565  1_555  20_655  
	H_5_3  C_5_3  C_4_3  107.6(3)  10_565  1_555  12_555  
	H_5_3  C_5_3  C_6_3  169.0(9)  10_565  1_555  12_555  
	H_5_3  C_5_3  C_6_3  158.4(15)  10_565  1_555  1_555  
	C_5_1  C_5_3  C_6_1  151.5(11)  28_545  1_555  20_655  
	C_5_1  C_5_3  C_4_3  138.5(11)  28_545  1_555  8_655  
	C_5_1  C_5_3  C_4_3  139.3(8)  28_545  1_555  12_555  
	C_5_1  C_5_3  C_6_3  152.1(9)  28_545  1_555  12_555  
	C_5_1  C_5_3  H_6_1  104.7(19)  28_545  1_555  26_565  
	C_5_1  C_5_3  C_6_3  130.8(9)  28_545  1_555  1_555  
	C_5_1  C_5_3  H_5_3  100.5(8)  28_545  1_555  1_555  
	H_5_3  C_5_3  C_6_1  141.5(12)  14_565  1_555  20_655  
	H_5_3  C_5_3  C_4_3  103.8(8)  14_565  1_555  8_655  
	H_5_3  C_5_3  C_5_1  119.1(13)  14_565  1_555  20_655  
	H_5_3  C_5_3  C_4_3  104.6(6)  14_565  1_555  12_555  
	H_5_3  C_5_3  H_6_1  159.1(19)  14_565  1_555  20_655  
	H_5_3  C_5_3  C_6_1  105.6(17)  14_565  1_555  26_565  
	H_5_3  C_5_3  C_6_3  166.2(5)  14_565  1_555  12_555  
	H_5_3  C_5_3  C_6_3  159.8(13)  14_565  1_555  1_555  
	C_6_1  C_5_3  C_4_3  152.8(14)  28_545  1_555  8_655  
	C_6_1  C_5_3  C_5_1  146.2(11)  28_545  1_555  20_655  
	C_6_1  C_5_3  C_4_3  153.7(11)  28_545  1_555  12_555  
	C_6_1  C_5_3  H_6_1  148.5(18)  28_545  1_555  20_655  
	C_6_1  C_5_3  C_6_3  136.7(9)  28_545  1_555  12_555  
	C_6_1  C_5_3  C_6_3  113.5(8)  28_545  1_555  1_555  
	C_6_1  C_5_3  H_5_3  124.2(7)  28_545  1_555  1_555  
	C_6_1  C_6_3  H_6_3  139.5(16)  26_565  1_555  1_555  
	C_5_3  C_6_3  C_6_1  109.8(19)  12_555  1_555  26_565  
	C_5_3  C_6_3  C_1_3  158.6(9)  12_555  1_555  1_555  
	C_5_3  C_6_3  H_6_3  144.7(12)  12_555  1_555  12_555  
	C_1_3  C_6_3  C_5_3  129.2(18)  12_555  1_555  1_555  
	C_6_1  C_6_3  C_1_3  147.6(17)  20_655  1_555  1_555  
	C_1_3  C_6_3  C_6_1  130.0(9)  15_556  1_555  20_655  
	C_1_3  C_6_3  C_5_3  136.1(6)  15_556  1_555  12_555  
	C_1_3  C_6_3  C_6_1  93.1(9)  15_556  1_555  26_565  
	C_1_3  C_6_3  C_5_3  121.9(3)  15_556  1_555  1_555  
	C_1_3  C_6_3  H_6_3  110.1(2)  15_556  1_555  1_555  
	C_1_3  C_6_3  C_6_1  149.3(16)  11_556  1_555  26_565  
	C_1_3  C_6_3  C_5_3  130.5(11)  11_556  1_555  1_555  
	H_6_1  C_6_3  C_6_1  121.1(8)  25_565  1_555  20_655  
	H_6_1  C_6_3  C_5_3  122.2(17)  25_565  1_555  12_555  
	H_6_1  C_6_3  C_6_1  103.0(15)  25_565  1_555  26_565  
	H_6_1  C_6_3  C_5_3  116.2(17)  25_565  1_555  1_555  
	H_6_1  C_6_3  H_6_3  106.8(11)  25_565  1_555  1_555  
	C_4_1  O5  O2  142.2(19)  31_455  1_555  23_555  
	C_4_1  O5  O2  142.2(19)  19_655  1_555  23_555  
	Ni  O5  C_4_1  144.8(15)  27_555  1_555  19_655  
	Ni  O5  C_4_1  155.6(19)  27_555  1_555  31_455  
	Ni  O5  C_4_1  155.6(19)  23_555  1_555  19_655  
	Ni  O5  C_4_1  144.8(15)  23_555  1_555  31_455  
	O5  Ni  O1  108.8(15)  25_455  1_555  1_555  
	O2  Ni  O5  144.2(12)  13_556  1_555  25_455  
	O2  Ni  O3  124.8(13)  13_556  1_555  1_555  
	Ti  Ni  O3  171.8(16)  13_556  1_555  1_555  
	O1  Ni  O3  126.0(12)  13_556  1_555  1_555  
	O1  Ni  Ti  107.6(18)  13_556  1_555  1_555  
	O3  Ni  O1  97.6(9)  15_556  1_555  13_556  
	O3  Ni  Ti  110.6(12)  15_556  1_555  13_556  
	O3  Ni  O5  151.9(12)  15_556  1_555  25_455  
	O4  Ti  Ni  114.3(15)  1_555  1_555  1_555  
	O4  Ti  Ni  114.3(15)  1_555  1_555  15_556  
	O2  Ti  O4  102.56(19)  13_556  1_555  1_555  
	O2  Ti  O4  102.56(19)  1_555  1_555  1_555  
	O3  Ti  O2  93.56(17)  1_555  1_555  1_555  
	O3  Ti  O2  169.3(2)  1_555  1_555  13_556  
	O3  Ti  Ni  155.8(14)  1_555  1_555  15_556  
	O3  Ti  O2  169.3(2)  15_556  1_555  1_555  
	O3  Ti  O2  93.56(17)  15_556  1_555  13_556  
	O3  Ti  Ni  155.8(14)  15_556  1_555  1_555  
	O1  Ti  O2  90.78(18)  1_555  1_555  1_555  
	O1  Ti  O2  90.78(18)  1_555  1_555  13_556  
	O1  Ti  O4  162.3(2)  1_555  1_555  1_555  
	H4O  Ti  O1  176.8(10)  1_555  1_555  1_555  
	H4O  Ti  O3  102.5(7)  1_555  1_555  15_556  
	H4O  Ti  O3  102.5(7)  1_555  1_555  1_555  
	H4O  Ti  Ni  101.4(16)  1_555  1_555  1_555  
	H4O  Ti  Ni  101.4(16)  1_555  1_555  15_556  
	Ni  Ti  O3  108.9(8)  13_556  1_555  15_556  
	Ni  Ti  O3  148.3(8)  13_556  1_555  1_555  
	Ni  Ti  O4  117.5(7)  13_556  1_555  1_555  
	Ni  Ti  O3  148.3(8)  14_555  1_555  15_556  
	Ni  Ti  O3  108.9(8)  14_555  1_555  1_555  
	Ni  Ti  O4  117.5(7)  14_555  1_555  1_555  
	Ti  O2  O5  124.5(4)  1_555  1_555  25_455  
	Ti  O2  O5  124.5(4)  13_556  1_555  25_455  
	Ni  O2  O5  143.9(11)  13_556  1_555  25_455  
	Ni  O2  O5  143.9(11)  15_556  1_555  25_455  
	Ti  O1  C1  126.4(3)  1_555  1_555  1_555  
	Ni  O1  C1  104.0(7)  15_556  1_555  1_555  
	Ni  O1  C1  104.0(7)  1_555  1_555  1_555  
	C2  C1  O1  118.9(2)  1_555  1_555  13_556  
	C2  C1  O1  118.9(2)  1_555  1_555  1_555  
	C3  C2  C1  149.76(19)  2_655  1_555  1_555  
	C3  C2  C1  149.76(19)  3_656  1_555  1_555  
	H4  C3  C2  144.5(4)  3_656  1_555  1_555  
	C2  C3  H4  150.24(19)  2_655  1_555  1_555  
	Ti  O3  C4  133.7(3)  1_555  1_555  1_555  
	Ni  O3  C4  140.9(8)  1_555  1_555  1_555  
	Ni  O3  C4  141.2(6)  15_556  1_555  1_555  
	C5  C4  O3  118.9(2)  1_555  1_555  12_555  
	C5  C4  O3  118.9(2)  1_555  1_555  1_555  
	C6  C5  C4  150.94(15)  32_555  1_555  1_555  
	C6  C5  C4  150.94(15)  21_555  1_555  1_555  
	H5  C6  C5  143.0(4)  21_555  1_555  1_555  
	C5  C6  H5  148.73(15)  21_555  1_555  1_555  

# start Validation Reply Form
_vrf_PLAT770_C6H6@MIL-125-Ni
;
PROBLEM: Suspect C-H Bond in CIF:  C_1      --H_2       .       1.48 Ang.  
RESPONSE: The close contact alert is due to disorder of guest molecules.
;
_vrf_PLAT043_C6H6@MIL-125-Ni
;
PROBLEM: Calculated and Reported Mol. Weight Differ by ..       2.11 Check 
RESPONSE: This is likely due to the decimal points considers 
in the calculation. The reported strings are consistent with the
atom sites information.
;
_vrf_PLAT420_C6H6@MIL-125-Ni
;
PROBLEM: D-H Bond Without Acceptor  O4       --H4O      .     Please Check 
RESPONSE: The guest molecule benzene does not have a hydrogen bonding
acceptor.
;
_vrf_PLAT041_C6H6@MIL-125-Ni
;
PROBLEM: Calc. and Reported SumFormula    Strings  Differ     Please Check 
RESPONSE: This is likely due to the decimal points considers 
in the calculation. The reported strings are consistent with the
atom sites information.
;
_vrf_PLAT042_C6H6@MIL-125-Ni
;
PROBLEM: Calc. and Reported MoietyFormula Strings  Differ     Please Check 
RESPONSE: This is likely due to the decimal points considers 
in the calculation. The reported strings are consistent with the
atom sites information.
;
_vrf_PLAT044_C6H6@MIL-125-Ni
;
PROBLEM: Calculated and Reported Density Dx  Differ by ..     0.0177 Check 
RESPONSE: This is likely due to the decimal points considers 
in the calculation. The reported strings are consistent with the
atom sites information.
;
_vrf_PLAT077_C6H6@MIL-125-Ni
;
PROBLEM: Unitcell Contains Non-integer Number of Atoms ..     Please Check 
RESPONSE: The structure contains disordered framework and guest molecules.
;
_vrf_PLAT244_C6H6@MIL-125-Ni
;
PROBLEM: Low    'Solvent' Ueq as Compared to Neighbors of         O1 Check 
RESPONSE: O1 is X-ray heavier compared to neightors and the thermal vibration
is less intensive.
;
_vrf_PLAT341_C6H6@MIL-125-Ni
;
PROBLEM: Low Bond Precision on  C-C Bonds ...............    0.00687 Ang.  
RESPONSE: Structure are obtained from powder diffraction refinement. 
Low precision could be due to insufficient resolution.
;
# end Validation Reply Form
