# Supplementary material for: Trace benzene capture by decoration of structural defects in metal–organic framework materials
Source: Nat Mater. 2024 Oct 29;23(11):1531–8. doi: 10.1038/s41563-024-02029-1 (PMC11525167; doi:10.1038/s41563-024-02029-1)
Supplement: Supplementary file 2 — Crystallographic data (11 CIFs) and checkCIF reports. [file 41563_2024_2029_MOESM2_ESM.zip › cifs and check cif reports/MIL-125-defect.cif]

data_MIL-125-defect

_chemical_name_mineral              MIL-125-defect
_chemical_formula_weight            1601.49
_chemical_formula_sum               "C51.06 H41.08 O37.78 Ti7.15"
_chemical_formula_moiety            "C48 H28.53 O34.73 Ti7.15, 0.382(C8 H32 O8), 0.318(H)"
_space_group_crystal_system         tetragonal
_symmetry_space_group_name_H-M      I4/mmm
_symmetry_space_group_name_Hall     '-I 4 2'

loop_
	_symmetry_equiv_pos_as_xyz
	"x, y, z"
	"-x, -y, z"
	"-x, y, -z"
	"-x, y, z"
	"-y, -x, -z"
	"-y, -x, z"
	"-y, x, -z"
	"-y, x, z"
	"y, -x, -z"
	"y, -x, z"
	"y, x, -z"
	"y, x, z"
	"x, -y, -z"
	"x, -y, z"
	"x, y, -z"
	"-x, -y, -z"
	"x+1/2, y+1/2, z+1/2"
	"-x+1/2, -y+1/2, z+1/2"
	"-x+1/2, y+1/2, -z+1/2"
	"-x+1/2, y+1/2, z+1/2"
	"-y+1/2, -x+1/2, -z+1/2"
	"-y+1/2, -x+1/2, z+1/2"
	"-y+1/2, x+1/2, -z+1/2"
	"-y+1/2, x+1/2, z+1/2"
	"y+1/2, -x+1/2, -z+1/2"
	"y+1/2, -x+1/2, z+1/2"
	"y+1/2, x+1/2, -z+1/2"
	"y+1/2, x+1/2, z+1/2"
	"x+1/2, -y+1/2, -z+1/2"
	"x+1/2, -y+1/2, z+1/2"
	"x+1/2, y+1/2, -z+1/2"
	"-x+1/2, -y+1/2, -z+1/2"

_cell_length_a                      18.61995(14)
_cell_length_b                      18.61995(14)
_cell_length_c                      18.1534(2)
_cell_angle_alpha                   90
_cell_angle_beta                    90
_cell_angle_gamma                   90
_cell_volume                        6293.82(13)
_cell_formula_units_Z               2
_cell_measurement_temperature       10

_pd_char_colour                  'white powder'
_pd_spec_mount_mode              transmission
_pd_spec_shape                   cylinder
_pd_spec_size_axial              '65 mm'
_pd_spec_size_thick              '8 mm'

_pd_spec_mounting                
;                                       
ISIS vanadium sample can equipped with gas handling equipment 
and cartridge heaters, sealed with compressed indium wire.
;

_pd_instr_location               
; 
WISH is situated on E8 of the second target station of the ISIS neutron source,
located at the Rutherford Appleton Laboratory, Didcot, UK.
;

_pd_meas_special_details         
;
Time of flight method using a pulsed neutron source
;
_pd_meas_scan_method             tof

_pd_instr_dist_src/spec          40000
_pd_instr_dist_spec/detc         2200
_pd_meas_2theta_fixed            10-170

_diffrn_ambient_temperature      10
_diffrn_radiation_probe          neutron
_diffrn_source                   'ISIS TS2'
_diffrn_source_target            'Tungsten'
_diffrn_source_type              'ISIS WISH diffractometer'
_diffrn_radiation_type           neutron
_diffrn_measurement_device_type  'ISIS WISH diffractometer'
_diffrn_detector                 '1520 pixellated 3He tubes'


_exptl_crystal_density_diffrn       0.8451
_computing_structure_refinement     TOPAS
_pd_proc_ls_profile_function        pseudo-Voigt
_pd_proc_ls_background_function     Chebyshev
_refine_ls_goodness_of_fit_all      4.109
_pd_proc_ls_prof_R_factor           1.089
_pd_proc_ls_prof_wR_factor          1.350
_pd_proc_ls_prof_wR_expected        0.328
_refine_ls_R_factor_all             1.05165
_refine_ls_structure_factor_coef    Inet
_refine_ls_matrix_type              fullcycle
_refine_ls_weighting_scheme         sigma
_refine_ls_hydrogen_treatment       mixed
_refine_ls_extinction_method        none
_refine_ls_number_parameters        89
_refine_ls_shift/su_max             0.0333

loop_
	_atom_site_label
	_atom_site_type_symbol
	_atom_site_symmetry_multiplicity
	_atom_site_fract_x
	_atom_site_fract_y
	_atom_site_fract_z
	_atom_site_occupancy
	_atom_site_B_iso_or_equiv
	H2  H  32  0.1942(2)  0.056(3)  0.421(11)  0.0199(10)  0.97(9)  
	Ti  Ti  16  0.2089(4)  0.0773(5)  0.5  0.894(5)  0.7(2)  
	O2  O  16  0.1942(2)  0  0.4357(3)  0.894(5)  0.81(7)  
	O4  O  8  0.1032(3)  0.1032(3)  0.5  0.894(5)  0.81(7)  
	H4O  H  8  0.0620(6)  0.0620(6)  0.5  0.894(5)  0.97(9)  
	O1  O  16  0.3122(3)  0.05899(18)  0.5  1  0.81(7)  
	H1  H  16  0.265(5)  0.047(4)  0.5  0.080(4)  0.97(9)  
	C1  C  8  0.3450(2)  0  0.5  1  1.56(10)  
	C2  C  8  0.4255(3)  0  0.5  1  1.56(10)  
	C3  C  32  0.4627(3)  0.06411(11)  0.4941(5)  0.5  1.56(10)  
	H4  H  32  0.4320(3)  0.1170(3)  0.4893(10)  0.5  1.87(12)  
	O3  O  32  0.23060(19)  0.14718(15)  0.4199(3)  1  0.81(7)  
	H3  H  32  0.207(3)  0.140(3)  0.462(4)  0.0199(10)  0.97(9)  
	C4  C  16  0.19969(8)  0.19969(8)  0.39017(18)  1  1.77(8)  
	C5  C  16  0.22624(12)  0.22624(12)  0.3171(3)  1  1.77(8)  
	C6  C  32  0.2892(2)  0.1990(2)  0.2876(3)  0.5  1.77(8)  
	H5  H  32  0.3208(3)  0.1564(4)  0.3190(4)  0.5  2.12(10)  
	C66  C  32  0.1878(2)  0.2780(3)  0.2791(3)  0.5  1.77(8)  
	H55  H  32  0.1359(4)  0.3004(4)  0.3033(4)  0.5  2.12(10)  
	O_1_1  O  32  0.0112(8)  0.0334(10)  0.6143(5)  0.191(2)  5.0(4)  
	C_2_1  C  32  0.0583(16)  0.0655(17)  0.6668(9)  0.191(2)  5.0(4)  
	H_3_1  H  32  0.0585(17)  0.037(2)  0.7194(9)  0.191(2)  6.0(4)  
	H_4_1  H  32  0.045(3)  0.1221(15)  0.6770(11)  0.191(2)  6.0(4)  
	H_5_1  H  32  0.1143(14)  0.066(3)  0.6481(16)  0.191(2)  6.0(4)  
	H_6_1  H  32  -0.0329(10)  0.0588(15)  0.6160(10)  0.191(2)  6.0(4)  


loop_
	_geom_bond_atom_site_label_1
	_geom_bond_atom_site_label_2
	_geom_bond_distance
	_geom_bond_site_symmetry_1
	_geom_bond_site_symmetry_2
	H2  Ti  1.5(2)  1_555  1_555  
	Ti  H1  1.19(8)  1_555  1_555  
	Ti  H3  1.35(7)  1_555  1_555  
	Ti  H3  1.35(7)  1_555  15_556  
	Ti  H2  1.5(2)  1_555  15_556  
	Ti  H2  1.5(2)  1_555  1_555  
	Ti  O2  1.873(8)  1_555  13_556  
	Ti  O2  1.873(8)  1_555  1_555  
	Ti  O1  1.954(10)  1_555  1_555  
	Ti  O3  1.993(8)  1_555  1_555  
	Ti  O3  1.993(8)  1_555  15_556  
	Ti  O4  2.026(9)  1_555  1_555  
	Ti  Ti  2.877(19)  1_555  13_556  
	O2  Ti  1.873(8)  1_555  13_556  
	O2  Ti  1.873(8)  1_555  1_555  
	O4  H4O  1.085(14)  1_555  1_555  
	O4  Ti  2.026(9)  1_555  1_555  
	O4  Ti  2.026(9)  1_555  11_556  
	H4O  O4  1.085(14)  1_555  1_555  
	O1  H1  0.90(9)  1_555  1_555  
	O1  C1  1.256(3)  1_555  1_555  
	O1  Ti  1.954(10)  1_555  1_555  
	H1  O1  0.90(9)  1_555  1_555  
	H1  Ti  1.19(8)  1_555  1_555  
	C1  O1  1.256(3)  1_555  1_555  
	C1  O1  1.256(3)  1_555  13_556  
	C1  C2  1.500(3)  1_555  1_555  
	C2  C3  1.384(2)  1_555  1_555  
	C2  C3  1.384(2)  1_555  15_556  
	C2  C3  1.384(2)  1_555  14_555  
	C2  C3  1.384(2)  1_555  13_556  
	C2  C1  1.500(3)  1_555  1_555  
	C3  H4  1.141(5)  1_555  1_555  
	C3  H4  1.177(8)  1_555  15_556  
	C3  C2  1.384(2)  1_555  1_555  
	C3  C3  1.390(11)  1_555  4_655  
	C3  C3  1.406(11)  1_555  3_656  
	H4  C3  1.141(5)  1_555  1_555  
	H4  C3  1.177(8)  1_555  15_556  
	O3  H3  0.90(9)  1_555  1_555  
	O3  C4  1.256(3)  1_555  1_555  
	O3  Ti  1.993(8)  1_555  1_555  
	H3  O3  0.90(9)  1_555  1_555  
	H3  Ti  1.35(7)  1_555  1_555  
	C4  O3  1.256(3)  1_555  1_555  
	C4  O3  1.256(3)  1_555  12_555  
	C4  C5  1.500(3)  1_555  1_555  
	C5  C66  1.384(2)  1_555  12_555  
	C5  C6  1.384(2)  1_555  1_555  
	C5  C6  1.384(2)  1_555  12_555  
	C5  C66  1.384(2)  1_555  1_555  
	C5  C4  1.500(3)  1_555  1_555  
	C6  H5  1.141(5)  1_555  1_555  
	C6  H55  1.226(7)  1_555  12_555  
	C6  C66  1.354(10)  1_555  32_555  
	C6  C5  1.384(2)  1_555  1_555  
	C6  C6  1.402(10)  1_555  21_555  
	H5  C6  1.141(5)  1_555  1_555  
	H5  C66  1.226(7)  1_555  12_555  
	C66  H55  1.141(5)  1_555  1_555  
	C66  H5  1.226(7)  1_555  12_555  
	C66  C6  1.354(10)  1_555  32_555  
	C66  C5  1.384(2)  1_555  1_555  
	C66  C66  1.388(10)  1_555  21_555  
	H55  C66  1.141(5)  1_555  1_555  
	H55  C6  1.226(7)  1_555  12_555  
	O_1_1  O_1_1  0.93(3)  1_555  10_555  
	O_1_1  O_1_1  0.93(3)  1_555  8_555  
	O_1_1  O_1_1  1.17(3)  1_555  6_555  
	O_1_1  O_1_1  1.24(4)  1_555  14_555  
	O_1_1  H_6_1  1.30(3)  1_555  6_555  
	O_1_1  O_1_1  1.31(4)  1_555  2_555  
	O_1_1  C_2_1  1.466(17)  1_555  12_555  
	O_1_1  C_2_1  1.72(2)  1_555  4_555  
	O_1_1  C_2_1  1.78(3)  1_555  8_555  
	C_2_1  H_5_1  0.98(4)  1_555  12_555  
	C_2_1  H_6_1  1.04(2)  1_555  4_555  
	C_2_1  H_3_1  1.045(13)  1_555  12_555  
	C_2_1  H_6_1  1.11(3)  1_555  10_555  
	C_2_1  H_4_1  1.26(7)  1_555  12_555  
	C_2_1  O_1_1  1.466(17)  1_555  12_555  
	C_2_1  O_1_1  1.72(2)  1_555  4_555  
	C_2_1  O_1_1  1.78(3)  1_555  10_555  
	H_3_1  C_2_1  1.045(13)  1_555  12_555  
	H_4_1  C_2_1  1.26(7)  1_555  12_555  
	H_5_1  C_2_1  0.98(4)  1_555  12_555  
	H_6_1  C_2_1  1.04(2)  1_555  4_555  
	H_6_1  C_2_1  1.11(3)  1_555  8_555  
	H_6_1  O_1_1  1.30(3)  1_555  6_555  


loop_
	_geom_angle_atom_site_label_1
	_geom_angle_atom_site_label_2
	_geom_angle_atom_site_label_3
	_geom_angle
	_geom_angle_site_symmetry_1
	_geom_angle_site_symmetry_2
	_geom_angle_site_symmetry_3
	O2  Ti  H2  111.7(8)  13_556  1_555  1_555  
	O2  Ti  H2  111.7(8)  1_555  1_555  15_556  
	O1  Ti  O2  90.5(4)  1_555  1_555  1_555  
	O1  Ti  O2  90.5(4)  1_555  1_555  13_556  
	O3  Ti  O2  94.39(17)  1_555  1_555  1_555  
	O3  Ti  O2  170.4(4)  1_555  1_555  13_556  
	O3  Ti  H2  153.7(6)  1_555  1_555  15_556  
	O3  Ti  O2  170.4(4)  15_556  1_555  1_555  
	O3  Ti  O2  94.39(17)  15_556  1_555  13_556  
	O3  Ti  H2  153.7(6)  15_556  1_555  1_555  
	O4  Ti  O3  92.4(3)  1_555  1_555  15_556  
	O4  Ti  O3  92.4(3)  1_555  1_555  1_555  
	O4  Ti  O1  176.2(6)  1_555  1_555  1_555  
	O4  Ti  O2  92.4(4)  1_555  1_555  1_555  
	O4  Ti  O2  92.4(4)  1_555  1_555  13_556  
	H1  Ti  O4  128.2(19)  13_556  1_555  1_555  
	H1  Ti  O3  120.7(10)  13_556  1_555  15_556  
	H1  Ti  O3  120.7(10)  13_556  1_555  1_555  
	H3  Ti  H1  165.6(8)  12_555  1_555  13_556  
	H3  Ti  O1  126.7(12)  12_555  1_555  1_555  
	H3  Ti  O2  116.2(8)  12_555  1_555  1_555  
	H3  Ti  O2  138.0(17)  12_555  1_555  13_556  
	H3  Ti  H2  111.5(18)  12_555  1_555  15_556  
	H3  Ti  H1  165.6(8)  11_556  1_555  13_556  
	H3  Ti  O1  126.7(12)  11_556  1_555  1_555  
	H3  Ti  O2  138.0(17)  11_556  1_555  1_555  
	H3  Ti  O2  116.2(8)  11_556  1_555  13_556  
	H3  Ti  H2  111.5(18)  11_556  1_555  1_555  
	H2  Ti  O4  96.5(5)  13_556  1_555  1_555  
	H2  Ti  O4  96.5(5)  14_555  1_555  1_555  
	O1  Ti  H3  163.3(17)  13_556  1_555  11_556  
	O1  Ti  H3  163.3(17)  13_556  1_555  12_555  
	O1  Ti  O4  141.0(4)  13_556  1_555  1_555  
	O1  Ti  O3  113.4(3)  13_556  1_555  15_556  
	O1  Ti  O3  113.4(3)  13_556  1_555  1_555  
	Ti  O4  H4O  121.2(3)  1_555  1_555  1_555  
	Ti  O4  H4O  121.2(3)  11_556  1_555  1_555  
	H4O  O4  Ti  152.2(4)  9_556  1_555  11_556  
	H4O  O4  Ti  90.2(4)  9_556  1_555  1_555  
	H4O  O4  Ti  90.2(4)  3_556  1_555  11_556  
	H4O  O4  Ti  152.2(4)  3_556  1_555  1_555  
	Ti  O1  C1  129.1(4)  1_555  1_555  1_555  
	C2  C1  O1  119.1(2)  1_555  1_555  13_556  
	C2  C1  O1  119.1(2)  1_555  1_555  1_555  
	C3  C2  C1  150.08(14)  2_655  1_555  1_555  
	C3  C2  C1  150.08(14)  16_656  1_555  1_555  
	C3  C2  C1  150.08(14)  4_655  1_555  1_555  
	C3  C2  C1  150.08(14)  3_656  1_555  1_555  
	C2  C3  H4  117.4(4)  1_555  1_555  15_556  
	H4  C3  C2  146.74(15)  4_655  1_555  1_555  
	H4  C3  C2  144.7(4)  3_656  1_555  1_555  
	C2  C3  H4  145.5(7)  2_655  1_555  15_556  
	C2  C3  H4  149.92(14)  2_655  1_555  1_555  
	Ti  O3  C4  136.8(4)  1_555  1_555  1_555  
	H3  O3  C4  112.0(19)  15_556  1_555  1_555  
	C5  C4  O3  119.1(2)  1_555  1_555  12_555  
	C5  C4  O3  119.1(2)  1_555  1_555  1_555  
	C66  C5  C4  149.72(13)  21_555  1_555  1_555  
	C66  C5  C4  149.72(13)  32_555  1_555  1_555  
	C6  C5  C4  149.55(13)  21_555  1_555  1_555  
	C6  C5  C4  149.55(13)  32_555  1_555  1_555  
	H5  C6  C66  96.9(2)  1_555  1_555  12_555  
	C66  C6  H55  117.2(2)  32_555  1_555  12_555  
	C66  C6  H5  120.16(5)  32_555  1_555  1_555  
	C5  C6  C66  119.83(5)  1_555  1_555  32_555  
	C5  C6  H55  113.9(3)  1_555  1_555  12_555  
	H55  C6  C5  147.08(14)  32_555  1_555  1_555  
	H55  C6  H5  92.92(14)  32_555  1_555  1_555  
	H55  C6  C66  92.9(3)  32_555  1_555  12_555  
	H5  C6  C5  141.8(3)  21_555  1_555  1_555  
	C5  C6  H55  140.2(5)  21_555  1_555  12_555  
	C5  C6  H5  150.43(12)  21_555  1_555  1_555  
	C66  C6  H5  114.0(2)  1_555  1_555  21_555  
	C66  C6  H55  117.08(14)  1_555  1_555  32_555  
	C66  C6  H55  137.4(6)  1_555  1_555  12_555  
	C66  C6  H55  156.8(6)  21_555  1_555  12_555  
	C66  C6  H5  173.6(3)  21_555  1_555  1_555  
	H55  C66  C6  96.9(2)  1_555  1_555  12_555  
	C6  C66  H5  118.22(19)  32_555  1_555  12_555  
	C6  C66  H55  119.83(5)  32_555  1_555  1_555  
	C5  C66  C6  120.16(5)  1_555  1_555  32_555  
	C5  C66  H5  113.9(3)  1_555  1_555  12_555  
	H5  C66  C5  147.26(13)  32_555  1_555  1_555  
	H5  C66  H55  92.74(14)  32_555  1_555  1_555  
	H5  C66  C6  94.4(2)  32_555  1_555  12_555  
	H55  C66  C5  142.5(3)  21_555  1_555  1_555  
	C5  C66  H5  141.1(5)  21_555  1_555  12_555  
	C5  C66  H55  150.27(13)  21_555  1_555  1_555  
	C6  C66  H55  114.3(2)  1_555  1_555  21_555  
	C6  C66  H5  117.26(14)  1_555  1_555  32_555  
	C6  C66  H5  137.4(6)  1_555  1_555  12_555  
	C6  C66  H5  158.0(6)  21_555  1_555  12_555  
	C6  C66  H55  172.5(3)  21_555  1_555  1_555  
	C_2_1  O_1_1  H_6_1  127.0(13)  1_555  1_555  6_555  
	C_2_1  O_1_1  H_6_1  132.6(15)  12_555  1_555  6_555  
	C_2_1  O_1_1  H_6_1  135.5(6)  4_555  1_555  12_555  
	C_2_1  O_1_1  H_6_1  137.6(15)  4_555  1_555  10_555  
	H_6_1  O_1_1  C_2_1  120.2(18)  2_555  1_555  4_555  
	H_6_1  O_1_1  C_2_1  104.9(14)  2_555  1_555  1_555  
	C_2_1  O_1_1  H_6_1  115.4(10)  8_555  1_555  2_555  
	C_2_1  O_1_1  H_6_1  132.0(12)  8_555  1_555  12_555  
	C_2_1  O_1_1  H_6_1  141.9(14)  8_555  1_555  10_555  
	H_6_1  O_1_1  C_2_1  135.1(8)  8_555  1_555  12_555  
	H_6_1  O_1_1  C_2_1  136.3(6)  8_555  1_555  1_555  
	H_6_1  O_1_1  C_2_1  125.0(11)  14_555  1_555  12_555  
	H_6_1  O_1_1  C_2_1  129.3(13)  14_555  1_555  1_555  
	C_2_1  O_1_1  H_6_1  116.4(18)  10_555  1_555  6_555  
	C_2_1  O_1_1  H_6_1  140.5(8)  10_555  1_555  1_555  
	C_2_1  O_1_1  H_6_1  112.0(11)  14_555  1_555  6_555  
	C_2_1  O_1_1  H_6_1  137.1(15)  14_555  1_555  1_555  
	C_2_1  O_1_1  H_6_1  154.0(13)  6_555  1_555  4_555  
	C_2_1  O_1_1  H_6_1  120.6(13)  2_555  1_555  10_555  
	C_2_1  O_1_1  H_6_1  153.7(10)  2_555  1_555  4_555  
	H_3_1  C_2_1  H_6_1  135.5(10)  1_555  1_555  4_555  
	H_3_1  C_2_1  H_5_1  139.2(10)  1_555  1_555  12_555  
	H_6_1  C_2_1  H_3_1  117.2(12)  10_555  1_555  1_555  
	H_6_1  C_2_1  H_4_1  132.1(12)  10_555  1_555  1_555  
	H_6_1  C_2_1  H_3_1  134.3(17)  10_555  1_555  12_555  
	H_6_1  C_2_1  H_5_1  102.6(11)  10_555  1_555  12_555  
	O_1_1  C_2_1  H_3_1  108.7(16)  1_555  1_555  12_555  
	O_1_1  C_2_1  H_3_1  103.2(6)  12_555  1_555  1_555  
	O_1_1  C_2_1  H_5_1  95.8(9)  12_555  1_555  1_555  
	O_1_1  C_2_1  H_4_1  134.5(11)  12_555  1_555  1_555  
	O_1_1  C_2_1  H_3_1  112.7(5)  12_555  1_555  12_555  
	O_1_1  C_2_1  H_5_1  117.3(15)  12_555  1_555  12_555  
	O_1_1  C_2_1  H_3_1  108.4(3)  4_555  1_555  1_555  
	O_1_1  C_2_1  H_5_1  123.1(6)  4_555  1_555  1_555  
	O_1_1  C_2_1  H_4_1  105.1(5)  4_555  1_555  1_555  
	O_1_1  C_2_1  H_3_1  94.2(5)  10_555  1_555  1_555  
	O_1_1  C_2_1  H_5_1  94.8(9)  10_555  1_555  1_555  
	O_1_1  C_2_1  H_4_1  143.4(8)  10_555  1_555  1_555  
	O_1_1  C_2_1  H_3_1  106.8(11)  10_555  1_555  12_555  
	O_1_1  C_2_1  H_5_1  126.5(9)  10_555  1_555  12_555  
	H_3_1  C_2_1  H_4_1  137.5(16)  8_555  1_555  12_555  
	H_3_1  C_2_1  H_6_1  111.6(12)  8_555  1_555  10_555  
	H_3_1  C_2_1  H_5_1  169.0(11)  8_555  1_555  1_555  
	H_6_1  C_2_1  H_4_1  159.1(12)  12_555  1_555  1_555  
	H_6_1  C_2_1  H_5_1  132.2(13)  12_555  1_555  12_555  
	H_3_1  C_2_1  H_5_1  97.9(8)  14_555  1_555  1_555  
	H_3_1  C_2_1  H_4_1  141.5(9)  14_555  1_555  1_555  
	H_4_1  C_2_1  H_3_1  113.0(11)  4_555  1_555  14_555  
	H_4_1  C_2_1  H_6_1  118.0(13)  4_555  1_555  12_555  
	H_4_1  C_2_1  H_6_1  110.0(15)  4_555  1_555  10_555  
	H_4_1  C_2_1  H_3_1  99.5(7)  4_555  1_555  1_555  
	H_4_1  C_2_1  H_5_1  149.0(18)  4_555  1_555  1_555  
	O_1_1  C_2_1  H_3_1  98.9(4)  8_555  1_555  1_555  
	O_1_1  C_2_1  H_5_1  127.1(6)  8_555  1_555  1_555  
	O_1_1  C_2_1  H_4_1  109.9(8)  8_555  1_555  1_555  
	O_1_1  C_2_1  H_5_1  103.9(7)  14_555  1_555  1_555  
	O_1_1  C_2_1  H_4_1  140.3(8)  14_555  1_555  1_555  
	O_1_1  C_2_1  H_5_1  131.8(18)  14_555  1_555  12_555  
	H_4_1  C_2_1  O_1_1  91.3(4)  10_555  1_555  8_555  
	H_4_1  C_2_1  H_3_1  110.1(4)  10_555  1_555  8_555  
	H_4_1  C_2_1  H_6_1  114.7(7)  10_555  1_555  1_555  
	H_4_1  C_2_1  O_1_1  96.7(4)  10_555  1_555  4_555  
	O_1_1  C_2_1  H_3_1  93.2(4)  6_555  1_555  1_555  
	O_1_1  C_2_1  H_5_1  123.3(6)  6_555  1_555  1_555  
	O_1_1  C_2_1  H_4_1  118.3(7)  6_555  1_555  1_555  
	H_3_1  C_2_1  H_4_1  102.9(11)  4_555  1_555  10_555  
	H_3_1  C_2_1  H_6_1  102.4(15)  4_555  1_555  10_555  
	H_3_1  C_2_1  H_5_1  166.1(10)  4_555  1_555  1_555  
	O_1_1  C_2_1  H_5_1  112.5(9)  2_555  1_555  1_555  
	O_1_1  C_2_1  H_4_1  132.1(10)  2_555  1_555  1_555  
	O_1_1  C_2_1  H_3_1  93.3(6)  2_555  1_555  12_555  
	H_6_1  C_2_1  H_4_1  105.0(9)  6_555  1_555  10_555  
	H_6_1  C_2_1  H_3_1  102.1(8)  6_555  1_555  1_555  
	H_6_1  C_2_1  H_5_1  137.0(2)  6_555  1_555  1_555  
	H_6_1  C_2_1  H_4_1  95.8(9)  6_555  1_555  1_555  
	H_5_1  C_2_1  H_4_1  141.6(6)  8_555  1_555  10_555  
	H_5_1  C_2_1  H_3_1  112.8(12)  8_555  1_555  14_555  
	H_5_1  C_2_1  H_6_1  105.5(9)  8_555  1_555  12_555  
	H_5_1  C_2_1  H_3_1  107.5(11)  8_555  1_555  1_555  
	H_3_1  C_2_1  H_5_1  103.6(3)  10_555  1_555  8_555  
	H_3_1  C_2_1  H_5_1  105.6(9)  10_555  1_555  1_555  
	H_3_1  C_2_1  H_4_1  140.9(8)  10_555  1_555  1_555  
	H_6_1  C_2_1  H_5_1  96.3(6)  2_555  1_555  8_555  
	H_6_1  C_2_1  H_4_1  107.7(19)  2_555  1_555  4_555  
	H_6_1  C_2_1  H_5_1  93.7(9)  2_555  1_555  1_555  
	H_6_1  C_2_1  H_4_1  153.6(11)  2_555  1_555  1_555  
	H_6_1  C_2_1  H_5_1  138.3(4)  2_555  1_555  12_555  
	H_5_1  C_2_1  H_3_1  101.3(9)  14_555  1_555  4_555  
	H_5_1  C_2_1  H_4_1  142.0(6)  14_555  1_555  4_555  
	H_5_1  C_2_1  H_6_1  102.8(18)  14_555  1_555  1_555  
	H_6_1  C_2_1  H_5_1  126.7(5)  8_555  1_555  1_555  
	H_6_1  C_2_1  H_4_1  118.4(6)  8_555  1_555  1_555  
	H_6_1  C_2_1  H_5_1  116.2(11)  14_555  1_555  1_555  
	H_6_1  C_2_1  H_4_1  131.4(14)  14_555  1_555  1_555  
	H_3_1  C_2_1  H_5_1  141.0(11)  2_555  1_555  1_555  
	H_3_1  C_2_1  H_4_1  112.7(10)  2_555  1_555  1_555  
	H_3_1  C_2_1  H_5_1  130.3(12)  6_555  1_555  1_555  
	H_3_1  C_2_1  H_4_1  122.8(12)  6_555  1_555  1_555  

# start Validation Reply Form
_vrf_CELLK01_MIL-125-defect
;
PROBLEM: Check that the cell measurement temperature is in Kelvin.
RESPONSE: The structure is obtained from neutron powder diffraction
using cold neutron source at 10K from ISIS WISH beamline.
;
_vrf_PLAT602_MIL-125-defect
;
PROBLEM: Solvent Accessible VOID(S) in Structure ........          ! Check 
RESPONSE: The powder sample is partially desolvated with residual 
methanol in the pore.
;
_vrf_PLAT420_MIL-125-defect
;
PROBLEM: D-H Bond Without Acceptor  O4       --H4O      .     Please Check 
RESPONSE: No hydrogen bonding is formed between the guest 
and the framework.
;
_vrf_PLAT077_MIL-125-defect
;
PROBLEM: Unitcell Contains Non-integer Number of Atoms ..     Please Check 
RESPONSE: The structure contains disorder.
;
_vrf_PLAT341_MIL-125-defect
;
PROBLEM: Low Bond Precision on  C-C Bonds ...............     0.0065 Ang.  
RESPONSE: Structure is obtained from powder diffraction refinement.
The low precision is due to limited resoltion.
;
# end Validation Reply Form
