# Supplementary material for: Trace benzene capture by decoration of structural defects in metal–organic framework materials
Source: Nat Mater. 2024 Oct 29;23(11):1531–8. doi: 10.1038/s41563-024-02029-1 (PMC11525167; doi:10.1038/s41563-024-02029-1)
Supplement: Supplementary file 2 — Crystallographic data (11 CIFs) and checkCIF reports. [file 41563_2024_2029_MOESM2_ESM.zip › cifs and check cif reports/MIL-125-Zn.cif]

data_MIL-125-Zn
_chemical_name_mineral MIL-125-Zn
_chemical_formula_weight  	817.96
_chemical_formula_sum 'C25 H18.20 O18.80 Ti3.59 Zn0.41'
_chemical_formula_moiety '8(C3 H1.72 O2.17 Ti0.45 Zn0.05), C H4 O, 4(H0.10 O0.10)'

_space_group_crystal_system tetragonal
_symmetry_space_group_name_H-M I4/mmm
_symmetry_space_group_name_Hall '-I 4 2'

loop_
	_symmetry_equiv_pos_as_xyz
	 'x, y, z '
	 '-x, -y, z '
	 '-x, y, -z '
	 '-x, y, z '
	 '-y, -x, -z '
	 '-y, -x, z '
	 '-y, x, -z '
	 '-y, x, z '
	 'y, -x, -z '
	 'y, -x, z '
	 'y, x, -z '
	 'y, x, z '
	 'x, -y, -z '
	 'x, -y, z '
	 'x, y, -z '
	 '-x, -y, -z '
	 'x+1/2, y+1/2, z+1/2 '
	 '-x+1/2, -y+1/2, z+1/2 '
	 '-x+1/2, y+1/2, -z+1/2 '
	 '-x+1/2, y+1/2, z+1/2 '
	 '-y+1/2, -x+1/2, -z+1/2 '
	 '-y+1/2, -x+1/2, z+1/2 '
	 '-y+1/2, x+1/2, -z+1/2 '
	 '-y+1/2, x+1/2, z+1/2 '
	 'y+1/2, -x+1/2, -z+1/2 '
	 'y+1/2, -x+1/2, z+1/2 '
	 'y+1/2, x+1/2, -z+1/2 '
	 'y+1/2, x+1/2, z+1/2 '
	 'x+1/2, -y+1/2, -z+1/2 '
	 'x+1/2, -y+1/2, z+1/2 '
	 'x+1/2, y+1/2, -z+1/2 '
	 '-x+1/2, -y+1/2, -z+1/2 '

_cell_length_a 18.62499(19)
_cell_length_b 18.62499(19)
_cell_length_c 18.1596(3)
_cell_angle_alpha 90
_cell_angle_beta 90
_cell_angle_gamma 90
_cell_volume 6299.40(17)
_cell_formula_units_Z   4
_cell_measurement_temperature 10

_pd_char_colour                  'white powder'
_pd_spec_mount_mode              transmission
_pd_spec_shape                   cylinder

_pd_spec_mounting                'vanadium can'
_pd_instr_location               'POWGEN, BL-11A, SNS, ORNL'
_pd_meas_special_details         
;
Time of flight method using a pulsed neutron source
;
_pd_meas_scan_method             tof

_pd_instr_dist_src/spec          60000
_pd_instr_dist_spec/detc         2500-4700
_pd_meas_2theta_fixed            10-170

_diffrn_ambient_temperature      10
_diffrn_source                   'SNS, ORNL'
_diffrn_radiation_type           neutron
_diffrn_measurement_device_type  'POWGEN'


_exptl_crystal_density_diffrn 0.86249
_computing_structure_refinement 'Bruker Topas 5.0'
_pd_proc_ls_profile_function pseudo-Voigt
_pd_proc_ls_background_function Chebyshev

_refine_ls_goodness_of_fit_all 3.49519
_pd_proc_ls_prof_R_factor 2.00420
_pd_proc_ls_prof_wR_factor 2.06957
_pd_proc_ls_prof_wR_expected 0.59212
_refine_ls_R_factor_all 3.03439

_refine_ls_structure_factor_coef Inet
_refine_ls_matrix_type fullcycle
_refine_ls_weighting_scheme sigma
_refine_ls_hydrogen_treatment mixed
_refine_ls_extinction_method none
_refine_ls_number_parameters 62
_refine_ls_shift/su_max 0.0333


loop_
_atom_site_label
_atom_site_type_symbol
_atom_site_symmetry_multiplicity
_atom_site_fract_x
_atom_site_fract_y
_atom_site_fract_z
_atom_site_occupancy
_atom_site_B_iso_or_equiv
O_1_1 O  32 0.4932(19) 0.4638(12) 0.8894(12) 0.125(5) 1.8(6)
C_2_1 C  32 0.445(3) 0.439(4) 0.8338(18) 0.125(5) 1.8(6)
H_3_1 H  32 0.390(3) 0.433(6) 0.855(3) 0.125(5) 2.1(7)
H_4_1 H  32 0.462(5) 0.388(3) 0.809(2) 0.125(5) 2.1(7)
H_5_1 H  32 0.441(3) 0.477(5) 0.7876(18) 0.125(5) 2.1(7)
H_6_1 H  32 0.517(3) 0.423(2) 0.9090(17) 0.125(5) 2.1(7)
O5 O  16 0.5 0.709(4) 0.154(4) 0.102(16) 1(2)
H7 H  32 0.468(4) 0.725(9) 0.193(4) 0.051(8) 1(2)
Zn Zn  32 0.217(11) 0.042(11) 0.453(15) 0.051(8) 10(8)
Ti Ti  16 0.2049(8) 0.0733(8) 0.5 0.898(16) 0.1(3)
O2 O  16 0.1896(6) 0 0.4364(5) 0.898(16) 2.0(3)
O4 O   8 0.1050(5) 0.1050(5) 0.5 0.898(16) 0.1(3)
H4O H   8 0.0727(13) 0.0727(13) 0.5 0.898(16) 2.4(3)
O1 O  16 0.3134(5) 0.0591(3) 0.5 1 1.51(9)
C1 C   8 0.3459(4) 0 0.5 1 1.51(9)
C2 C   8 0.4256(5) 0 0.5 1 1.51(9)
C3 C  16 0.4637(5) 0.0653(4) 0.5 1 1.51(9)
H4 H  16 0.4337(6) 0.1168(8) 0.5 1 1.81(11)
O3 O  32 0.2304(3) 0.1468(3) 0.4195(4) 1 1.19(7)
C4 C  16 0.19963(15) 0.19963(15) 0.3902(3) 1 1.19(7)
C5 C  16 0.2265(2) 0.2265(2) 0.3184(4) 1 1.19(7)
C6 C  32 0.1979(4) 0.2905(4) 0.2879(5) 0.5 1.19(7)
H5 H  32 0.1550(7) 0.3207(6) 0.3179(6) 0.5 1.42(8)
C66 C  32 0.2809(4) 0.1883(4) 0.2803(5) 0.5 1.19(7)
H55 H  32 0.3035(6) 0.1379(6) 0.3044(6) 0.5 1.42(8)


loop_
	_geom_bond_atom_site_label_1
	_geom_bond_atom_site_label_2
	_geom_bond_distance
	_geom_bond_site_symmetry_1
	_geom_bond_site_symmetry_2
	O_1_1     O_1_1     0.97(3) 1_555  10_565
	O_1_1     O_1_1     0.97(3) 1_555   8_655
	O_1_1     O_1_1     1.13(6) 1_555   6_665
	O_1_1     O_1_1     1.35(4) 1_555  14_565
	O_1_1     O_1_1     1.37(4) 1_555   2_665
	O_1_1     H_6_1     1.40(5) 1_555  10_565
	O_1_1     C_2_1     1.47(4) 1_555  12_555
	O_1_1     C_2_1     1.60(5) 1_555   4_655
	O_1_1     C_2_1     1.65(5) 1_555   8_655
	C_2_1     H_3_1     1.02(6) 1_555  12_555
	C_2_1     H_5_1     1.03(5) 1_555  12_555
	C_2_1     H_4_1     1.22(13) 1_555  12_555
	C_2_1     O_1_1     1.47(4) 1_555  12_555
	C_2_1     H_6_1     1.57(6) 1_555   4_655
	C_2_1     O_1_1     1.60(5) 1_555   4_655
	C_2_1     O_1_1     1.65(5) 1_555  10_565
	C_2_1     C_2_1     2.05(10) 1_555   4_655
	H_3_1     C_2_1     1.02(6) 1_555  12_555
	H_4_1     C_2_1     1.22(13) 1_555  12_555
	H_5_1     C_2_1     1.03(5) 1_555  12_555
	H_6_1     O_1_1     1.40(5) 1_555   8_655
	H_6_1     C_2_1     1.57(6) 1_555   4_655
	O5        O2        1.68(7) 1_555  23_555
	O5        Zn        2.1(3) 1_555  27_555
	O5        Zn        2.1(3) 1_555  23_555
	Zn        O2        1.0(2) 1_555   1_555
	Zn        Ti        1.1(2) 1_555   1_555
	Zn        Zn        1.6(4) 1_555  14_555
	Zn        Zn        1.7(5) 1_555  15_556
	Zn        O1        2.0(2) 1_555   1_555
	Zn        O3        2.1(2) 1_555   1_555
	Zn        O5        2.1(3) 1_555  25_455
	Zn        O2        2.2(3) 1_555  13_556
	Zn        Ti        2.3(2) 1_555  13_556
	Zn        Zn        2.3(5) 1_555  13_556
	Ti        Zn        1.1(2) 1_555  15_556
	Ti        Zn        1.1(2) 1_555   1_555
	Ti        O2        1.810(13) 1_555  13_556
	Ti        O2        1.810(13) 1_555   1_555
	Ti        O4        1.952(16) 1_555   1_555
	Ti        O1        2.038(17) 1_555   1_555
	Ti        O3        2.059(12) 1_555   1_555
	Ti        O3        2.059(12) 1_555  15_556
	Ti        Zn        2.3(2) 1_555  13_556
	Ti        Zn        2.3(2) 1_555  14_555
	Ti        Ti        2.73(3) 1_555  13_556
	O2        Zn        1.0(2) 1_555  14_555
	O2        Zn        1.0(2) 1_555   1_555
	O2        O5        1.68(7) 1_555  25_455
	O2        Ti        1.810(13) 1_555  13_556
	O2        Ti        1.810(13) 1_555   1_555
	O2        Zn        2.2(3) 1_555  13_556
	O2        Zn        2.2(3) 1_555  15_556
	O4        Ti        1.952(16) 1_555   1_555
	O4        Ti        1.952(16) 1_555  11_556
	O1        C1        1.257(5) 1_555   1_555
	O1        Zn        2.0(2) 1_555  15_556
	O1        Zn        2.0(2) 1_555   1_555
	O1        Ti        2.038(17) 1_555   1_555
	C1        O1        1.257(5) 1_555   1_555
	C1        O1        1.257(5) 1_555  13_556
	C1        C2        1.484(6) 1_555   1_555
	C2        C3        1.408(7) 1_555   1_555
	C2        C3        1.408(7) 1_555  13_556
	C2        C1        1.484(6) 1_555   1_555
	C3        H4        1.110(10) 1_555   1_555
	C3        C3        1.352(19) 1_555   3_656
	C3        C2        1.408(7) 1_555   1_555
	H4        C3        1.110(10) 1_555   1_555
	O3        C4        1.257(5) 1_555   1_555
	O3        Zn        2.1(2) 1_555   1_555
	O3        Ti        2.059(12) 1_555   1_555
	C4        O3        1.257(5) 1_555   1_555
	C4        O3        1.257(5) 1_555  12_555
	C4        C5        1.484(6) 1_555   1_555
	C5        C66       1.418(5) 1_555   1_555
	C5        C66       1.418(5) 1_555  12_555
	C5        C6        1.418(5) 1_555   1_555
	C5        C6        1.418(5) 1_555  12_555
	C5        C4        1.484(6) 1_555   1_555
	C6        H5        1.118(9) 1_555   1_555
	C6        H55       1.183(11) 1_555  12_555
	C6        C66       1.358(16) 1_555  32_555
	C6        C6        1.409(17) 1_555  21_555
	C6        C5        1.418(5) 1_555   1_555
	H5        C6        1.118(9) 1_555   1_555
	H5        C66       1.183(11) 1_555  12_555
	C66       H55       1.118(9) 1_555   1_555
	C66       H5        1.183(11) 1_555  12_555
	C66       C6        1.358(16) 1_555  32_555
	C66       C66       1.367(16) 1_555  21_555
	C66       C5        1.418(5) 1_555   1_555
	H55       C66       1.118(9) 1_555   1_555
	H55       C6        1.183(11) 1_555  12_555
	loop_
		_geom_angle_atom_site_label_1
		_geom_angle_atom_site_label_2
		_geom_angle_atom_site_label_3
		_geom_angle
		_geom_angle_site_symmetry_1
		_geom_angle_site_symmetry_2
		_geom_angle_site_symmetry_3
	H_6_1     O_1_1     C_2_1      145.4(14)  6_665 1_555   1_555
	H_6_1     O_1_1     C_2_1      145.6(17)  8_655 1_555  12_555
	H_6_1     O_1_1     C_2_1      145.6(17)  8_655 1_555   1_555
	H_4_1     O_1_1     H_6_1      135.2(17)  1_555 1_555   8_655
	H_3_1     O_1_1     C_2_1      117.1(19)  1_555 1_555   8_655
	H_5_1     O_1_1     H_6_1      119.3(19)  1_555 1_555   8_655
	H_6_1     O_1_1     H_5_1      113.0(19)  2_665 1_555   8_655
	H_6_1     O_1_1     C_2_1      112.2(15)  2_665 1_555   8_655
	H_6_1     O_1_1     H_5_1      107.7(15) 14_565 1_555   8_655
	C_2_1     O_1_1     H_6_1      175.0(19) 10_565 1_555   1_555
	C_2_1     O_1_1     H_3_1      101.5(19) 14_565 1_555  12_555
	C_2_1     O_1_1     H_6_1      107.5(17) 14_565 1_555   6_665
	H_3_1     O_1_1     H_6_1      158.0(13)  4_655 1_555  12_555
	H_5_1     O_1_1     H_6_1      117.3(17) 14_565 1_555   6_665
	C_2_1     O_1_1     H_6_1      111.5(15)  2_665 1_555  10_565
	H_4_1     O_1_1     H_6_1      105.7(16) 12_555 1_555  14_565
	H4O       O_1_1     C_2_1      143.6(18) 18_555 1_555   2_665
	H4O       O_1_1     H_5_1      124.4(15) 18_555 1_555  14_565
	H4O       O_1_1     C_2_1      145.4(14) 18_555 1_555   6_665
	H4O       O_1_1     C_2_1      112.9(11) 18_555 1_555  14_565
	H4O       O_1_1     H_6_1      103.6(10) 18_555 1_555  14_565
	H4O       O_1_1     H_5_1      121.4(18) 18_555 1_555   1_555
	H4O       O_1_1     H_4_1      104.1(16) 18_555 1_555   1_555
	H4O       O_1_1     H_6_1      114.0(11) 18_555 1_555   8_655
	H4O       O_1_1     H_6_1      111.1(12) 18_555 1_555   6_665
	H4O       O_1_1     C_2_1      100.1(17) 18_555 1_555   1_555
	H_5_1     O_1_1     H_6_1      122.5(17)  2_665 1_555  10_565
	H_5_1     O_1_1     H_6_1      151.1(17) 10_565 1_555   1_555
	H4O       O_1_1     H_4_1      156.8(14) 25_556 1_555  12_555
	H4O       O_1_1     H_5_1      165.1(19) 25_556 1_555  14_565
	H4O       O_1_1     C_2_1      102.6(19) 25_556 1_555   6_665
	H4O       O_1_1     C_2_1      141.9(19) 25_556 1_555  14_565
	H4O       O_1_1     C_2_1      144.5(16) 25_556 1_555  10_565
	H4O       O_1_1     H_6_1      100.3(14) 25_556 1_555   2_665
	H4O       O_1_1     H_6_1      115.9(11) 25_556 1_555  12_555
	H4O       O_1_1     H_6_1      113.9(15) 25_556 1_555  10_565
	H_5_1     O_1_1     H4O        150.7(15)  6_665 1_555  18_555
	H_4_1     O_1_1     H4O        150.0(19)  8_655 1_555  18_555
	H_4_1     O_1_1     H_6_1      100.1(15)  8_655 1_555   2_665
	H_4_1     O_1_1     H_3_1      126.6(19)  8_655 1_555   1_555
	H_4_1     O_1_1     H_6_1      157.1(18)  8_655 1_555  10_565
	H_3_1     O_1_1     H4O        138.8(17) 14_565 1_555  25_556
	H_3_1     O_1_1     H_6_1      123.7(19) 14_565 1_555   6_665
	H_4_1     O_1_1     H4O        158.9(14) 10_565 1_555  25_556
	H_4_1     O_1_1     H_6_1      114.8(14) 10_565 1_555   8_655
	H_4_1     O_1_1     H_6_1      156.0(18) 10_565 1_555   1_555
	H_3_1     O_1_1     H_4_1      94.8(9)  2_665 1_555  10_565
	H_3_1     O_1_1     H4O        136.2(15)  2_665 1_555  18_555
	H_3_1     O_1_1     H_6_1      124.9(17)  2_665 1_555  10_565
	H_3_1     O_1_1     H_6_1      105.0(19)  2_665 1_555   1_555
	H_4_1     O_1_1     H_3_1      94.8(8)  6_665 1_555  14_565
	H_4_1     O_1_1     H4O        154.0(17)  6_665 1_555  18_555
	H_4_1     O_1_1     H_6_1      114.2(12)  6_665 1_555  12_555
	O2        O_1_1     H_4_1      123.4(19) 22_555 1_555   6_665
	O2        O_1_1     H_5_1      147.2(13) 22_555 1_555   6_665
	O2        O_1_1     H_5_1      150.3(15) 22_555 1_555  10_565
	O2        O_1_1     H_4_1      101.1(19) 22_555 1_555  12_555
	O2        O_1_1     C_2_1      142.7(18) 22_555 1_555   6_665
	O2        O_1_1     C_2_1      155.7(18) 22_555 1_555  14_565
	O2        O_1_1     H_6_1      150.4(11) 22_555 1_555  14_565
	O2        O_1_1     H_6_1      153.7(10) 22_555 1_555   2_665
	O2        O_1_1     H_6_1      122.4(15) 22_555 1_555  12_555
	O4        O_1_1     H_4_1      167.0(15) 18_555 1_555   6_665
	O4        O_1_1     H_3_1      149.8(13) 18_555 1_555   2_665
	O4        O_1_1     H_5_1      152.8(19) 18_555 1_555   6_665
	O4        O_1_1     H_5_1      118.2(14) 18_555 1_555  14_565
	O4        O_1_1     C_2_1      157.6(12) 18_555 1_555   6_665
	O4        O_1_1     C_2_1      113.5(11) 18_555 1_555  14_565
	O4        O_1_1     H_6_1      115.2(8) 18_555 1_555  14_565
	O4        O_1_1     H_6_1      104.8(18) 18_555 1_555   2_665
	O4        O_1_1     H_5_1      110.9(18) 18_555 1_555   1_555
	O4        O_1_1     H_6_1      127.0(8) 18_555 1_555   8_655
	O4        O_1_1     H_6_1      121.9(13) 18_555 1_555   6_665
	H_3_1     O_1_1     H_4_1      101.8(16) 10_565 1_555   8_655
	H_3_1     O_1_1     H4O        127.8(16) 10_565 1_555  25_556
	H_3_1     O_1_1     H_4_1      111.0(18) 10_565 1_555   1_555
	H_3_1     O_1_1     H_6_1      167.6(18) 10_565 1_555   1_555
	H4O       O_1_1     O2         117.2(9) 19_556 1_555  22_555
	H4O       O_1_1     H_4_1      107.8(18) 19_556 1_555   6_665
	H4O       O_1_1     H_5_1      108.0(19) 19_556 1_555   1_555
	H4O       O_1_1     H_6_1      117.6(15) 19_556 1_555   1_555
	H_3_1     O_1_1     O4         141.0(13)  6_665 1_555  18_555
	H_3_1     O_1_1     H4O        129.0(14)  6_665 1_555  18_555
	H_3_1     O_1_1     H_4_1      104.0(19)  6_665 1_555  12_555
	H_3_1     O_1_1     H_4_1      105.1(18)  6_665 1_555   4_655
	O4        O_1_1     H4O        96.5(8) 25_556 1_555  19_556
	O4        O_1_1     H_3_1      138.0(18) 25_556 1_555  10_565
	O4        O_1_1     H_4_1      171.4(12) 25_556 1_555  10_565
	O4        O_1_1     H_3_1      151.2(16) 25_556 1_555  14_565
	O4        O_1_1     H_4_1      154.4(19) 25_556 1_555  12_555
	O4        O_1_1     H_5_1      163.1(13) 25_556 1_555  14_565
	O4        O_1_1     C_2_1      102.4(19) 25_556 1_555   6_665
	O4        O_1_1     C_2_1      150.6(18) 25_556 1_555  14_565
	O4        O_1_1     H_6_1      110.4(16) 25_556 1_555   2_665
	O4        O_1_1     H_5_1      155.4(19) 25_556 1_555   1_555
	O4        O_1_1     H_6_1      128.1(9) 25_556 1_555  12_555
	O4        O_1_1     H_6_1      123.8(16) 25_556 1_555  10_565
	H_4_1     O_1_1     O4         139.8(19) 14_565 1_555  25_556
	H_4_1     O_1_1     O4         124.5(14) 14_565 1_555  18_555
	H_4_1     O_1_1     O2         166.3(17) 14_565 1_555  22_555
	H_4_1     O_1_1     H4O        133.6(18) 14_565 1_555  25_556
	H_4_1     O_1_1     H4O        121.8(13) 14_565 1_555  18_555
	H_4_1     O_1_1     H_3_1      104.9(19) 14_565 1_555   4_655
	H_4_1     O_1_1     H_3_1      112.0(17) 14_565 1_555  12_555
	O_1_1     C_2_1     H_5_1      113.6(9) 12_555 1_555  12_555
	O_1_1     C_2_1     H_3_1      114.5(12) 12_555 1_555  12_555
	H_6_1     C_2_1     H_5_1      145.0(15)  4_655 1_555   1_555
	O_1_1     C_2_1     H_4_1      106.9(15)  4_655 1_555   1_555
	O_1_1     C_2_1     H_3_1      119.1(19)  4_655 1_555   1_555
	O_1_1     C_2_1     H_5_1      110.3(7)  4_655 1_555   1_555
	H_6_1     C_2_1     H_4_1      147.2(16) 10_565 1_555   1_555
	H_6_1     C_2_1     H_5_1      107.5(15) 10_565 1_555   1_555
	H_6_1     C_2_1     H_5_1      143.7(16) 10_565 1_555  12_555
	O_1_1     C_2_1     H_4_1      147.6(15) 10_565 1_555   1_555
	O_1_1     C_2_1     H_5_1      110.5(7) 10_565 1_555  12_555
	O_1_1     C_2_1     H_3_1      120.5(18) 10_565 1_555  12_555
	H_5_1     C_2_1     H_4_1      124.0(17)  8_655 1_555  12_555
	H_5_1     C_2_1     H_3_1      169.1(16)  8_655 1_555   1_555
	H_5_1     C_2_1     H_3_1      102.4(11) 14_565 1_555   1_555
	H_4_1     C_2_1     H_5_1      100.9(17)  4_655 1_555   1_555
	H_6_1     C_2_1     H_4_1      161.3(19) 12_555 1_555   1_555
	H_4_1     C_2_1     H_5_1      107.7(11) 10_565 1_555   8_655
	H_4_1     C_2_1     O_1_1      103.8(15) 10_565 1_555   4_655
	O_1_1     C_2_1     H_4_1      94.8(9)  8_655 1_555  10_565
	O_1_1     C_2_1     H_4_1      110.5(18)  8_655 1_555   1_555
	O_1_1     C_2_1     H_3_1      127.3(11)  8_655 1_555   1_555
	O_1_1     C_2_1     H_4_1      139.2(17) 14_565 1_555   1_555
	O_1_1     C_2_1     H_3_1      107.4(15) 14_565 1_555   1_555
	O_1_1     C_2_1     H_4_1      115.2(14)  6_665 1_555   1_555
	O_1_1     C_2_1     H_3_1      125.7(10)  6_665 1_555   1_555
	H_5_1     C_2_1     H_6_1      101.9(14)  4_655 1_555  12_555
	H_5_1     C_2_1     H_6_1      102.4(15) 10_565 1_555   1_555
	H_5_1     C_2_1     H_4_1      125.2(17) 10_565 1_555   1_555
	H_5_1     C_2_1     H_3_1      115.9(17) 10_565 1_555   1_555
	H_3_1     C_2_1     H_5_1      99.6(6)  8_655 1_555  10_565
	H_3_1     C_2_1     H_4_1      142.5(15)  8_655 1_555  10_565
	H_3_1     C_2_1     H_6_1      110.3(17)  8_655 1_555  12_555
	H_3_1     C_2_1     H_5_1      115.9(19)  8_655 1_555  14_565
	H_3_1     C_2_1     H_6_1      106.6(15)  8_655 1_555  10_565
	H_3_1     C_2_1     H_5_1      114.5(17)  8_655 1_555   1_555
	H_3_1     C_2_1     H_4_1      142.5(16) 14_565 1_555   4_655
	H_3_1     C_2_1     H_4_1      163.8(17) 14_565 1_555   1_555
	H_5_1     C_2_1     H_4_1      114.7(19)  6_665 1_555   1_555
	H_6_1     C_2_1     H_3_1      130.7(8)  6_665 1_555   1_555
	O5        C_2_1     H_5_1      126.0(13) 13_566 1_555   6_665
	O5        C_2_1     H_3_1      167.1(16) 13_566 1_555  14_565
	O5        C_2_1     O_1_1      102.5(19) 13_566 1_555   6_665
	O5        C_2_1     O_1_1      125.1(19) 13_566 1_555  14_565
	H_6_1     C_2_1     H_5_1      101.9(14)  2_665 1_555  12_555
	H_6_1     C_2_1     H_3_1      131.0(16)  2_665 1_555  12_555
	H4O       C_2_1     H_5_1      114.4(16) 18_555 1_555   6_665
	H4O       C_2_1     H_5_1      115.2(15) 18_555 1_555   2_665
	H4O       C_2_1     H_5_1      115.6(18) 18_555 1_555  10_565
	H4O       C_2_1     H_5_1      117.7(18) 18_555 1_555   4_655
	H4O       C_2_1     H_4_1      105.9(16) 18_555 1_555   4_655
	H4O       C_2_1     H_5_1      126.2(18) 18_555 1_555   8_655
	H4O       C_2_1     H_4_1      111.6(15) 18_555 1_555   1_555
	H4O       C_2_1     H_5_1      143.0(14) 18_555 1_555   1_555
	O5        C_2_1     H_5_1      102.2(11)  5_666 1_555   6_665
	O5        C_2_1     H_3_1      167.1(14)  5_666 1_555   8_655
	O5        C_2_1     H_5_1      137.9(13)  5_666 1_555   4_655
	O5        C_2_1     H_4_1      168.9(19)  5_666 1_555   4_655
	H_3_1     C_2_1     O5         157.6(10)  4_655 1_555   5_666
	H_3_1     C_2_1     H_4_1      156.0(18)  4_655 1_555  12_555
	H7        C_2_1     O5         120.0(18) 13_566 1_555   5_666
	H7        C_2_1     H_6_1      103.1(18) 13_566 1_555   6_665
	H7        C_2_1     H_5_1      131.5(14) 13_566 1_555   6_665
	H7        C_2_1     H_3_1      164.9(19) 13_566 1_555  14_565
	H_6_1     C_2_1     H_4_1      109.9(13)  8_655 1_555   1_555
	H_6_1     C_2_1     H_3_1      128.6(10)  8_655 1_555   1_555
	H_4_1     C_2_1     H4O        104.7(11)  8_655 1_555  18_555
	H_4_1     C_2_1     H_3_1      167.8(14)  8_655 1_555   1_555
	O4        Ti        O2         94.5(7)  1_555 1_555   1_555
	O4        Ti        O2         94.5(7)  1_555 1_555  13_556
	O1        Ti        O4         169.8(9)  1_555 1_555   1_555
	O1        Ti        O2         93.4(7)  1_555 1_555   1_555
	O1        Ti        O2         93.4(7)  1_555 1_555  13_556
	O3        Ti        O4         91.1(6)  1_555 1_555   1_555
	O3        Ti        O2         94.9(3)  1_555 1_555   1_555
	O3        Ti        O2         172.2(8)  1_555 1_555  13_556
	O3        Ti        O4         91.1(6) 15_556 1_555   1_555
	O3        Ti        O2         172.2(8) 15_556 1_555   1_555
	O3        Ti        O2         94.9(3) 15_556 1_555  13_556
	H4O       Ti        O3         103.5(6)  1_555 1_555  15_556
	H4O       Ti        O3         103.5(6)  1_555 1_555   1_555
	H4O       Ti        O1         172.3(10)  1_555 1_555   1_555
	C1        Ti        H4O        152.3(8)  1_555 1_555   1_555
	C1        Ti        O3         95.8(5)  1_555 1_555  15_556
	C1        Ti        O3         95.8(5)  1_555 1_555   1_555
	C1        Ti        O4         170.2(8)  1_555 1_555   1_555
	H_6_1     Ti        C1         121.9(12) 23_546 1_555   1_555
	H_6_1     Ti        O3         91.5(8) 23_546 1_555  15_556
	H_6_1     Ti        O3         141.8(12) 23_546 1_555   1_555
	H_6_1     Ti        O1         136.2(11) 23_546 1_555   1_555
	H_6_1     Ti        C1         121.9(12) 24_544 1_555   1_555
	H_6_1     Ti        O3         141.8(12) 24_544 1_555  15_556
	H_6_1     Ti        O3         91.5(8) 24_544 1_555   1_555
	H_6_1     Ti        O1         136.2(11) 24_544 1_555   1_555
	C4        Ti        H_6_1      125.6(12)  1_555 1_555  23_546
	C4        Ti        C1         112.3(4)  1_555 1_555   1_555
	C4        Ti        O1         97.5(4)  1_555 1_555   1_555
	C4        Ti        O2         99.1(3)  1_555 1_555   1_555
	C4        Ti        O2         169.1(8)  1_555 1_555  13_556
	C4        Ti        H_6_1      125.6(12) 11_556 1_555  24_544
	C4        Ti        C1         112.3(4) 11_556 1_555   1_555
	C4        Ti        O1         97.5(4) 11_556 1_555   1_555
	C4        Ti        O2         169.1(8) 11_556 1_555   1_555
	C4        Ti        O2         99.1(3) 11_556 1_555  13_556
	O5        Ti        C4         156.3(7) 26_455 1_555   1_555
	O5        Ti        H_6_1      110.4(15) 26_455 1_555  24_544
	O5        Ti        O3         157.6(12) 26_455 1_555   1_555
	O5        Ti        O2         104.3(8) 26_455 1_555   1_555
	O5        Ti        C4         156.3(7) 25_455 1_555  11_556
	O5        Ti        H_6_1      110.4(15) 25_455 1_555  23_546
	O5        Ti        O3         157.6(12) 25_455 1_555  15_556
	O5        Ti        O2         104.3(8) 25_455 1_555  13_556
	H_3_1     Ti        O5         137.9(17) 32_556 1_555  25_455
	H_3_1     Ti        C1         118.3(17) 32_556 1_555   1_555
	H_3_1     Ti        O1         123.1(11) 32_556 1_555   1_555
	H_3_1     Ti        O2         114.4(16) 32_556 1_555   1_555
	H_3_1     Ti        O5         137.9(17) 18_554 1_555  26_455
	H_3_1     Ti        C1         118.3(17) 18_554 1_555   1_555
	H_3_1     Ti        O1         123.1(11) 18_554 1_555   1_555
	H_3_1     Ti        O2         114.4(16) 18_554 1_555  13_556
	O1        Ti        C4         127.6(3) 13_556 1_555  11_556
	O1        Ti        C4         127.6(3) 13_556 1_555   1_555
	O1        Ti        H_6_1      103.0(12) 13_556 1_555  24_544
	O1        Ti        H_6_1      103.0(12) 13_556 1_555  23_546
	O1        Ti        H4O        129.1(8) 13_556 1_555   1_555
	O1        Ti        O3         111.6(5) 13_556 1_555  15_556
	O1        Ti        O3         111.6(5) 13_556 1_555   1_555
	O1        Ti        O4         147.0(8) 13_556 1_555   1_555
	Ti        O2        O5         126.2(11) 13_556 1_555  25_455
	Ti        O2        O5         126.2(11)  1_555 1_555  25_455
	H_6_1     O2        Ti         100.9(15) 24_544 1_555   1_555
	H_6_1     O2        Ti         113.9(12) 24_544 1_555  13_556
	H_6_1     O2        Ti         113.9(12) 22_554 1_555   1_555
	H_6_1     O2        Ti         100.9(15) 22_554 1_555  13_556
	H_3_1     O2        Ti         150.3(14) 18_554 1_555  13_556
	H_3_1     O2        Ti         150.3(14) 20_544 1_555   1_555
	H7        O2        Ti         112.2(10) 25_455 1_555   1_555
	H7        O2        Ti         112.2(10) 27_445 1_555  13_556
	O4        O2        H7         135.1(13)  1_555 1_555  27_445
	O4        O2        H_3_1      105.6(13)  1_555 1_555  20_544
	O4        O2        Ti         110.9(6)  1_555 1_555  13_556
	O4        O2        O5         121.9(15)  1_555 1_555  25_455
	O4        O2        H7         135.1(13)  9_556 1_555  25_455
	O4        O2        H_3_1      105.6(13)  9_556 1_555  18_554
	O4        O2        Ti         110.9(6)  9_556 1_555   1_555
	O4        O2        O5         121.9(15)  9_556 1_555  25_455
	O1        O2        O4         91.1(3) 13_556 1_555   9_556
	O1        O2        O4         125.1(4) 13_556 1_555   1_555
	O1        O2        H_3_1      123.4(19) 13_556 1_555  20_544
	O1        O2        H_3_1      161.9(9) 13_556 1_555  18_554
	O1        O2        H_6_1      146.1(14) 13_556 1_555  22_554
	O1        O2        H_6_1      160.4(11) 13_556 1_555  24_544
	O1        O2        O4         125.1(4)  1_555 1_555   9_556
	O1        O2        O4         91.1(3)  1_555 1_555   1_555
	O1        O2        H_3_1      161.9(9)  1_555 1_555  20_544
	O1        O2        H_3_1      123.4(19)  1_555 1_555  18_554
	O1        O2        H_6_1      160.4(11)  1_555 1_555  22_554
	O1        O2        H_6_1      146.1(14)  1_555 1_555  24_544
	H4O       O2        O1         106.2(6)  1_555 1_555   1_555
	H4O       O2        O1         131.0(4)  1_555 1_555  13_556
	H4O       O2        Ti         102.9(7)  1_555 1_555  13_556
	H4O       O2        O1         131.0(4)  9_556 1_555   1_555
	H4O       O2        O1         106.2(6)  9_556 1_555  13_556
	H4O       O2        Ti         102.9(7)  9_556 1_555   1_555
	H_4_1     O2        H4O        93.4(8) 22_554 1_555   9_556
	H_4_1     O2        O1         131.5(11) 22_554 1_555   1_555
	H_4_1     O2        O1         149.3(13) 22_554 1_555  13_556
	H_4_1     O2        O4         103.1(10) 22_554 1_555   9_556
	H_4_1     O2        Ti         114.5(18) 22_554 1_555   1_555
	H_4_1     O2        Ti         142.5(15) 22_554 1_555  13_556
	H_4_1     O2        H4O        93.4(8) 24_544 1_555   1_555
	H_4_1     O2        O1         149.3(13) 24_544 1_555   1_555
	H_4_1     O2        O1         131.5(11) 24_544 1_555  13_556
	H_4_1     O2        O4         103.1(10) 24_544 1_555   1_555
	H_4_1     O2        Ti         142.5(15) 24_544 1_555   1_555
	H_4_1     O2        Ti         114.5(18) 24_544 1_555  13_556
	O3        O2        H_4_1      106.8(18)  1_555 1_555  24_544
	O3        O2        H4O        135.4(7)  1_555 1_555   9_556
	O3        O2        O1         101.6(3)  1_555 1_555  13_556
	O3        O2        O4         151.0(4)  1_555 1_555   9_556
	O3        O2        H_6_1      111.7(14)  1_555 1_555  22_554
	O3        O2        Ti         138.5(6)  1_555 1_555  13_556
	O3        O2        H_4_1      106.8(18) 14_555 1_555  22_554
	O3        O2        H4O        135.4(7) 14_555 1_555   1_555
	O3        O2        O1         101.6(3) 14_555 1_555   1_555
	O3        O2        O4         151.0(4) 14_555 1_555   1_555
	O3        O2        H_6_1      111.7(14) 14_555 1_555  24_544
	O3        O2        Ti         138.5(6) 14_555 1_555   1_555
	O_1_1     O2        O3         105.4(7) 22_554 1_555  14_555
	O_1_1     O2        O3         100.6(7) 22_554 1_555   1_555
	O_1_1     O2        O1         152.7(7) 22_554 1_555   1_555
	O_1_1     O2        O1         157.2(7) 22_554 1_555  13_556
	O_1_1     O2        Ti         107.5(8) 22_554 1_555   1_555
	O_1_1     O2        Ti         111.4(9) 22_554 1_555  13_556
	O_1_1     O2        O3         100.6(7) 24_544 1_555  14_555
	O_1_1     O2        O3         105.4(7) 24_544 1_555   1_555
	O_1_1     O2        O1         157.2(7) 24_544 1_555   1_555
	O_1_1     O2        O1         152.7(7) 24_544 1_555  13_556
	O_1_1     O2        Ti         111.4(9) 24_544 1_555   1_555
	O_1_1     O2        Ti         107.5(8) 24_544 1_555  13_556
	C1        O2        O_1_1      174.5(6)  1_555 1_555  24_544
	C1        O2        O_1_1      174.5(6)  1_555 1_555  22_554
	C1        O2        H_4_1      141.4(7)  1_555 1_555  24_544
	C1        O2        H_4_1      141.4(7)  1_555 1_555  22_554
	C1        O2        H4O        124.6(6)  1_555 1_555   9_556
	C1        O2        H4O        124.6(6)  1_555 1_555   1_555
	C1        O2        O4         112.1(3)  1_555 1_555   9_556
	C1        O2        O4         112.1(3)  1_555 1_555   1_555
	C1        O2        H_3_1      142.1(14)  1_555 1_555  20_544
	C1        O2        H_3_1      142.1(14)  1_555 1_555  18_554
	C1        O2        H_6_1      168.3(14)  1_555 1_555  22_554
	C1        O2        H_6_1      168.3(14)  1_555 1_555  24_544
	Ti        O4        H4O        117.4(5)  1_555 1_555   1_555
	Ti        O4        H4O        117.4(5) 11_556 1_555   1_555
	H_6_1     O4        Ti         126.2(12) 23_546 1_555  11_556
	H_6_1     O4        Ti         126.2(12) 29_456 1_555   1_555
	H_6_1     O4        Ti         126.2(12) 30_454 1_555   1_555
	H_6_1     O4        Ti         126.2(12) 24_544 1_555  11_556
	H_3_1     O4        H_6_1      129.4(12) 32_556 1_555  30_454
	H_3_1     O4        H_6_1      129.4(12) 21_556 1_555  24_544
	H_3_1     O4        H_6_1      129.4(12) 18_554 1_555  29_456
	H_3_1     O4        H_6_1      129.4(12) 22_554 1_555  23_546
	O2        O4        H_3_1      125.2(19)  1_555 1_555  21_556
	O2        O4        H_6_1      121.8(12)  1_555 1_555  29_456
	O2        O4        Ti         147.9(5)  1_555 1_555  11_556
	O2        O4        H_3_1      125.2(19)  8_555 1_555  32_556
	O2        O4        H_6_1      121.8(12)  8_555 1_555  23_546
	O2        O4        Ti         147.9(5)  8_555 1_555   1_555
	O2        O4        H_3_1      125.2(19) 13_556 1_555  22_554
	O2        O4        H_6_1      121.8(12) 13_556 1_555  30_454
	O2        O4        Ti         147.9(5) 13_556 1_555  11_556
	O2        O4        H_3_1      125.2(19)  7_556 1_555  18_554
	O2        O4        H_6_1      121.8(12)  7_556 1_555  24_544
	O2        O4        Ti         147.9(5)  7_556 1_555   1_555
	H_6_1     O4        O2         94.7(6) 21_556 1_555   7_556
	H_6_1     O4        O2         124.5(8) 21_556 1_555   8_555
	H_6_1     O4        H_3_1      122.6(14) 21_556 1_555  22_554
	H_6_1     O4        H_3_1      111.0(17) 21_556 1_555  18_554
	H_6_1     O4        Ti         134.6(7) 21_556 1_555  11_556
	H_6_1     O4        O2         94.7(6) 32_556 1_555  13_556
	H_6_1     O4        O2         124.5(8) 32_556 1_555   1_555
	H_6_1     O4        H_3_1      111.0(17) 32_556 1_555  22_554
	H_6_1     O4        H_3_1      122.6(14) 32_556 1_555  18_554
	H_6_1     O4        Ti         134.6(7) 32_556 1_555   1_555
	H_6_1     O4        O2         124.5(8) 22_554 1_555   7_556
	H_6_1     O4        O2         94.7(6) 22_554 1_555   8_555
	H_6_1     O4        H_3_1      122.6(14) 22_554 1_555  21_556
	H_6_1     O4        H_3_1      111.0(17) 22_554 1_555  32_556
	H_6_1     O4        Ti         134.6(7) 22_554 1_555  11_556
	H_6_1     O4        O2         124.5(8) 18_554 1_555  13_556
	H_6_1     O4        O2         94.7(6) 18_554 1_555   1_555
	H_6_1     O4        H_3_1      111.0(17) 18_554 1_555  21_556
	H_6_1     O4        H_3_1      122.6(14) 18_554 1_555  32_556
	H_6_1     O4        Ti         134.6(7) 18_554 1_555   1_555
	O3        O4        H_6_1      94.0(9) 12_555 1_555  18_554
	O3        O4        H_6_1      113.7(10) 12_555 1_555  22_554
	O3        O4        H_6_1      131.3(5) 12_555 1_555  32_556
	O3        O4        H_6_1      173.4(10) 12_555 1_555  21_556
	O3        O4        O2         129.5(4) 12_555 1_555  13_556
	O3        O4        O2         102.1(3) 12_555 1_555   1_555
	O3        O4        H_3_1      122.3(9) 12_555 1_555  21_556
	O3        O4        H_3_1      134.1(19) 12_555 1_555  32_556
	O3        O4        H_6_1      105.5(10) 12_555 1_555  24_544
	O3        O4        H_6_1      90.7(8) 12_555 1_555  30_454
	O3        O4        H_6_1      135.9(11) 12_555 1_555  29_456
	O3        O4        H_6_1      166.9(10) 12_555 1_555  23_546
	O3        O4        H4O        140.3(2) 12_555 1_555   1_555
	O3        O4        H_6_1      113.7(10)  1_555 1_555  18_554
	O3        O4        H_6_1      94.0(9)  1_555 1_555  22_554
	O3        O4        H_6_1      173.4(10)  1_555 1_555  32_556
	O3        O4        H_6_1      131.3(5)  1_555 1_555  21_556
	O3        O4        O2         129.5(4)  1_555 1_555   7_556
	O3        O4        O2         102.1(3)  1_555 1_555   8_555
	O3        O4        H_3_1      134.1(19)  1_555 1_555  21_556
	O3        O4        H_3_1      122.3(9)  1_555 1_555  32_556
	O3        O4        H_6_1      90.7(8)  1_555 1_555  24_544
	O3        O4        H_6_1      105.5(10)  1_555 1_555  30_454
	O3        O4        H_6_1      166.9(10)  1_555 1_555  29_456
	O3        O4        H_6_1      135.9(11)  1_555 1_555  23_546
	O3        O4        H4O        140.3(2)  1_555 1_555   1_555
	O3        O4        H_6_1      131.3(5) 11_556 1_555  18_554
	O3        O4        H_6_1      173.4(10) 11_556 1_555  22_554
	O3        O4        H_6_1      94.0(9) 11_556 1_555  32_556
	O3        O4        H_6_1      113.7(10) 11_556 1_555  21_556
	O3        O4        O2         102.1(3) 11_556 1_555  13_556
	O3        O4        O2         129.5(4) 11_556 1_555   1_555
	O3        O4        H_3_1      122.3(9) 11_556 1_555  22_554
	O3        O4        H_3_1      134.1(19) 11_556 1_555  18_554
	O3        O4        H_6_1      166.9(10) 11_556 1_555  24_544
	O3        O4        H_6_1      135.9(11) 11_556 1_555  30_454
	O3        O4        H_6_1      90.7(8) 11_556 1_555  29_456
	O3        O4        H_6_1      105.5(10) 11_556 1_555  23_546
	O3        O4        H4O        140.3(2) 11_556 1_555   1_555
	O3        O4        H_6_1      173.4(10) 15_556 1_555  18_554
	O3        O4        H_6_1      131.3(5) 15_556 1_555  22_554
	O3        O4        H_6_1      113.7(10) 15_556 1_555  32_556
	O3        O4        H_6_1      94.0(9) 15_556 1_555  21_556
	O3        O4        O2         102.1(3) 15_556 1_555   7_556
	O3        O4        O2         129.5(4) 15_556 1_555   8_555
	O3        O4        H_3_1      134.1(19) 15_556 1_555  22_554
	O3        O4        H_3_1      122.3(9) 15_556 1_555  18_554
	O3        O4        H_6_1      135.9(11) 15_556 1_555  24_544
	O3        O4        H_6_1      166.9(10) 15_556 1_555  30_454
	O3        O4        H_6_1      105.5(10) 15_556 1_555  29_456
	O3        O4        H_6_1      90.7(8) 15_556 1_555  23_546
	O3        O4        H4O        140.3(2) 15_556 1_555   1_555
	O_1_1     O4        O3         105.7(6) 32_556 1_555  15_556
	O_1_1     O4        O3         99.9(4) 32_556 1_555  11_556
	O_1_1     O4        O3         162.6(6) 32_556 1_555   1_555
	O_1_1     O4        O3         148.8(5) 32_556 1_555  12_555
	O_1_1     O4        O2         95.3(7) 32_556 1_555   8_555
	O_1_1     O4        O2         108.9(6) 32_556 1_555   1_555
	O_1_1     O4        H_3_1      123.7(16) 32_556 1_555  18_554
	O_1_1     O4        Ti         102.9(6) 32_556 1_555  11_556
	O_1_1     O4        Ti         116.8(7) 32_556 1_555   1_555
	O_1_1     O4        O3         99.9(4) 21_556 1_555  15_556
	O_1_1     O4        O3         105.7(6) 21_556 1_555  11_556
	O_1_1     O4        O3         148.8(5) 21_556 1_555   1_555
	O_1_1     O4        O3         162.6(6) 21_556 1_555  12_555
	O_1_1     O4        O2         108.9(6) 21_556 1_555   8_555
	O_1_1     O4        O2         95.3(7) 21_556 1_555   1_555
	O_1_1     O4        H_3_1      123.7(16) 21_556 1_555  22_554
	O_1_1     O4        Ti         116.8(7) 21_556 1_555  11_556
	O_1_1     O4        Ti         102.9(6) 21_556 1_555   1_555
	O_1_1     O4        O3         148.8(5) 22_554 1_555  15_556
	O_1_1     O4        O3         162.6(6) 22_554 1_555  11_556
	O_1_1     O4        O3         99.9(4) 22_554 1_555   1_555
	O_1_1     O4        O3         105.7(6) 22_554 1_555  12_555
	O_1_1     O4        O2         108.9(6) 22_554 1_555   7_556
	O_1_1     O4        O2         95.3(7) 22_554 1_555  13_556
	O_1_1     O4        H_3_1      123.7(16) 22_554 1_555  21_556
	O_1_1     O4        Ti         116.8(7) 22_554 1_555  11_556
	O_1_1     O4        Ti         102.9(6) 22_554 1_555   1_555
	O_1_1     O4        O3         162.6(6) 18_554 1_555  15_556
	O_1_1     O4        O3         148.8(5) 18_554 1_555  11_556
	O_1_1     O4        O3         105.7(6) 18_554 1_555   1_555
	O_1_1     O4        O3         99.9(4) 18_554 1_555  12_555
	O_1_1     O4        O2         95.3(7) 18_554 1_555   7_556
	O_1_1     O4        O2         108.9(6) 18_554 1_555  13_556
	O_1_1     O4        H_3_1      123.7(16) 18_554 1_555  32_556
	O_1_1     O4        Ti         102.9(6) 18_554 1_555  11_556
	O_1_1     O4        Ti         116.8(7) 18_554 1_555   1_555
	O_1_1     O4        O3         100.7(4) 23_546 1_555  15_556
	O_1_1     O4        O3         108.9(5) 23_546 1_555  11_556
	O_1_1     O4        O3         146.4(5) 23_546 1_555   1_555
	O_1_1     O4        O3         166.2(6) 23_546 1_555  12_555
	O_1_1     O4        O2         110.7(6) 23_546 1_555   8_555
	O_1_1     O4        O2         91.7(6) 23_546 1_555   1_555
	O_1_1     O4        H_3_1      122.0(13) 23_546 1_555  22_554
	O_1_1     O4        H_3_1      117.0(19) 23_546 1_555  18_554
	O_1_1     O4        Ti         120.3(7) 23_546 1_555  11_556
	O_1_1     O4        Ti         100.8(6) 23_546 1_555   1_555
	O_1_1     O4        O3         108.9(5) 29_456 1_555  15_556
	O_1_1     O4        O3         100.7(4) 29_456 1_555  11_556
	O_1_1     O4        O3         166.2(6) 29_456 1_555   1_555
	O_1_1     O4        O3         146.4(5) 29_456 1_555  12_555
	O_1_1     O4        O2         91.7(6) 29_456 1_555   8_555
	O_1_1     O4        O2         110.7(6) 29_456 1_555   1_555
	O_1_1     O4        H_3_1      117.0(19) 29_456 1_555  22_554
	O_1_1     O4        H_3_1      122.0(13) 29_456 1_555  18_554
	O_1_1     O4        Ti         100.8(6) 29_456 1_555  11_556
	O_1_1     O4        Ti         120.3(7) 29_456 1_555   1_555
	O_1_1     O4        O3         146.4(5) 24_544 1_555  15_556
	O_1_1     O4        O3         166.2(6) 24_544 1_555  11_556
	O_1_1     O4        O3         100.7(4) 24_544 1_555   1_555
	O_1_1     O4        O3         108.9(5) 24_544 1_555  12_555
	O_1_1     O4        O2         110.7(6) 24_544 1_555   7_556
	O_1_1     O4        O2         91.7(6) 24_544 1_555  13_556
	O_1_1     O4        H_3_1      122.0(13) 24_544 1_555  21_556
	O_1_1     O4        H_3_1      117.0(19) 24_544 1_555  32_556
	O_1_1     O4        Ti         120.3(7) 24_544 1_555  11_556
	O_1_1     O4        Ti         100.8(6) 24_544 1_555   1_555
	O_1_1     O4        O3         166.2(6) 30_454 1_555  15_556
	O_1_1     O4        O3         146.4(5) 30_454 1_555  11_556
	O_1_1     O4        O3         108.9(5) 30_454 1_555   1_555
	O_1_1     O4        O3         100.7(4) 30_454 1_555  12_555
	O_1_1     O4        O2         91.7(6) 30_454 1_555   7_556
	O_1_1     O4        O2         110.7(6) 30_454 1_555  13_556
	O_1_1     O4        H_3_1      117.0(19) 30_454 1_555  21_556
	O_1_1     O4        H_3_1      122.0(13) 30_454 1_555  32_556
	O_1_1     O4        Ti         100.8(6) 30_454 1_555  11_556
	O_1_1     O4        Ti         120.3(7) 30_454 1_555   1_555
	C4        O4        O_1_1      101.0(5)  1_555 1_555  30_454
	C4        O4        O_1_1      101.0(5)  1_555 1_555  24_544
	C4        O4        O_1_1      169.6(5)  1_555 1_555  29_456
	C4        O4        O_1_1      169.6(5)  1_555 1_555  23_546
	C4        O4        O_1_1      98.9(5)  1_555 1_555  18_554
	C4        O4        O_1_1      98.9(5)  1_555 1_555  22_554
	C4        O4        O_1_1      171.7(5)  1_555 1_555  21_556
	C4        O4        O_1_1      171.7(5)  1_555 1_555  32_556
	C4        O4        H_6_1      100.2(10)  1_555 1_555  18_554
	C4        O4        H_6_1      100.2(10)  1_555 1_555  22_554
	C4        O4        H_6_1      154.3(5)  1_555 1_555  32_556
	C4        O4        H_6_1      154.3(5)  1_555 1_555  21_556
	C4        O4        O2         109.7(3)  1_555 1_555   7_556
	C4        O4        O2         109.7(3)  1_555 1_555  13_556
	C4        O4        H_3_1      136.7(11)  1_555 1_555  21_556
	C4        O4        H_3_1      136.7(11)  1_555 1_555  32_556
	C4        O4        H_6_1      93.9(8)  1_555 1_555  24_544
	C4        O4        H_6_1      93.9(8)  1_555 1_555  30_454
	C4        O4        H_6_1      158.8(11)  1_555 1_555  29_456
	C4        O4        H_6_1      158.8(11)  1_555 1_555  23_546
	C4        O4        H4O        141.34(17)  1_555 1_555   1_555
	C4        O4        O_1_1      169.6(5) 11_556 1_555  30_454
	C4        O4        O_1_1      169.6(5) 11_556 1_555  24_544
	C4        O4        O_1_1      101.0(5) 11_556 1_555  29_456
	C4        O4        O_1_1      101.0(5) 11_556 1_555  23_546
	C4        O4        O_1_1      171.7(5) 11_556 1_555  18_554
	C4        O4        O_1_1      171.7(5) 11_556 1_555  22_554
	C4        O4        O_1_1      98.9(5) 11_556 1_555  21_556
	C4        O4        O_1_1      98.9(5) 11_556 1_555  32_556
	C4        O4        H_6_1      154.3(5) 11_556 1_555  18_554
	C4        O4        H_6_1      154.3(5) 11_556 1_555  22_554
	C4        O4        H_6_1      100.2(10) 11_556 1_555  32_556
	C4        O4        H_6_1      100.2(10) 11_556 1_555  21_556
	C4        O4        O2         109.7(3) 11_556 1_555   8_555
	C4        O4        O2         109.7(3) 11_556 1_555   1_555
	C4        O4        H_3_1      136.7(11) 11_556 1_555  22_554
	C4        O4        H_3_1      136.7(11) 11_556 1_555  18_554
	C4        O4        H_6_1      158.8(11) 11_556 1_555  24_544
	C4        O4        H_6_1      158.8(11) 11_556 1_555  30_454
	C4        O4        H_6_1      93.9(8) 11_556 1_555  29_456
	C4        O4        H_6_1      93.9(8) 11_556 1_555  23_546
	C4        O4        H4O        141.34(17) 11_556 1_555   1_555
	Ti        O1        C1         126.3(6)  1_555 1_555   1_555
	C2        O1        Ti         159.6(5)  1_555 1_555   1_555
	H4        O1        Ti         146.9(6)  1_555 1_555   1_555
	O3        O1        H4         104.8(3)  1_555 1_555   1_555
	O3        O1        C2         142.52(13)  1_555 1_555   1_555
	O3        O1        C1         144.2(3)  1_555 1_555   1_555
	O3        O1        H4         104.8(3) 15_556 1_555   1_555
	O3        O1        C2         142.52(13) 15_556 1_555   1_555
	O3        O1        C1         144.2(3) 15_556 1_555   1_555
	C3        O1        O3         123.4(2)  1_555 1_555  15_556
	C3        O1        O3         123.4(2)  1_555 1_555   1_555
	C3        O1        Ti         170.2(5)  1_555 1_555   1_555
	O2        O1        C3         146.9(3) 13_556 1_555   1_555
	O2        O1        H4         155.7(2) 13_556 1_555   1_555
	O2        O1        C2         123.0(2) 13_556 1_555   1_555
	O2        O1        C1         93.0(3) 13_556 1_555   1_555
	O2        O1        C3         146.9(3)  1_555 1_555   1_555
	O2        O1        H4         155.7(2)  1_555 1_555   1_555
	O2        O1        C2         123.0(2)  1_555 1_555   1_555
	O2        O1        C1         93.0(3)  1_555 1_555   1_555
	Ti        O1        C3         131.7(4) 13_556 1_555   1_555
	Ti        O1        O3         96.1(3) 13_556 1_555  15_556
	Ti        O1        O3         96.1(3) 13_556 1_555   1_555
	Ti        O1        H4         155.0(5) 13_556 1_555   1_555
	Ti        O1        C2         101.6(3) 13_556 1_555   1_555
	C2        C1        O1         118.8(3)  1_555 1_555  13_556
	C2        C1        O1         118.8(3)  1_555 1_555   1_555
	C3        C1        O1         147.9(3) 13_556 1_555   1_555
	C3        C1        O1         147.9(3)  1_555 1_555  13_556
	H4        C1        O1         171.9(4)  1_555 1_555  13_556
	H4        C1        O1         171.9(4) 13_556 1_555   1_555
	Ti        C1        H4         154.4(4)  1_555 1_555  13_556
	Ti        C1        H4         99.5(4)  1_555 1_555   1_555
	Ti        C1        C3         123.5(3)  1_555 1_555   1_555
	Ti        C1        C3         178.4(3)  1_555 1_555  13_556
	Ti        C1        C2         152.6(3)  1_555 1_555   1_555
	Ti        C1        H4         99.5(4) 13_556 1_555  13_556
	Ti        C1        H4         154.4(4) 13_556 1_555   1_555
	Ti        C1        C3         178.4(3) 13_556 1_555   1_555
	Ti        C1        C3         123.5(3) 13_556 1_555  13_556
	Ti        C1        C2         152.6(3) 13_556 1_555   1_555
	O2        C1        H4         123.9(2) 13_556 1_555  13_556
	O2        C1        H4         123.9(2) 13_556 1_555   1_555
	O2        C1        C3         144.38(16) 13_556 1_555   1_555
	O2        C1        C3         144.38(16) 13_556 1_555  13_556
	O2        C1        C2         158.37(19) 13_556 1_555   1_555
	O2        C1        H4         123.9(2)  1_555 1_555  13_556
	O2        C1        H4         123.9(2)  1_555 1_555   1_555
	O2        C1        C3         144.38(16)  1_555 1_555   1_555
	O2        C1        C3         144.38(16)  1_555 1_555  13_556
	O2        C1        C2         158.37(19)  1_555 1_555   1_555
	C1        C2        C3         120.23(12)  1_555 1_555  13_556
	C1        C2        C3         120.23(12)  1_555 1_555   1_555
	H4        C2        C1         93.94(15)  1_555 1_555   1_555
	H4        C2        C3         145.8(2)  1_555 1_555  13_556
	H4        C2        C1         93.94(15) 13_556 1_555   1_555
	H4        C2        C3         145.8(2) 13_556 1_555   1_555
	O1        C2        H4         121.7(2)  1_555 1_555  13_556
	O1        C2        C3         148.0(2)  1_555 1_555  13_556
	O1        C2        C3         92.5(2)  1_555 1_555   1_555
	O1        C2        H4         121.7(2) 13_556 1_555   1_555
	O1        C2        C3         92.5(2) 13_556 1_555  13_556
	O1        C2        C3         148.0(2) 13_556 1_555   1_555
	C3        C2        O1         121.7(3)  2_655 1_555  13_556
	C3        C2        O1         177.2(4)  2_655 1_555   1_555
	C3        C2        H4         116.6(3)  2_655 1_555   1_555
	C3        C2        C1         149.4(3)  2_655 1_555   1_555
	C3        C2        O1         177.2(4)  3_656 1_555  13_556
	C3        C2        O1         121.7(3)  3_656 1_555   1_555
	C3        C2        H4         116.6(3)  3_656 1_555  13_556
	C3        C2        C1         149.4(3)  3_656 1_555   1_555
	C2        C3        H4         119.5(2)  1_555 1_555   1_555
	H4        C3        C2         146.9(3)  3_656 1_555   1_555
	C2        C3        H4         150.8(2)  2_655 1_555   1_555
	C1        C3        C2         120.4(3)  1_555 1_555   2_655
	C1        C3        H4         177.6(3)  1_555 1_555   3_656
	O1        C3        C2         147.1(4)  1_555 1_555   2_655
	O1        C3        H4         155.7(3)  1_555 1_555   3_656
	Ti        O3        C4         135.7(6)  1_555 1_555   1_555
	C5        O3        Ti         164.3(4)  1_555 1_555   1_555
	H55       O3        Ti         132.5(5)  1_555 1_555   1_555
	H5        O3        Ti         136.0(5) 12_555 1_555   1_555
	O1        O3        H5         93.0(3)  1_555 1_555  12_555
	O1        O3        H55        95.8(3)  1_555 1_555   1_555
	O1        O3        C5         145.5(2)  1_555 1_555   1_555
	O1        O3        C4         166.0(2)  1_555 1_555   1_555
	C66       O3        O1         117.8(2)  1_555 1_555   1_555
	C66       O3        Ti         154.2(4)  1_555 1_555   1_555
	C6        O3        O1         116.2(2) 12_555 1_555   1_555
	C6        O3        Ti         157.3(5) 12_555 1_555   1_555
	O2        O3        C6         121.5(3)  1_555 1_555  12_555
	O2        O3        C66        116.7(3)  1_555 1_555   1_555
	O2        O3        H5         108.5(4)  1_555 1_555  12_555
	O2        O3        H55        99.8(4)  1_555 1_555   1_555
	O2        O3        C5         132.6(3)  1_555 1_555   1_555
	O2        O3        C4         132.3(3)  1_555 1_555   1_555
	O4        O3        C6         148.5(2)  1_555 1_555  12_555
	O4        O3        C66        143.9(3)  1_555 1_555   1_555
	O4        O3        O1         91.50(19)  1_555 1_555   1_555
	O4        O3        H5         160.3(4)  1_555 1_555  12_555
	O4        O3        H55        148.5(4)  1_555 1_555   1_555
	O4        O3        C5         122.9(2)  1_555 1_555   1_555
	O4        O3        C4         93.2(3)  1_555 1_555   1_555
	H_3_1     O3        C66        91.9(9) 18_554 1_555   1_555
	H_3_1     O3        H5         104.3(11) 18_554 1_555  12_555
	O5        O3        C5         102.5(11) 25_455 1_555   1_555
	O5        O3        C4         116.8(12) 25_455 1_555   1_555
	C5        C4        O3         118.8(3)  1_555 1_555  12_555
	C5        C4        O3         118.8(3)  1_555 1_555   1_555
	C66       C4        O3         147.8(3)  1_555 1_555  12_555
	C66       C4        O3         147.8(3) 12_555 1_555   1_555
	C6        C4        O3         147.8(3)  1_555 1_555   1_555
	C6        C4        O3         147.8(3) 12_555 1_555  12_555
	H55       C4        O3         170.4(4) 12_555 1_555   1_555
	H55       C4        O3         170.4(4)  1_555 1_555  12_555
	H5        C4        H55        106.7(4) 12_555 1_555  12_555
	H5        C4        O3         170.4(4) 12_555 1_555  12_555
	H5        C4        H55        106.7(4)  1_555 1_555   1_555
	H5        C4        O3         170.4(4)  1_555 1_555   1_555
	H_3_1     C4        H5         113.6(17) 18_554 1_555   1_555
	H_3_1     C4        H55        102.9(17) 18_554 1_555  12_555
	H_3_1     C4        C6         101.6(11) 18_554 1_555  12_555
	H_3_1     C4        C6         112.5(13) 18_554 1_555   1_555
	H_3_1     C4        C66        105.9(13) 18_554 1_555  12_555
	H_3_1     C4        C5         105.8(9) 18_554 1_555   1_555
	H_3_1     C4        H5         113.6(17) 22_554 1_555  12_555
	H_3_1     C4        H55        102.9(17) 22_554 1_555   1_555
	H_3_1     C4        C6         112.5(13) 22_554 1_555  12_555
	H_3_1     C4        C6         101.6(11) 22_554 1_555   1_555
	H_3_1     C4        C66        105.9(13) 22_554 1_555   1_555
	H_3_1     C4        C5         105.8(9) 22_554 1_555   1_555
	Ti        C4        H5         161.3(3)  1_555 1_555   1_555
	Ti        C4        H5         93.0(3)  1_555 1_555  12_555
	Ti        C4        H55        91.4(3)  1_555 1_555   1_555
	Ti        C4        H55        156.9(4)  1_555 1_555  12_555
	Ti        C4        C6         116.5(3)  1_555 1_555  12_555
	Ti        C4        C6         172.5(2)  1_555 1_555   1_555
	Ti        C4        C66        167.1(3)  1_555 1_555  12_555
	Ti        C4        C66        115.5(2)  1_555 1_555   1_555
	Ti        C4        C5         144.5(2)  1_555 1_555   1_555
	Ti        C4        O3         95.7(4)  1_555 1_555  12_555
	Ti        C4        H5         93.0(3) 11_556 1_555   1_555
	Ti        C4        H5         161.3(3) 11_556 1_555  12_555
	Ti        C4        H55        156.9(4) 11_556 1_555   1_555
	Ti        C4        H55        91.4(3) 11_556 1_555  12_555
	Ti        C4        C6         172.5(2) 11_556 1_555  12_555
	Ti        C4        C6         116.5(3) 11_556 1_555   1_555
	Ti        C4        C66        115.5(2) 11_556 1_555  12_555
	Ti        C4        C66        167.1(3) 11_556 1_555   1_555
	Ti        C4        C5         144.5(2) 11_556 1_555   1_555
	Ti        C4        O3         95.7(4) 11_556 1_555   1_555
	O4        C4        H5         125.9(2)  1_555 1_555   1_555
	O4        C4        H5         125.9(2)  1_555 1_555  12_555
	O4        C4        H55        120.9(2)  1_555 1_555   1_555
	O4        C4        H55        120.9(2)  1_555 1_555  12_555
	O4        C4        C6         145.74(17)  1_555 1_555  12_555
	O4        C4        C6         145.74(17)  1_555 1_555   1_555
	O4        C4        C66        141.45(18)  1_555 1_555  12_555
	O4        C4        C66        141.45(18)  1_555 1_555   1_555
	O4        C4        C5         157.2(2)  1_555 1_555   1_555
	H5        C5        C4         93.91(15) 12_555 1_555   1_555
	H5        C5        C6         143.7(3) 12_555 1_555   1_555
	H5        C5        C66        146.09(15) 12_555 1_555  12_555
	H5        C5        C4         93.91(15)  1_555 1_555   1_555
	H5        C5        C6         143.7(3)  1_555 1_555  12_555
	H5        C5        C66        146.09(15)  1_555 1_555   1_555
	H55       C5        H5         172.2(3)  1_555 1_555   1_555
	H55       C5        C4         93.91(15)  1_555 1_555   1_555
	H55       C5        C6         146.09(15)  1_555 1_555   1_555
	H55       C5        C66        143.7(3)  1_555 1_555  12_555
	H55       C5        H5         172.2(3) 12_555 1_555  12_555
	H55       C5        C4         93.91(15) 12_555 1_555   1_555
	H55       C5        C6         146.09(15) 12_555 1_555  12_555
	H55       C5        C66        143.7(3) 12_555 1_555   1_555
	O3        C5        H55        121.5(2) 12_555 1_555   1_555
	O3        C5        H5         121.5(2) 12_555 1_555  12_555
	O3        C5        C6         147.48(17) 12_555 1_555  12_555
	O3        C5        C6         92.38(17) 12_555 1_555   1_555
	O3        C5        C66        92.38(17) 12_555 1_555  12_555
	O3        C5        C66        147.48(17) 12_555 1_555   1_555
	O3        C5        H55        121.5(2)  1_555 1_555  12_555
	O3        C5        H5         121.5(2)  1_555 1_555   1_555
	O3        C5        C6         92.38(17)  1_555 1_555  12_555
	O3        C5        C6         147.48(17)  1_555 1_555   1_555
	O3        C5        C66        147.48(17)  1_555 1_555  12_555
	O3        C5        C66        92.38(17)  1_555 1_555   1_555
	C66       C5        O3         121.6(2) 21_555 1_555   1_555
	C66       C5        O3         177.0(3) 21_555 1_555  12_555
	C66       C5        H55        116.6(2) 21_555 1_555  12_555
	C66       C5        H5         116.3(2) 21_555 1_555   1_555
	C66       C5        C4         149.4(2) 21_555 1_555   1_555
	C66       C5        C6         90.3(2) 21_555 1_555   1_555
	C66       C5        O3         177.0(3) 32_555 1_555   1_555
	C66       C5        O3         121.6(2) 32_555 1_555  12_555
	C66       C5        H55        116.6(2) 32_555 1_555   1_555
	C66       C5        H5         116.3(2) 32_555 1_555  12_555
	C66       C5        C4         149.4(2) 32_555 1_555   1_555
	C66       C5        C6         90.3(2) 32_555 1_555  12_555
	C6        C5        O3         121.4(2) 32_555 1_555   1_555
	C6        C5        O3         173.5(4) 32_555 1_555  12_555
	C6        C5        H55        115.6(3) 32_555 1_555  12_555
	C6        C5        H5         117.1(2) 32_555 1_555   1_555
	C6        C5        C4         148.9(2) 32_555 1_555   1_555
	C6        C5        O3         173.5(4) 21_555 1_555   1_555
	C6        C5        O3         121.4(2) 21_555 1_555  12_555
	C6        C5        H55        115.6(3) 21_555 1_555   1_555
	C6        C5        H5         117.1(2) 21_555 1_555  12_555
	C6        C5        C4         148.9(2) 21_555 1_555   1_555
	H5        C6        C66        95.8(3)  1_555 1_555  12_555
	C66       C6        H55        116.5(4) 32_555 1_555  12_555
	C66       C6        H5         120.41(6) 32_555 1_555   1_555
	C5        C6        C66        119.42(11)  1_555 1_555  32_555
	C5        C6        H55        115.4(4)  1_555 1_555  12_555
	H55       C6        C5         146.5(2) 32_555 1_555   1_555
	H55       C6        H5         93.4(2) 32_555 1_555   1_555
	H55       C6        C66        90.4(4) 32_555 1_555  12_555
	H5        C6        C5         142.0(5) 21_555 1_555   1_555
	C5        C6        H55        141.5(8) 21_555 1_555  12_555
	C5        C6        H5         150.9(2) 21_555 1_555   1_555
	C66       C6        H5         114.0(3)  1_555 1_555  21_555
	C66       C6        H55        116.5(2)  1_555 1_555  32_555
	C66       C6        H55        140.2(9)  1_555 1_555  12_555
	C4        C6        C5         119.7(2)  1_555 1_555  21_555
	C4        C6        H5         163.4(8)  1_555 1_555  21_555
	C4        C6        H55        176.2(4)  1_555 1_555  32_555
	C4        C6        C66        149.98(18)  1_555 1_555  32_555
	C66       C6        H55        158.1(10) 21_555 1_555  12_555
	C66       C6        H5         176.1(4) 21_555 1_555   1_555
	O3        C6        C66        116.4(4) 12_555 1_555  21_555
	O3        C6        C5         145.9(3) 12_555 1_555  21_555
	O3        C6        H5         151.0(5) 12_555 1_555  21_555
	O3        C6        H55        155.6(3) 12_555 1_555  32_555
	O3        C6        C66        172.4(6) 12_555 1_555  32_555
	H55       C66       C6         95.8(3)  1_555 1_555  12_555
	C6        C66       H5         119.8(3) 32_555 1_555  12_555
	C6        C66       H55        119.42(11) 32_555 1_555   1_555
	C5        C66       C6         120.41(6)  1_555 1_555  32_555
	C5        C66       H5         115.4(4)  1_555 1_555  12_555
	H5        C66       C5         147.0(2) 32_555 1_555   1_555
	H5        C66       H55        92.9(2) 32_555 1_555   1_555
	H5        C66       C6         95.7(4) 32_555 1_555  12_555
	H55       C66       C5         144.2(4) 21_555 1_555   1_555
	H55       C66       H5         90.5(4) 21_555 1_555  12_555
	C5        C66       H5         144.5(7) 21_555 1_555  12_555
	C5        C66       H55        150.4(2) 21_555 1_555   1_555
	C6        C66       H55        115.2(3)  1_555 1_555  21_555
	C6        C66       H5         117.1(2)  1_555 1_555  32_555
	C6        C66       H5         140.2(9)  1_555 1_555  12_555
	C4        C66       C5         120.2(2)  1_555 1_555  21_555
	C4        C66       H55        168.5(8)  1_555 1_555  21_555
	C4        C66       H5         176.6(3)  1_555 1_555  32_555
	C4        C66       C6         150.97(9)  1_555 1_555  32_555
	C6        C66       C4         90.1(3) 21_555 1_555   1_555
	C6        C66       H5         162.2(10) 21_555 1_555  12_555
	C6        C66       H55        172.0(4) 21_555 1_555   1_555
	O3        C66       C6         116.7(4)  1_555 1_555  21_555
	O3        C66       C5         146.8(3)  1_555 1_555  21_555
	O3        C66       H55        153.4(4)  1_555 1_555  21_555
	O3        C66       H5         155.7(3)  1_555 1_555  32_555
	O3        C66       C6         177.3(3)  1_555 1_555  32_555
	H7        C66       C5         135.6(17) 25_455 1_555  21_555
	H7        C66       C6         120.6(15) 25_455 1_555  32_555

# start Validation Reply Form
_vrf_CELLK01_MIL-125-Zn
;
PROBLEM: Check that the cell measurement temperature is in Kelvin.
RESPONSE: The structure is obtained from neutron powder diffraction
using cold neutron source at 10K from POWGEN, BL-11A, SNS, ORNL.
;
_vrf_PLAT602_MIL-125-Zn
;
PROBLEM: Solvent Accessible VOID(S) in Structure ........          ! Check 
RESPONSE: Structure is not fully desolvated, thus contains disordered
methanol molecule. 
; 
_vrf_PLAT770_MIL-125-Zn
;
PROBLEM: Suspect C-H Bond in CIF:  C_2_1    --H_6_1     .       1.57 Ang.  
RESPONSE: The close contact is due to the disoder of molecules in pore. 
;
_vrf_PLAT420_MIL-125-Zn
;
PROBLEM: D-H Bond Without Acceptor  O4       --H4O      .     Please Check 
RESPONSE: The structure does not contains guest molecules that can form
strong hydrogen bonding with the donor.
;
_vrf_PLAT077_MIL-125-Zn
;
PROBLEM: Unitcell Contains Non-integer Number of Atoms ..     Please Check 
RESPONSE: The structure contains disordered framework and guest molecules.
;
_vrf_PLAT242_MIL-125-Zn
;
PROBLEM: Low    'MainMol' Ueq as Compared to Neighbors of         O1 Check 
RESPONSE: Atomic thermal parameters are defined element-wise. Low Ueq 
could be due to the low measurement temperature.
;
_vrf_PLAT341_MIL-125-Zn
;
PROBLEM: Low Bond Precision on  C-C Bonds ...............     0.0102 Ang.  
RESPONSE: Structure are obtained from powder diffraction refinement.
;
# end Validation Reply Form
