# Supplementary material for: Trace benzene capture by decoration of structural defects in metal–organic framework materials
Source: Nat Mater. 2024 Oct 29;23(11):1531–8. doi: 10.1038/s41563-024-02029-1 (PMC11525167; doi:10.1038/s41563-024-02029-1)
Supplement: Supplementary file 3 — Optimized computational models for DFT calculations (2 CIFs). [file 41563_2024_2029_MOESM3_ESM.zip]

Archive with 2 entries (2 files):
- DFT models/DFT model_bare MIL-125Zn relaxed.cif
- DFT models/DFT model_MIL-125Zn-C6H6 relaxed.cif
