# Supplementary material for: Trace benzene capture by decoration of structural defects in metal–organic framework materials
Source: Nat Mater. 2024 Oct 29;23(11):1531–8. doi: 10.1038/s41563-024-02029-1 (PMC11525167; doi:10.1038/s41563-024-02029-1)
Supplement: Supplementary file 3 — Optimized computational models for DFT calculations (2 CIFs). [file 41563_2024_2029_MOESM3_ESM.zip › DFT models/DFT model_bare MIL-125Zn relaxed.cif]

data_
_cell_length_a 18.6048
_cell_length_b 18.6048
_cell_length_c 18.166
_cell_angle_alpha 90.0
_cell_angle_beta 90.0
_cell_angle_gamma 90.0
_space_group_name_H-M_alt  'P 1'
_space_group_IT_number      1

loop_
_space_group_symop_operation_xyz
   'x, y, z'

loop_
_atom_site_type_symbol
_atom_site_fract_x
_atom_site_fract_y
_atom_site_fract_z
_atom_site_occupancy
   H     0.418952     0.887217     0.512918   1.0
   H     0.211497     0.353067     0.368346   1.0
   H     0.310476     0.144930     0.343917   1.0
   H     0.629259     0.792223     0.785334   1.0
   H     0.800500     0.636949     0.782879   1.0
   H     0.073919     0.618414     0.007760   1.0
   H     0.120201     0.428174     0.507376   1.0
   H     0.190225     0.646966     0.849296   1.0
   H     0.286930     0.855997     0.875213   1.0
   H     0.300634     0.864616     0.349315   1.0
   H     0.164238     0.678692     0.364803   1.0
   H     0.384880     0.063872     0.009916   1.0
   H     0.802111     0.351902     0.777929   1.0
   H     0.630553     0.196944     0.775017   1.0
   H     0.081974     0.387281     0.007566   1.0
   H     0.425485     0.118184     0.502705   1.0
   H     0.660752     0.179216     0.151690   1.0
   H     0.830656     0.336028     0.155305   1.0
   H     0.895788     0.421040     0.450767   1.0
   H     0.293057     0.139443     0.734607   1.0
   H     0.159058     0.327263     0.717353   1.0
   H     0.830792     0.654317     0.155506   1.0
   H     0.659900     0.809917     0.157268   1.0
   H     0.609288     0.055309     0.953104   1.0
   H     0.557624     0.113101     0.472883   1.0
   H     0.839957     0.682267     0.658379   1.0
   H     0.670245     0.839293     0.662229   1.0
   H     0.354040     0.180163     0.217815   1.0
   H     0.248479     0.384906     0.239622   1.0
   H     0.949858     0.382602     0.977147   1.0
   H     0.890052     0.556169     0.456551   1.0
   H     0.250037     0.888112     0.746545   1.0
   H     0.146795     0.682351     0.723205   1.0
   H     0.668962     0.156743     0.648764   1.0
   H     0.839404     0.312829     0.650541   1.0
   H     0.604005     0.920056     0.952963   1.0
   H     0.206687     0.637522     0.239736   1.0
   H     0.341962     0.824553     0.223893   1.0
   H     0.941751     0.613719     0.978068   1.0
   H     0.551037     0.882122     0.482421   1.0
   H     0.871413     0.289282     0.278593   1.0
   H     0.700227     0.133938     0.276181   1.0
   H     0.114564     0.563277     0.513133   1.0
   H     0.697188     0.849206     0.284618   1.0
   H     0.869386     0.694969     0.281560   1.0
   H     0.200805     0.368024     0.842424   1.0
   H     0.335671     0.181120     0.859463   1.0
   H     0.379685     0.928646     0.009765   1.0
   H     0.067505     0.118420     0.481072   1.0
   H     0.583917     0.565009     0.986130   1.0
   H     0.912627     0.915358     0.453649   1.0
   H     0.430007     0.421373     0.988392   1.0
   H     0.915734     0.065645     0.483783   1.0
   H     0.432527     0.618884     0.985810   1.0
   H     0.071323     0.919429     0.489831   1.0
   H     0.587674     0.415633     0.950496   1.0
   H     0.542623     0.663712     0.119023   1.0
   H     0.956185     0.166374     0.614079   1.0
   H     0.299354     0.768900     0.036629   1.0
   H     0.200227     0.267745     0.530358   1.0
   C     0.450026     0.936145     0.503866   1.0
   C     0.242016     0.315231     0.334787   1.0
   C     0.298259     0.197752     0.320896   1.0
   C     0.675375     0.768846     0.756996   1.0
   C     0.772251     0.680788     0.755407   1.0
   C     0.046081     0.567240     0.000860   1.0
   C     0.070403     0.456968     0.495663   1.0
   C     0.201945     0.700040     0.826614   1.0
   C     0.256908     0.818017     0.841356   1.0
   C     0.280733     0.815004     0.324625   1.0
   C     0.203540     0.709636     0.333419   1.0
   C     0.432270     0.031703     0.997030   1.0
   C     0.773093     0.309646     0.748732   1.0
   C     0.676118     0.221908     0.747158   1.0
   C     0.050563     0.436342     0.000778   1.0
   C     0.453652     0.066950     0.498041   1.0
   C     0.706907     0.202562     0.180014   1.0
   C     0.803228     0.291256     0.182050   1.0
   C     0.943397     0.452918     0.463561   1.0
   C     0.273438     0.189359     0.758938   1.0
   C     0.197390     0.295599     0.749152   1.0
   C     0.802562     0.697540     0.183984   1.0
   C     0.705811     0.785520     0.185134   1.0
   C     0.559280     0.026906     0.964837   1.0
   C     0.526392     0.064161     0.481257   1.0
   C     0.793863     0.705658     0.686766   1.0
   C     0.697631     0.794465     0.688924   1.0
   C     0.321768     0.216985     0.250901   1.0
   C     0.262635     0.332996     0.263534   1.0
   C     0.977817     0.433757     0.983688   1.0
   C     0.940167     0.527489     0.467029   1.0
   C     0.236326     0.835941     0.770128   1.0
   C     0.178504     0.719371     0.756626   1.0
   C     0.697108     0.200007     0.677266   1.0
   C     0.793589     0.288267     0.678419   1.0
   C     0.556310     0.952245     0.964541   1.0
   C     0.226676     0.687120     0.264431   1.0
   C     0.303444     0.792896     0.255457   1.0
   C     0.973320     0.564676     0.984149   1.0
   C     0.522748     0.933320     0.486727   1.0
   C     0.825379     0.265791     0.250219   1.0
   C     0.728519     0.177727     0.248674   1.0
   C     0.067240     0.531470     0.499102   1.0
   C     0.726311     0.807027     0.255409   1.0
   C     0.823638     0.719667     0.253765   1.0
   C     0.220316     0.318077     0.818122   1.0
   C     0.296677     0.212165     0.827783   1.0
   C     0.429362     0.957114     0.996743   1.0
   C     0.337549     0.005671     0.526525   1.0
   C     0.415549     0.002960     0.509826   1.0
   C     0.860348     0.495967     0.963570   1.0
   C     0.939127     0.497937     0.975794   1.0
   C     0.639740     0.995266     0.463427   1.0
   C     0.560992     0.997352     0.475813   1.0
   C     0.162619     0.505544     0.026463   1.0
   C     0.084624     0.503065     0.009684   1.0
   C     0.010129     0.337641     0.482484   1.0
   C     0.008301     0.417535     0.478697   1.0
   C     0.490028     0.837549     0.988166   1.0
   C     0.491582     0.917258     0.981357   1.0
   C     0.997939     0.646079     0.492865   1.0
   C     0.001876     0.566755     0.485688   1.0
   C     0.501282     0.146183     0.986645   1.0
   C     0.497479     0.066666     0.982003   1.0
   C     0.235301     0.226847     0.438182   1.0
   C     0.259254     0.247281     0.363351   1.0
   C     0.689922     0.685082     0.863744   1.0
   C     0.712990     0.712315     0.790517   1.0
   C     0.806978     0.796568     0.365382   1.0
   C     0.785170     0.774028     0.289971   1.0
   C     0.296892     0.302836     0.929847   1.0
   C     0.270188     0.276568     0.857348   1.0
   C     0.810506     0.182545     0.357325   1.0
   C     0.787714     0.209341     0.283829   1.0
   C     0.264351     0.728969     0.944190   1.0
   C     0.240315     0.749732     0.869479   1.0
   C     0.203735     0.799773     0.436032   1.0
   C     0.230493     0.773626     0.363496   1.0
   C     0.692822     0.298600     0.858958   1.0
   C     0.714440     0.276362     0.783384   1.0
   C     0.781459     0.206182     0.569877   1.0
   C     0.755981     0.232992     0.642733   1.0
   C     0.300632     0.705767     0.151213   1.0
   C     0.276358     0.728996     0.225181   1.0
   C     0.172521     0.808563     0.652639   1.0
   C     0.196349     0.787060     0.727934   1.0
   C     0.718470     0.289501     0.075814   1.0
   C     0.744019     0.259630     0.146863   1.0
   C     0.199506     0.207495     0.645715   1.0
   C     0.224016     0.231279     0.719398   1.0
   C     0.718177     0.703397     0.076656   1.0
   C     0.743546     0.730310     0.149492   1.0
   C     0.782186     0.792420     0.582502   1.0
   C     0.756783     0.762784     0.653689   1.0
   C     0.327409     0.305875     0.146603   1.0
   C     0.303320     0.284338     0.221790   1.0
   O     0.226808     0.162871     0.456258   1.0
   O     0.728945     0.638977     0.895721   1.0
   O     0.767222     0.842070     0.398797   1.0
   O     0.271097     0.361513     0.953993   1.0
   O     0.868695     0.208440     0.384266   1.0
   O     0.275581     0.783957     0.989074   1.0
   O     0.155276     0.763123     0.468346   1.0
   O     0.636477     0.270307     0.886536   1.0
   O     0.750893     0.148553     0.545720   1.0
   O     0.278284     0.647059     0.124988   1.0
   O     0.206565     0.859848     0.621731   1.0
   O     0.747805     0.346365     0.051752   1.0
   O     0.156038     0.249932     0.610286   1.0
   O     0.668807     0.735770     0.042757   1.0
   O     0.832640     0.759568     0.548458   1.0
   O     0.381021     0.274018     0.118100   1.0
   O     0.753654     0.849882     0.558897   1.0
   O     0.292704     0.356426     0.115122   1.0
   O     0.222281     0.148893     0.619679   1.0
   O     0.748124     0.645200     0.053158   1.0
   O     0.119735     0.775813     0.623494   1.0
   O     0.667055     0.257526     0.042419   1.0
   O     0.831524     0.238054     0.536597   1.0
   O     0.343529     0.748831     0.115832   1.0
   O     0.230526     0.857718     0.460963   1.0
   O     0.732082     0.344813     0.891965   1.0
   O     0.772007     0.135748     0.388922   1.0
   O     0.272955     0.664919     0.961884   1.0
   O     0.864008     0.769225     0.392441   1.0
   O     0.344307     0.265457     0.962987   1.0
   O     0.224070     0.282150     0.482649   1.0
   O     0.630950     0.709817     0.890005   1.0
   O     0.305983     0.066580     0.525476   1.0
   O     0.827087     0.555978     0.963099   1.0
   O     0.671030     0.934109     0.459816   1.0
   O     0.194749     0.445478     0.036301   1.0
   O     0.951870     0.303977     0.468224   1.0
   O     0.431545     0.808242     0.008878   1.0
   O     0.054563     0.679349     0.513572   1.0
   O     0.560733     0.177085     0.970898   1.0
   O     0.672761     0.055308     0.459610   1.0
   O     0.193866     0.566604     0.028326   1.0
   O     0.305723     0.945949     0.539184   1.0
   O     0.829284     0.434944     0.956769   1.0
   O     0.068617     0.307893     0.502473   1.0
   O     0.548464     0.803660     0.975380   1.0
   O     0.938439     0.677250     0.477947   1.0
   O     0.444647     0.179871     0.006579   1.0
   O     0.185780     0.003101     0.467960   1.0
   O     0.806154     0.993417     0.414447   1.0
   O     0.000564     0.158951     0.440835   1.0
   O     0.006910     0.807327     0.444263   1.0
   O     0.773234     0.994221     0.545634   1.0
   O     0.311308     0.506012     0.103419   1.0
   O     0.188450     0.008395     0.602984   1.0
   O     0.726511     0.490888     0.045538   1.0
   O     0.976687     0.785531     0.574162   1.0
   O     0.523465     0.284600     0.068197   1.0
   O     0.101819     0.118738     0.524670   1.0
   O     0.619364     0.600276     0.002310   1.0
   O     0.882742     0.886396     0.486427   1.0
   O     0.403260     0.392543     0.024006   1.0
   O     0.880220     0.101409     0.498609   1.0
   O     0.398099     0.618985     0.029334   1.0
   O     0.097469     0.891957     0.527013   1.0
   O     0.617699     0.385881     0.982383   1.0
   O     0.530956     0.704228     0.087268   1.0
   O     0.968907     0.205799     0.581345   1.0
   O     0.694160     0.495770     0.914293   1.0
   O     0.314709     0.505942     0.968263   1.0
   O     0.499381     0.659337     0.945927   1.0
   O     0.493246     0.308285     0.938664   1.0
  Ti     0.195536     0.078228     0.532238   1.0
  Ti     0.720256     0.567287     0.983687   1.0
  Ti     0.778843     0.921458     0.475745   1.0
  Ti     0.302693     0.432533     0.036144   1.0
  Ti     0.926301     0.198887     0.475829   1.0
  Ti     0.062711     0.787698     0.526222   1.0
  Ti     0.579291     0.284197     0.983336   1.0
  Ti     0.779543     0.067819     0.480108   1.0
  Ti     0.304355     0.578466     0.035576   1.0
  Ti     0.197791     0.932405     0.538960   1.0
  Ti     0.721465     0.421266     0.972117   1.0
  Ti     0.573728     0.698433     0.981733   1.0
  Ti     0.920756     0.784585     0.489316   1.0
  Ti     0.437397     0.288141     0.020398   1.0
  Zn     0.069430     0.215113     0.556030   1.0
  Zn     0.430572     0.715052     0.061564   1.0
