# Supplementary material for: Trace benzene capture by decoration of structural defects in metal–organic framework materials
Source: Nat Mater. 2024 Oct 29;23(11):1531–8. doi: 10.1038/s41563-024-02029-1 (PMC11525167; doi:10.1038/s41563-024-02029-1)
Supplement: Supplementary file 3 — Optimized computational models for DFT calculations (2 CIFs). [file 41563_2024_2029_MOESM3_ESM.zip › DFT models/DFT model_MIL-125Zn-C6H6 relaxed.cif]

data_
_cell_length_a 18.6048
_cell_length_b 18.6048
_cell_length_c 18.166
_cell_angle_alpha 90.0
_cell_angle_beta 90.0
_cell_angle_gamma 90.0
_space_group_name_H-M_alt  'P 1'
_space_group_IT_number      1

loop_
_space_group_symop_operation_xyz
   'x, y, z'

loop_
_atom_site_type_symbol
_atom_site_fract_x
_atom_site_fract_y
_atom_site_fract_z
_atom_site_occupancy
   H     0.430041     0.887244     0.468138   1.0
   H     0.252908     0.363147     0.330704   1.0
   H     0.274973     0.138637     0.275374   1.0
   H     0.661576     0.790936     0.818463   1.0
   H     0.823486     0.626289     0.806321   1.0
   H     0.074356     0.615220     0.985247   1.0
   H     0.115070     0.428962     0.446011   1.0
   H     0.165509     0.665536     0.812813   1.0
   H     0.306457     0.849228     0.832130   1.0
   H     0.302357     0.860989     0.308690   1.0
   H     0.176412     0.667309     0.322463   1.0
   H     0.406912     0.072028     0.921458   1.0
   H     0.841460     0.336334     0.862672   1.0
   H     0.655641     0.199382     0.846648   1.0
   H     0.088101     0.394258     0.056357   1.0
   H     0.432033     0.117136     0.495755   1.0
   H     0.620749     0.203800     0.238814   1.0
   H     0.797914     0.352728     0.234049   1.0
   H     0.890694     0.423890     0.503171   1.0
   H     0.311848     0.144655     0.679447   1.0
   H     0.175763     0.331169     0.660632   1.0
   H     0.812335     0.666708     0.182013   1.0
   H     0.631297     0.810203     0.195157   1.0
   H     0.610013     0.054659     0.034268   1.0
   H     0.565630     0.112857     0.522209   1.0
   H     0.859414     0.670887     0.680982   1.0
   H     0.695338     0.834072     0.692143   1.0
   H     0.306616     0.172502     0.145685   1.0
   H     0.280684     0.396346     0.200120   1.0
   H     0.953574     0.389448     0.068152   1.0
   H     0.887538     0.560036     0.502361   1.0
   H     0.283213     0.880188     0.700336   1.0
   H     0.139203     0.699561     0.681928   1.0
   H     0.694306     0.159584     0.721244   1.0
   H     0.881303     0.295449     0.737025   1.0
   H     0.608755     0.921089     0.014858   1.0
   H     0.223597     0.628247     0.198471   1.0
   H     0.346320     0.823946     0.183114   1.0
   H     0.940753     0.610744     0.998477   1.0
   H     0.563740     0.883468     0.490056   1.0
   H     0.837828     0.308799     0.358542   1.0
   H     0.661767     0.158872     0.362645   1.0
   H     0.112930     0.564352     0.448255   1.0
   H     0.676202     0.856513     0.317046   1.0
   H     0.856254     0.711917     0.304631   1.0
   H     0.221399     0.376214     0.782053   1.0
   H     0.359177     0.190723     0.799825   1.0
   H     0.403389     0.937862     0.906409   1.0
   H     0.069559     0.106270     0.442353   1.0
   H     0.588818     0.563550     0.978852   1.0
   H     0.920222     0.911571     0.553865   1.0
   H     0.435708     0.426311     0.019773   1.0
   H     0.909212     0.072530     0.489801   1.0
   H     0.434472     0.628191     0.926716   1.0
   H     0.071927     0.919567     0.453956   1.0
   H     0.601482     0.410763     0.976770   1.0
   H     0.515201     0.711459     0.108550   1.0
   H     0.002983     0.218594     0.634159   1.0
   H     0.286881     0.779188     0.998833   1.0
   H     0.211455     0.268904     0.480472   1.0
   H     0.399020     0.853194     0.630213   1.0
   H     0.425548     0.754697     0.719757   1.0
   H     0.521107     0.770538     0.813825   1.0
   H     0.590478     0.885920     0.819235   1.0
   H     0.564920     0.983443     0.729184   1.0
   H     0.468458     0.967226     0.635408   1.0
   H     0.092327     0.321595     0.267407   1.0
   H     0.151232     0.438346     0.237133   1.0
   H     0.080686     0.551951     0.241420   1.0
   H     0.950277     0.548824     0.273400   1.0
   H     0.891113     0.432444     0.302704   1.0
   H     0.962411     0.318535     0.300268   1.0
   H     0.085485     0.564644     0.626758   1.0
   H     0.182152     0.533621     0.717045   1.0
   H     0.149947     0.486659     0.840861   1.0
   H     0.020937     0.469373     0.874742   1.0
   H     0.924546     0.501790     0.785382   1.0
   H     0.956905     0.549124     0.661354   1.0
   H     0.478374     0.255959     0.214341   1.0
   H     0.486411     0.387752     0.198456   1.0
   H     0.464427     0.469585     0.304832   1.0
   H     0.433260     0.418200     0.427865   1.0
   H     0.425153     0.285559     0.444191   1.0
   H     0.448176     0.203953     0.337796   1.0
   H     0.733637     0.528345     0.240419   1.0
   H     0.631924     0.442376     0.249753   1.0
   H     0.604972     0.381578     0.368532   1.0
   H     0.679436     0.408383     0.479731   1.0
   H     0.780033     0.495656     0.471268   1.0
   H     0.807931     0.556004     0.352128   1.0
   H     0.249316     0.034340     0.678644   1.0
   H     0.125091     0.989004     0.676201   1.0
   H     0.068298     0.940971     0.791241   1.0
   H     0.138197     0.939440     0.908307   1.0
   H     0.263093     0.985819     0.911463   1.0
   H     0.319711     0.033918     0.796513   1.0
   H     0.715550     0.981768     0.742835   1.0
   H     0.903471     0.091240     0.824862   1.0
   H     0.837575     0.122272     0.940343   1.0
   H     0.710820     0.083619     0.956778   1.0
   H     0.649347     0.012867     0.858836   1.0
   H     0.841586     0.020753     0.726251   1.0
   H     0.031827     0.816163     0.293368   1.0
   H     0.120065     0.879499     0.211884   1.0
   H     0.167113     0.817907     0.099773   1.0
   H     0.126540     0.694205     0.068959   1.0
   H     0.036895     0.632411     0.148559   1.0
   H     0.990794     0.693352     0.261871   1.0
   H     0.938788     0.182762     0.252067   1.0
   H     0.842716     0.089812     0.246940   1.0
   H     0.754057     0.090473     0.143949   1.0
   H     0.760337     0.185081     0.047409   1.0
   H     0.856576     0.278312     0.052235   1.0
   H     0.946288     0.276695     0.154354   1.0
   H     0.793519     0.443809     0.746632   1.0
   H     0.695368     0.491818     0.825516   1.0
   H     0.609989     0.583059     0.774890   1.0
   H     0.625026     0.627613     0.646229   1.0
   H     0.724340     0.581490     0.568458   1.0
   H     0.809280     0.489069     0.618708   1.0
   H     0.487042     0.076428     0.783204   1.0
   H     0.529660     0.184230     0.852672   1.0
   H     0.537925     0.302412     0.791266   1.0
   H     0.503701     0.314712     0.658753   1.0
   H     0.460465     0.207928     0.589196   1.0
   H     0.452138     0.088655     0.651274   1.0
   H     0.214749     0.492125     0.561164   1.0
   H     0.280295     0.446957     0.450905   1.0
   H     0.349061     0.532438     0.371697   1.0
   H     0.353341     0.662529     0.404164   1.0
   H     0.286827     0.707816     0.513659   1.0
   H     0.217404     0.622927     0.592036   1.0
   H     0.982950     0.819941     0.072445   1.0
   H     0.078057     0.847473     0.980043   1.0
   H     0.965591     0.719716     0.818443   1.0
   H     0.871206     0.691469     0.911864   1.0
   H     0.879046     0.742458     0.037790   1.0
   H     0.068967     0.798474     0.852703   1.0
   H     0.089325     0.206226     0.068418   1.0
   H     0.973176     0.171680     0.010050   1.0
   H     0.939304     0.222416     0.887947   1.0
   H     0.021388     0.308759     0.824610   1.0
   H     0.137758     0.342950     0.883331   1.0
   H     0.171797     0.291891     0.004241   1.0
   H     0.113494     0.070434     0.021453   1.0
   H     0.133034     0.949500     0.076802   1.0
   H     0.257447     0.908946     0.107835   1.0
   H     0.361497     0.989893     0.084457   1.0
   H     0.341141     0.112071     0.030742   1.0
   H     0.217580     0.151539     0.998778   1.0
   H     0.914955     0.951688     0.927822   1.0
   H     0.909562     0.984484     0.060809   1.0
   H     0.807576     0.941725     0.138211   1.0
   H     0.710154     0.867740     0.081894   1.0
   H     0.714521     0.836790     0.948990   1.0
   H     0.817521     0.878506     0.871639   1.0
   H     0.610317     0.574052     0.409799   1.0
   H     0.491895     0.577078     0.473958   1.0
   H     0.461824     0.678654     0.557695   1.0
   H     0.550100     0.777726     0.577316   1.0
   H     0.667372     0.776284     0.511145   1.0
   H     0.697852     0.673761     0.427745   1.0
   H     0.375291     0.556559     0.170594   1.0
   H     0.487026     0.509497     0.113238   1.0
   H     0.606765     0.548426     0.159447   1.0
   H     0.503321     0.684117     0.320558   1.0
   H     0.383332     0.644374     0.274442   1.0
   H     0.614885     0.635607     0.263529   1.0
   C     0.460680     0.936219     0.478709   1.0
   C     0.263985     0.321705     0.289785   1.0
   C     0.276906     0.194945     0.258443   1.0
   C     0.704892     0.765409     0.787790   1.0
   C     0.796804     0.672570     0.781418   1.0
   C     0.047623     0.566536     0.004634   1.0
   C     0.065811     0.458421     0.458487   1.0
   C     0.190958     0.712458     0.787698   1.0
   C     0.270354     0.816500     0.798785   1.0
   C     0.285708     0.810217     0.283820   1.0
   C     0.214622     0.700288     0.291779   1.0
   C     0.450495     0.038332     0.942148   1.0
   C     0.809847     0.297580     0.831098   1.0
   C     0.704676     0.220458     0.821995   1.0
   C     0.055138     0.441215     0.044128   1.0
   C     0.461989     0.066692     0.494832   1.0
   C     0.668240     0.226261     0.265577   1.0
   C     0.768430     0.310564     0.262908   1.0
   C     0.938448     0.455712     0.490601   1.0
   C     0.292205     0.194985     0.702655   1.0
   C     0.215283     0.300447     0.692009   1.0
   C     0.782779     0.708040     0.212186   1.0
   C     0.680759     0.789383     0.219541   1.0
   C     0.565515     0.028636     0.005549   1.0
   C     0.535143     0.064368     0.509216   1.0
   C     0.816220     0.696806     0.711822   1.0
   C     0.723579     0.789198     0.717970   1.0
   C     0.294242     0.213715     0.186467   1.0
   C     0.279312     0.340154     0.217480   1.0
   C     0.980795     0.438576     0.050734   1.0
   C     0.936714     0.530230     0.490167   1.0
   C     0.257873     0.833433     0.725443   1.0
   C     0.176890     0.730944     0.714956   1.0
   C     0.726222     0.198342     0.752326   1.0
   C     0.831808     0.274950     0.761675   1.0
   C     0.564622     0.954596     0.995183   1.0
   C     0.240416     0.678913     0.223515   1.0
   C     0.309901     0.789750     0.214622   1.0
   C     0.973534     0.563970     0.011527   1.0
   C     0.534113     0.934048     0.491344   1.0
   C     0.790461     0.286302     0.331567   1.0
   C     0.690630     0.201716     0.334103   1.0
   C     0.064502     0.533007     0.459316   1.0
   C     0.705387     0.814897     0.286962   1.0
   C     0.807110     0.733047     0.279909   1.0
   C     0.240478     0.325359     0.759336   1.0
   C     0.318143     0.220324     0.769451   1.0
   C     0.448767     0.964182     0.933397   1.0
   C     0.345720     0.004165     0.477296   1.0
   C     0.424806     0.002437     0.481873   1.0
   C     0.860917     0.497961     0.035162   1.0
   C     0.940274     0.499924     0.033727   1.0
   C     0.647659     0.995201     0.526693   1.0
   C     0.570410     0.997823     0.508734   1.0
   C     0.166597     0.507421     0.008702   1.0
   C     0.088144     0.504939     0.020378   1.0
   C     0.006342     0.340687     0.482658   1.0
   C     0.003219     0.420043     0.475685   1.0
   C     0.500024     0.842344     0.960090   1.0
   C     0.505337     0.922202     0.960899   1.0
   C     0.999487     0.647613     0.482373   1.0
   C     0.000150     0.568595     0.476160   1.0
   C     0.507220     0.148952     0.994026   1.0
   C     0.507946     0.070493     0.980060   1.0
   C     0.242704     0.228763     0.386328   1.0
   C     0.261899     0.248905     0.310237   1.0
   C     0.717073     0.681044     0.892973   1.0
   C     0.741112     0.707092     0.819637   1.0
   C     0.796394     0.813881     0.389177   1.0
   C     0.768750     0.786742     0.317378   1.0
   C     0.321462     0.312352     0.868704   1.0
   C     0.292162     0.285372     0.797965   1.0
   C     0.780554     0.201022     0.437140   1.0
   C     0.752262     0.231223     0.366900   1.0
   C     0.251274     0.738091     0.907442   1.0
   C     0.236740     0.756167     0.829864   1.0
   C     0.203624     0.793150     0.390623   1.0
   C     0.236473     0.766466     0.321294   1.0
   C     0.722855     0.291937     0.936740   1.0
   C     0.746518     0.269522     0.861939   1.0
   C     0.816541     0.197139     0.650033   1.0
   C     0.790543     0.224572     0.722407   1.0
   C     0.307559     0.705617     0.108070   1.0
   C     0.286328     0.724703     0.184001   1.0
   C     0.193228     0.813533     0.607052   1.0
   C     0.210453     0.791446     0.683787   1.0
   C     0.685387     0.305788     0.155840   1.0
   C     0.707619     0.280161     0.229501   1.0
   C     0.214315     0.208415     0.591576   1.0
   C     0.241009     0.235000     0.663604   1.0
   C     0.692680     0.708655     0.109464   1.0
   C     0.719450     0.736147     0.181688   1.0
   C     0.800771     0.782024     0.606099   1.0
   C     0.779535     0.755004     0.679903   1.0
   C     0.311403     0.308318     0.088692   1.0
   C     0.294371     0.286276     0.165678   1.0
   C     0.440983     0.860161     0.671851   1.0
   C     0.455950     0.804999     0.721886   1.0
   C     0.509747     0.813962     0.774883   1.0
   C     0.548614     0.878324     0.777622   1.0
   C     0.534038     0.933405     0.727424   1.0
   C     0.479953     0.924357     0.674781   1.0
   C     0.061074     0.371425     0.268254   1.0
   C     0.094202     0.436918     0.251700   1.0
   C     0.054516     0.500706     0.253750   1.0
   C     0.981444     0.498923     0.271681   1.0
   C     0.948142     0.433435     0.287998   1.0
   C     0.988068     0.369731     0.286562   1.0
   C     0.071473     0.544066     0.681342   1.0
   C     0.125549     0.526444     0.731781   1.0
   C     0.107426     0.499837     0.801430   1.0
   C     0.035159     0.490577     0.820527   1.0
   C     0.981094     0.508553     0.770268   1.0
   C     0.999210     0.535302     0.700721   1.0
   C     0.468714     0.291054     0.261617   1.0
   C     0.472997     0.365576     0.252510   1.0
   C     0.460262     0.411370     0.312161   1.0
   C     0.443012     0.382516     0.381060   1.0
   C     0.438785     0.307991     0.390251   1.0
   C     0.451725     0.262260     0.330575   1.0
   C     0.721804     0.502573     0.293216   1.0
   C     0.664715     0.453867     0.298309   1.0
   C     0.649475     0.419807     0.365100   1.0
   C     0.691290     0.434614     0.427214   1.0
   C     0.748103     0.483549     0.422359   1.0
   C     0.763500     0.517508     0.355482   1.0
   C     0.225397     0.014351     0.729623   1.0
   C     0.154893     0.988379     0.728074   1.0
   C     0.123436     0.961439     0.792313   1.0
   C     0.162589     0.960417     0.857981   1.0
   C     0.233052     0.986561     0.859716   1.0
   C     0.264427     0.013593     0.795459   1.0
   C     0.742010     0.012529     0.786483   1.0
   C     0.813330     0.034489     0.777090   1.0
   C     0.847608     0.074178     0.832219   1.0
   C     0.810740     0.091733     0.896804   1.0
   C     0.739556     0.069667     0.906240   1.0
   C     0.705132     0.030083     0.851125   1.0
   C     0.052253     0.790164     0.243634   1.0
   C     0.101782     0.825220     0.198095   1.0
   C     0.128324     0.790646     0.135428   1.0
   C     0.105405     0.721217     0.117863   1.0
   C     0.055567     0.686338     0.162956   1.0
   C     0.029290     0.720720     0.225925   1.0
   C     0.900180     0.182971     0.206599   1.0
   C     0.846197     0.130695     0.203796   1.0
   C     0.796344     0.131273     0.146239   1.0
   C     0.800148     0.184206     0.091697   1.0
   C     0.854066     0.236538     0.094518   1.0
   C     0.904168     0.235718     0.151902   1.0
   C     0.756812     0.484491     0.724776   1.0
   C     0.700991     0.510718     0.768797   1.0
   C     0.653519     0.562090     0.740448   1.0
   C     0.661895     0.587300     0.668429   1.0
   C     0.718014     0.561320     0.624643   1.0
   C     0.765415     0.509844     0.652808   1.0
   C     0.490921     0.128651     0.755796   1.0
   C     0.514909     0.188834     0.794702   1.0
   C     0.519517     0.255717     0.760017   1.0
   C     0.500171     0.262441     0.686019   1.0
   C     0.476119     0.202321     0.646963   1.0
   C     0.471425     0.135484     0.681760   1.0
   C     0.245020     0.529591     0.526594   1.0
   C     0.281628     0.504251     0.464512   1.0
   C     0.320296     0.552101     0.420218   1.0
   C     0.322511     0.625165     0.438260   1.0
   C     0.285528     0.650544     0.499996   1.0
   C     0.246665     0.602766     0.544110   1.0
   C     0.979213     0.797930     0.016800   1.0
   C     0.032387     0.813536     0.964775   1.0
   C     0.027541     0.785767     0.893419   1.0
   C     0.969510     0.741701     0.874192   1.0
   C     0.916478     0.726061     0.926321   1.0
   C     0.921191     0.754272     0.997505   1.0
   C     0.074668     0.228263     0.014618   1.0
   C     0.009499     0.208751     0.981825   1.0
   C     0.990415     0.237420     0.913408   1.0
   C     0.036476     0.285680     0.877849   1.0
   C     0.101764     0.304879     0.910459   1.0
   C     0.120979     0.275962     0.978720   1.0
   C     0.167758     0.053041     0.036153   1.0
   C     0.178883     0.984989     0.066765   1.0
   C     0.248510     0.962277     0.084196   1.0
   C     0.306973     0.007838     0.071313   1.0
   C     0.295786     0.076071     0.041016   1.0
   C     0.226189     0.098555     0.023308   1.0
   C     0.869785     0.933723     0.961621   1.0
   C     0.866907     0.951848     0.036225   1.0
   C     0.809561     0.928150     0.079630   1.0
   C     0.754897     0.886746     0.048044   1.0
   C     0.757494     0.869138     0.973225   1.0
   C     0.815151     0.892469     0.930078   1.0
   C     0.596870     0.619049     0.445972   1.0
   C     0.530553     0.620646     0.482198   1.0
   C     0.513561     0.677849     0.529051   1.0
   C     0.562934     0.733629     0.539657   1.0
   C     0.629034     0.732530     0.502850   1.0
   C     0.645944     0.675142     0.456138   1.0
   C     0.427627     0.573925     0.191387   1.0
   C     0.490511     0.547438     0.159207   1.0
   C     0.557829     0.569492     0.184805   1.0
   C     0.562319     0.618844     0.242721   1.0
   C     0.499607     0.646087     0.274778   1.0
   C     0.432369     0.623415     0.249213   1.0
   O     0.234818     0.164621     0.405244   1.0
   O     0.747626     0.626944     0.921914   1.0
   O     0.766585     0.867512     0.419498   1.0
   O     0.288952     0.363684     0.901610   1.0
   O     0.837074     0.230690     0.463816   1.0
   O     0.266938     0.794256     0.949224   1.0
   O     0.147067     0.762159     0.413313   1.0
   O     0.670038     0.258192     0.966058   1.0
   O     0.781490     0.144063     0.621363   1.0
   O     0.295230     0.643498     0.083804   1.0
   O     0.222635     0.869890     0.581233   1.0
   O     0.720121     0.357785     0.127025   1.0
   O     0.171759     0.250558     0.554898   1.0
   O     0.635744     0.734091     0.082310   1.0
   O     0.853617     0.751704     0.573789   1.0
   O     0.348192     0.266597     0.047769   1.0
   O     0.765786     0.834672     0.578794   1.0
   O     0.287556     0.369451     0.068549   1.0
   O     0.234230     0.147677     0.567882   1.0
   O     0.730120     0.658875     0.078312   1.0
   O     0.148623     0.775235     0.570824   1.0
   O     0.632087     0.275746     0.123655   1.0
   O     0.871146     0.225101     0.620432   1.0
   O     0.337554     0.756210     0.068716   1.0
   O     0.233336     0.846858     0.422273   1.0
   O     0.755917     0.343248     0.968416   1.0
   O     0.749285     0.147404     0.465833   1.0
   O     0.249392     0.675023     0.930919   1.0
   O     0.850362     0.781012     0.416920   1.0
   O     0.378409     0.283058     0.893335   1.0
   O     0.233960     0.283764     0.431470   1.0
   O     0.665106     0.715413     0.923335   1.0
   O     0.314635     0.065020     0.470419   1.0
   O     0.827738     0.557071     0.023602   1.0
   O     0.679934     0.934938     0.519711   1.0
   O     0.199744     0.447694     0.999458   1.0
   O     0.950111     0.309292     0.507792   1.0
   O     0.436865     0.815568     0.955116   1.0
   O     0.059976     0.679947     0.488003   1.0
   O     0.564230     0.178424     0.019451   1.0
   O     0.677996     0.053446     0.547014   1.0
   O     0.197009     0.568809     0.007337   1.0
   O     0.312884     0.944078     0.482777   1.0
   O     0.829487     0.437567     0.045576   1.0
   O     0.065072     0.309264     0.466295   1.0
   O     0.557842     0.806274     0.968140   1.0
   O     0.938723     0.679646     0.483062   1.0
   O     0.449527     0.183721     0.979392   1.0
   O     0.192158     0.001362     0.415862   1.0
   O     0.794252     0.007404     0.462672   1.0
   O     0.981513     0.172757     0.447449   1.0
   O     0.998613     0.803044     0.427399   1.0
   O     0.799326     0.985843     0.596211   1.0
   O     0.333321     0.511565     0.042796   1.0
   O     0.200073     0.009934     0.550035   1.0
   O     0.711292     0.505886     0.096233   1.0
   O     0.999498     0.793352     0.562905   1.0
   O     0.492533     0.298556     0.071237   1.0
   O     0.111524     0.118672     0.472578   1.0
   O     0.617923     0.598460     0.005604   1.0
   O     0.891077     0.888582     0.515760   1.0
   O     0.407852     0.397519     0.984904   1.0
   O     0.886105     0.101102     0.528189   1.0
   O     0.387329     0.636484     0.952716   1.0
   O     0.104703     0.892389     0.485420   1.0
   O     0.618623     0.388179     0.022118   1.0
   O     0.501674     0.694709     0.059599   1.0
   O     0.008188     0.192937     0.587735   1.0
   O     0.709128     0.486811     0.961922   1.0
   O     0.297011     0.514112     0.913496   1.0
   O     0.518582     0.663587     0.918728   1.0
   O     0.527103     0.301837     0.940455   1.0
  Ti     0.205949     0.078174     0.478254   1.0
  Ti     0.719842     0.569592     0.018120   1.0
  Ti     0.788074     0.925389     0.517032   1.0
  Ti     0.306308     0.438528     0.981312   1.0
  Ti     0.927038     0.202657     0.516368   1.0
  Ti     0.071500     0.787612     0.492894   1.0
  Ti     0.580754     0.286522     0.026006   1.0
  Ti     0.785679     0.069845     0.543029   1.0
  Ti     0.303271     0.585270     0.981463   1.0
  Ti     0.205226     0.931850     0.487576   1.0
  Ti     0.721559     0.424590     0.039833   1.0
  Ti     0.576369     0.697632     0.981750   1.0
  Ti     0.925540     0.787041     0.496132   1.0
  Ti     0.439823     0.292707     0.985395   1.0
  Zn     0.078714     0.212590     0.508862   1.0
  Zn     0.417795     0.723807     0.003949   1.0
