# Supplementary material for: Trace benzene capture by decoration of structural defects in metal–organic framework materials
Source: Nat Mater. 2024 Oct 29;23(11):1531–8. doi: 10.1038/s41563-024-02029-1 (PMC11525167; doi:10.1038/s41563-024-02029-1)
Supplement: Supplementary file 4 — Source data. [file 41563_2024_2029_MOESM4_ESM.xlsx]

## Sheet: Fig2a-b
Figure 2a and 2b
MIL-125		MIL-125-defect		MIL-125-Cu		MIL-125-Zn		MIL-125-Ni		MIL-125-Fe		MIL-125-Co		MIL-125-Mn
Pressure (mbar)	Benzene Uptake (mmol/g)	Pressure (mbar)	Benzene Uptake (mmol/g)	Pressure (mbar)	Benzene Uptake (mmol/g)	Pressure (mbar)	Benzene Uptake (mmol/g)	Pressure (mbar)	Benzene Uptake (mmol/g)	Pressure (mbar)	Benzene Uptake (mmol/g)	Pressure (mbar)	Benzene Uptake (mmol/g)	Pressure (mbar)	Benzene Uptake (mmol/g)
0.09	0.08104	0.018	1.84636	0.018	2.65172	0.018	1.99843	0.018	1.46145	0.21082	1.47871	0.02	1.66527	0.02	2.58677
0.18	0.15125	0.045	1.86549	0.045	3.84895	0.045	2.12147	0.045	1.46985	0.42164	1.48934	0.05	1.67008	0.05	2.64264
0.36	0.21841	0.09	3.49488	0.08	4.37423	0.08	2.64252	0.1	1.59248	0.59817	1.49548	0.08	1.6752	0.08	2.96233
0.72	0.30518	0.36	6.56749	0.1	4.39256	0.1	5.18764	0.2	1.6426	0.88011	1.5011	0.1	1.68229	0.1	4.81777
1.71	3.77608	0.54	6.85255	0.4	5.29483	0.3	6.93547	0.4	2.19212	1.3716	1.5431	0.4	1.69148	0.4	6.35613
1.98	4.00858	0.72	7.02522	0.5	5.71995	0.6	7.30976	0.6	3.5641	2.25171	1.67912	0.6	1.69926	0.8	6.83186
2.7	4.68254	1.17	7.20995	0.8	6.32598	0.8	7.48814	0.9	4.52271	3.16611	1.81612	0.9	2.70452	1.3	7.30621
4.5	5.02644	1.98	7.43346	1.3	6.85441	1.3	7.67048	1.3	4.91918	5.10159	3.44107	1.3	5.43012	2.2	7.81082
7.2	5.22789	2.7	7.55027	2.2	7.40196	2.2	7.89081	2.2	5.65069	7.73938	6.20488	2	6.18151	3.5	8.04863
11.7	5.40615	4.5	7.74499	3	7.58931	3	8.00249	3	5.93333	13.7198	7.2606	3	7.27833	5	8.27766
25.9	5.6607	7.2	7.92935	5	7.84891	5	8.18241	5	7.21182	32.4002	7.77648	5	7.68741	8	8.44248
26.1	5.65714	11.7	8.12458	8	8.056	8	8.3458	8	7.6544	39.2608	7.86142	8	7.94732	13.1	8.65862
36	5.76239	23.4	8.41183	13	8.25193	13	8.51471	13	7.9588	50.8356	8.01384	13	8.1626	26.1	8.92221
59.1	5.91393	36	8.60619	26	8.51251	26	8.75413	26.2	8.30574	63.7464	8.15824	25.8	8.45016	40.1	9.09859
58.5	5.93173	58.5	8.94958	40	8.67036	40.5	8.91222	40	8.48263	76.9734	8.25633	40	8.6079	65.2	9.29306
68.3	5.98884	68.4	9.25793	65.4	8.86928	53.9	9.02101	65.3	8.68585	89.6036	8.33732	65	8.80332	76.1	9.37605
82.2	6.06343	83.34	9.84029	77.1	9.13167	80.9	9.22967	76.7	8.75757	101.811	8.41563	76	8.87652	89.1	9.49268
91.6	6.11035	91.62	9.95865	91.8	9.08121	89	9.32212	89	8.84258	114.441	8.48592	89.2	8.90522	86.6	9.47101
113.8	6.18917	113.8	10.2003	101.8	9.2369	101.7	9.46243	101.8	8.94607			101.8	8.97388	113.9	9.65183
				113.7	9.52104	113.7	9.73422	113.8	9.07572			111.3	9.12304

## Sheet: Fig2c
Figure 2c
Cycle number	Cycling adsorption (%)
1	100
2	100.01
3	100
4	100.02
5	100.03
6	100
7	100.01
8	100
9	99.99
10	100.02
11	99.99
12	100
13	100.01
14	99.99
15	99.99

## Sheet: Fig2d
Figure 2d
MIL-125		MIL-125-defect		MIL-125-Zn		MIL-125-Zn (40% RH)		MIL-125-Zn (80% RH)
breakthrough time (min/g)	benzene concentration	breakthrough time (min/g)	benzene concentration	breakthrough time (min/g)	benzene concentration	breakthrough time (min/g)	benzene concentration	breakthrough time (min/g)	benzene concentration
0	0.00364	7.5	-0.01362	2.25	-0.01344	4.5	0.00344	3832.65	-0.000236196
285.75	0.00334	645	-0.00688	212.25	-0.01386	346.5	0.00276	4230.45	-0.000212431
377.25	0.00361	980	-0.01101	312.75	-0.01633	454.5	0.00214	4625.51	-0.000188777
483	0.00515	1332.5	-0.0148	417	-0.01643	579	0.00186	5015.09	-0.000164931
591.75	0.0057	1687.5	-0.016	525	-0.01725	703.5	0.00172	5410.15	-0.000139718
699.75	0.00589	2047.5	-0.01595	633	-0.01846	829.5	0.00165	5807.96	-0.000112794
808.5	0.00626	2410	-0.01573	741.75	-0.01962	984	0.00156	6203.02	-8.40898e-05
916.5	0.00649	2770	-0.01566	849.75	-0.0207	1137	0.00226	6600.82	-5.27675e-05
1025.25	0.00685	3132.5	-0.01559	958.5	-0.02131	1291.5	0.00257	6995.88	-1.86964e-05
1133.25	0.00716	3492.5	-0.01553	1066.5	-0.02178	1446	0.00266	7390.95	1.87861e-05
1242	0.00743	3855	-0.01557	1173	-0.0222	1600.5	0.00265	7788.75	6.02871e-05
1347.75	0.00755	4215	-0.01563	1281	-0.02255	1753.5	0.00239	8178.33	0.000104734
1456.5	0.00763	4570	-0.01564	1389.75	-0.02276	1908	0.00218	8573.39	0.000153671
1564.5	0.00767	4930	-0.01571	1497.75	-0.02291	2067	0.00202	8968.45	0.000206487
1673.25	0.00759	5292.5	-0.01588	1606.5	-0.02305	2221.5	0.00188	9366.26	0.00026348
1775.25	0.0075	5652.5	-0.01602	1708.5	-0.02312	2374.5	0.00171	9761.32	0.000323732
1883.25	0.00747	6015	-0.01607	1816.5	-0.02312	2529	0.0016	10159.1	0.000387892
1992	0.00747	6375	-0.01602	1923	-0.02305	2683.5	0.00148	10554.2	0.000454896
2097.75	0.00743	6735	-0.01589	2031	-0.023	2838	0.00132	10952	0.000525525
2206.5	0.0073	7097.5	-0.01575	2139.75	-0.02297	2991	0.00116	11338.8	0.000597062
2314.5	0.00718	7452.5	-0.01565	2241.75	-0.02291	3145.5	0.00107	11736.6	0.000673349
2423.25	0.0071	7812.5	-0.01554	2349.75	-0.02282	3300	0.000968315	12131.7	0.000751551
2531.25	0.00701	8172.5	-0.01551	2458.5	-0.02272	3454.5	0.000848907	12529.5	0.00083237
2639.25	0.00685	8535	-0.01549	2566.5	-0.02259	3609	0.000715952	12924.5	0.000914238
2748	0.00669	8895	-0.01548	2673	-0.02244	3762	0.000622825	13322.4	0.000997717
2856	0.00652	9257.5	-0.01545	2781	-0.02228	3916.5	0.000564792	13717.4	0.00108
2962.5	0.00635	9617.5	-0.01537	2889.75	-0.02209	4071	0.000525008	14112.5	0.00116
3070.5	0.00617	9980	-0.01528	2997.75	-0.02187	4225.5	0.000506524	14502.1	0.00124
3179.25	0.00591	10332.5	-0.0152	3106.5	-0.0217	4378.5	0.00047944	14899.9	0.00132
3287.25	0.00566	10695	-0.0151	3214.5	-0.02156	4533	0.000463154	15294.9	0.0014
3396	0.00542	11055	-0.01501	3323.25	-0.02142	4687.5	0.000439783	15690	0.00146
3504	0.00513	11417.5	-0.01492	3431.25	-0.02134	4842	0.000431531	16087.8	0.00152
3612.75	0.0048	11777.5	-0.01484	3537.75	-0.02126	4996.5	0.000433131	16482.8	0.00157
3720.75	0.00449	12140	-0.01479	3645.75	-0.02116	5149.5	0.000467846	16880.7	0.00161
3827.25	0.0042	12500	-0.01474	3754.5	-0.02104	5292	0.000531856	17275.7	0.00163
3935.25	0.00392	12860	-0.01469	3862.5	-0.02095	5446.5	0.000613632	17665.3	0.00162
4044	0.00366	13215	-0.01465	3970.5	-0.02085	5599.5	0.000689743	18060.4	0.00159
4152	0.00341	13577.5	-0.01464	4079.25	-0.02075	5754	0.00075496	18458.2	0.00153
4260.75	0.00316	13937.5	-0.01462	4187.25	-0.02068	5908.5	0.000815819	18853.2	0.00146
4344	0.00294	14297.5	-0.01459	4296	-0.02063	6063	0.000864166	19251	0.0015
4435.5	0.00271	14660	-0.01452	4401.75	-0.02058	6216	0.000903525	19646.1	0.00156
4524.75	0.00249	15020	-0.01446	4510.5	-0.02056	6358.5	0.000929548	20043.9	0.00163
4614.75	0.00232	15382.5	-0.01443	4618.5	-0.02057	6513	0.000957744	20439	0.00173
4704	0.00216	15742.5	-0.01441	4701.75	-0.02062	6666	0.000993408	20828.5	0.00183
4791.75	0.00204	16097.5	-0.0144	4794	-0.02067	6820.5	0.00103	21223.6	0.00193
4881	0.00195	16457.5	-0.01437	4883.25	-0.02069	6975	0.00105	21621.4	0.00203
4971	0.00189	16820	-0.01431	4973.25	-0.0207	7116	0.00106	22016.5	0.00213
5060.25	0.00186	17180	-0.01423	5062.5	-0.02073	7270.5	0.00105	22359.4	0.00222
5150.25	0.00186	17542.5	-0.01414	5151.75	-0.02077	7425	0.00103	22655.7	0.00231
5239.5	0.0019	17902.5	-0.01404	5241.75	-0.02081	7579.5	0.00101	22984.9	0.00238
5329.5	0.00194	18265	-0.01393	5329.5	-0.02085	7734	0.000960563	23311.4	0.00246
5418.75	0.002	18625	-0.01381	5418.75	-0.02089	7887	0.000911568	23640.6	0.00252
5508	0.0021	18980	-0.01368	5508	-0.02096	8041.5	0.000853001	23958.8	0.00256
5598	0.00224	19340	-0.01354	5598	-0.02103	8196	0.00078764	24288.1	0.00259
5685.75	0.00244	19702.5	-0.01338	5687.25	-0.0211	8350.5	0.000713029	24614.5	0.00261
5775	0.00266	20062.5	-0.01322	5777.25	-0.02117	8503.5	0.000648308	24943.8	0.00263
5864.25	0.00292	20375	-0.01303	5866.5	-0.02122	8658	0.000568582	25270.2	0.00264
5954.25	0.00326	20645	-0.01279	5956.5	-0.02127	8812.5	0.000476673	25599.5	0.00267
6043.5	0.00364	20945	-0.0125	6045.75	-0.02131	8967	0.000382497	25925.9	0.0027
6133.5	0.00405	21242.5	-0.01216	6135.75	-0.02136	9121.5	0.000290545	26252.4	0.00272
6222.75	0.00448	21542.5	-0.0118	6222.75	-0.02143	9274.5	0.000203208	26581.6	0.00274
6312.75	0.00495	21832.5	-0.01139	6312.75	-0.0215	9429	0.000102028	26908.1	0.00275
6396	0.00544	22132.5	-0.01093	6402	-0.02159	9583.5	6.99477e-06	27237.3	0.00274
6483	0.00596	22430	-0.01042	6492	-0.02168	9738	-8.98589e-05	27555.6	0.00272
6573	0.00652	22730	-0.00984	6581.25	-0.02177	9916.5	-0.000193934	27884.8	0.0027
6662.25	0.0071	23027.5	-0.00922	6670.5	-0.02186	10096.5	-0.000303459	28211.2	0.00268
6752.25	0.00772	23327.5	-0.00855	6760.5	-0.02196	10275	-0.000407295	28540.5	0.00266
6841.5	0.00837	23625	-0.00783	6849.75	-0.02206	10453.5	-0.000514476	28866.9	0.00266
6931.5	0.00905	23922.5	-0.00705	6939.75	-0.02215	10633.5	-0.000629601	29196.2	0.00267
7020.75	0.00979	24222.5	-0.00621	7029	-0.02224	10812	-0.000734385	29522.6	0.00268
7110.75	0.01056	24520	-0.00533	7116.75	-0.02234	10992	-0.000846959	29851.8	0.00271
7200	0.01137	24820	-0.00438	7206	-0.02246	11166	-0.000964686	30178.3	0.00274
7289.25	0.01221	25110	-0.00338	7296	-0.02256	11346	-0.00108	30504.8	0.00278
7377	0.01309	25410	-0.00232	7385.25	-0.02266	11524.5	-0.00119	30825.8	0.00285
7467	0.014	25707.5	-0.00119	7475.25	-0.02277	11704.5	-0.00131	31155	0.00293
7556.25	0.01495	26007.5	-6.95166e-06	7564.5	-0.02286	11883	-0.00141	31481.5	0.00304
7645.5	0.01597	26305	0.00126	7654.5	-0.02296	12063	-0.00152	31808	0.00316
7735.5	0.01705	26605	0.00258	7743.75	-0.02306	12241.5	-0.00161	32137.2	0.00329
7824.75	0.01818	26902.5	0.00398	7833	-0.02315	12421.5	-0.00169	32463.7	0.00343
7914.75	0.01936	27202.5	0.00545	7923	-0.02322	12600	-0.00175	32792.9	0.00357
8004	0.02058	27500	0.00699	8004	-0.02328	12778.5	-0.0018	33119.3	0.00371
8094	0.02185	27797.5	0.0086	8094	-0.02335	12954	-0.00186	33448.6	0.00387
8183.25	0.02316	28090	0.01028	8183.25	-0.02342	13134	-0.00191	33775	0.00404
8273.25	0.02453	28390	0.01202	8273.25	-0.02347	13312.5	-0.00196	34104.2	0.00425
8360.25	0.02594	28687.5	0.01384	8362.5	-0.02352	13491	-0.00202	34422.5	0.00451
8450.25	0.02743	28985	0.01573	8451.75	-0.02355	13671	-0.00208	34751.7	0.0048
8539.5	0.02898	29285	0.01769	8541.75	-0.02357	13849.5	-0.00213	35078.2	0.00512
8629.5	0.03058	29582.5	0.01972	8631	-0.02358	14029.5	-0.00217	35407.4	0.00546
8718.75	0.03226	29882.5	0.02182	8721	-0.02357	14208	-0.00222	35711.9	0.00579
8808	0.034	30180	0.02398	8808	-0.02355	14388	-0.00227	36038.4	0.00618
8898	0.03581	30480	0.02617	8898	-0.02352	14550	-0.00232	36367.6	0.00664
8987.25	0.03769	30777.5	0.02843	8987.25	-0.02348	14728.5	-0.00236	36694.1	0.00708
9077.25	0.03963	31077.5	0.03073	9077.25	-0.0234	14908.5	-0.0024	37015.1	0.00757
9166.5	0.04165	31367.5	0.03308	9166.5	-0.02331	15087	-0.00244	37341.6	0.00809
9254.25	0.04372	31667.5	0.03549	9256.5	-0.02322	15267	-0.00248	37670.8	0.00867
9343.5	0.04585	31965	0.03796	9345.75	-0.02313	15445.5	-0.00253	37997.3	0.00928
9433.5	0.04803	32265	0.04048	9435.75	-0.02305	15625.5	-0.00258	38323.7	0.00993
9522.75	0.05029	32542.5	0.04305	9525	-0.02297	15804	-0.00262	38652.9	0.01064
9612.75	0.05261	32840	0.04569	9614.25	-0.02289	15984	-0.00266	38979.4	0.01139
9702	0.05497	33140	0.04837	9704.25	-0.02281	16162.5	-0.00269	39308.6	0.01221
9792	0.05739	33437.5	0.0511	9792	-0.02272	16338	-0.00272	39635.1	0.01308
9881.25	0.05987	33730	0.05386	9881.25	-0.02263	16516.5	-0.00275	39964.3	0.01402
9970.5	0.06241	34027.5	0.05665	9970.5	-0.02251	16696.5	-0.00278	40290.8	0.01502
10060.5	0.06499	34327.5	0.0595	10060.5	-0.02238	16875	-0.00282	40611.8	0.01608
10148.2	0.06762	34625	0.06238	10149.8	-0.02224	17053.5	-0.00286	40938.3	0.01721
10237.5	0.07025	34922.5	0.06531	10239.8	-0.0221	17233.5	-0.00291	41267.5	0.01845
10326.8	0.07291	35222.5	0.06828	10329	-0.02197	17412	-0.00295	41594	0.01972
10416.8	0.07557	35520	0.0713	10419	-0.02183	17592	-0.003	41923.2	0.0211
10506	0.07825	35820	0.07433	10508.2	-0.02171	17770.5	-0.00304	42249.7	0.02256
10596	0.08094	36117.5	0.07737	10598.2	-0.02159	17950.5	-0.00308	42576.1	0.02407
10685.2	0.08363	36417.5	0.08041	10685.2	-0.02148	18124.5	-0.00312	42905.3	0.02568
10775.2	0.08633	36715	0.08343	10775.2	-0.02137	18304.5	-0.00317	43231.8	0.02734
10864.5	0.08906	37007.5	0.08646	10864.5	-0.02128	18483	-0.00322	43561	0.02908
10954.5	0.09182	37305	0.08947	10954.5	-0.0212	18663	-0.00326	43879.3	0.03082
11043.8	0.09461	37605	0.09251	11043.8	-0.02112	18841.5	-0.0033	44208.5	0.03269
11131.5	0.09744	37902.5	0.09557	11133	-0.02104	19021.5	-0.00334	44535	0.03458
11220.8	0.10032	38202.5	0.09864	11223	-0.02098	19200	-0.00337	44864.2	0.03656
11310.8	0.10325	38500	0.10174	11312.2	-0.02094	19378.5	-0.00341	45190.7	0.03857
11400	0.10621	38797.5	0.10486	11402.2	-0.02091	19558.5	-0.00345	45519.9	0.04066
11489.2	0.10922	39097.5	0.10798	11491.5	-0.0209	19737	-0.00348	45846.4	0.04279
11579.2	0.11228	39395	0.11113	11579.2	-0.02088	19917	-0.00352	46175.6	0.04499
11668.5	0.11539	39695	0.1143	11668.5	-0.02087	20091	-0.00354	46502.1	0.04723
11758.5	0.11853	39985	0.11748	11758.5	-0.02084	20271	-0.00355	46828.5	0.04954
11847.8	0.1217	40285	0.12068	11847.8	-0.02082	20449.5	-0.00357	47149.5	0.05186
11937.8	0.12492	40582.5	0.12391	11937.8	-0.02081	20629.5	-0.00359	47478.7	0.05431
12024.8	0.12819	40882.5	0.12718	12027	-0.02079	20808	-0.00361	47805.2	0.05679
12114.8	0.13035	41180	0.12941	12117	-0.02082	20988	-0.00364	48131.7	0.05934
12204	0.13253	41480	0.13162	12206.2	-0.02084	21166.5	-0.00367	48460.9	0.06195
12294	0.13473	41777.5	0.13387	12295.5	-0.02086	21346.5	-0.00369	48787.4	0.06462
12383.2	0.13697	42077.5	0.13619	12385.5	-0.02086	21525	-0.00371	49116.6	0.06737
12473.2	0.13919	42375	0.13854	12474.8	-0.02087	21703.5	-0.00373	49443.1	0.07018
12562.5	0.14143	42672.5	0.14096	12562.5	-0.02089	21879	-0.00375	49772.3	0.07307
12651.8	0.14369	42965	0.1434	12651.8	-0.02092	22059	-0.00377	50098.8	0.07602
12741.8	0.14598	43265	0.14586	12741.8	-0.02094	22237.5	-0.00379	50395.1	0.07879
12831	0.1483	43562.5	0.14834	12831	-0.02097	22416	-0.00381	50724.3	0.0819
12918.8	0.15065	43860	0.15084	12921	-0.02099	22596	-0.00382	51050.8	0.08506
13008	0.15302	44160	0.15336	13010.2	-0.021	22774.5	-0.00383	51380	0.08831
13098	0.15541	44457.5	0.15591	13100.2	-0.02101	22954.5	-0.00385	51706.4	0.09159
13187.2	0.15784	44757.5	0.15849	13189.5	-0.02101	23133	-0.00386	52035.7	0.09498
13277.2	0.1603	45055	0.16109	13279.5	-0.02101	23313	-0.00389	52362.1	0.09842
13366.5	0.16279	45355	0.16373	13368.8	-0.02102	23491.5	-0.00392	52691.4	0.10194
13456.5	0.1653	45652.5	0.1664	13456.5	-0.02102	23667	-0.00394	53017.8	0.10552
13545.8	0.16783	45922.5	0.1691	13545.8	-0.02103	23845.5	-0.00395	53338.8	0.10911
13635.8	0.1704	46222.5	0.17186	13635.8	-0.02104	24025.5	-0.00396	53665.3	0.11282
13725	0.173	46520	0.17464	13725	-0.02106	24204	-0.00396	53994.5	0.11663
13814.2	0.17563	46820	0.17747	13814.2	-0.02107	24384	-0.00396	54321	0.12049
13902	0.1783	47117.5	0.18034	13904.2	-0.02108	24562.5	-0.00396	54647.5	0.12442
13992	0.181	47417.5	0.18325	13993.5	-0.02109	24741	-0.00394	54976.7	0.12845
14081.2	0.18374	47715	0.18621	14083.5	-0.02111	24921	-0.00392	55281.2	0.13225
14170.5	0.18651	48015	0.1892	14172.8	-0.02113	25099.5	-0.0039	55607.7	0.13637
14260.5	0.18931	48312.5	0.19222	14262.8	-0.02115	25279.5	-0.00388	55936.9	0.14059
14349.8	0.19212	48605	0.19528	14349.8	-0.02117	25458	-0.00386	56257.9	0.14477
14439.8	0.19496	48902.5	0.19839	14439.8	-0.02119	25633.5	-0.00384	56584.4	0.14907
14529	0.19782	49202.5	0.20152	14529	-0.0212	25812	-0.00382	56910.8	0.15342
14619	0.20071	49500	0.20469	14619	-0.02123	25992	-0.00379	57240.1	0.15787
14708.2	0.20363	49797.5	0.20789	14708.2	-0.02125	26170.5	-0.00376	57544.6	0.16201
14796	0.20656	50097.5	0.21113	14798.2	-0.02127	26350.5	-0.00373	57871.1	0.1665
14885.2	0.2095	50375	0.21439	14887.5	-0.0213	26529	-0.0037	58178.3	0.17074
14975.2	0.21244	50672.5	0.21769	14976.8	-0.02133	26709	-0.00367	58504.8	0.1753
15064.5	0.21539	50972.5	0.221	15066.8	-0.02136	26887.5	-0.00363	58825.8	0.17981
15154.5	0.21836	51265	0.22434	15156	-0.02139	27066	-0.00359	59152.3	0.18442
15243.8	0.22134	51562.5	0.2277	15246	-0.02142	27246	-0.00355	59481.5	0.18908
15333	0.22434	51860	0.2311	15333	-0.02145	27421.5	-0.0035	59808	0.19371
15423	0.22735	52160	0.23453	15423	-0.02147	27600	-0.00345	60134.4	0.19835
15512.2	0.23039	52437.5	0.238	15512.2	-0.02149	27766.5	-0.00339	60463.7	0.20303
15602.2	0.23344	52735	0.2415	15602.2	-0.02151	27946.5	-0.00333	60790.1	0.20767
15689.2	0.23651	53015	0.24503	15691.5	-0.02153	28125	-0.00328	61119.3	0.21236
15779.2	0.2396	53312.5	0.24859	15781.5	-0.02156	28303.5	-0.00323	61445.8	0.217
15868.5	0.2427	53605	0.25218	15870.8	-0.02158	28483.5	-0.00316	61775	0.22169
15958.5	0.24584	53902.5	0.25581	15960.8	-0.02161	28662	-0.0031	62093.3	0.22623
16047.8	0.24899	54202.5	0.25949	16050	-0.02163	28842	-0.00303	62422.5	0.23094
16137.8	0.25217	54500	0.2632	16139.2	-0.02166	29016	-0.00295	62749	0.23562
16227	0.25538	54797.5	0.26693	16227	-0.0217	29196	-0.00287	63078.2	0.24036
16317	0.25862	55097.5	0.27069	16317	-0.02172	29374.5	-0.00279	63404.7	0.24507
16406.2	0.26188	55395	0.27448	16406.2	-0.02175	29554.5	-0.00272	63733.9	0.24984
16495.5	0.26517	55695	0.27831	16495.5	-0.02178	29733	-0.00264	64060.4	0.25459
16585.5	0.26847	55992.5	0.28216	16585.5	-0.02181	29913	-0.00256	64386.8	0.25936
16673.2	0.27181	56292.5	0.28602	16674.8	-0.02185	30091.5	-0.00247	64716.1	0.26419
16762.5	0.27516	56582.5	0.28991	16764.8	-0.02189	30271.5	-0.00239	65042.5	0.26899
16851.8	0.27853	56882.5	0.29383	16854	-0.02194	30450	-0.0023	65363.5	0.27372
16941.8	0.28192	57180	0.29777	16944	-0.02198	30628.5	-0.00221	65690	0.27855
17031	0.28534	57480	0.30173	17033.2	-0.02203	30804	-0.00211	66019.2	0.28342
17121	0.28879	57777.5	0.30571	17121	-0.02207	30984	-0.00201	66345.7	0.28826
17210.2	0.29225	58077.5	0.30971	17210.2	-0.02211	31162.5	-0.0019	66674.9	0.29315
17300.2	0.29573	58375	0.31372	17300.2	-0.02214	31341	-0.0018	67001.4	0.298
17389.5	0.29923	58672.5	0.31777	17389.5	-0.02218	31521	-0.00169	67330.6	0.3029
17479.5	0.30276	58972.5	0.32183	17479.5	-0.0222	31699.5	-0.00158	67657.1	0.30777
17566.5	0.30631	59270	0.3259	17568.8	-0.02223	31879.5	-0.00147	67986.3	0.31267
17656.5	0.3099	59562.5	0.32998	17658	-0.02225	32058	-0.00135	68312.8	0.31753
17745.8	0.31351	59860	0.33407	17748	-0.02226	32238	-0.00123	68639.2	0.3224
17835.8	0.31713	60160	0.33818	17837.2	-0.02228	32416.5	-0.00111	68960.2	0.32718
17925	0.32078	60457.5	0.34232	17927.2	-0.0223	32596.5	-0.000987266	69289.4	0.33209
18014.2	0.32445	60757.5	0.34648	18016.5	-0.02232	32770.5	-0.000866598	69615.9	0.33696
18104.2	0.32815	61055	0.35066	18104.2	-0.02233	32950.5	-0.000742914	69942.4	0.34181
18193.5	0.33186	61355	0.35487	18193.5	-0.02235	33129	-0.000620265	70271.6	0.34668
18283.5	0.33559	61652.5	0.35914	18283.5	-0.02237	33309	-0.000493942	70598.1	0.35148
18372.8	0.33934	61952.5	0.36344	18372.8	-0.02239	33487.5	-0.000366805	70927.3	0.35628
18460.5	0.3431	62250	0.3678	18462.8	-0.0224	33666	-0.000236432	71253.8	0.36098
18549.8	0.34687	62547.5	0.3722	18552	-0.02242	33846	-0.000101289	71583	0.36564
18639.8	0.35066	62840	0.37664	18642	-0.02243	34024.5	3.71753e-05	71909.5	0.37017
18729	0.35447	63140	0.38107	18731.2	-0.02244	34204.5	0.000183839	72230.4	0.37452
18819	0.3583	63437.5	0.38556	18820.5	-0.02245	34383	0.000337221	72556.9	0.37883
18908.2	0.36215	63735	0.39003	18910.5	-0.02246	34558.5	0.00048903	72861.4	0.38272
18998.2	0.36601	64035	0.39459	18998.2	-0.02247	34737	0.000648857	73190.7	0.38684
19087.5	0.3699	64332.5	0.39928	19087.5	-0.02248	34917	0.000812915	73517.1	0.39081
19176.8	0.3738	64632.5	0.40258	19176.8	-0.02249	35095.5	0.000976566	73846.4	0.39469
19266.8	0.37771	64930	0.40594	19356	-0.0225	35275.5	0.00115	74172.8	0.39843
19356	0.38164	65230	0.40936	19446	-0.02251	35454	0.00132	74469.1	0.40179
19443.8	0.38559	65527.5	0.41284	19535.2	-0.02251	35634	0.00149	74798.4	0.40537
19533	0.38957	65820	0.41638	19625.2	-0.02251	35812.5	0.00168	75124.8	0.40885
19623	0.39356	66117.5	0.41998	19714.5	-0.0225	35991	0.00186	75454.1	0.41229
19712.2	0.39756	66395	0.42362	19804.5	-0.02249	36171	0.00205	75780.5	0.41561
19802.2	0.40159	66695	0.42732	19891.5	-0.02249	36346.5	0.00224	76109.7	0.41893
19891.5	0.40563	66992.5	0.43107	19981.5	-0.02248	36525	0.00245	76436.2	0.42219
19981.5	0.40967	67292.5	0.43488	20070.8	-0.02247	36703.5	0.00265	76765.4	0.42544
20070.8	0.41373	67590	0.43875	20160.8	-0.02247	36883.5	0.00285	77091.9	0.42865
20160.8	0.4178	67860	0.44269	20250	-0.02247	37062	0.00306	77418.4	0.43185
20250	0.42189	68160	0.44668	20339.2	-0.02247	37242	0.00329	77739.4	0.43499
20337.8	0.426	68457.5	0.45074	20429.2	-0.02247	37420.5	0.00352	78068.6	0.4382
20427	0.43012	68757.5	0.45487	20518.5	-0.02247	37600.5	0.00376	78395.1	0.44141
20517	0.43425	69055	0.45906	20601.8	-0.02248	37779	0.00401	78721.5	0.44463
20606.2	0.43839	69355	0.46331	20689.5	-0.02248	37959	0.00425	79050.8	0.44791
20695.5	0.44254	69652.5	0.46762	20779.5	-0.02248	38137.5	0.00451	79377.2	0.4512
20785.5	0.4467	69952.5	0.47197	20868.8	-0.02249	38313	0.00477	79706.4	0.45457
20874.8	0.45087	70250	0.47637	20958	-0.02249	38491.5	0.00504	80032.9	0.45795
20964.8	0.45505	70547.5	0.48083	21048	-0.0225	38671.5	0.00532	80362.1	0.46143
21054	0.45924	70840	0.48535	21227.2	-0.02251	38850	0.00561	80688.6	0.46494
21144	0.46343	71140	0.48992	21316.5	-0.02252	39028.5	0.0059	81017.8	0.46855
21231	0.46763	71437.5	0.49453	21406.5	-0.02253	39208.5	0.0062	81336.1	0.47211
21321	0.47183	71735	0.49919	21495.8	-0.02253	39387	0.00651	81665.3	0.47587
21410.2	0.47605	72035	0.50389	21585.8	-0.02253	39567	0.00682	81991.8	0.47969
21500.2	0.48027	72332.5	0.50865	21672.8	-0.02254	39745.5	0.00714	82321	0.48363
21589.5	0.48451	72632.5	0.51346	21762.8	-0.02254	39925.5	0.00746	82647.5	0.48764
21679.5	0.48875	72930	0.51831	21852	-0.02253	40099.5	0.00778	82973.9	0.49173
21768.8	0.49301	73230	0.5232	21942	-0.02253	40279.5	0.00812	83303.2	0.49598
21858	0.49727	73527.5	0.52814	22031.2	-0.02253	40458	0.00845	83629.6	0.50031
21948	0.50155	73827.5	0.53312	22120.5	-0.02253	40638	0.00879	83958.9	0.50481
22037.2	0.50582	74117.5	0.53815	22210.5	-0.02253	40816.5	0.00915	84285.3	0.50941
22127.2	0.5101	74417.5	0.54321	22299.8	-0.02254	40996.5	0.00951	84606.3	0.51405
22214.2	0.51438	74715	0.54831	22389.8	-0.02255	41175	0.00987	84932.8	0.52037
22304.2	0.51867	75015	0.55345	22479	-0.02256	41353.5	0.01024	85262	0.52703
22393.5	0.52297	75312.5	0.55862	22566.8	-0.02258	41533.5	0.01062	85588.5	0.53382
22483.5	0.52727	75610	0.56381	22656	-0.02258	41712	0.011	85917.7	0.54077
22572.8	0.53159	75910	0.56903	22746	-0.0226	41887.5	0.01139	86244.2	0.54772
22662.8	0.53591	76805	0.57427	22835.2	-0.0226	42066	0.01178	86573.4	0.55475
22752	0.54024	77097.5	0.57954	22925.2	-0.02261	42246	0.01217	86899.9	0.56175
22842	0.54458	77395	0.58483	23014.5	-0.02262	42424.5	0.01258	87226.3	0.56876
22931.2	0.54893	77695	0.59013	23104.5	-0.02262	42604.5	0.01299	87555.6	0.57584
23020.5	0.55328	77992.5	0.59545	23193.8	-0.02262	42783	0.01342	87876.5	0.58275
23108.2	0.55762	78292.5	0.6008	23283	-0.02262	42963	0.01384	88203	0.58979
23198.2	0.56198	78590	0.60615	23373	-0.02262	43141.5	0.01428	88529.5	0.59685
23287.5	0.56633	78890	0.61151	23460.8	-0.02262	43321.5	0.01472	88858.7	0.60398
23376.8	0.57069	79187.5	0.61687	23550	-0.02261	43500	0.01516	89185.2	0.61108
23466.8	0.57505	79485	0.62225	23639.2	-0.0226	43678.5	0.01562	89514.4	0.61825
23556	0.57942	79785	0.62765	23729.2	-0.0226	43854	0.01608	89840.9	0.62539
23646	0.58379	80077.5	0.63309	23818.5	-0.02259	44034	0.01654	90170.1	0.63261
23735.2	0.58817	80375	0.63854	23908.5	-0.02257	44212.5	0.01702	90496.6	0.6398
23825.2	0.59255	80672.5	0.64401	23997.8	-0.02256	44391	0.01751	90825.8	0.64707
23914.5	0.59693	80972.5	0.64951	24087.8	-0.02255	44571	0.01799	91152.3	0.65432
23995.5	0.60132	81270	0.65503	24177	-0.02254	44749.5	0.01849	91473.2	0.66148
24085.5	0.60572	81570	0.66055	24267	-0.02253	44929.5	0.019	91799.7	0.66879
24174.8	0.61013	81867.5	0.6661	24356.2	-0.02252	45108	0.01952	92128.9	0.6762
24264.8	0.61455	82167.5	0.67165	24444	-0.02251	45288	0.02004	92455.4	0.68359
24354	0.61898	82465	0.67719	24533.2	-0.02251	45466.5	0.02056	92781.9	0.69102
24444	0.62341	82765	0.68277	24623.2	-0.0225	45642	0.02109	93111.1	0.69855
24533.2	0.62785	83062.5	0.68834	24712.5	-0.02249	45820.5	0.02163	93437.6	0.70606
24623.2	0.6323	83355	0.69397	24801.8	-0.02248	46000.5	0.02218	93766.8	0.71368
24712.5	0.63674	83652.5	0.69962	24891.8	-0.02246	46179	0.02273	94093.3	0.72128
24800.2	0.64119	83952.5	0.7053	24981	-0.02244	46359	0.02327	94422.5	0.72899
24889.5	0.64564	84250	0.71099	25071	-0.02242	46537.5	0.02383	94740.7	0.7365
24979.5	0.65008	84547.5	0.7167	25160.2	-0.0224	46716	0.02438	95070	0.7443
25068.8	0.65452	84847.5	0.72242	25250.2	-0.02238	46896	0.02494	95396.4	0.7521
25158	0.65896	85145	0.72816	25337.2	-0.02237	47074.5	0.02551	95725.6	0.76001
25248	0.66339	85445	0.73395	25427.2	-0.02236	47254.5	0.02609	96052.1	0.7679
25337.2	0.66782	85742.5	0.73986	25516.5	-0.02235	47428.5	0.02667	96381.3	0.77592
25427.2	0.67224	86042.5	0.74584	25606.5	-0.02233	47608.5	0.02725	96707.8	0.78391
25516.5	0.67666	86332.5	0.75198	25695.8	-0.02231	47787	0.02784	97034.3	0.79196
25606.5	0.68106	86632.5	0.75823	25785.8	-0.02228	47967	0.02844	97363.5	0.80012
25695.8	0.68547	86930	0.76464	25875	-0.02225	48145.5	0.02904	97690	0.80826
25783.5	0.68987	87230	0.77112	25964.2	-0.02221	48325.5	0.02964	98019.2	0.81652
25872.8	0.69426	87527.5	0.77767	26054.2	-0.02218	48504	0.03024
25962.8	0.69864	87827.5	0.78438	26143.5	-0.02214	48684	0.03085
26052	0.70303	88125	0.79114	26231.2	-0.02209	48862.5	0.03146
26142	0.70741	88422.5	0.79801	26320.5	-0.02205	49041	0.03207
26231.2	0.71178	88722.5	0.80504	26410.5	-0.02201	49221	0.03268
26320.5	0.71615	89020	0.8122	26493.8	-0.02197	49396.5	0.03329
26410.5	0.72051	89320	0.81946	26583	-0.02192	49575	0.03392
26499.8	0.72487	89610	0.82688	26673	-0.02187	49753.5	0.03456
26589.8	0.72922	89910	0.83445	26762.2	-0.02182	49933.5	0.0352
26676.8	0.73356	90207.5	0.84213	26852.2	-0.02177	50112	0.03585
26766.8	0.73789	90507.5	0.84992	26941.5	-0.02172	50292	0.03652
26856	0.74221	90805	0.85775	27029.2	-0.02167	50470.5	0.03719
26946	0.74652	91105	0.8656	27118.5	-0.02162	50650.5	0.03788
27035.2	0.75082	91402.5	0.87351	27208.5	-0.02158	50829	0.03857
27125.2	0.7551	91702.5	0.88141	27297.8	-0.02153	51009	0.03928
27214.5	0.75937	92000	0.88936	27387.8	-0.02148	51183	0.03999
27304.5	0.76362	92297.5	0.89736	27477	-0.02144	51363	0.04071
27393.8	0.76786	92590	0.90542	27567	-0.02139	51541.5	0.04143
27483	0.77209	92890	0.91352	27656.2	-0.02136	51721.5	0.04216
27570.8	0.7763	93187.5	0.92149	27745.5	-0.02132	51900	0.04289
27660.8	0.7805	93485	0.92938	27835.5	-0.02129	52078.5	0.04363
27750	0.78469	93785	0.93708	27923.2	-0.02126	52258.5	0.04438
27839.2	0.78888	94082.5	0.94461	28012.5	-0.02124	52437	0.04513
27929.2	0.79305	94382.5	0.95204	28101.8	-0.02121	52617	0.04589
28018.5	0.79721	94680	0.95936	28191.8	-0.02119	52795.5	0.04665
28108.5	0.80136	94980	0.96663	28281	-0.02117	52971	0.04742
28197.8	0.80549	95277.5	0.97382	28371	-0.02115	53149.5	0.04821
28287.8	0.80959	96395	0.98091	28460.2	-0.02114	53329.5	0.04899
28377	0.81369	97860	0.98812	28550.2	-0.02113	53508	0.04978
28467	0.81777	98222.5	0.99516	28639.5	-0.02112	53688	0.05056
28554	0.82182	98577.5	1.00203	28729.5	-0.02111	53866.5	0.05135
28644	0.82587	98937.5	1.00881	28818.8	-0.02112	54046.5	0.05214
28733.2	0.8299	99297.5	1.01544	28906.5	-0.02112	54225	0.05294
28823.2	0.83393	99660	1.02176	28995.8	-0.02112	54403.5	0.05374
28912.5	0.83794	100020	1.02798	29085.8	-0.02112	54583.5	0.05455
29001.8	0.84194	100382	1.03396	29175	-0.02112	54762	0.05537
29091.8	0.84593	100742	1.0399	29264.2	-0.02113	54937.5	0.05619
29181	0.84989	101105	1.04573	29354.2	-0.02113	55116	0.05702
29271	0.85382	101458	1.05157	29443.5	-0.02113	55296	0.05786
29360.2	0.85771	101820	1.05761	29533.5	-0.02114	55474.5	0.0587
29448	0.8616	102180	1.06372	29622.8	-0.02115	55654.5	0.05955
29537.2	0.86548	102542	1.07025	29712.8	-0.02116	55833	0.06042
29627.2	0.86935	102902	1.07786	29799.8	-0.02116	56013	0.06128
29716.5	0.87321	103265	1.08631	29889.8	-0.02116	56191.5	0.06215
29806.5	0.87704	103625	1.09606	29979	-0.02116	56371.5	0.06302
29895.8	0.88091	103985	1.10595	30069	-0.02116	56550	0.06389
29985.8	0.88555	104320	1.11515	30158.2	-0.02116	56712	0.06477
30075	0.89018	104680	1.12302	30248.2	-0.02117	56892	0.06566
30164.2	0.89478	105042	1.13414	30337.5	-0.02119	57070.5	0.06655
30254.2	0.8994	105402	1.16523	30426.8	-0.02122	57250.5	0.06745
30342	0.90402			30516.8	-0.02124	57429	0.06836
30431.2	0.90866			30606	-0.02128	57609	0.06927
30520.5	0.91332			30696	-0.02132	57787.5	0.07018
30610.5	0.91801			30783	-0.02137	57966	0.0711
30699.8	0.92272			30873	-0.02143	58146	0.07204
30789.8	0.92746			30962.2	-0.02149	58321.5	0.07298
30879	0.93222			31052.2	-0.02154	58500	0.07392
30969	0.93701			31141.5	-0.0216	58678.5	0.07488
31058.2	0.94181			31231.5	-0.02167	58858.5	0.07583
31148.2	0.94661			31320.8	-0.02173	59037	0.07679
31237.5	0.9514			31410.8	-0.02179	59217	0.07775
31325.2	0.95619			31500	-0.02186	59395.5	0.07872
31414.5	0.96096			31589.2	-0.02191	59575.5	0.07969
31504.5	0.96572			31677	-0.02197	59754	0.08066
31593.8	0.97047			31767	-0.02203	59934	0.08163
31683	0.97519			31856.2	-0.0221	60108	0.08262
31773	0.97989			31945.5	-0.02216	60288	0.08361
31862.2	0.98458			32035.5	-0.02222	60466.5	0.08462
31952.2	0.98925			32124.8	-0.02228	60646.5	0.08562
32041.5	0.99392			32214.8	-0.02233	60825	0.08663
32131.5	0.99855			32304	-0.02238	61003.5	0.08765
32218.5	1.00314			32394	-0.02243	61183.5	0.08868
32308.5	1.0077			32483.2	-0.02248	61362	0.08972
32397.8	1.01225			32571	-0.02253	61542	0.09076
32487.8	1.0168			32660.2	-0.02257	61720.5	0.09179
32577	1.02132			32750.2	-0.02262	61900.5	0.09285
32667	1.02578			32839.5	-0.02266	62074.5	0.0939
32756.2	1.03019			32929.5	-0.0227	62254.5	0.09494
32845.5	1.03452			33018.8	-0.02275	62433	0.096
32935.5	1.03881			33108	-0.02278	62613	0.09706
33024.8	1.04302			33198	-0.02281	62791.5	0.09814
33112.5	1.04713			33287.2	-0.02283	62971.5	0.09923
33201.8	1.05114			33377.2	-0.02284	63150	0.10033
33291.8	1.05508			33466.5	-0.02285	63328.5	0.10144
33381	1.05898			33554.2	-0.02286	63508.5	0.10255
33471	1.06285			33643.5	-0.02286	63687	0.10368
33560.2	1.06666			33733.5	-0.02287	63862.5	0.10482
33650.2	1.07051			33822.8	-0.02288	64041	0.10597
33739.5	1.07439			33912.8	-0.02288	64221	0.10712
33829.5	1.07829			34002	-0.02289	64399.5	0.10829
33918.8	1.08219			34092	-0.02289	64579.5	0.10947
34008	1.08607			34181.2	-0.02289	64758	0.11067
34095.8	1.08994			34270.5	-0.0229	64938	0.11187
34185.8	1.09377			34360.5	-0.0229	65116.5	0.11309
34275	1.09753			34448.2	-0.0229	65296.5	0.11434
34364.2	1.10122			34537.5	-0.0229	65475	0.11559
34454.2	1.10487			34626.8	-0.0229	65650.5	0.11686
34537.5	1.10846			34716.8	-0.0229	65829	0.11815
34626.8	1.11202			34806	-0.0229	66009	0.11944
34716.8	1.11554			34896	-0.02289	66187.5	0.12076
34804.5	1.11903			34985.2	-0.02289	66366	0.12209
34893.8	1.12246			35075.2	-0.02288	66546	0.12345
34983	1.12582			35164.5	-0.02287	66724.5	0.12482
35073	1.12913			35254.5	-0.02286	66891	0.12622
35162.2	1.13238			35341.5	-0.02284	67071	0.12763
35252.2	1.13555			35431.5	-0.02281	67246.5	0.12905
35341.5	1.1387			35520.8	-0.02278	67425	0.13049
35431.5	1.14183			35610.8	-0.02274	67603.5	0.13196
35520.8	1.14494			35700	-0.02271	67783.5	0.13346
35610.8	1.14799			35789.2	-0.02268	67962	0.13499
35700	1.15098			35879.2	-0.02264	68142	0.13653
35787.8	1.15394			35968.5	-0.0226	68320.5	0.1381
35877	1.15687			36058.5	-0.02257	68500.5	0.13969
35967	1.15969			36147.8	-0.02254	68679	0.1413
36056.2	1.16245			36237.8	-0.0225	68859	0.14292
36145.5	1.16518			36324.8	-0.02246	69033	0.14457
36235.5	1.16788			36414.8	-0.02242	69213	0.14624
36324.8	1.1705			36504	-0.02238	69391.5	0.14794
36414.8	1.17306			36594	-0.02234	69571.5	0.14964
36504	1.1756			36683.2	-0.0223	69750	0.15137
36594	1.17811			36773.2	-0.02226	69928.5	0.15312
36681	1.1806			36862.5	-0.02222	70108.5	0.15489
36771	1.18314			36951.8	-0.02218	70287	0.15667
36860.2	1.18563			37041.8	-0.02214	70467	0.15849
36950.2	1.18811			37131	-0.0221	70645.5	0.16032
37039.5	1.19049			37218.8	-0.02205	70825.5	0.16217
37129.5	1.19283			37308	-0.02201	70999.5	0.16404
37218.8	1.19516			37398	-0.02196	71179.5	0.16593
37308	1.19746			37487.2	-0.02191	71358	0.16785
37398	1.19968			37577.2	-0.02186	71538	0.1698
37487.2	1.20186			37666.5	-0.02181	71716.5	0.17177
37575	1.20397			37756.5	-0.02177	71896.5	0.17376
37664.2	1.20603			37845.8	-0.02174	72063	0.17577
37754.2	1.20811			37935.8	-0.02171	72241.5	0.1778
37843.5	1.21019			38025	-0.02168	72421.5	0.17985
37933.5	1.21225			38112.8	-0.02165	72595.5	0.18191
38022.8	1.21428			38202	-0.02163	72775.5	0.18398
38112.8	1.21624			38292	-0.0216	72954	0.18607
38202	1.21814			38381.2	-0.02158	73134	0.18819
38292	1.21988			38470.5	-0.02155	73312.5	0.19032
38381.2	1.22143			38560.5	-0.02152	73491	0.19247
38470.5	1.22287			38649.8	-0.02149	73671	0.19463
38558.2	1.22423			38733	-0.02146	73849.5	0.1968
38648.2	1.22552			38823	-0.02142	74029.5	0.19898
38737.5	1.22683			38910.8	-0.02139	74208	0.20119
38826.8	1.22816			39000	-0.02136	74383.5	0.2034
38916.8	1.2295			39089.2	-0.02134	74562	0.20563
39006	1.2308			39179.2	-0.02131	74742	0.20789
39096	1.23206			39268.5	-0.02128	74920.5	0.21014
39185.2	1.23324			39358.5	-0.02124	75100.5	0.21241
39275.2	1.23439			39447.8	-0.02121	75279	0.21469
39364.5	1.23545			39537.8	-0.02117	75459	0.21698
39452.2	1.23648			39627	-0.02114	75637.5	0.21928
39541.5	1.23746			39717	-0.0211	75816	0.22158
39631.5	1.23854			39804	-0.02106	75996	0.2239
39720.8	1.23967			39894	-0.02103	76171.5	0.22623
39810.8	1.24088			39983.2	-0.021	76350	0.22858
39900	1.24216			40073.2	-0.02097	76528.5	0.23093
39983.2	1.24347			40162.5	-0.02094	76708.5	0.23328
40073.2	1.24465			40251.8	-0.02092	76887	0.23562
40162.5	1.24567			40341.8	-0.0209	77067	0.23797
40250.2	1.24662			40431	-0.02087	77245.5	0.24032
40339.5	1.24771			40521	-0.02086	77425.5	0.24267
40429.5	1.24898			40610.2	-0.02083	77604	0.24505
40518.8	1.25007			40700.2	-0.02081	77784	0.24742
40608	1.25071			40787.2	-0.02079	77962.5	0.2498
40698	1.25114			40877.2	-0.02077	78138	0.2522
40787.2	1.2523			40966.5	-0.02075	78316.5	0.2546
40877.2	1.25533			41056.5	-0.02073	78496.5	0.25701
40966.5	1.25847			41145.8	-0.02072	78675	0.25942
41056.5	1.26903			41235.8	-0.0207	78853.5	0.26184
				41325	-0.02068	79033.5	0.26429
				41414.2	-0.02067	79212	0.26673
				41504.2	-0.02065	79392	0.26918
				41593.5	-0.02064	79570.5	0.27162
				41681.2	-0.02062	79750.5	0.27409
				41770.5	-0.02061	79924.5	0.27656
				41860.5	-0.02059	80104.5	0.27904
				41949.8	-0.02058	80283	0.28152
				42039.8	-0.02057	80463	0.28401
				42129	-0.02056	80641.5	0.28662
				42212.2	-0.02054	80821.5	0.28852
				42302.2	-0.02053	81000	0.29044
				42391.5	-0.02051	81178.5	0.29237
				42479.2	-0.02048	81358.5	0.29431
				42568.5	-0.02047	81537	0.29625
				42658.5	-0.02045	81712.5	0.29821
				42747.8	-0.02043	81891	0.30018
				42837.8	-0.02041	82071	0.30216
				42927	-0.02039	82249.5	0.30414
				43017	-0.02037	82429.5	0.30613
				43106.2	-0.02034	82608	0.30814
				43195.5	-0.02032	82788	0.31016
				43285.5	-0.0203	82966.5	0.3122
				43373.2	-0.02028	83146.5	0.31425
				43462.5	-0.02025	83325	0.31631
				43551.8	-0.02022	83503.5	0.31838
				43641.8	-0.02019	83679	0.32047
				43731	-0.02016	83859	0.32258
				43821	-0.02012	84037.5	0.3247
				43910.2	-0.02009	84216	0.32682
				44000.2	-0.02006	84384	0.32896
				44089.5	-0.02002	84562.5	0.33111
				44179.5	-0.01999	84741	0.33327
				44268.8	-0.01997	84921	0.33544
				44356.5	-0.01994	85096.5	0.33762
				44445.8	-0.01991	85275	0.3398
				44535.8	-0.01988	85453.5	0.342
				44625	-0.01985	85633.5	0.34422
				44714.2	-0.01982	85812	0.34646
				44804.2	-0.01978	85992	0.34873
				44893.5	-0.01975	86170.5	0.35104
				44983.5	-0.01972	86350.5	0.35336
				45072.8	-0.01969	86529	0.3557
				45162.8	-0.01966	86709	0.35807
				45249.8	-0.01963	86887.5	0.36046
				45339.8	-0.0196	87063	0.36288
				45429	-0.01956	87241.5	0.36534
				45519	-0.01953	87421.5	0.36783
				45608.2	-0.01949	87600	0.37032
				45698.2	-0.01946	87778.5	0.37281
				45787.5	-0.01943	87958.5	0.37531
				45876.8	-0.0194	88137	0.37781
				45966.8	-0.01938	88317	0.38032
				46056	-0.01935	88495.5	0.38284
				46137.8	-0.01932	88675.5	0.38539
				46227	-0.0193	88849.5	0.38798
				46317	-0.01927	89029.5	0.39059
				46406.2	-0.01924	89184	0.39323
				46495.5	-0.01921	89341.5	0.39589
				46585.5	-0.01919	89538	0.3986
				46674.8	-0.01916	89763	0.40137
				46764.8	-0.01913	89974.5	0.40417
				46854	-0.01911	90192	0.40702
				46941.8	-0.01908	90408	0.40992
				47031	-0.01905	90625.5	0.41284
				47121	-0.01902	90841.5	0.41578
				47210.2	-0.01899	91059	0.41877
				47300.2	-0.01896	91275	0.42181
				47389.5	-0.01893	91491	0.42491
				47479.5	-0.0189	91704	0.42806
				47568.8	-0.01887	91921.5	0.43126
				47658	-0.01885	92137.5	0.43452
				47748	-0.01882	92353.5	0.43784
				47835.8	-0.01878	92571	0.44121
				47925	-0.01875	92787	0.44465
				48014.2	-0.01872	93004.5	0.44819
				48104.2	-0.0187	93220.5	0.45182
				48193.5	-0.01868	93433.5	0.45552
				48283.5	-0.01867	93649.5	0.45931
				48372.8	-0.01866	93867	0.46317
				48462.8	-0.01865	94083	0.46711
				48552	-0.01865	94300.5	0.47112
				48642	-0.01864	94516.5	0.47524
				48731.2	-0.01864	94734	0.4795
				48819	-0.01864	94950	0.48386
				48908.2	-0.01864	95163	0.4883
				48998.2	-0.01864	95379	0.49284
				49087.5	-0.01865	95596.5	0.49745
				49176.8	-0.01865	95812.5	0.50211
				49266.8	-0.01865	96028.5	0.50688
				49356	-0.01865	96246	0.51168
				49439.2	-0.01865	96462	0.51658
				49529.2	-0.01865	96679.5	0.5215
				49617	-0.01865	96879	0.52646
				49706.2	-0.01865	97096.5	0.53145
				49795.5	-0.01865	97312.5	0.53648
				49885.5	-0.01866	97528.5	0.54149
				49974.8	-0.01866	97746	0.54652
				50064.8	-0.01867	97962	0.55154
				50154	-0.01867	98179.5	0.55644
				50244	-0.01867	98391	0.56126
				50333.2	-0.01867	98608.5	0.56603
				50423.2	-0.01866	98824.5	0.57073
				50510.2	-0.01865	99042	0.57535
				50600.2	-0.01864	99258	0.57993
				50689.5	-0.01863	99475.5	0.58449
				50779.5	-0.01862	99691.5	0.58896
				50868.8	-0.0186	99909	0.59335
				50958	-0.01859	100120	0.59765
				51048	-0.01858	100338	0.60175
				51137.2	-0.01857	100554	0.60565
				51227.2	-0.01856	100772	0.60943
				51316.5	-0.01855	100988	0.61306
				51404.2	-0.01853	101204	0.61666
				51493.5	-0.01852	101421	0.62006
				51583.5	-0.0185	101637	0.62336
				51672.8	-0.01848	101850	0.62656
				51762.8	-0.01846	102066	0.62965
				51852	-0.01844	102284	0.63257
				51942	-0.01841	102500	0.63542
				52031.2	-0.01838	102717	0.63817
				52120.5	-0.01836	102933	0.6408
				52210.5	-0.01833	103150	0.64325
				52299.8	-0.01831	103366	0.64554
				52387.5	-0.01829	103580	0.64819
				52476.8	-0.01827	103796	0.65111
				52566.8	-0.01824	104013	0.65417
				52656	-0.01821	104229	0.65733
				52746	-0.01817	104446	0.66038
				52835.2	-0.01813	104662	0.66391
				52925.2	-0.01809	104878	0.66697
				53014.5	-0.01805	105096	0.67022
				53104.5	-0.018	105309	0.67463
				53193.8	-0.01796	105525	0.68025
				53281.5	-0.0179	105741	0.70103
				53370.8	-0.01785
				53460.8	-0.01779
				53550	-0.01773
				53639.2	-0.01767
				53729.2	-0.01761
				53818.5	-0.01754
				53908.5	-0.01747
				53997.8	-0.0174
				54087.8	-0.01732
				54174.8	-0.01725
				54264.8	-0.01717
				54354	-0.01709
				54444	-0.01701
				54533.2	-0.01693
				54623.2	-0.01684
				54712.5	-0.01675
				54801.8	-0.01665
				54891.8	-0.01656
				54981	-0.01647
				55062.8	-0.01638
				55152	-0.01629
				55242	-0.0162
				55331.2	-0.01612
				55420.5	-0.01603
				55510.5	-0.01594
				55599.8	-0.01585
				55689.8	-0.01577
				55779	-0.01569
				55866.8	-0.01562
				55956	-0.01554
				56046	-0.01547
				56135.2	-0.0154
				56225.2	-0.01532
				56314.5	-0.01525
				56404.5	-0.01518
				56487.8	-0.01511
				56577	-0.01504
				56664.8	-0.01496
				56754	-0.01489
				56844	-0.01481
				56933.2	-0.01473
				57023.2	-0.01465
				57112.5	-0.01458
				57201.8	-0.0145
				57291.8	-0.01442
				57381	-0.01434
				57471	-0.01425
				57560.2	-0.01417
				57648	-0.01408
				57737.2	-0.01399
				57827.2	-0.0139
				57916.5	-0.01381
				58006.5	-0.01372
				58095.8	-0.01363
				58185.8	-0.01354
				58275	-0.01345
				58364.2	-0.01336
				58454.2	-0.01326
				58535.2	-0.01317
				58625.2	-0.01307
				58714.5	-0.01296
				58804.5	-0.01286
				58893.8	-0.01275
				58983	-0.01265
				59073	-0.01254
				59162.2	-0.01243
				59252.2	-0.01232
				59339.2	-0.01221
				59429.2	-0.0121
				59518.5	-0.01199
				59608.5	-0.01188
				59697.8	-0.01176
				59787.8	-0.01165
				59877	-0.01154
				59967	-0.01143
				60056.2	-0.0113
				60145.5	-0.01118
				60233.2	-0.01105
				60323.2	-0.01091
				60412.5	-0.01078
				60501.8	-0.01064
				60591.8	-0.0105
				60681	-0.01035
				60771	-0.0102
				60860.2	-0.01006
				60950.2	-0.00991
				61039.5	-0.00976
				61127.2	-0.0096
				61216.5	-0.00945
				61306.5	-0.0093
				61395.8	-0.00914
				61485.8	-0.00898
				61575	-0.00882
				61664.2	-0.00865
				61754.2	-0.00848
				61843.5	-0.0083
				61933.5	-0.00812
				62022.8	-0.00794
				62110.5	-0.00776
				62199.8	-0.00758
				62289.8	-0.00739
				62379	-0.00721
				62469	-0.00702
				62558.2	-0.00684
				62648.2	-0.00664
				62737.5	-0.00645
				62826.8	-0.00625
				62916.8	-0.00605
				63004.5	-0.00586
				63093.8	-0.00567
				63183	-0.00547
				63273	-0.00527
				63362.2	-0.00508
				63452.2	-0.00488
				63541.5	-0.00468
				63631.5	-0.00448
				63720.8	-0.00428
				63810.8	-0.00407
				63897.8	-0.00386
				63987.8	-0.00364
				64077	-0.00343
				64167	-0.00321
				64256.2	-0.00299
				64345.5	-0.00276
				64435.5	-0.00253
				64524.8	-0.0023
				64614.8	-0.00207
				64704	-0.00184
				64794	-0.0016
				64881	-0.00136
				64971	-0.00112
				65060.2	-0.000864739
				65150.2	-0.000611422
				65239.5	-0.000354825
				65329.5	-9.95209e-05
				65418.8	0.000161445
				65508	0.000425488
				65598	0.00069209
				65687.2	0.00095754
				65775	0.00123
				65864.2	0.0015
				65954.2	0.00177
				66043.5	0.00204
				66133.5	0.00231
				66222.8	0.00257
				66312.8	0.00284
				66402	0.00311
				66485.2	0.00338
				66573	0.00366
				66662.2	0.00394
				66752.2	0.00423
				66841.5	0.00452
				66931.5	0.00482
				67020.8	0.00512
				67110.8	0.00543
				67200	0.00574
				67289.2	0.00605
				67379.2	0.00636
				67467	0.00668
				67556.2	0.007
				67645.5	0.00733
				67735.5	0.00765
				67824.8	0.00798
				67914.8	0.00832
				68004	0.00866
				68094	0.009
				68183.2	0.00936
				68273.2	0.00973
				68362.5	0.01009
				68450.2	0.01046
				68539.5	0.01083
				68629.5	0.0112
				68718.8	0.01158
				68808	0.01196
				68898	0.01234
				68987.2	0.01272
				69077.2	0.01312
				69166.5	0.01352
				69256.5	0.01392
				69343.5	0.01433
				69433.5	0.01473
				69522.8	0.01514
				69612.8	0.01555
				69702	0.01596
				69792	0.01637
				69881.2	0.01678
				69970.5	0.01719
				70060.5	0.01761
				70149.8	0.01804
				70237.5	0.01846
				70326.8	0.01889
				70416.8	0.01932
				70506	0.01976
				70596	0.02021
				70685.2	0.02066
				70775.2	0.02112
				70864.5	0.02159
				70954.5	0.02206
				71035.5	0.02253
				71124.8	0.023
				71214.8	0.02347
				71304	0.02394
				71394	0.02442
				71483.2	0.0249
				71573.2	0.02538
				71662.5	0.02587
				71751.8	0.02637
				71841.8	0.02687
				71929.5	0.02737
				72018.8	0.02789
				72108	0.0284
				72198	0.02892
				72287.2	0.02944
				72377.2	0.02998
				72466.5	0.03051
				72556.5	0.03105
				72645.8	0.03159
				72735.8	0.03212
				72825	0.03266
				72912.8	0.0332
				73002	0.03374
				73092	0.03428
				73181.2	0.03483
				73264.5	0.03537
				73354.5	0.03593
				73443.8	0.03649
				73533	0.03705
				73620.8	0.03762
				73710.8	0.03819
				73800	0.03876
				73889.2	0.03934
				73979.2	0.03992
				74068.5	0.04051
				74158.5	0.0411
				74247.8	0.0417
				74337.8	0.0423
				74427	0.04292
				74517	0.04354
				74604	0.04416
				74694	0.04479
				74783.2	0.04543
				74873.2	0.04607
				74962.5	0.04672
				75051.8	0.04736
				75141.8	0.04801
				75231	0.04867
				75321	0.04932
				75410.2	0.04998
				75498	0.05064
				75587.2	0.0513
				75677.2	0.05198
				75766.5	0.05266
				75856.5	0.05335
				75945.8	0.05403
				76035.8	0.0547
				76125	0.05538
				76214.2	0.05606
				76304.2	0.05673
				76393.5	0.05741
				76481.2	0.0581
				76570.5	0.05879
				76660.5	0.0595
				76749.8	0.0602
				76839.8	0.06091
				76929	0.06162
				77019	0.06232
				77108.2	0.06302
				77198.2	0.06372
				77287.5	0.06442
				77375.2	0.06512
				77464.5	0.06583
				77554.5	0.06654
				77643.8	0.06726
				77733	0.06798
				77823	0.06871
				77912.2	0.06945
				78002.2	0.07019
				78091.5	0.07094
				78181.5	0.0717
				78268.5	0.07246
				78358.5	0.07323
				78447.8	0.07401
				78537.8	0.07479
				78627	0.07558
				78717	0.07638
				78806.2	0.07718
				78895.5	0.07799
				78985.5	0.0788
				79074.8	0.07961
				79164.8	0.08042
				79251.8	0.08124
				79341.8	0.08206
				79431	0.08289
				79521	0.08373
				79610.2	0.08458
				79700.2	0.08543
				79789.5	0.08629
				79879.5	0.08716
				79968.8	0.08804
				80058	0.08891
				80145.8	0.0898
				80235.8	0.09069
				80325	0.09157
				80414.2	0.09247
				80504.2	0.09337
				80587.5	0.09428
				80676.8	0.09519
				80766.8	0.09611
				80856	0.09703
				80943.8	0.09795
				81033	0.09887
				81123	0.09979
				81212.2	0.1007
				81302.2	0.10162
				81391.5	0.10254
				81481.5	0.10347
				81570.8	0.10442
				81660.8	0.10538
				81750	0.10635
				81837.8	0.10733
				81927	0.10831
				82017	0.1093
				82106.2	0.1103
				82195.5	0.1113
				82285.5	0.11231
				82374.8	0.11332
				82464.8	0.11433
				82554	0.11536
				82644	0.11638
				82731	0.11741
				82821	0.11843
				82910.2	0.11946
				83000.2	0.12048
				83089.5	0.1215
				83179.5	0.12251
				83268.8	0.12353
				83358	0.12455
				83448	0.12558
				83537.2	0.1266
				83627.2	0.12763
				83714.2	0.12865
				83804.2	0.12968
				83893.5	0.1307
				83983.5	0.13172
				84072.8	0.13273
				84162.8	0.13374
				84252	0.13475
				84342	0.13575
				84431.2	0.13675
				84520.5	0.13775
				84608.2	0.13876
				84698.2	0.13976
				84787.5	0.14077
				84876.8	0.14179
				84966.8	0.14282
				85056	0.14384
				85146	0.14488
				85235.2	0.14592
				85325.2	0.14697
				85414.5	0.14803
				85502.2	0.14909
				85591.5	0.15015
				85681.5	0.15122
				85770.8	0.15228
				85860.8	0.15335
				85950	0.15441
				86039.2	0.15546
				86129.2	0.15651
				86218.5	0.15755
				86308.5	0.15859
				86397.8	0.15962
				86485.5	0.16065
				86574.8	0.16168
				86664.8	0.1627
				86754	0.16372
				86844	0.16472
				86933.2	0.16573
				87023.2	0.16673
				87112.5	0.16772
				87201.8	0.16871
				87291.8	0.1697
				87379.5	0.17069
				87468.8	0.17169
				87558	0.17268
				87648	0.17368
				87737.2	0.17468
				87827.2	0.17568
				87916.5	0.17667
				88006.5	0.17766
				88095.8	0.17865
				88185.8	0.17964
				88272.8	0.18063
				88362.8	0.18163
				88452	0.18262
				88542	0.18361
				88631.2	0.1846
				88720.5	0.18559
				88810.5	0.18658
				88899.8	0.18757
				88989.8	0.18855
				89079	0.18952
				89169	0.19048
				89256	0.19145
				89346	0.1924
				89435.2	0.19334
				90062.2	0.19428
				90150	0.19521
				90239.2	0.19614
				90329.2	0.19707
				90418.5	0.198
				90508.5	0.19893
				90597.8	0.19986
				90687.8	0.20078
				90777	0.2017
				90867	0.20262
				90956.2	0.20354
				91044	0.20446
				91133.2	0.20538
				91223.2	0.2063
				91312.5	0.20723
				91401.8	0.20817
				91491.8	0.20912
				91581	0.21008
				91671	0.21103
				91760.2	0.212
				91850.2	0.21296
				91939.5	0.21392
				92027.2	0.21488
				92116.5	0.21585
				92206.5	0.21682
				92295.8	0.21779
				92385.8	0.21877
				92475	0.21976
				92564.2	0.22075
				92654.2	0.22175
				92743.5	0.22275
				92833.5	0.22377
				92920.5	0.2248
				93010.5	0.22584
				93099.8	0.2269
				93189.8	0.22797
				93279	0.22904
				93369	0.23013
				93458.2	0.23121
				93548.2	0.2323
				93637.5	0.23339
				93726.8	0.23447
				93816.8	0.23556
				93904.5	0.23665
				93993.8	0.23774
				94083	0.23884
				94173	0.23994
				94262.2	0.24105
				94352.2	0.24215
				94435.5	0.24326
				94524.8	0.24437
				94612.5	0.24547
				94701.8	0.24657
				94791.8	0.24767
				94881	0.24877
				94971	0.24987
				95060.2	0.25097
				95150.2	0.25207
				95239.5	0.25317
				95329.5	0.25429
				95418.8	0.25541
				95508	0.25654
				95595.8	0.25767
				95685.8	0.25881
				95775	0.25995
				95864.2	0.26109
				95954.2	0.26222
				96043.5	0.26336
				96133.5	0.26449
				96222.8	0.26561
				96312.8	0.26674
				96402	0.26786
				96489.8	0.26899
				96579	0.27012
				96669	0.27125
				96758.2	0.27237
				96848.2	0.27348
				96937.5	0.2746
				97026.8	0.27571
				97116.8	0.27681
				97206	0.27792
				97296	0.27902
				97383	0.28011
				97473	0.28121
				97562.2	0.2823
				97652.2	0.28338
				97741.5	0.28446
				97831.5	0.28554
				97920.8	0.28662
				98010.8	0.28771
				98100	0.28882
				98189.2	0.28995
				98279.2	0.2911
				98367	0.29226
				98456.2	0.29345
				98545.5	0.29465
				98635.5	0.29587
				98724.8	0.29711
				98814.8	0.29836
				98904	0.29963
				98994	0.30092
				99083.2	0.30224
				99173.2	0.30356
				99260.2	0.30489
				99350.2	0.30623
				99439.5	0.30757
				99529.5	0.30891
				99618.8	0.31025
				99708	0.31158
				99798	0.3129
				99887.2	0.31422
				99977.2	0.31555
				100066	0.31691
				100154	0.31826
				100238	0.31961
				100327	0.32096
				100417	0.32233
				100506	0.3237
				100596	0.32506
				100685	0.32643
				100775	0.32781
				100864	0.3292
				100952	0.33059
				101042	0.33199
				101132	0.3334
				101221	0.33482
				101311	0.33626
				101400	0.3377
				101489	0.33914
				101579	0.34058
				101668	0.34204
				101758	0.34348
				101846	0.34492
				101936	0.34635
				102025	0.3478
				102115	0.34924
				102204	0.35069
				102294	0.35215
				102383	0.3536
				102473	0.35505
				102562	0.35649
				102652	0.35794
				102742	0.35938
				102830	0.36082
				102919	0.36225
				103008	0.36367
				103098	0.36508
				103187	0.36649
				103277	0.36789
				103366	0.36929
				103456	0.37069
				103546	0.37209
				103636	0.37348
				103723	0.37488
				103813	0.37629
				103902	0.37771
				103992	0.37914
				104081	0.38059
				104170	0.38207
				104260	0.38355
				104350	0.38505
				104440	0.38655
				104529	0.38805
				104619	0.38956
				104706	0.39108
				104796	0.3926
				104885	0.39411
				104975	0.39561
				105064	0.39713
				105154	0.39867
				105244	0.40024
				105333	0.4018
				105423	0.40334
				105512	0.4049
				105600	0.40646
				105689	0.408
				105779	0.40955
				105868	0.41111
				105958	0.41273
				106048	0.41433
				106138	0.41603
				106227	0.41773
				106317	0.41888
				106406	0.42003
				106494	0.4212
				106583	0.42238
				106673	0.42358
				106762	0.4248
				106852	0.42603
				106942	0.42728
				107031	0.42851
				107121	0.42973
				107210	0.43093
				107300	0.43211
				107390	0.4333
				107477	0.43449
				107566	0.43571
				107656	0.43697
				107746	0.43827
				107836	0.43959
				107925	0.44095
				108014	0.44234
				108104	0.44378
				108194	0.44524
				108284	0.44673
				108370	0.44821
				108460	0.4497
				108550	0.45122
				108640	0.45278
				108729	0.45436
				108819	0.45597
				108908	0.4576
				108998	0.45928
				109088	0.461
				109177	0.46277
				109264	0.46458
				109354	0.46646
				109444	0.46839
				109533	0.47037
				109623	0.47237
				109712	0.47442
				109802	0.47649
				109892	0.47858
				109982	0.48066
				110071	0.48272
				110161	0.48477
				110248	0.48684
				110338	0.48893
				110427	0.49102
				110517	0.49313
				110606	0.49525
				110696	0.49736
				110786	0.49945
				110875	0.50148
				110965	0.50346
				111054	0.50543
				111142	0.50741
				111231	0.50939
				111321	0.51138
				111410	0.51338
				111500	0.51539
				111590	0.51742
				111680	0.5195
				111769	0.5216
				111858	0.52372
				111948	0.52586
				112036	0.52796
				112125	0.53007
				112214	0.53221
				112304	0.53438
				112394	0.53663
				112484	0.53895
				112573	0.54128
				112663	0.54368
				112752	0.54616
				112842	0.54871
				112931	0.55133
				113019	0.55401
				113108	0.55677
				113198	0.55962
				113288	0.56254
				113377	0.56543
				113467	0.56821
				113556	0.57087
				113646	0.57337
				113735	0.57574
				113825	0.578
				113912	0.58011
				114002	0.58221
				114092	0.58428
				114182	0.58642
				114271	0.58868
				114361	0.59093
				114450	0.59324
				114539	0.59555
				114629	0.59793
				114718	0.60031
				114806	0.6026
				114896	0.60483
				114986	0.60686
				115075	0.60882
				115165	0.61071
				115254	0.61271
				115344	0.61479
				115433	0.61685
				115523	0.61889
				115612	0.621
				115702	0.6232
				115790	0.62552
				115880	0.62821
				115969	0.6312
				116058	0.6345
				116148	0.63807
				116237	0.64185
				116327	0.64572
				116416	0.64939
				116506	0.65297
				116596	0.65643
				116684	0.65944
				116773	0.66274
				116863	0.6664
				116952	0.669
				117042	0.67218
				117131	0.67537
				117220	0.68247
				117310	0.69088
				117400	0.70003

## Sheet: Fig4a
Figure 4a
MIL-125-defect
0 mbar		1.27 mbar		2.54 mbar		3.8 mbar		5.07 mbar		6.34 mbar		12.7 mbar		25.4 mbar		63.4 mbar		127 mbar		regen
Wavenumber (cm-1)	Absorbance	Wavenumber (cm-1)	Absorbance	Wavenumber (cm-1)	Absorbance	Wavenumber (cm-1)	Absorbance	Wavenumber (cm-1)	Absorbance	Wavenumber (cm-1)	Absorbance	Wavenumber (cm-1)	Absorbance	Wavenumber (cm-1)	Absorbance	Wavenumber (cm-1)	Absorbance	Wavenumber (cm-1)	Absorbance	Wavenumber (cm-1)	Absorbance
489.855	-0.00863	489.855	-0.06178	489.855	-0.05297	489.855	-0.04764	489.855	-0.04253	489.855	-0.05818	489.855	-0.13996	489.855	-0.06268	489.855	-0.05477	489.855	-0.09461	489.855	-0.07845
491.784	-0.03259	491.784	-0.05947	491.784	-0.03333	491.784	-0.02183	491.784	-0.03621	491.784	-0.03757	491.784	-0.0361	491.784	-0.04985	491.784	-0.04854	491.784	-0.04947	491.784	-0.0342
493.712	-0.03401	493.712	0.02951	493.712	0.02441	493.712	0.04226	493.712	0.00349	493.712	0.03565	493.712	0.12697	493.712	0.04243	493.712	0.02605	493.712	0.06865	493.712	0.07087
495.641	0.02571	495.641	0.17281	495.641	0.10012	495.641	0.09921	495.641	0.06432	495.641	0.13627	495.641	0.31255	495.641	0.1748	495.641	0.15456	495.641	0.20987	495.641	0.18532
497.57	0.12317	497.57	0.32925	497.57	0.15137	497.57	0.1756	497.57	0.15796	497.57	0.2511	497.57	0.51249	497.57	0.30079	497.57	0.29651	497.57	0.34731	497.57	0.30177
499.498	0.23093	499.498	0.48193	499.498	-0.04134	499.498	0.2821	499.498	0.36095	499.498	0.37604	499.498	0.67811	499.498	0.39449	499.498	0.41141	499.498	0.51799	499.498	0.42091
501.427	0.34151	501.427	0.61643	501.427	0.29373	501.427	0.36714	501.427	0.62996	501.427	0.50204	501.427	0.77722	501.427	0.46311	501.427	0.48571	501.427	0.79143	501.427	0.52341
503.355	0.44345	503.355	0.70257	503.355	1.38166	503.355	0.4062	503.355	0.87136	503.355	0.60618	503.355	0.80494	503.355	0.54912	503.355	0.55341	503.355	1.0397	503.355	0.57147
505.284	0.51566	505.284	0.72449	505.284	2.31049	505.284	0.40338	505.284	1.03389	505.284	0.67436	505.284	0.75529	505.284	0.6937	505.284	0.60596	505.284	1.18363	505.284	0.53565
507.212	0.53961	507.212	0.67888	507.212	2.94177	507.212	0.35634	507.212	1.11258	507.212	0.70451	507.212	0.63057	507.212	0.83243	507.212	0.58982	507.212	1.18302	507.212	0.43272
509.141	0.5054	509.141	0.56496	509.141	3.22054	509.141	0.2785	509.141	1.17039	509.141	0.67866	509.141	0.44554	509.141	0.89565	509.141	0.47147	509.141	0.99439	509.141	0.30142
511.07	0.44188	511.07	0.53108	511.07	3.27727	511.07	0.29383	511.07	1.22124	511.07	0.71554	511.07	0.53495	511.07	0.93741	511.07	0.39176	511.07	0.5866	511.07	0.35069
512.998	0.39302	512.998	0.53948	512.998	3.04582	512.998	0.30387	512.998	1.16316	512.998	0.73895	512.998	0.57067	512.998	0.7987	512.998	0.3375	512.998	0.66904	512.998	0.44602
514.927	0.35113	514.927	0.55298	514.927	2.50182	514.927	0.28515	514.927	1.0172	514.927	0.74451	514.927	0.56437	514.927	1.09356	514.927	0.31304	514.927	1.12378	514.927	0.54499
516.855	0.29755	516.855	0.5594	516.855	1.63645	516.855	0.29246	516.855	1.03649	516.855	0.73511	516.855	0.182	516.855	2.09081	516.855	0.2923	516.855	2.29417	516.855	0.62962
518.784	0.24773	518.784	0.56456	518.784	0.26297	518.784	0.35246	518.784	1.16647	518.784	0.7128	518.784	0.7286	518.784	2.77365	518.784	0.25894	518.784	3.19432	518.784	0.68593
520.712	0.22315	520.712	0.56031	520.712	0.17997	520.712	0.40159	520.712	1.26874	520.712	0.66855	520.712	1.18935	520.712	3.14882	520.712	0.25686	520.712	3.82362	520.712	0.69484
522.641	0.22804	522.641	0.54022	522.641	1.02682	522.641	0.40867	522.641	1.2752	522.641	0.6119	522.641	1.4746	522.641	3.30321	522.641	0.33483	522.641	4.05132	522.641	0.63213
524.569	0.24104	524.569	0.51875	524.569	2.30922	524.569	0.61757	524.569	1.22416	524.569	0.58141	524.569	1.84804	524.569	3.26786	524.569	0.42772	524.569	3.81831	524.569	0.50846
526.498	0.23802	526.498	0.52082	526.498	3.21376	526.498	0.85917	526.498	1.16096	526.498	0.59798	526.498	2.14285	526.498	2.94748	526.498	0.46926	526.498	2.71362	526.498	0.40556
528.427	0.21752	528.427	0.57935	528.427	3.74833	528.427	1.04935	528.427	1.11335	528.427	0.65115	528.427	2.27575	528.427	2.31539	528.427	0.46984	528.427	1.79687	528.427	0.35474
530.355	0.20856	530.355	0.67763	530.355	3.96852	530.355	1.15696	530.355	0.97224	530.355	0.72161	530.355	2.2338	530.355	1.40535	530.355	0.47465	530.355	1.45867	530.355	0.30295
532.284	0.2362	532.284	0.78788	532.284	3.77389	532.284	1.16349	532.284	0.75763	532.284	0.81054	532.284	2.0412	532.284	0.47129	532.284	0.50773	532.284	1.75542	532.284	0.28195
534.212	0.2888	534.212	0.87302	534.212	3.17534	534.212	1.08261	534.212	0.58336	534.212	0.87545	534.212	1.62405	534.212	0.23866	534.212	0.56005	534.212	2.20734	534.212	0.29851
536.141	0.34275	536.141	0.91268	536.141	1.71732	536.141	0.94041	536.141	0.59283	536.141	0.87507	536.141	1.02687	536.141	0.51763	536.141	0.60565	536.141	2.90158	536.141	0.34505
538.069	0.39242	538.069	0.9151	538.069	0.51528	538.069	0.76417	538.069	0.54721	538.069	0.81802	538.069	1.25953	538.069	0.40376	538.069	0.63359	538.069	2.32935	538.069	0.41033
539.998	0.46626	539.998	0.87565	539.998	0.48217	539.998	0.54519	539.998	0.38282	539.998	0.73717	539.998	0.71277	539.998	0.30594	539.998	0.64656	539.998	2.09532	539.998	0.38901
541.927	0.55761	541.927	0.4053	541.927	1.6209	541.927	0.26898	541.927	0.26074	541.927	0.68224	541.927	1.10364	541.927	0.27744	541.927	0.5911	541.927	2.71652	541.927	0.30703
543.855	0.62385	543.855	0.47169	543.855	3.023	543.855	0.0425	543.855	0.25139	543.855	0.66085	543.855	1.11779	543.855	0.31402	543.855	0.45996	543.855	2.46547	543.855	0.24303
545.784	0.62083	545.784	0.97516	545.784	3.63544	545.784	0.77921	545.784	0.32551	545.784	0.67948	545.784	1.49223	545.784	0.37066	545.784	0.32468	545.784	1.68476	545.784	0.2736
547.712	0.54923	547.712	2.25499	547.712	3.85376	547.712	1.35945	547.712	0.41236	547.712	0.77733	547.712	2.6532	547.712	0.41958	547.712	0.23101	547.712	1.58944	547.712	0.33899
549.641	0.4678	549.641	3.19989	549.641	3.69637	549.641	1.74149	549.641	0.47239	549.641	0.89973	549.641	3.35432	549.641	0.451	549.641	0.1903	549.641	1.91042	549.641	0.35665
551.569	0.43394	551.569	3.76347	551.569	3.10931	551.569	1.93637	551.569	0.52516	551.569	0.9985	551.569	3.67727	551.569	0.46709	551.569	0.20384	551.569	1.81896	551.569	0.38746
553.498	0.43812	553.498	3.92315	553.498	2.17183	553.498	1.96303	553.498	0.58218	553.498	1.01895	553.498	3.54972	553.498	0.44934	553.498	0.25296	553.498	1.4365	553.498	0.44708
555.427	0.42452	555.427	3.69963	555.427	0.8487	555.427	1.83028	555.427	0.6157	555.427	0.9615	555.427	3.01129	555.427	0.3827	555.427	0.29922	555.427	0.77897	555.427	0.51066
557.355	0.39201	557.355	3.11574	557.355	0.27813	557.355	1.5288	557.355	0.57075	557.355	0.86859	557.355	2.13066	557.355	0.29502	557.355	0.31376	557.355	-0.18545	557.355	0.53177
559.284	0.39365	559.284	2.17021	559.284	0.1227	559.284	1.05633	559.284	0.44769	559.284	0.77265	559.284	1.02067	559.284	0.22593	559.284	0.29525	559.284	-0.12106	559.284	0.46279
561.212	0.43406	561.212	0.8924	561.212	0.51434	561.212	0.44452	561.212	0.39059	561.212	0.6861	561.212	0.65801	561.212	0.19228	561.212	0.236	561.212	0.57353	561.212	0.40999
563.141	0.47693	563.141	0.34662	563.141	0.52444	563.141	-0.02969	563.141	0.39087	563.141	0.59543	563.141	-0.32334	563.141	0.19302	563.141	0.18822	563.141	0.41869	563.141	0.42196
565.069	0.49106	565.069	0.22764	565.069	0.48404	565.069	0.39901	565.069	0.41767	565.069	0.52576	565.069	-0.36444	565.069	0.21543	565.069	0.19245	565.069	0.33196	565.069	0.49616
566.998	0.47567	566.998	0.65607	566.998	0.42493	566.998	0.40816	566.998	0.42785	566.998	0.50641	566.998	0.2343	566.998	0.24005	566.998	0.22843	566.998	0.26529	566.998	0.57115
568.927	0.4603	568.927	0.6427	568.927	0.37665	568.927	0.38149	568.927	0.40842	568.927	0.48455	568.927	0.27047	568.927	0.26148	568.927	0.27386	568.927	0.23926	568.927	0.60813
570.855	0.45876	570.855	0.5916	570.855	0.35578	570.855	0.34161	570.855	0.37472	570.855	0.44923	570.855	0.28817	570.855	0.27546	570.855	0.3236	570.855	0.23602	570.855	0.61421
572.784	0.46015	572.784	0.52752	572.784	0.35252	572.784	0.31323	572.784	0.33842	572.784	0.40798	572.784	0.27726	572.784	0.272	572.784	0.36295	572.784	0.2368	572.784	0.587
574.712	0.43918	574.712	0.46899	574.712	0.34625	574.712	0.31161	574.712	0.3139	574.712	0.37246	574.712	0.2613	574.712	0.25398	574.712	0.36283	574.712	0.23893	574.712	0.51965
576.641	0.39661	576.641	0.41449	576.641	0.32938	576.641	0.32253	576.641	0.30301	576.641	0.34532	576.641	0.25577	576.641	0.23842	576.641	0.32882	576.641	0.2425	576.641	0.43371
578.569	0.3654	578.569	0.36655	578.569	0.30709	578.569	0.32704	578.569	0.29239	578.569	0.32689	578.569	0.25382	578.569	0.2363	578.569	0.29811	578.569	0.24643	578.569	0.37345
580.498	0.35565	580.498	0.3326	580.498	0.28799	580.498	0.31522	580.498	0.27815	580.498	0.31649	580.498	0.24909	580.498	0.24192	580.498	0.27725	580.498	0.24988	580.498	0.34869
582.427	0.34661	582.427	0.31009	582.427	0.27766	582.427	0.29456	582.427	0.2673	582.427	0.30805	582.427	0.24527	582.427	0.24733	582.427	0.25909	582.427	0.25497	582.427	0.33809
584.355	0.33177	584.355	0.29919	584.355	0.27076	584.355	0.27811	584.355	0.26359	584.355	0.29742	584.355	0.2448	584.355	0.25341	584.355	0.24601	584.355	0.25887	584.355	0.32874
586.284	0.31351	586.284	0.29545	586.284	0.26503	586.284	0.2669	586.284	0.26462	586.284	0.2875	586.284	0.249	586.284	0.25878	586.284	0.24092	586.284	0.25719	586.284	0.32033
588.212	0.29989	588.212	0.2925	588.212	0.26423	588.212	0.25764	588.212	0.26636	588.212	0.28197	588.212	0.2557	588.212	0.26161	588.212	0.24208	588.212	0.25498	588.212	0.31565
590.141	0.29302	590.141	0.28822	590.141	0.26615	590.141	0.25161	590.141	0.26509	590.141	0.27889	590.141	0.26139	590.141	0.26414	590.141	0.24729	590.141	0.25798	590.141	0.31533
592.069	0.28769	592.069	0.28343	592.069	0.26641	592.069	0.2538	592.069	0.26169	592.069	0.27657	592.069	0.26535	592.069	0.26877	592.069	0.25396	592.069	0.26444	592.069	0.31772
593.998	0.28188	593.998	0.27847	593.998	0.26535	593.998	0.26335	593.998	0.26085	593.998	0.27519	593.998	0.26872	593.998	0.27603	593.998	0.26093	593.998	0.27117	593.998	0.31885
595.927	0.27894	595.927	0.27378	595.927	0.26596	595.927	0.27322	595.927	0.26493	595.927	0.2747	595.927	0.27302	595.927	0.2844	595.927	0.2697	595.927	0.27911	595.927	0.31751
597.855	0.28036	597.855	0.27012	597.855	0.26836	597.855	0.27879	597.855	0.27168	597.855	0.27513	597.855	0.27822	597.855	0.28996	597.855	0.27974	597.855	0.28825	597.855	0.31551
599.784	0.28345	599.784	0.26831	599.784	0.27071	599.784	0.28101	599.784	0.27779	599.784	0.27694	599.784	0.28318	599.784	0.29013	599.784	0.28714	599.784	0.29572	599.784	0.31374
601.712	0.28572	601.712	0.26854	601.712	0.27237	601.712	0.28207	601.712	0.28198	601.712	0.27964	601.712	0.28641	601.712	0.28659	601.712	0.29001	601.712	0.29967	601.712	0.31261
603.641	0.28703	603.641	0.26928	603.641	0.27217	603.641	0.28166	603.641	0.28462	603.641	0.28179	603.641	0.28662	603.641	0.28247	603.641	0.28964	603.641	0.30027	603.641	0.31105
605.569	0.28734	605.569	0.26893	605.569	0.26941	605.569	0.27914	605.569	0.28607	605.569	0.28314	605.569	0.284	605.569	0.27897	605.569	0.28694	605.569	0.29881	605.569	0.30729
607.498	0.28459	607.498	0.26688	607.498	0.26609	607.498	0.27508	607.498	0.28565	607.498	0.28406	607.498	0.28037	607.498	0.27702	607.498	0.28302	607.498	0.29718	607.498	0.30207
609.426	0.2781	609.426	0.26383	609.426	0.26438	609.426	0.271	609.426	0.28285	609.426	0.28471	609.426	0.27819	609.426	0.2778	609.426	0.28059	609.426	0.29737	609.426	0.29784
611.355	0.271	611.355	0.26168	611.355	0.26492	611.355	0.26921	611.355	0.27967	611.355	0.28627	611.355	0.27904	611.355	0.2817	611.355	0.28202	611.355	0.30123	611.355	0.2957
613.284	0.26669	613.284	0.2617	613.284	0.26829	613.284	0.27113	613.284	0.27991	613.284	0.29013	613.284	0.28326	613.284	0.28875	613.284	0.28849	613.284	0.3095	613.284	0.29527
615.212	0.26589	615.212	0.26474	615.212	0.27502	615.212	0.2771	615.212	0.28567	615.212	0.29693	615.212	0.29093	615.212	0.29875	615.212	0.30024	615.212	0.32139	615.212	0.29669
617.141	0.26781	617.141	0.27173	617.141	0.28474	617.141	0.2875	617.141	0.2956	617.141	0.30688	617.141	0.30206	617.141	0.31127	617.141	0.31595	617.141	0.33595	617.141	0.30028
619.069	0.27232	619.069	0.28227	619.069	0.29708	619.069	0.30256	619.069	0.30743	619.069	0.31923	619.069	0.31633	619.069	0.32573	619.069	0.33328	619.069	0.35247	619.069	0.30605
620.998	0.27982	620.998	0.29481	620.998	0.31215	620.998	0.32087	620.998	0.32047	620.998	0.33284	620.998	0.3325	620.998	0.34133	620.998	0.35103	620.998	0.3698	620.998	0.31333
622.926	0.28984	622.926	0.30809	622.926	0.32925	622.926	0.33947	622.926	0.33495	622.926	0.34691	622.926	0.34851	622.926	0.35697	622.926	0.36868	622.926	0.3862	622.926	0.32058
624.855	0.30083	624.855	0.32188	624.855	0.34623	624.855	0.3561	624.855	0.35074	624.855	0.36132	624.855	0.36298	624.855	0.372	624.855	0.38475	624.855	0.4003	624.855	0.32703
626.783	0.31121	626.783	0.33579	626.783	0.36121	626.783	0.36997	626.783	0.36636	626.783	0.37568	626.783	0.376	626.783	0.38673	626.783	0.39813	626.783	0.41198	626.783	0.33309
628.712	0.32068	628.712	0.34876	628.712	0.37424	628.712	0.38122	628.712	0.3802	628.712	0.38866	628.712	0.38801	628.712	0.40061	628.712	0.4093	628.712	0.42173	628.712	0.33884
630.641	0.32973	630.641	0.36026	630.641	0.38587	630.641	0.39066	630.641	0.39204	630.641	0.39979	630.641	0.39899	630.641	0.41237	630.641	0.41941	630.641	0.43054	630.641	0.34382
632.569	0.3386	632.569	0.37062	632.569	0.39605	632.569	0.39927	632.569	0.40237	632.569	0.40989	632.569	0.40928	632.569	0.42263	632.569	0.42957	632.569	0.43977	632.569	0.34839
634.498	0.34736	634.498	0.38041	634.498	0.40547	634.498	0.40784	634.498	0.4112	634.498	0.41996	634.498	0.42002	634.498	0.43275	634.498	0.44007	634.498	0.44985	634.498	0.35353
636.426	0.35576	636.426	0.39052	636.426	0.4153	636.426	0.4173	636.426	0.4186	636.426	0.43063	636.426	0.43173	636.426	0.44277	636.426	0.45044	636.426	0.46029	636.426	0.35996
638.355	0.3635	638.355	0.40147	638.355	0.42564	638.355	0.42868	638.355	0.42599	638.355	0.44135	638.355	0.44331	638.355	0.45178	638.355	0.46034	638.355	0.47052	638.355	0.3677
640.283	0.37091	640.283	0.41278	640.283	0.43589	640.283	0.44134	640.283	0.43469	640.283	0.45103	640.283	0.45337	640.283	0.45923	640.283	0.4695	640.283	0.47999	640.283	0.37577
642.212	0.37861	642.212	0.42414	642.212	0.4456	642.212	0.45288	642.212	0.44434	642.212	0.45903	642.212	0.46141	642.212	0.46559	642.212	0.47725	642.212	0.48752	642.212	0.38302
644.141	0.38695	644.141	0.43538	644.141	0.45447	644.141	0.46209	644.141	0.45416	644.141	0.46565	644.141	0.46788	644.141	0.4715	644.141	0.48271	644.141	0.49179	644.141	0.38929
646.069	0.39602	646.069	0.44543	646.069	0.46234	646.069	0.46976	646.069	0.46363	646.069	0.47159	646.069	0.47329	646.069	0.47651	646.069	0.48572	646.069	0.49311	646.069	0.39509
647.998	0.40577	647.998	0.45364	647.998	0.46917	647.998	0.47649	647.998	0.47213	647.998	0.47708	647.998	0.47753	647.998	0.48022	647.998	0.4875	647.998	0.49301	647.998	0.40081
649.926	0.41609	649.926	0.46069	649.926	0.47481	649.926	0.4821	649.926	0.47924	649.926	0.48209	649.926	0.48075	649.926	0.48327	649.926	0.48968	649.926	0.49239	649.926	0.40672
651.855	0.42677	651.855	0.46685	651.855	0.47896	651.855	0.48639	651.855	0.48443	651.855	0.48602	651.855	0.48306	651.855	0.48627	651.855	0.49218	651.855	0.49139	651.855	0.41283
653.783	0.43689	653.783	0.4718	653.783	0.48188	653.783	0.48942	653.783	0.48689	653.783	0.4886	653.783	0.48466	653.783	0.48907	653.783	0.49357	653.783	0.49082	653.783	0.41834
655.712	0.44479	655.712	0.47576	655.712	0.48433	655.712	0.49157	655.712	0.48702	655.712	0.49065	655.712	0.48593	655.712	0.49124	655.712	0.49368	655.712	0.49125	655.712	0.42235
657.64	0.44979	657.64	0.47848	657.64	0.48566	657.64	0.49273	657.64	0.48601	657.64	0.49202	657.64	0.48606	657.64	0.4919	657.64	0.49265	657.64	0.49159	657.64	0.42508
659.569	0.45315	659.569	0.47904	659.569	0.48448	659.569	0.4923	659.569	0.48411	659.569	0.49152	659.569	0.48426	659.569	0.49059	659.569	0.49014	659.569	0.49169	659.569	0.42744
661.498	0.4553	661.498	0.48007	661.498	0.48458	661.498	0.4933	661.498	0.48439	661.498	0.49249	661.498	0.48481	661.498	0.49061	661.498	0.48897	661.498	0.49424	661.498	0.42878
663.426	0.45551	663.426	0.48488	663.426	0.49101	663.426	0.49955	663.426	0.49124	663.426	0.49979	663.426	0.49212	663.426	0.49507	663.426	0.4918	663.426	0.49804	663.426	0.42883
665.355	0.454	665.355	0.49513	665.355	0.50681	665.355	0.51431	665.355	0.50772	665.355	0.51696	665.355	0.50883	665.355	0.50775	665.355	0.50612	665.355	0.50824	665.355	0.42846
667.283	0.45191	667.283	0.51278	667.283	0.5333	667.283	0.54006	667.283	0.53576	667.283	0.54587	667.283	0.53722	667.283	0.5339	667.283	0.5383	667.283	0.53562	667.283	0.42812
669.212	0.45028	669.212	0.53794	669.212	0.56852	669.212	0.57561	669.212	0.57383	669.212	0.58422	669.212	0.5759	669.212	0.5723	669.212	0.58405	669.212	0.57764	669.212	0.42775
671.14	0.44963	671.14	0.56622	671.14	0.6071	671.14	0.61532	671.14	0.61572	671.14	0.62567	671.14	0.6188	671.14	0.61617	671.14	0.63482	671.14	0.62695	671.14	0.4272
673.069	0.44996	673.069	0.5914	673.069	0.64177	673.069	0.65105	673.069	0.65274	673.069	0.66203	673.069	0.65732	673.069	0.65681	673.069	0.68059	673.069	0.67477	673.069	0.4262
674.998	0.4508	674.998	0.60779	674.998	0.66488	674.998	0.67462	674.998	0.6771	674.998	0.68543	674.998	0.68324	674.998	0.6861	674.998	0.71241	674.998	0.71168	674.998	0.42493
676.926	0.45176	676.926	0.61059	676.926	0.66978	676.926	0.67919	676.926	0.68235	676.926	0.68929	676.926	0.68948	676.926	0.69652	676.926	0.7224	676.926	0.72861	676.926	0.42439
678.855	0.45252	678.855	0.59798	678.855	0.65388	678.855	0.66214	678.855	0.66512	678.855	0.67117	678.855	0.67307	678.855	0.68392	678.855	0.70652	678.855	0.72043	678.855	0.42516
680.783	0.45178	680.783	0.5733	680.783	0.62181	680.783	0.62798	680.783	0.62924	680.783	0.63563	680.783	0.63837	680.783	0.65048	680.783	0.66777	680.783	0.68778	680.783	0.42626
682.712	0.44875	682.712	0.54128	682.712	0.57955	682.712	0.58319	682.712	0.58211	682.712	0.58897	682.712	0.59154	682.712	0.60168	682.712	0.61275	682.712	0.63328	682.712	0.42741
684.64	0.44418	684.64	0.50738	684.64	0.53371	684.64	0.5354	684.64	0.53216	684.64	0.5389	684.64	0.54037	684.64	0.54763	684.64	0.55467	684.64	0.5701	684.64	0.42885
686.569	0.43952	686.569	0.47784	686.569	0.49181	686.569	0.49266	686.569	0.48762	686.569	0.49346	686.569	0.49338	686.569	0.49874	686.569	0.50297	686.569	0.51336	686.569	0.4304
688.497	0.43639	688.497	0.45619	688.497	0.45875	688.497	0.45946	688.497	0.45302	688.497	0.45708	688.497	0.45527	688.497	0.45825	688.497	0.45909	688.497	0.4655	688.497	0.4321
690.426	0.43611	690.426	0.44223	690.426	0.43592	690.426	0.43622	690.426	0.42891	690.426	0.43078	690.426	0.42743	690.426	0.42702	690.426	0.42505	690.426	0.4282	690.426	0.43449
692.355	0.43923	692.355	0.4344	692.355	0.42214	692.355	0.42121	692.355	0.41358	692.355	0.41343	692.355	0.40876	692.355	0.40484	692.355	0.4007	692.355	0.40087	692.355	0.43809
694.283	0.44541	694.283	0.43092	694.283	0.41493	694.283	0.4125	694.283	0.40488	694.283	0.40316	694.283	0.39689	694.283	0.39042	694.283	0.38417	694.283	0.38209	694.283	0.44297
696.212	0.45312	696.212	0.42942	696.212	0.41104	696.212	0.40748	696.212	0.40003	696.212	0.39734	696.212	0.38909	696.212	0.3812	696.212	0.37276	696.212	0.36959	696.212	0.44869
698.14	0.45983	698.14	0.42757	698.14	0.40718	698.14	0.40285	698.14	0.39584	698.14	0.39297	698.14	0.38282	698.14	0.37425	698.14	0.36369	698.14	0.36025	698.14	0.45419
700.069	0.46303	700.069	0.42336	700.069	0.4009	700.069	0.39623	700.069	0.38989	700.069	0.38736	700.069	0.37611	700.069	0.36707	700.069	0.35486	700.069	0.35188	700.069	0.45791
701.997	0.46074	701.997	0.41513	701.997	0.39104	701.997	0.38678	701.997	0.38093	701.997	0.37893	701.997	0.3676	701.997	0.35825	701.997	0.34515	701.997	0.34327	701.997	0.45827
703.926	0.45175	703.926	0.40229	703.926	0.37767	703.926	0.37475	703.926	0.36884	703.926	0.36756	703.926	0.35671	703.926	0.34776	703.926	0.3345	703.926	0.33383	703.926	0.4544
705.855	0.43592	705.855	0.38566	705.855	0.36194	705.855	0.36101	705.855	0.35474	705.855	0.35416	705.855	0.34398	705.855	0.33623	705.855	0.32338	705.855	0.32392	705.855	0.44621
707.783	0.4148	707.783	0.36712	707.783	0.34583	707.783	0.34657	707.783	0.3403	707.783	0.34014	707.783	0.33099	707.783	0.32457	707.783	0.31269	707.783	0.31449	707.783	0.43463
709.712	0.39153	709.712	0.34908	709.712	0.33131	709.712	0.3325	709.712	0.32695	709.712	0.32707	709.712	0.31916	709.712	0.31418	709.712	0.30366	709.712	0.30641	709.712	0.4215
711.64	0.36974	711.64	0.33385	711.64	0.31974	711.64	0.32031	711.64	0.3159	711.64	0.31636	711.64	0.30942	711.64	0.30626	711.64	0.29689	711.64	0.30031	711.64	0.40883
713.569	0.35222	713.569	0.32278	713.569	0.31174	713.569	0.31138	713.569	0.30813	713.569	0.30871	713.569	0.30245	713.569	0.30117	713.569	0.29237	713.569	0.2965	713.569	0.39804
715.497	0.33969	715.497	0.31587	715.497	0.30681	715.497	0.3057	715.497	0.30373	715.497	0.30381	715.497	0.29841	715.497	0.29847	715.497	0.2896	715.497	0.29464	715.497	0.38964
717.426	0.33169	717.426	0.31249	717.426	0.30387	717.426	0.30234	717.426	0.30198	717.426	0.30089	717.426	0.29671	717.426	0.29724	717.426	0.28794	717.426	0.29392	717.426	0.38358
719.355	0.32768	719.355	0.31157	719.355	0.30218	719.355	0.30058	719.355	0.30167	719.355	0.29918	719.355	0.29637	719.355	0.29659	719.355	0.28705	719.355	0.29371	719.355	0.37925
721.283	0.32647	721.283	0.31162	721.283	0.30125	721.283	0.29985	721.283	0.30152	721.283	0.29803	721.283	0.2964	721.283	0.29613	721.283	0.28684	721.283	0.29378	721.283	0.37594
723.212	0.3261	723.212	0.31109	723.212	0.30035	723.212	0.29948	723.212	0.30093	723.212	0.29707	723.212	0.29614	723.212	0.29563	723.212	0.28709	723.212	0.29401	723.212	0.37311
725.14	0.32479	725.14	0.3091	725.14	0.29898	725.14	0.29902	725.14	0.2999	725.14	0.29628	725.14	0.2955	725.14	0.29487	725.14	0.28761	725.14	0.29436	725.14	0.37038
727.069	0.32217	727.069	0.30604	727.069	0.29758	727.069	0.29848	727.069	0.29878	727.069	0.29613	727.069	0.295	727.069	0.29435	727.069	0.28884	727.069	0.29525	727.069	0.36784
728.997	0.31933	728.997	0.30343	728.997	0.29726	728.997	0.29836	728.997	0.29839	728.997	0.29734	728.997	0.29549	728.997	0.2953	728.997	0.29157	728.997	0.29758	728.997	0.36591
730.926	0.3175	730.926	0.30258	730.926	0.29893	730.926	0.29943	730.926	0.29969	730.926	0.30021	730.926	0.29757	730.926	0.29838	730.926	0.29614	730.926	0.30202	730.926	0.3651
732.855	0.31638	732.855	0.30295	732.855	0.30204	732.855	0.30171	732.855	0.30261	732.855	0.3041	732.855	0.30106	732.855	0.30306	732.855	0.30197	732.855	0.30825	732.855	0.36541
734.783	0.314	734.783	0.30301	734.783	0.30548	734.783	0.30478	734.783	0.30653	734.783	0.30818	734.783	0.30564	734.783	0.30851	734.783	0.30851	734.783	0.31542	734.783	0.366
736.712	0.31076	736.712	0.3042	736.712	0.31092	736.712	0.31057	736.712	0.31296	736.712	0.3143	736.712	0.31292	736.712	0.31613	736.712	0.31724	736.712	0.3244	736.712	0.36763
738.64	0.31498	738.64	0.31565	738.64	0.32669	738.64	0.32723	738.64	0.32931	738.64	0.33029	738.64	0.32975	738.64	0.33294	738.64	0.33471	738.64	0.34141	738.64	0.37625
740.569	0.33933	740.569	0.34957	740.569	0.36367	740.569	0.36545	740.569	0.36591	740.569	0.36691	740.569	0.36614	740.569	0.36955	740.569	0.37138	740.569	0.37749	740.569	0.40068
742.497	0.38389	742.497	0.40306	742.497	0.41899	742.497	0.42239	742.497	0.42062	742.497	0.42223	742.497	0.42074	742.497	0.42493	742.497	0.42745	742.497	0.43378	742.497	0.4413
744.426	0.43428	744.426	0.45895	744.426	0.47584	744.426	0.48109	744.426	0.47713	744.426	0.47969	744.426	0.47776	744.426	0.48273	744.426	0.48702	744.426	0.49431	744.426	0.48713
746.354	0.47493	746.354	0.50065	746.354	0.5173	746.354	0.52419	746.354	0.51839	746.354	0.52198	746.354	0.52001	746.354	0.52546	746.354	0.53186	746.354	0.54012	746.354	0.52432
748.283	0.49599	748.283	0.51854	748.283	0.53336	748.283	0.54084	748.283	0.53412	748.283	0.53855	748.283	0.5369	748.283	0.54246	748.283	0.55055	748.283	0.55955	748.283	0.54335
750.212	0.4931	750.212	0.50888	750.212	0.5204	750.212	0.52725	750.212	0.5209	750.212	0.52566	750.212	0.52452	750.212	0.52992	750.212	0.53891	750.212	0.54859	750.212	0.54029
752.14	0.46526	752.14	0.47171	752.14	0.47912	752.14	0.48488	752.14	0.47992	752.14	0.48443	752.14	0.48398	752.14	0.48908	752.14	0.4981	752.14	0.50828	752.14	0.5145
754.069	0.4152	754.069	0.41177	754.069	0.41567	754.069	0.42044	754.069	0.41731	754.069	0.4212	754.069	0.42177	754.069	0.42631	754.069	0.43455	754.069	0.44454	754.069	0.46851
755.997	0.35283	755.997	0.34169	755.997	0.34387	755.997	0.34748	755.997	0.34603	755.997	0.34928	755.997	0.35079	755.997	0.35428	755.997	0.3609	755.997	0.36981	755.997	0.41075
757.926	0.29615	757.926	0.28155	757.926	0.28342	757.926	0.28547	757.926	0.28505	757.926	0.28787	757.926	0.28926	757.926	0.29149	757.926	0.29538	757.926	0.30285	757.926	0.35613
759.854	0.26093	759.854	0.247	759.854	0.24888	759.854	0.24953	759.854	0.24939	759.854	0.25214	759.854	0.25225	759.854	0.25383	759.854	0.2545	759.854	0.261	759.854	0.31793
761.783	0.24647	761.783	0.23489	761.783	0.23704	761.783	0.23704	761.783	0.23715	761.783	0.23985	761.783	0.23889	761.783	0.24061	761.783	0.23901	761.783	0.2454	761.783	0.29738
763.712	0.24237	763.712	0.23322	763.712	0.23602	763.712	0.23601	763.712	0.23656	763.712	0.23872	763.712	0.23752	763.712	0.23942	763.712	0.23659	763.712	0.24321	763.712	0.28715
765.64	0.24145	765.64	0.23445	765.64	0.23794	765.64	0.23833	765.64	0.23902	765.64	0.24033	765.64	0.23925	765.64	0.241	765.64	0.2375	765.64	0.24415	765.64	0.28079
767.569	0.24107	767.569	0.23583	767.569	0.23963	767.569	0.24048	767.569	0.24084	767.569	0.24155	767.569	0.24042	767.569	0.24194	767.569	0.23796	767.569	0.24443	767.569	0.27571
769.497	0.24076	769.497	0.23682	769.497	0.24026	769.497	0.2414	769.497	0.24131	769.497	0.24178	769.497	0.24026	769.497	0.24165	769.497	0.23725	769.497	0.24344	769.497	0.27152
771.426	0.24049	771.426	0.23738	771.426	0.23972	771.426	0.24109	771.426	0.24063	771.426	0.24104	771.426	0.23889	771.426	0.24014	771.426	0.2354	771.426	0.24106	771.426	0.26793
773.354	0.24013	773.354	0.23737	773.354	0.2382	773.354	0.23971	773.354	0.23888	773.354	0.23943	773.354	0.23653	773.354	0.23747	773.354	0.2325	773.354	0.23738	773.354	0.26458
775.283	0.2394	775.283	0.23647	775.283	0.23596	775.283	0.23728	775.283	0.23595	775.283	0.23693	775.283	0.23326	775.283	0.23358	775.283	0.22863	775.283	0.2328	775.283	0.2614
777.212	0.2379	777.212	0.23442	777.212	0.2329	777.212	0.23363	777.212	0.23177	777.212	0.23346	777.212	0.22898	777.212	0.22852	777.212	0.22385	777.212	0.22757	777.212	0.25831
779.14	0.23516	779.14	0.23104	779.14	0.22863	779.14	0.22865	779.14	0.22651	779.14	0.22892	779.14	0.22372	779.14	0.22268	779.14	0.21833	779.14	0.22171	779.14	0.25513
781.069	0.23106	781.069	0.22616	781.069	0.22295	781.069	0.2225	781.069	0.2206	781.069	0.22337	781.069	0.21786	781.069	0.21649	781.069	0.2123	781.069	0.21527	781.069	0.25171
782.997	0.22586	782.997	0.21999	782.997	0.2162	782.997	0.21579	782.997	0.2145	782.997	0.21719	782.997	0.2118	782.997	0.21009	782.997	0.20607	782.997	0.20865	782.997	0.24798
784.926	0.21984	784.926	0.21312	784.926	0.20902	784.926	0.20921	784.926	0.20842	784.926	0.21077	784.926	0.20565	784.926	0.20378	784.926	0.19984	784.926	0.20231	784.926	0.24395
786.854	0.21335	786.854	0.20609	786.854	0.202	786.854	0.20296	786.854	0.20237	786.854	0.20436	786.854	0.1995	786.854	0.19799	786.854	0.1938	786.854	0.19654	786.854	0.23976
788.783	0.20691	788.783	0.19916	788.783	0.19557	788.783	0.19714	788.783	0.19647	788.783	0.19821	788.783	0.19376	788.783	0.19277	788.783	0.18806	788.783	0.1914	788.783	0.23556
790.711	0.20096	790.711	0.19249	790.711	0.1899	790.711	0.19187	790.711	0.19103	790.711	0.19261	790.711	0.18869	790.711	0.18794	790.711	0.18275	790.711	0.18683	790.711	0.2314
792.64	0.19561	792.64	0.18626	792.64	0.1849	792.64	0.18715	792.64	0.18622	792.64	0.18758	792.64	0.18411	792.64	0.18357	792.64	0.17807	792.64	0.18286	792.64	0.22712
794.568	0.19072	794.568	0.18065	794.568	0.18055	794.568	0.18291	794.568	0.18184	794.568	0.18302	794.568	0.17993	794.568	0.1796	794.568	0.17406	794.568	0.17961	794.568	0.22246
796.497	0.18592	796.497	0.17576	796.497	0.17683	796.497	0.179	796.497	0.17758	796.497	0.17895	796.497	0.17614	796.497	0.17592	796.497	0.17067	796.497	0.17697	796.497	0.21721
798.426	0.18087	798.426	0.17138	798.426	0.17343	798.426	0.17537	798.426	0.17346	798.426	0.1754	798.426	0.17267	798.426	0.1725	798.426	0.1678	798.426	0.1746	798.426	0.21152
800.354	0.17543	800.354	0.16718	800.354	0.16991	800.354	0.17197	800.354	0.16974	800.354	0.17225	800.354	0.16946	800.354	0.16931	800.354	0.16531	800.354	0.17226	800.354	0.20578
802.283	0.16967	802.283	0.16308	802.283	0.16617	802.283	0.16879	802.283	0.16651	802.283	0.16932	802.283	0.16651	802.283	0.16641	802.283	0.16317	802.283	0.17001	802.283	0.20007
804.211	0.16369	804.211	0.15937	804.211	0.16255	804.211	0.16598	804.211	0.16377	804.211	0.16666	804.211	0.1639	804.211	0.1642	804.211	0.16156	804.211	0.16803	804.211	0.19445
806.14	0.15785	806.14	0.15644	806.14	0.15969	806.14	0.16381	806.14	0.1617	806.14	0.1646	806.14	0.16199	806.14	0.16297	806.14	0.16065	806.14	0.16666	806.14	0.18952
808.068	0.1531	808.068	0.15456	808.068	0.15801	808.068	0.16266	808.068	0.16063	808.068	0.16362	808.068	0.16138	808.068	0.16278	808.068	0.16072	808.068	0.16641	808.068	0.18613
809.997	0.1506	809.997	0.15411	809.997	0.15775	809.997	0.16282	809.997	0.16104	809.997	0.16411	809.997	0.16236	809.997	0.1639	809.997	0.16211	809.997	0.16765	809.997	0.18472
811.926	0.15115	811.926	0.15546	811.926	0.15899	811.926	0.16418	811.926	0.16304	811.926	0.16601	811.926	0.16453	811.926	0.16627	811.926	0.16444	811.926	0.16988	811.926	0.18492
813.854	0.15407	813.854	0.15783	813.854	0.16097	813.854	0.16577	813.854	0.16548	813.854	0.16832	813.854	0.16674	813.854	0.16858	813.854	0.16633	813.854	0.17196	813.854	0.18538
815.783	0.15702	815.783	0.15936	815.783	0.16216	815.783	0.16619	815.783	0.16663	815.783	0.16961	815.783	0.16773	815.783	0.16932	815.783	0.16669	815.783	0.17277	815.783	0.18455
817.711	0.15788	817.711	0.15866	817.711	0.16135	817.711	0.16472	817.711	0.16567	817.711	0.16894	817.711	0.16681	817.711	0.16792	817.711	0.16526	817.711	0.17174	817.711	0.18152
819.64	0.15597	819.64	0.15545	819.64	0.15826	819.64	0.16141	819.64	0.16256	819.64	0.16606	819.64	0.16374	819.64	0.16443	819.64	0.16186	819.64	0.16863	819.64	0.17596
821.568	0.15125	821.568	0.14987	821.568	0.15314	821.568	0.15647	821.568	0.15747	821.568	0.16108	821.568	0.1585	821.568	0.15922	821.568	0.15652	821.568	0.1635	821.568	0.16779
823.497	0.14365	823.497	0.14244	823.497	0.14662	823.497	0.15018	823.497	0.15078	823.497	0.15439	823.497	0.15155	823.497	0.15286	823.497	0.14993	823.497	0.15683	823.497	0.15753
825.426	0.13379	825.426	0.13413	825.426	0.13956	825.426	0.14313	825.426	0.14333	825.426	0.14689	825.426	0.14394	825.426	0.14605	825.426	0.14304	825.426	0.1496	825.426	0.14664
827.354	0.12328	827.354	0.12619	827.354	0.13282	827.354	0.13633	827.354	0.13623	827.354	0.13976	827.354	0.13706	827.354	0.1397	827.354	0.1369	827.354	0.14315	827.354	0.1368
829.283	0.11414	829.283	0.11985	829.283	0.12721	829.283	0.13084	829.283	0.13063	829.283	0.13419	829.283	0.1319	829.283	0.13477	829.283	0.13239	829.283	0.13844	829.283	0.1292
831.211	0.10777	831.211	0.11569	831.211	0.12331	831.211	0.12711	831.211	0.12703	831.211	0.13065	831.211	0.12859	831.211	0.13145	831.211	0.12936	831.211	0.13546	831.211	0.12392
833.14	0.10389	833.14	0.11301	833.14	0.12076	833.14	0.12461	833.14	0.12475	833.14	0.12857	833.14	0.12656	833.14	0.1291	833.14	0.12704	833.14	0.13369	833.14	0.11996
835.068	0.10115	835.068	0.11078	835.068	0.11884	835.068	0.12269	835.068	0.12304	835.068	0.12712	835.068	0.1253	835.068	0.12739	835.068	0.12537	835.068	0.13294	835.068	0.1164
836.997	0.09899	836.997	0.10894	836.997	0.11738	836.997	0.12134	836.997	0.12192	836.997	0.12613	836.997	0.12471	836.997	0.12661	836.997	0.12472	836.997	0.1332	836.997	0.11299
838.926	0.0976	838.926	0.10778	838.926	0.11655	838.926	0.12082	838.926	0.12164	838.926	0.12575	838.926	0.12475	838.926	0.12689	838.926	0.12507	838.926	0.13429	838.926	0.10974
840.854	0.09681	840.854	0.1072	840.854	0.11649	840.854	0.12115	840.854	0.12215	840.854	0.1259	840.854	0.12523	840.854	0.128	840.854	0.12618	840.854	0.13593	840.854	0.10668
842.783	0.09602	842.783	0.10704	842.783	0.11725	842.783	0.12212	842.783	0.12317	842.783	0.12631	842.783	0.12595	842.783	0.12954	842.783	0.12786	842.783	0.13772	842.783	0.10385
844.711	0.09497	844.711	0.10722	844.711	0.1186	844.711	0.12334	844.711	0.12432	844.711	0.1268	844.711	0.12682	844.711	0.13114	844.711	0.12968	844.711	0.13921	844.711	0.10127
846.64	0.09368	846.64	0.10755	846.64	0.11994	846.64	0.1244	846.64	0.12534	846.64	0.12726	846.64	0.12767	846.64	0.1324	846.64	0.1312	846.64	0.14026	846.64	0.09907
848.568	0.09234	848.568	0.1078	848.568	0.12082	848.568	0.12509	848.568	0.12613	848.568	0.12762	848.568	0.1283	848.568	0.13303	848.568	0.13221	848.568	0.14088	848.568	0.09749
850.497	0.09118	850.497	0.1079	850.497	0.12123	850.497	0.12536	850.497	0.12659	850.497	0.12794	850.497	0.1287	850.497	0.13296	850.497	0.1326	850.497	0.1411	850.497	0.09652
852.426	0.09046	852.426	0.10785	852.426	0.12134	852.426	0.1252	852.426	0.12666	852.426	0.12819	852.426	0.12888	852.426	0.13232	852.426	0.13228	852.426	0.14099	852.426	0.09587
854.354	0.09025	854.354	0.10766	854.354	0.12107	854.354	0.12464	854.354	0.12635	854.354	0.12821	854.354	0.12857	854.354	0.13135	854.354	0.13147	854.354	0.14065	854.354	0.09531
856.283	0.09037	856.283	0.10736	856.283	0.12031	856.283	0.12376	856.283	0.12573	856.283	0.12792	856.283	0.12772	856.283	0.13031	856.283	0.13051	856.283	0.14008	856.283	0.09483
858.211	0.09052	858.211	0.10686	858.211	0.11915	858.211	0.12283	858.211	0.12491	858.211	0.12735	858.211	0.12668	858.211	0.12942	858.211	0.12958	858.211	0.13932	858.211	0.09445
860.14	0.09045	860.14	0.1061	860.14	0.11793	860.14	0.12212	860.14	0.12401	860.14	0.1266	860.14	0.12584	860.14	0.12877	860.14	0.12873	860.14	0.13854	860.14	0.09399
862.068	0.09012	862.068	0.10516	862.068	0.11692	862.068	0.12174	862.068	0.12314	862.068	0.12587	862.068	0.12522	862.068	0.1284	862.068	0.12803	862.068	0.13785	862.068	0.09317
863.997	0.08963	863.997	0.10416	863.997	0.11604	863.997	0.12146	863.997	0.1223	863.997	0.12526	863.997	0.12472	863.997	0.12832	863.997	0.12752	863.997	0.13716	863.997	0.09198
865.926	0.08893	865.926	0.10318	865.926	0.11511	865.926	0.12106	865.926	0.12153	865.926	0.12479	865.926	0.12431	865.926	0.12842	865.926	0.1272	865.926	0.13649	865.926	0.09081
867.854	0.08806	867.854	0.10249	867.854	0.11434	867.854	0.12066	867.854	0.12103	867.854	0.12457	867.854	0.12413	867.854	0.12857	867.854	0.12719	867.854	0.13612	867.854	0.09012
869.783	0.08727	869.783	0.10233	869.783	0.11423	869.783	0.12059	869.783	0.12111	869.783	0.12484	869.783	0.12446	869.783	0.12881	869.783	0.12768	869.783	0.13641	869.783	0.08999
871.711	0.08685	871.711	0.10279	871.711	0.11496	871.711	0.1211	871.711	0.12196	871.711	0.12567	871.711	0.12539	871.711	0.12936	871.711	0.12874	871.711	0.13754	871.711	0.09019
873.64	0.08694	873.64	0.10388	873.64	0.11648	873.64	0.12235	873.64	0.12364	873.64	0.12711	873.64	0.12693	873.64	0.13051	873.64	0.13049	873.64	0.13942	873.64	0.09075
875.568	0.08758	875.568	0.10587	875.568	0.11917	875.568	0.1247	875.568	0.12628	875.568	0.12937	875.568	0.12943	875.568	0.13269	875.568	0.13318	875.568	0.14216	875.568	0.09209
877.497	0.08938	877.497	0.10929	877.497	0.12343	877.497	0.12858	877.497	0.13014	877.497	0.13281	877.497	0.13343	877.497	0.13633	877.497	0.13708	877.497	0.14613	877.497	0.09436
879.425	0.09299	879.425	0.11414	879.425	0.12881	879.425	0.13371	879.425	0.13504	879.425	0.1374	879.425	0.13888	879.425	0.14135	879.425	0.14205	879.425	0.15137	879.425	0.09675
881.354	0.09776	881.354	0.11912	881.354	0.13398	881.354	0.1388	881.354	0.13996	881.354	0.14214	881.354	0.14443	881.354	0.14669	881.354	0.14723	881.354	0.15688	881.354	0.09808
883.283	0.1018	883.283	0.12243	883.283	0.13729	883.283	0.1422	883.283	0.14344	883.283	0.14545	883.283	0.14822	883.283	0.1507	883.283	0.15103	883.283	0.16091	883.283	0.09761
885.211	0.10359	885.211	0.12307	885.211	0.13771	885.211	0.14277	885.211	0.14436	885.211	0.14625	885.211	0.14911	885.211	0.15204	885.211	0.15213	885.211	0.16211	885.211	0.09528
887.14	0.10259	887.14	0.121	887.14	0.1352	887.14	0.14034	887.14	0.14233	887.14	0.14436	887.14	0.14692	887.14	0.15018	887.14	0.15012	887.14	0.16014	887.14	0.09147
889.068	0.09907	889.068	0.11659	889.068	0.1302	889.068	0.1354	889.068	0.1377	889.068	0.14003	889.068	0.14196	889.068	0.14543	889.068	0.14539	889.068	0.15537	889.068	0.08668
890.997	0.09363	890.997	0.11036	890.997	0.12344	890.997	0.12872	890.997	0.13123	890.997	0.13378	890.997	0.135	890.997	0.13861	890.997	0.13873	890.997	0.14849	890.997	0.08141
892.925	0.08699	892.925	0.10322	892.925	0.11606	892.925	0.12135	892.925	0.12399	892.925	0.12663	892.925	0.12722	892.925	0.13083	892.925	0.13114	892.925	0.14051	892.925	0.0764
894.854	0.08029	894.854	0.09663	894.854	0.10964	894.854	0.11464	894.854	0.11736	894.854	0.11998	894.854	0.12009	894.854	0.12351	894.854	0.12393	894.854	0.13303	894.854	0.07254
896.783	0.07515	896.783	0.09203	896.783	0.10526	896.783	0.10974	896.783	0.11256	896.783	0.11509	896.783	0.11492	896.783	0.11804	896.783	0.11848	896.783	0.1275	896.783	0.07016
898.711	0.07248	898.711	0.08969	898.711	0.10287	898.711	0.10692	898.711	0.10988	898.711	0.1123	898.711	0.11208	898.711	0.11499	898.711	0.11535	898.711	0.12436	898.711	0.06875
900.64	0.07143	900.64	0.08859	900.64	0.10162	900.64	0.1055	900.64	0.10859	900.64	0.11088	900.64	0.11078	900.64	0.11364	900.64	0.11393	900.64	0.12296	900.64	0.06757
902.568	0.07066	902.568	0.08769	902.568	0.10067	902.568	0.10463	902.568	0.1078	902.568	0.10987	902.568	0.11	902.568	0.11287	902.568	0.11318	902.568	0.1223	902.568	0.06629
904.497	0.06977	904.497	0.08678	904.497	0.09967	904.497	0.10392	904.497	0.1071	904.497	0.10895	904.497	0.10931	904.497	0.11207	904.497	0.1125	904.497	0.12179	904.497	0.06498
906.425	0.06889	906.425	0.08607	906.425	0.09867	906.425	0.10334	906.425	0.10633	906.425	0.10815	906.425	0.10864	906.425	0.11113	906.425	0.11174	906.425	0.12123	906.425	0.06384
908.354	0.06815	908.354	0.08557	908.354	0.09788	908.354	0.10293	908.354	0.10539	908.354	0.10746	908.354	0.10797	908.354	0.11016	908.354	0.11095	908.354	0.12062	908.354	0.06299
910.282	0.06742	910.282	0.0851	910.282	0.09733	910.282	0.10254	910.282	0.10432	910.282	0.10685	910.282	0.10735	910.282	0.10924	910.282	0.1102	910.282	0.11992	910.282	0.0624
912.211	0.0665	912.211	0.08458	912.211	0.09695	912.211	0.10201	912.211	0.10318	912.211	0.10629	912.211	0.10682	912.211	0.10836	912.211	0.10943	912.211	0.11917	912.211	0.06195
914.14	0.06541	914.14	0.08401	914.14	0.09665	914.14	0.10134	914.14	0.10209	914.14	0.10569	914.14	0.10632	914.14	0.10757	914.14	0.10862	914.14	0.11846	914.14	0.06152
916.068	0.0643	916.068	0.08342	916.068	0.09633	916.068	0.1006	916.068	0.10122	916.068	0.10501	916.068	0.10579	916.068	0.10698	916.068	0.10796	916.068	0.1178	916.068	0.06093
917.997	0.06325	917.997	0.08281	917.997	0.09583	917.997	0.0999	917.997	0.10059	917.997	0.1044	917.997	0.10525	917.997	0.10666	917.997	0.10752	917.997	0.11718	917.997	0.06015
919.925	0.06233	919.925	0.08222	919.925	0.09517	919.925	0.09936	919.925	0.10012	919.925	0.10395	919.925	0.10474	919.925	0.10646	919.925	0.10723	919.925	0.11666	919.925	0.05935
921.854	0.06157	921.854	0.08171	921.854	0.09445	921.854	0.09903	921.854	0.09988	921.854	0.10361	921.854	0.10428	921.854	0.10624	921.854	0.10705	921.854	0.11635	921.854	0.05878
923.782	0.06097	923.782	0.08131	923.782	0.09376	923.782	0.09888	923.782	0.0999	923.782	0.10337	923.782	0.10385	923.782	0.10598	923.782	0.10696	923.782	0.11625	923.782	0.05846
925.711	0.0606	925.711	0.08105	925.711	0.0932	925.711	0.09886	925.711	0.10006	925.711	0.10322	925.711	0.10349	925.711	0.10577	925.711	0.10683	925.711	0.11627	925.711	0.05826
927.639	0.06054	927.639	0.08087	927.639	0.0929	927.639	0.09892	927.639	0.10026	927.639	0.10313	927.639	0.10324	927.639	0.10567	927.639	0.10665	927.639	0.11633	927.639	0.0581
929.568	0.06068	929.568	0.08074	929.568	0.09284	929.568	0.09903	929.568	0.10047	929.568	0.10313	929.568	0.10316	929.568	0.10572	929.568	0.10656	929.568	0.11641	929.568	0.05792
931.497	0.06082	931.497	0.08068	931.497	0.09294	931.497	0.09916	931.497	0.10072	931.497	0.10326	931.497	0.10327	931.497	0.10593	931.497	0.10669	931.497	0.11664	931.497	0.0576
933.425	0.06099	933.425	0.08069	933.425	0.09312	933.425	0.09933	933.425	0.10106	933.425	0.10345	933.425	0.10358	933.425	0.10628	933.425	0.10711	933.425	0.11714	933.425	0.05697
935.354	0.06121	935.354	0.08078	935.354	0.09337	935.354	0.09961	935.354	0.10147	935.354	0.10376	935.354	0.1041	935.354	0.10683	935.354	0.10779	935.354	0.11788	935.354	0.0559
937.282	0.06134	937.282	0.08092	937.282	0.09372	937.282	0.09999	937.282	0.10183	937.282	0.10428	937.282	0.10478	937.282	0.10759	937.282	0.10856	937.282	0.1187	937.282	0.05446
939.211	0.06118	939.211	0.08104	939.211	0.09423	939.211	0.10038	939.211	0.10211	939.211	0.10498	939.211	0.10549	939.211	0.1084	939.211	0.10931	939.211	0.11948	939.211	0.05297
941.139	0.06067	941.139	0.08111	941.139	0.0948	941.139	0.10075	941.139	0.10237	941.139	0.10569	941.139	0.10606	941.139	0.10914	941.139	0.10997	941.139	0.12021	941.139	0.05169
943.068	0.05993	943.068	0.08108	943.068	0.09518	943.068	0.10106	943.068	0.10263	943.068	0.10626	943.068	0.10645	943.068	0.10974	943.068	0.11043	943.068	0.12084	943.068	0.05069
944.997	0.05917	944.997	0.08096	944.997	0.09533	944.997	0.10125	944.997	0.10286	944.997	0.10657	944.997	0.10667	944.997	0.11014	944.997	0.11061	944.997	0.12118	944.997	0.04984
946.925	0.05853	946.925	0.08077	946.925	0.09536	946.925	0.10132	946.925	0.10304	946.925	0.10657	946.925	0.10673	946.925	0.11027	946.925	0.11054	946.925	0.12112	946.925	0.04905
948.854	0.05798	948.854	0.08055	948.854	0.09531	948.854	0.10132	948.854	0.10316	948.854	0.10639	948.854	0.10663	948.854	0.11013	948.854	0.11037	948.854	0.12077	948.854	0.04833
950.782	0.05756	950.782	0.08027	950.782	0.09516	950.782	0.10122	950.782	0.10321	950.782	0.10615	950.782	0.10643	950.782	0.10972	950.782	0.11024	950.782	0.12033	950.782	0.04774
952.711	0.0573	952.711	0.07989	952.711	0.09497	952.711	0.101	952.711	0.10318	952.711	0.10586	952.711	0.10621	952.711	0.10921	952.711	0.11013	952.711	0.11994	952.711	0.04725
954.639	0.05702	954.639	0.07942	954.639	0.09479	954.639	0.1007	954.639	0.10302	954.639	0.1055	954.639	0.10597	954.639	0.10888	954.639	0.10998	954.639	0.1196	954.639	0.04678
956.568	0.05649	956.568	0.07888	956.568	0.09473	956.568	0.10039	956.568	0.10277	956.568	0.10515	956.568	0.10573	956.568	0.10884	956.568	0.10983	956.568	0.11931	956.568	0.04628
958.496	0.0557	958.496	0.07836	958.496	0.09485	958.496	0.10012	958.496	0.10252	958.496	0.1049	958.496	0.10557	958.496	0.10899	958.496	0.1098	958.496	0.11921	958.496	0.04578
960.425	0.05472	960.425	0.07794	960.425	0.09502	960.425	0.10001	960.425	0.10241	960.425	0.10477	960.425	0.10558	960.425	0.10925	960.425	0.10992	960.425	0.11941	960.425	0.04534
962.354	0.05376	962.354	0.07769	962.354	0.09515	962.354	0.10008	962.354	0.10251	962.354	0.10475	962.354	0.10577	962.354	0.10959	962.354	0.11014	962.354	0.11988	962.354	0.04493
964.282	0.05302	964.282	0.07762	964.282	0.09534	964.282	0.10027	964.282	0.1028	964.282	0.10486	964.282	0.10612	964.282	0.11007	964.282	0.1105	964.282	0.12052	964.282	0.04449
966.211	0.05262	966.211	0.07783	966.211	0.09573	966.211	0.10057	966.211	0.10319	966.211	0.10521	966.211	0.10655	966.211	0.11072	966.211	0.11109	966.211	0.12125	966.211	0.0441
968.139	0.05262	968.139	0.07838	968.139	0.09627	968.139	0.10105	968.139	0.10369	968.139	0.10591	968.139	0.10712	968.139	0.11144	968.139	0.11195	968.139	0.12216	968.139	0.04396
970.068	0.05303	970.068	0.0792	970.068	0.09695	970.068	0.10178	970.068	0.10431	970.068	0.10691	970.068	0.10786	970.068	0.11216	970.068	0.11298	970.068	0.12325	970.068	0.04411
971.996	0.0537	971.996	0.08015	971.996	0.09777	971.996	0.10271	971.996	0.10504	971.996	0.10804	971.996	0.10871	971.996	0.11297	971.996	0.11405	971.996	0.1244	971.996	0.0444
973.925	0.0544	973.925	0.08112	973.925	0.09855	973.925	0.10372	973.925	0.10585	973.925	0.10916	973.925	0.10954	973.925	0.11389	973.925	0.11506	973.925	0.12542	973.925	0.04472
975.854	0.05497	975.854	0.08199	975.854	0.09925	975.854	0.10476	975.854	0.1067	975.854	0.11017	975.854	0.11037	975.854	0.1148	975.854	0.11604	975.854	0.12633	975.854	0.04503
977.782	0.05535	977.782	0.08267	977.782	0.09981	977.782	0.10576	977.782	0.10754	977.782	0.11098	977.782	0.11124	977.782	0.11552	977.782	0.11702	977.782	0.12722	977.782	0.0453
979.711	0.05563	979.711	0.08314	979.711	0.10017	979.711	0.10661	979.711	0.10828	979.711	0.1115	979.711	0.11208	979.711	0.116	979.711	0.11785	979.711	0.12802	979.711	0.04544
981.639	0.05579	981.639	0.0834	981.639	0.10034	981.639	0.10716	981.639	0.10885	981.639	0.11166	981.639	0.11266	981.639	0.11632	981.639	0.11839	981.639	0.1286	981.639	0.04539
983.568	0.05578	983.568	0.08338	983.568	0.10041	983.568	0.10731	983.568	0.10912	983.568	0.11157	983.568	0.11287	983.568	0.11657	983.568	0.11862	983.568	0.12896	983.568	0.04515
985.496	0.05555	985.496	0.08307	985.496	0.10032	985.496	0.10707	985.496	0.10901	985.496	0.11138	985.496	0.11275	985.496	0.11672	985.496	0.11861	985.496	0.12919	985.496	0.04483
987.425	0.05517	987.425	0.08255	987.425	0.10007	987.425	0.10657	987.425	0.10864	987.425	0.11116	987.425	0.1124	987.425	0.11662	987.425	0.11837	987.425	0.1293	987.425	0.04455
989.354	0.0547	989.354	0.08197	989.354	0.0998	989.354	0.106	989.354	0.10819	989.354	0.1109	989.354	0.11197	989.354	0.11633	989.354	0.11799	989.354	0.12926	989.354	0.04432
991.282	0.05421	991.282	0.08145	991.282	0.09963	991.282	0.10555	991.282	0.10779	991.282	0.11064	991.282	0.11158	991.282	0.11601	991.282	0.11758	991.282	0.12903	991.282	0.04415
993.211	0.0538	993.211	0.08111	993.211	0.09963	993.211	0.10536	993.211	0.10751	993.211	0.11044	993.211	0.11133	993.211	0.11576	993.211	0.11732	993.211	0.1287	993.211	0.0441
995.139	0.05357	995.139	0.08099	995.139	0.0998	995.139	0.10545	995.139	0.10746	995.139	0.11041	995.139	0.11135	995.139	0.11564	995.139	0.11738	995.139	0.12846	995.139	0.04422
997.068	0.05361	997.068	0.08117	997.068	0.10017	997.068	0.10582	997.068	0.10776	997.068	0.11062	997.068	0.11177	997.068	0.11576	997.068	0.1178	997.068	0.12853	997.068	0.04457
998.996	0.05398	998.996	0.08176	998.996	0.10084	998.996	0.10655	998.996	0.10852	998.996	0.11124	998.996	0.11264	998.996	0.11628	998.996	0.11859	998.996	0.12901	998.996	0.04519
1000.92	0.05464	1000.92	0.0829	1000.92	0.10211	1000.92	0.10786	1000.92	0.10987	1000.92	0.11255	1000.92	0.11413	1000.92	0.1175	1000.92	0.1199	1000.92	0.13011	1000.92	0.04627
1002.85	0.0556	1002.85	0.08475	1002.85	0.10426	1002.85	0.10998	1002.85	0.112	1002.85	0.11481	1002.85	0.11644	1002.85	0.11965	1002.85	0.12194	1002.85	0.13208	1002.85	0.04797
1004.78	0.05684	1004.78	0.08704	1004.78	0.10692	1004.78	0.1127	1004.78	0.11471	1004.78	0.11768	1004.78	0.1193	1004.78	0.12245	1004.78	0.12449	1004.78	0.13472	1004.78	0.05022
1006.71	0.05791	1006.71	0.09	1006.71	0.11053	1006.71	0.11651	1006.71	0.11862	1006.71	0.12167	1006.71	0.12327	1006.71	0.12655	1006.71	0.12845	1006.71	0.13895	1006.71	0.05403
1008.64	0.06088	1008.64	0.09804	1008.64	0.11976	1008.64	0.12596	1008.64	0.12825	1008.64	0.13128	1008.64	0.13293	1008.64	0.13649	1008.64	0.13845	1008.64	0.14931	1008.64	0.06444
1010.57	0.07468	1010.57	0.11825	1010.57	0.14061	1010.57	0.14686	1010.57	0.14916	1010.57	0.15205	1010.57	0.15366	1010.57	0.15731	1010.57	0.1592	1010.57	0.1702	1010.57	0.08694
1012.5	0.10353	1012.5	0.14785	1012.5	0.16928	1012.5	0.17543	1012.5	0.17757	1012.5	0.18026	1012.5	0.18173	1012.5	0.18525	1012.5	0.18696	1012.5	0.19785	1012.5	0.11705
1014.42	0.13608	1014.42	0.17515	1014.42	0.19486	1014.42	0.20084	1014.42	0.20289	1014.42	0.20544	1014.42	0.20687	1014.42	0.21035	1014.42	0.2121	1014.42	0.2229	1014.42	0.1436
1016.35	0.15985	1016.35	0.1916	1016.35	0.20973	1016.35	0.2155	1016.35	0.21762	1016.35	0.22014	1016.35	0.22171	1016.35	0.22531	1016.35	0.22739	1016.35	0.2382	1016.35	0.15885
1018.28	0.16985	1018.28	0.19472	1018.28	0.21177	1018.28	0.21732	1018.28	0.2195	1018.28	0.22214	1018.28	0.2239	1018.28	0.22773	1018.28	0.23025	1018.28	0.2411	1018.28	0.16042
1020.21	0.16578	1020.21	0.18519	1020.21	0.20177	1020.21	0.20714	1020.21	0.20932	1020.21	0.21225	1020.21	0.21413	1020.21	0.21816	1020.21	0.22111	1020.21	0.232	1020.21	0.14881
1022.14	0.14901	1022.14	0.16516	1022.14	0.18195	1022.14	0.1872	1022.14	0.18937	1022.14	0.19264	1022.14	0.19461	1022.14	0.19873	1022.14	0.20204	1022.14	0.21297	1022.14	0.12601
1024.07	0.12188	1024.07	0.13795	1024.07	0.15592	1024.07	0.16122	1024.07	0.16347	1024.07	0.16695	1024.07	0.1691	1024.07	0.17329	1024.07	0.17695	1024.07	0.18795	1024.07	0.09567
1026	0.0887	1026	0.10959	1026	0.13019	1026	0.13576	1026	0.13829	1026	0.14186	1026	0.14436	1026	0.14884	1026	0.15303	1026	0.16431	1026	0.06462
1027.92	0.05856	1027.92	0.08984	1027.92	0.11429	1027.92	0.12027	1027.92	0.12313	1027.92	0.1268	1027.92	0.12974	1027.92	0.13476	1027.92	0.13964	1027.92	0.15152	1027.92	0.04264
1029.85	0.04342	1029.85	0.08548	1029.85	0.11324	1029.85	0.11957	1029.85	0.12263	1029.85	0.12635	1029.85	0.12963	1029.85	0.13514	1029.85	0.14067	1029.85	0.15317	1029.85	0.03515
1031.78	0.04392	1031.78	0.09072	1031.78	0.1203	1031.78	0.12689	1031.78	0.13011	1031.78	0.13386	1031.78	0.13735	1031.78	0.14333	1031.78	0.14945	1031.78	0.16252	1031.78	0.03655
1033.71	0.04838	1033.71	0.0959	1033.71	0.12633	1033.71	0.13314	1033.71	0.13655	1033.71	0.14031	1033.71	0.14405	1033.71	0.15056	1033.71	0.15724	1033.71	0.17085	1033.71	0.03925
1035.64	0.05077	1035.64	0.09792	1035.64	0.12834	1035.64	0.13531	1035.64	0.13877	1035.64	0.14254	1035.64	0.14644	1035.64	0.15334	1035.64	0.16032	1035.64	0.17425	1035.64	0.041
1037.57	0.05168	1037.57	0.09757	1037.57	0.12697	1037.57	0.134	1037.57	0.13727	1037.57	0.14105	1037.57	0.14479	1037.57	0.15179	1037.57	0.15861	1037.57	0.1725	1037.57	0.04226
1039.5	0.05225	1039.5	0.09584	1039.5	0.12332	1039.5	0.13029	1039.5	0.13322	1039.5	0.13699	1039.5	0.14026	1039.5	0.14698	1039.5	0.15312	1039.5	0.16664	1039.5	0.04338
1041.42	0.05278	1041.42	0.09354	1041.42	0.1186	1041.42	0.12536	1041.42	0.12796	1041.42	0.13166	1041.42	0.13428	1041.42	0.14036	1041.42	0.14545	1041.42	0.15834	1041.42	0.0445
1043.35	0.05337	1043.35	0.09152	1043.35	0.11426	1043.35	0.12067	1043.35	0.12301	1043.35	0.12663	1043.35	0.12857	1043.35	0.13382	1043.35	0.13772	1043.35	0.14984	1043.35	0.0457
1045.28	0.05407	1045.28	0.09037	1045.28	0.11148	1045.28	0.11753	1045.28	0.11972	1045.28	0.12329	1045.28	0.12464	1045.28	0.12917	1045.28	0.13203	1045.28	0.14349	1045.28	0.04702
1047.21	0.05489	1047.21	0.09034	1047.21	0.11069	1047.21	0.1165	1047.21	0.1186	1047.21	0.12218	1047.21	0.12311	1047.21	0.12723	1047.21	0.1294	1047.21	0.14055	1047.21	0.04844
1049.14	0.05595	1049.14	0.09131	1049.14	0.11145	1049.14	0.11714	1049.14	0.11926	1049.14	0.1228	1049.14	0.12349	1049.14	0.12752	1049.14	0.12931	1049.14	0.14043	1049.14	0.05007
1051.07	0.05743	1051.07	0.093	1051.07	0.11298	1051.07	0.11862	1051.07	0.12088	1051.07	0.12422	1051.07	0.12486	1051.07	0.1289	1051.07	0.13047	1051.07	0.14161	1051.07	0.05207
1053	0.05948	1053	0.09502	1053	0.11461	1053	0.12022	1053	0.12263	1053	0.12567	1053	0.12643	1053	0.13043	1053	0.1318	1053	0.1429	1053	0.0544
1054.92	0.0621	1054.92	0.09697	1054.92	0.11596	1054.92	0.12156	1054.92	0.12397	1054.92	0.12675	1054.92	0.12767	1054.92	0.13157	1054.92	0.13271	1054.92	0.14371	1054.92	0.05673
1056.85	0.06507	1056.85	0.09848	1056.85	0.11675	1056.85	0.12238	1056.85	0.12467	1056.85	0.12724	1056.85	0.1283	1056.85	0.13207	1056.85	0.13301	1056.85	0.14382	1056.85	0.05866
1058.78	0.068	1058.78	0.09928	1058.78	0.11683	1058.78	0.12248	1058.78	0.12469	1058.78	0.12704	1058.78	0.12821	1058.78	0.13184	1058.78	0.13267	1058.78	0.14318	1058.78	0.05993
1060.71	0.07043	1060.71	0.09927	1060.71	0.11621	1060.71	0.12184	1060.71	0.12401	1060.71	0.12619	1060.71	0.12742	1060.71	0.13096	1060.71	0.13173	1060.71	0.14197	1060.71	0.06039
1062.64	0.07203	1062.64	0.09847	1062.64	0.11502	1062.64	0.12058	1062.64	0.1227	1062.64	0.12487	1062.64	0.1261	1062.64	0.12952	1062.64	0.13032	1062.64	0.1404	1062.64	0.06001
1064.57	0.07253	1064.57	0.09706	1064.57	0.11349	1064.57	0.11898	1064.57	0.12101	1064.57	0.12336	1064.57	0.12451	1064.57	0.1278	1064.57	0.12871	1064.57	0.13877	1064.57	0.0589
1066.5	0.07189	1066.5	0.09535	1066.5	0.11193	1066.5	0.11742	1066.5	0.11938	1066.5	0.12198	1066.5	0.12295	1066.5	0.12617	1066.5	0.12718	1066.5	0.1374	1066.5	0.05742
1068.42	0.07036	1068.42	0.09382	1068.42	0.1107	1068.42	0.11624	1068.42	0.11823	1068.42	0.12104	1068.42	0.12173	1068.42	0.12502	1068.42	0.12602	1068.42	0.13653	1068.42	0.05616
1070.35	0.06849	1070.35	0.09289	1070.35	0.11013	1070.35	0.11575	1070.35	0.11785	1070.35	0.12073	1070.35	0.12119	1070.35	0.12458	1070.35	0.12551	1070.35	0.13629	1070.35	0.05568
1072.28	0.06701	1072.28	0.0929	1072.28	0.11052	1072.28	0.11615	1072.28	0.11832	1072.28	0.12122	1072.28	0.12154	1072.28	0.12496	1072.28	0.12579	1072.28	0.13673	1072.28	0.05619
1074.21	0.06657	1074.21	0.09401	1074.21	0.112	1074.21	0.11755	1074.21	0.11972	1074.21	0.12262	1074.21	0.12288	1074.21	0.12622	1074.21	0.12688	1074.21	0.13788	1074.21	0.05752
1076.14	0.06729	1076.14	0.09618	1076.14	0.1145	1076.14	0.11994	1076.14	0.12205	1076.14	0.12491	1076.14	0.12518	1076.14	0.12835	1076.14	0.12874	1076.14	0.13972	1076.14	0.05925
1078.07	0.06885	1078.07	0.09915	1078.07	0.11779	1078.07	0.12317	1078.07	0.12522	1078.07	0.12799	1078.07	0.1283	1078.07	0.13129	1078.07	0.13138	1078.07	0.1423	1078.07	0.06085
1080	0.07079	1080	0.10246	1080	0.12162	1080	0.12693	1080	0.12895	1080	0.13169	1080	0.13211	1080	0.13498	1080	0.13487	1080	0.14572	1080	0.06192
1081.92	0.0727	1081.92	0.10556	1081.92	0.12554	1081.92	0.13085	1081.92	0.13286	1081.92	0.1357	1081.92	0.13633	1081.92	0.13922	1081.92	0.13918	1081.92	0.14999	1081.92	0.0623
1083.85	0.0742	1083.85	0.10794	1083.85	0.12898	1083.85	0.13447	1083.85	0.13645	1083.85	0.13951	1083.85	0.14045	1083.85	0.14354	1083.85	0.1439	1083.85	0.15482	1083.85	0.06207
1085.78	0.07499	1085.78	0.10928	1085.78	0.13142	1085.78	0.13722	1085.78	0.13924	1085.78	0.14253	1085.78	0.1438	1085.78	0.14727	1085.78	0.14827	1085.78	0.15949	1085.78	0.06139
1087.71	0.07495	1087.71	0.10948	1087.71	0.13254	1087.71	0.13867	1087.71	0.14089	1087.71	0.14426	1087.71	0.14593	1087.71	0.14989	1087.71	0.15157	1087.71	0.16319	1087.71	0.06056
1089.64	0.07422	1089.64	0.1087	1089.64	0.13238	1089.64	0.13879	1089.64	0.14132	1089.64	0.14462	1089.64	0.14669	1089.64	0.15115	1089.64	0.15346	1089.64	0.1654	1089.64	0.05988
1091.57	0.07328	1091.57	0.1074	1091.57	0.13137	1091.57	0.13796	1091.57	0.14075	1091.57	0.14395	1091.57	0.14636	1091.57	0.15119	1091.57	0.15395	1091.57	0.16608	1091.57	0.05955
1093.5	0.07279	1093.5	0.10659	1093.5	0.13046	1093.5	0.13716	1093.5	0.14001	1093.5	0.14313	1093.5	0.1457	1093.5	0.15064	1093.5	0.15353	1093.5	0.16571	1093.5	0.05968
1095.42	0.07343	1095.42	0.10754	1095.42	0.13093	1095.42	0.13765	1095.42	0.14036	1095.42	0.14343	1095.42	0.14588	1095.42	0.1506	1095.42	0.15317	1095.42	0.16522	1095.42	0.06041
1097.35	0.07539	1097.35	0.11068	1097.35	0.13343	1097.35	0.14005	1097.35	0.14255	1097.35	0.14557	1097.35	0.14765	1097.35	0.15189	1097.35	0.1538	1097.35	0.16557	1097.35	0.0618
1099.28	0.07809	1099.28	0.11496	1099.28	0.13723	1099.28	0.14361	1099.28	0.14599	1099.28	0.14897	1099.28	0.15061	1099.28	0.15438	1099.28	0.15559	1099.28	0.16702	1099.28	0.06368
1101.21	0.08063	1101.21	0.1187	1101.21	0.14083	1101.21	0.14695	1101.21	0.14926	1101.21	0.15228	1101.21	0.15358	1101.21	0.15703	1101.21	0.15783	1101.21	0.16901	1101.21	0.0656
1103.14	0.08232	1103.14	0.12073	1103.14	0.14298	1103.14	0.14888	1103.14	0.15118	1103.14	0.15426	1103.14	0.15539	1103.14	0.1587	1103.14	0.15944	1103.14	0.17051	1103.14	0.06703
1105.07	0.08272	1105.07	0.12055	1105.07	0.14299	1105.07	0.14871	1105.07	0.15109	1105.07	0.15416	1105.07	0.15526	1105.07	0.15866	1105.07	0.15956	1105.07	0.17068	1105.07	0.06749
1107	0.08167	1107	0.11819	1107	0.1407	1107	0.14624	1107	0.14882	1107	0.1518	1107	0.15302	1107	0.15673	1107	0.15789	1107	0.16915	1107	0.06679
1108.92	0.07935	1108.92	0.11401	1108.92	0.13649	1108.92	0.14188	1108.92	0.14471	1108.92	0.14759	1108.92	0.14907	1108.92	0.1532	1108.92	0.15466	1108.92	0.16611	1108.92	0.065
1110.85	0.07633	1110.85	0.10889	1110.85	0.13128	1110.85	0.13662	1110.85	0.13962	1110.85	0.14246	1110.85	0.14431	1110.85	0.14879	1110.85	0.15053	1110.85	0.16221	1110.85	0.06241
1112.78	0.07343	1112.78	0.10429	1112.78	0.12647	1112.78	0.13189	1112.78	0.13493	1112.78	0.13777	1112.78	0.13997	1112.78	0.14464	1112.78	0.14653	1112.78	0.15842	1112.78	0.05959
1114.71	0.07152	1114.71	0.1016	1114.71	0.12347	1114.71	0.12897	1114.71	0.13199	1114.71	0.13487	1114.71	0.13725	1114.71	0.14193	1114.71	0.1438	1114.71	0.1558	1114.71	0.05721
1116.64	0.07085	1116.64	0.10103	1116.64	0.12257	1116.64	0.12815	1116.64	0.13115	1116.64	0.13411	1116.64	0.13651	1116.64	0.14109	1116.64	0.14289	1116.64	0.15489	1116.64	0.05568
1118.57	0.07095	1118.57	0.10169	1118.57	0.12294	1118.57	0.12863	1118.57	0.13163	1118.57	0.1347	1118.57	0.13709	1118.57	0.14157	1118.57	0.14337	1118.57	0.15538	1118.57	0.055
1120.5	0.07131	1120.5	0.10269	1120.5	0.12375	1120.5	0.12956	1120.5	0.1326	1120.5	0.13578	1120.5	0.13814	1120.5	0.14253	1120.5	0.14442	1120.5	0.15645	1120.5	0.0549
1122.42	0.0717	1122.42	0.10371	1122.42	0.12466	1122.42	0.1306	1122.42	0.1337	1122.42	0.13699	1122.42	0.1392	1122.42	0.1435	1122.42	0.14552	1122.42	0.15759	1122.42	0.05513
1124.35	0.07206	1124.35	0.10469	1124.35	0.12558	1124.35	0.13169	1124.35	0.13479	1124.35	0.1382	1124.35	0.14015	1124.35	0.14441	1124.35	0.14656	1124.35	0.15868	1124.35	0.05549
1126.28	0.07241	1126.28	0.10566	1126.28	0.12651	1126.28	0.13277	1126.28	0.1358	1126.28	0.13935	1126.28	0.14106	1126.28	0.14532	1126.28	0.14759	1126.28	0.15977	1126.28	0.0559
1128.21	0.07284	1128.21	0.10662	1128.21	0.12756	1128.21	0.13388	1128.21	0.13686	1128.21	0.1405	1128.21	0.14213	1128.21	0.14635	1128.21	0.14871	1128.21	0.16101	1128.21	0.05641
1130.14	0.07348	1130.14	0.10764	1130.14	0.12885	1130.14	0.13517	1130.14	0.13816	1130.14	0.1418	1130.14	0.14352	1130.14	0.1477	1130.14	0.15014	1130.14	0.1626	1130.14	0.05713
1132.07	0.07445	1132.07	0.10889	1132.07	0.13056	1132.07	0.13686	1132.07	0.13982	1132.07	0.14338	1132.07	0.14534	1132.07	0.14952	1132.07	0.15202	1132.07	0.16462	1132.07	0.05823
1134	0.07583	1134	0.11053	1134	0.13277	1134	0.139	1134	0.14192	1134	0.14536	1134	0.14762	1134	0.15184	1134	0.15434	1134	0.16694	1134	0.05981
1135.92	0.07762	1135.92	0.11261	1135.92	0.13537	1135.92	0.14149	1135.92	0.14438	1135.92	0.14773	1135.92	0.15024	1135.92	0.15447	1135.92	0.15696	1135.92	0.1694	1135.92	0.06185
1137.85	0.07969	1137.85	0.11504	1137.85	0.13818	1137.85	0.14418	1137.85	0.14707	1137.85	0.15035	1137.85	0.15305	1137.85	0.15726	1137.85	0.15973	1137.85	0.17203	1137.85	0.06434
1139.78	0.08186	1139.78	0.11768	1139.78	0.14109	1139.78	0.14702	1139.78	0.14997	1139.78	0.15319	1139.78	0.156	1139.78	0.16025	1139.78	0.16277	1139.78	0.17512	1139.78	0.06742
1141.71	0.08417	1141.71	0.12051	1141.71	0.14424	1141.71	0.15021	1141.71	0.15328	1141.71	0.15647	1141.71	0.15935	1141.71	0.16381	1141.71	0.16666	1141.71	0.1794	1141.71	0.07139
1143.64	0.0869	1143.64	0.12382	1143.64	0.14814	1143.64	0.1543	1143.64	0.15755	1143.64	0.16078	1143.64	0.16384	1143.64	0.16886	1143.64	0.17255	1143.64	0.18611	1143.64	0.07683
1145.57	0.09071	1145.57	0.12841	1145.57	0.1539	1145.57	0.16042	1145.57	0.16393	1145.57	0.16737	1145.57	0.1709	1145.57	0.17688	1145.57	0.18201	1145.57	0.19673	1145.57	0.08489
1147.5	0.09714	1147.5	0.13592	1147.5	0.16331	1147.5	0.17036	1147.5	0.17415	1147.5	0.1779	1147.5	0.18218	1147.5	0.18924	1147.5	0.19589	1147.5	0.2116	1147.5	0.09705
1149.42	0.10852	1149.42	0.14826	1149.42	0.17759	1149.42	0.18508	1149.42	0.18902	1149.42	0.19298	1149.42	0.1978	1149.42	0.20542	1149.42	0.21262	1149.42	0.22848	1149.42	0.11349
1151.35	0.12549	1151.35	0.16533	1151.35	0.19516	1151.35	0.20269	1151.35	0.20644	1151.35	0.2103	1151.35	0.21491	1151.35	0.22207	1151.35	0.22821	1151.35	0.24309	1151.35	0.13161
1153.28	0.14468	1153.28	0.18341	1153.28	0.21162	1153.28	0.21865	1153.28	0.22188	1153.28	0.22536	1153.28	0.22892	1153.28	0.23467	1153.28	0.23841	1153.28	0.25147	1153.28	0.14693
1155.21	0.16044	1155.21	0.19729	1155.21	0.22235	1155.21	0.22846	1155.21	0.23105	1155.21	0.23404	1155.21	0.23601	1155.21	0.23986	1155.21	0.24062	1155.21	0.25156	1155.21	0.15545
1157.14	0.16841	1157.14	0.20325	1157.14	0.22463	1157.14	0.22973	1157.14	0.2317	1157.14	0.23418	1157.14	0.23455	1157.14	0.23644	1157.14	0.23438	1157.14	0.24345	1157.14	0.15517
1159.07	0.16684	1159.07	0.20006	1159.07	0.21806	1159.07	0.22235	1159.07	0.2238	1159.07	0.22587	1159.07	0.22495	1159.07	0.22526	1159.07	0.22112	1159.07	0.22894	1159.07	0.14625
1161	0.15631	1161	0.18855	1161	0.20411	1161	0.20793	1161	0.20913	1161	0.21096	1161	0.2093	1161	0.2088	1161	0.20378	1161	0.21125	1161	0.13054
1162.92	0.13907	1162.92	0.17119	1162.92	0.18582	1162.92	0.1896	1162.92	0.1909	1162.92	0.19276	1162.92	0.19112	1162.92	0.19082	1162.92	0.18637	1162.92	0.19455	1162.92	0.11132
1164.85	0.11873	1164.85	0.15184	1164.85	0.16742	1164.85	0.17166	1164.85	0.17336	1164.85	0.17557	1164.85	0.17474	1164.85	0.17555	1164.85	0.17299	1164.85	0.18261	1164.85	0.09284
1166.78	0.10011	1166.78	0.13516	1166.78	0.1533	1166.78	0.1584	1166.78	0.16059	1166.78	0.16338	1166.78	0.16382	1166.78	0.16614	1166.78	0.16586	1166.78	0.177	1166.78	0.07902
1168.71	0.08772	1168.71	0.12484	1168.71	0.14589	1168.71	0.15181	1168.71	0.15441	1168.71	0.15775	1168.71	0.15929	1168.71	0.16283	1168.71	0.16415	1168.71	0.17632	1168.71	0.07144
1170.64	0.08279	1170.64	0.1212	1170.64	0.14409	1170.64	0.15047	1170.64	0.15332	1170.64	0.15694	1170.64	0.15904	1170.64	0.16318	1170.64	0.16515	1170.64	0.17782	1170.64	0.06871
1172.57	0.08255	1172.57	0.12132	1172.57	0.14476	1172.57	0.15128	1172.57	0.15424	1172.57	0.15787	1172.57	0.16013	1172.57	0.16442	1172.57	0.16654	1172.57	0.17938	1172.57	0.0683
1174.5	0.08356	1174.5	0.12212	1174.5	0.14551	1174.5	0.15201	1174.5	0.15501	1174.5	0.15849	1174.5	0.16075	1174.5	0.16504	1174.5	0.16717	1174.5	0.18005	1174.5	0.06842
1176.42	0.08411	1176.42	0.12224	1176.42	0.14546	1176.42	0.1519	1176.42	0.15492	1176.42	0.15816	1176.42	0.16036	1176.42	0.16463	1176.42	0.16673	1176.42	0.1796	1176.42	0.06833
1178.35	0.0839	1178.35	0.12151	1178.35	0.14456	1178.35	0.15095	1178.35	0.15396	1178.35	0.15699	1178.35	0.15909	1178.35	0.16334	1178.35	0.16533	1178.35	0.17816	1178.35	0.06783
1180.28	0.0831	1180.28	0.12018	1180.28	0.14306	1180.28	0.1494	1180.28	0.15241	1180.28	0.15529	1180.28	0.15726	1180.28	0.16152	1180.28	0.16332	1180.28	0.17608	1180.28	0.06689
1182.21	0.08194	1182.21	0.11859	1182.21	0.14132	1182.21	0.14762	1182.21	0.15063	1182.21	0.15343	1182.21	0.15532	1182.21	0.15954	1182.21	0.16117	1182.21	0.17383	1182.21	0.06562
1184.14	0.08065	1184.14	0.11701	1184.14	0.13969	1184.14	0.14598	1184.14	0.149	1184.14	0.15181	1184.14	0.15364	1184.14	0.15774	1184.14	0.15928	1184.14	0.17183	1184.14	0.06421
1186.07	0.07944	1186.07	0.11568	1186.07	0.13839	1186.07	0.14469	1186.07	0.14773	1186.07	0.15066	1186.07	0.1524	1186.07	0.15641	1186.07	0.1579	1186.07	0.17037	1186.07	0.06287
1188	0.07849	1188	0.1147	1188	0.13747	1188	0.1438	1188	0.14688	1188	0.15001	1188	0.15167	1188	0.15568	1188	0.15712	1188	0.16958	1188	0.06175
1189.92	0.07785	1189.92	0.11409	1189.92	0.1369	1189.92	0.14331	1189.92	0.14642	1189.92	0.14971	1189.92	0.15143	1189.92	0.15546	1189.92	0.15691	1189.92	0.1694	1189.92	0.06094
1191.85	0.07755	1191.85	0.11382	1191.85	0.13668	1191.85	0.14322	1191.85	0.14629	1191.85	0.14969	1191.85	0.15158	1191.85	0.15559	1191.85	0.15715	1191.85	0.16968	1191.85	0.06051
1193.78	0.07759	1193.78	0.11388	1193.78	0.13678	1193.78	0.14348	1193.78	0.14648	1193.78	0.14992	1193.78	0.15198	1193.78	0.15601	1193.78	0.1577	1193.78	0.17027	1193.78	0.06053
1195.71	0.07795	1195.71	0.11428	1195.71	0.13718	1195.71	0.14396	1195.71	0.14693	1195.71	0.15044	1195.71	0.15252	1195.71	0.15667	1195.71	0.15844	1195.71	0.17107	1195.71	0.06098
1197.64	0.07853	1197.64	0.11494	1197.64	0.13786	1197.64	0.1446	1197.64	0.14759	1197.64	0.15116	1197.64	0.15323	1197.64	0.15752	1197.64	0.1593	1197.64	0.172	1197.64	0.06179
1199.57	0.07928	1199.57	0.11577	1199.57	0.13873	1199.57	0.14535	1199.57	0.14837	1199.57	0.15199	1199.57	0.15409	1199.57	0.15844	1199.57	0.16028	1199.57	0.17306	1199.57	0.06283
1201.5	0.08019	1201.5	0.1167	1201.5	0.13972	1201.5	0.14619	1201.5	0.14928	1201.5	0.15292	1201.5	0.15507	1201.5	0.1594	1201.5	0.16136	1201.5	0.17422	1201.5	0.06409
1203.42	0.08122	1203.42	0.11769	1203.42	0.14079	1203.42	0.14713	1203.42	0.15034	1203.42	0.15398	1203.42	0.15611	1203.42	0.16042	1203.42	0.16257	1203.42	0.1755	1203.42	0.06557
1205.35	0.08237	1205.35	0.11877	1205.35	0.14195	1205.35	0.14816	1205.35	0.15157	1205.35	0.15519	1205.35	0.15726	1205.35	0.16157	1205.35	0.16391	1205.35	0.17689	1205.35	0.0673
1207.28	0.08365	1207.28	0.11999	1207.28	0.14321	1207.28	0.14936	1207.28	0.15297	1207.28	0.15654	1207.28	0.15856	1207.28	0.16291	1207.28	0.16535	1207.28	0.17839	1207.28	0.0693
1209.21	0.08516	1209.21	0.12139	1209.21	0.14464	1209.21	0.15081	1209.21	0.15456	1209.21	0.15805	1209.21	0.16006	1209.21	0.16443	1209.21	0.16693	1209.21	0.18002	1209.21	0.07152
1211.14	0.08696	1211.14	0.123	1211.14	0.14626	1211.14	0.15254	1211.14	0.15634	1211.14	0.15976	1211.14	0.1618	1211.14	0.16614	1211.14	0.16867	1211.14	0.18179	1211.14	0.07385
1213.07	0.08904	1213.07	0.12484	1213.07	0.14806	1213.07	0.15453	1213.07	0.15833	1213.07	0.16171	1213.07	0.16376	1213.07	0.16808	1213.07	0.17058	1213.07	0.18373	1213.07	0.07619
1215	0.09125	1215	0.12684	1215	0.15006	1215	0.15669	1215	0.16048	1215	0.16385	1215	0.16592	1215	0.17024	1215	0.17268	1215	0.18583	1215	0.07846
1216.92	0.09335	1216.92	0.12884	1216.92	0.15215	1216.92	0.1589	1216.92	0.16265	1216.92	0.16603	1216.92	0.16822	1216.92	0.17252	1216.92	0.17497	1216.92	0.18808	1216.92	0.08056
1218.85	0.0952	1218.85	0.13069	1218.85	0.15422	1218.85	0.16101	1218.85	0.16474	1218.85	0.16816	1218.85	0.1705	1218.85	0.17477	1218.85	0.1774	1218.85	0.19047	1218.85	0.08245
1220.78	0.09681	1220.78	0.13234	1220.78	0.15615	1220.78	0.16296	1220.78	0.16667	1220.78	0.17016	1220.78	0.17264	1220.78	0.17692	1220.78	0.1799	1220.78	0.19298	1220.78	0.08416
1222.71	0.09822	1222.71	0.13381	1222.71	0.15794	1222.71	0.16472	1222.71	0.16841	1222.71	0.17197	1222.71	0.17459	1222.71	0.17894	1222.71	0.18237	1222.71	0.1955	1222.71	0.08583
1224.64	0.09955	1224.64	0.13515	1224.64	0.15963	1224.64	0.16632	1224.64	0.17001	1224.64	0.17357	1224.64	0.1764	1224.64	0.18085	1224.64	0.18468	1224.64	0.19792	1224.64	0.08767
1226.57	0.10093	1226.57	0.13649	1226.57	0.16128	1226.57	0.16787	1226.57	0.17159	1226.57	0.17511	1226.57	0.17815	1226.57	0.18271	1226.57	0.18679	1226.57	0.20018	1226.57	0.08983
1228.5	0.10252	1228.5	0.13802	1228.5	0.16298	1228.5	0.16954	1228.5	0.17326	1228.5	0.17676	1228.5	0.17992	1228.5	0.18458	1228.5	0.18878	1228.5	0.20231	1228.5	0.09238
1230.42	0.1044	1230.42	0.13985	1230.42	0.16486	1230.42	0.17144	1230.42	0.17513	1230.42	0.17862	1230.42	0.18178	1230.42	0.18652	1230.42	0.1907	1230.42	0.20439	1230.42	0.09532
1232.35	0.10657	1232.35	0.14203	1232.35	0.16701	1232.35	0.17362	1232.35	0.17725	1232.35	0.18072	1232.35	0.18382	1232.35	0.18859	1232.35	0.19262	1232.35	0.20648	1232.35	0.0986
1234.28	0.10891	1234.28	0.14452	1234.28	0.16944	1234.28	0.17607	1234.28	0.17965	1234.28	0.18308	1234.28	0.18607	1234.28	0.19086	1234.28	0.19466	1234.28	0.20862	1234.28	0.10216
1236.21	0.1113	1236.21	0.14724	1236.21	0.17211	1236.21	0.17871	1236.21	0.18233	1236.21	0.1857	1236.21	0.18855	1236.21	0.19333	1236.21	0.19691	1236.21	0.21088	1236.21	0.10595
1238.14	0.11375	1238.14	0.15019	1238.14	0.175	1238.14	0.18153	1238.14	0.18527	1238.14	0.18856	1238.14	0.19128	1238.14	0.19602	1238.14	0.19944	1238.14	0.21331	1238.14	0.11003
1240.07	0.11631	1240.07	0.15337	1240.07	0.17816	1240.07	0.18455	1240.07	0.18842	1240.07	0.19164	1240.07	0.19424	1240.07	0.19894	1240.07	0.20226	1240.07	0.21601	1240.07	0.11457
1241.99	0.11904	1241.99	0.1568	1241.99	0.1816	1241.99	0.18783	1241.99	0.19178	1241.99	0.19494	1241.99	0.19745	1241.99	0.20212	1241.99	0.20534	1241.99	0.21899	1241.99	0.11979
1243.92	0.12207	1243.92	0.16054	1243.92	0.18534	1243.92	0.19141	1243.92	0.1954	1243.92	0.19852	1243.92	0.20095	1243.92	0.20556	1243.92	0.20868	1243.92	0.22224	1243.92	0.12582
1245.85	0.1258	1245.85	0.16473	1245.85	0.18939	1245.85	0.19537	1245.85	0.19936	1245.85	0.20249	1245.85	0.20477	1245.85	0.20931	1245.85	0.21235	1245.85	0.2258	1245.85	0.13265
1247.78	0.13082	1247.78	0.16952	1247.78	0.19375	1247.78	0.19973	1247.78	0.20367	1247.78	0.20683	1247.78	0.20892	1247.78	0.21336	1247.78	0.21637	1247.78	0.2297	1247.78	0.13998
1249.71	0.13769	1249.71	0.17494	1249.71	0.19842	1249.71	0.20441	1249.71	0.20828	1249.71	0.21146	1249.71	0.21334	1249.71	0.21768	1249.71	0.22065	1249.71	0.23392	1249.71	0.14708
1251.64	0.14619	1251.64	0.18083	1251.64	0.2033	1251.64	0.20929	1251.64	0.21308	1251.64	0.21625	1251.64	0.21798	1251.64	0.22221	1251.64	0.22509	1251.64	0.23838	1251.64	0.15296
1253.57	0.15496	1253.57	0.18672	1253.57	0.20824	1253.57	0.21421	1253.57	0.21793	1253.57	0.22111	1253.57	0.22278	1253.57	0.22688	1253.57	0.2296	1253.57	0.24294	1253.57	0.15683
1255.49	0.16225	1255.49	0.192	1255.49	0.213	1255.49	0.21898	1255.49	0.22267	1255.49	0.22589	1255.49	0.2276	1255.49	0.2316	1255.49	0.23419	1255.49	0.24751	1255.49	0.15844
1257.42	0.16687	1257.42	0.19618	1257.42	0.2174	1257.42	0.22342	1257.42	0.22714	1257.42	0.23042	1257.42	0.23225	1257.42	0.23626	1257.42	0.23879	1257.42	0.25204	1257.42	0.15818
1259.35	0.1685	1259.35	0.19904	1259.35	0.22131	1259.35	0.22745	1259.35	0.23121	1259.35	0.23459	1259.35	0.23662	1259.35	0.24077	1259.35	0.24336	1259.35	0.25658	1259.35	0.15689
1261.28	0.16763	1261.28	0.2008	1261.28	0.22473	1261.28	0.23106	1261.28	0.23489	1261.28	0.23839	1261.28	0.2407	1261.28	0.24509	1261.28	0.24791	1261.28	0.26119	1261.28	0.15562
1263.21	0.16545	1263.21	0.20205	1263.21	0.22781	1263.21	0.2344	1263.21	0.23834	1263.21	0.24197	1263.21	0.24457	1263.21	0.24932	1263.21	0.25252	1263.21	0.266	1263.21	0.15542
1265.14	0.16371	1265.14	0.20354	1265.14	0.2308	1265.14	0.23771	1265.14	0.24175	1265.14	0.24552	1265.14	0.24839	1265.14	0.25357	1265.14	0.25727	1265.14	0.27112	1265.14	0.15706
1267.07	0.16407	1267.07	0.20578	1267.07	0.23388	1267.07	0.24112	1267.07	0.24523	1267.07	0.24913	1267.07	0.25225	1267.07	0.25788	1267.07	0.26218	1267.07	0.27651	1267.07	0.16067
1268.99	0.16725	1268.99	0.20885	1268.99	0.23707	1268.99	0.24459	1268.99	0.24874	1268.99	0.25273	1268.99	0.25612	1268.99	0.26215	1268.99	0.26706	1268.99	0.28198	1268.99	0.1656
1270.92	0.17257	1270.92	0.21236	1270.92	0.24021	1270.92	0.24789	1270.92	0.2521	1270.92	0.25614	1270.92	0.25986	1270.92	0.26621	1270.92	0.27164	1270.92	0.2872	1270.92	0.17084
1272.85	0.1782	1272.85	0.21557	1272.85	0.24298	1272.85	0.25074	1272.85	0.25504	1272.85	0.25915	1272.85	0.26321	1272.85	0.2698	1272.85	0.27566	1272.85	0.29182	1272.85	0.17555
1274.78	0.18244	1274.78	0.21784	1274.78	0.24507	1274.78	0.25289	1274.78	0.25729	1274.78	0.26154	1274.78	0.26585	1274.78	0.27267	1274.78	0.27892	1274.78	0.29556	1274.78	0.17944
1276.71	0.18455	1276.71	0.21895	1276.71	0.24647	1276.71	0.25433	1276.71	0.25885	1276.71	0.26322	1276.71	0.26772	1276.71	0.27476	1276.71	0.28133	1276.71	0.29831	1276.71	0.18276
1278.64	0.18487	1278.64	0.21927	1278.64	0.24747	1278.64	0.25538	1278.64	0.26003	1278.64	0.26449	1278.64	0.26913	1278.64	0.27632	1278.64	0.28315	1278.64	0.30033	1278.64	0.18607
1280.57	0.18442	1280.57	0.21963	1280.57	0.24865	1280.57	0.25667	1280.57	0.26144	1280.57	0.26596	1280.57	0.27069	1280.57	0.27799	1280.57	0.28499	1280.57	0.30227	1280.57	0.19002
1282.49	0.18465	1282.49	0.22116	1282.49	0.25089	1282.49	0.25902	1282.49	0.2639	1282.49	0.26846	1282.49	0.27325	1282.49	0.28065	1282.49	0.28776	1282.49	0.30514	1282.49	0.1951
1284.42	0.1873	1284.42	0.22504	1284.42	0.25517	1284.42	0.2634	1284.42	0.26837	1284.42	0.27296	1284.42	0.27774	1284.42	0.28529	1284.42	0.2925	1284.42	0.31005	1284.42	0.20131
1286.35	0.19404	1286.35	0.2323	1286.35	0.26241	1286.35	0.27066	1286.35	0.27572	1286.35	0.28033	1286.35	0.28507	1286.35	0.29281	1286.35	0.30023	1286.35	0.31804	1286.35	0.20785
1288.28	0.20543	1288.28	0.24333	1288.28	0.273	1288.28	0.28116	1288.28	0.28635	1288.28	0.29096	1288.28	0.29573	1288.28	0.30368	1288.28	0.31144	1288.28	0.32966	1288.28	0.21338
1290.21	0.21974	1290.21	0.25716	1290.21	0.28631	1290.21	0.29432	1290.21	0.29966	1290.21	0.30426	1290.21	0.30915	1290.21	0.31732	1290.21	0.32559	1290.21	0.34434	1290.21	0.21667
1292.14	0.23338	1292.14	0.27142	1292.14	0.30046	1292.14	0.30837	1292.14	0.31389	1292.14	0.3185	1292.14	0.32358	1292.14	0.332	1292.14	0.34085	1292.14	0.36015	1292.14	0.21719
1294.07	0.24302	1294.07	0.28345	1294.07	0.31314	1294.07	0.32106	1294.07	0.3267	1294.07	0.33137	1294.07	0.33663	1294.07	0.34533	1294.07	0.35464	1294.07	0.37437	1294.07	0.21527
1295.99	0.24695	1295.99	0.29129	1295.99	0.32235	1295.99	0.33041	1295.99	0.33607	1295.99	0.3408	1295.99	0.34626	1295.99	0.35514	1295.99	0.36466	1295.99	0.38453	1295.99	0.21191
1297.92	0.24507	1297.92	0.29403	1297.92	0.32695	1297.92	0.33521	1297.92	0.34081	1297.92	0.34558	1297.92	0.35119	1297.92	0.36011	1297.92	0.36954	1297.92	0.38921	1297.92	0.20834
1299.85	0.23835	1299.85	0.29188	1299.85	0.32678	1299.85	0.33527	1299.85	0.34076	1299.85	0.34558	1299.85	0.35125	1299.85	0.36008	1299.85	0.36918	1299.85	0.38833	1299.85	0.2058
1301.78	0.22879	1301.78	0.28609	1301.78	0.32278	1301.78	0.3315	1301.78	0.33685	1301.78	0.34169	1301.78	0.34733	1301.78	0.35597	1301.78	0.3646	1301.78	0.38313	1301.78	0.2053
1303.71	0.21932	1303.71	0.27888	1303.71	0.31683	1303.71	0.3257	1303.71	0.33093	1303.71	0.33573	1303.71	0.3413	1303.71	0.34975	1303.71	0.35788	1303.71	0.37581	1303.71	0.2074
1305.64	0.21314	1305.64	0.27289	1305.64	0.3113	1305.64	0.3202	1305.64	0.32537	1305.64	0.33012	1305.64	0.33557	1305.64	0.34392	1305.64	0.35164	1305.64	0.36912	1305.64	0.21215
1307.57	0.21221	1307.57	0.27028	1307.57	0.30834	1307.57	0.31714	1307.57	0.32234	1307.57	0.32705	1307.57	0.33243	1307.57	0.3407	1307.57	0.34824	1307.57	0.36557	1307.57	0.21923
1309.49	0.21652	1309.49	0.272	1309.49	0.30921	1309.49	0.31784	1309.49	0.32315	1309.49	0.32783	1309.49	0.33326	1309.49	0.34145	1309.49	0.3491	1309.49	0.36655	1309.49	0.22818
1311.42	0.2255	1311.42	0.27835	1311.42	0.31455	1311.42	0.32298	1311.42	0.32847	1311.42	0.3331	1311.42	0.33866	1311.42	0.34674	1311.42	0.35466	1311.42	0.37237	1311.42	0.23835
1313.35	0.23869	1313.35	0.2894	1313.35	0.32448	1313.35	0.33271	1313.35	0.33835	1313.35	0.34289	1313.35	0.34853	1313.35	0.35645	1313.35	0.36449	1313.35	0.38243	1313.35	0.24876
1315.28	0.25455	1315.28	0.30402	1315.28	0.33801	1315.28	0.34602	1315.28	0.35171	1315.28	0.3561	1315.28	0.36168	1315.28	0.36934	1315.28	0.37715	1315.28	0.39521	1315.28	0.25811
1317.21	0.26989	1317.21	0.31951	1317.21	0.35276	1317.21	0.36055	1317.21	0.3662	1317.21	0.37038	1317.21	0.37573	1317.21	0.38311	1317.21	0.39043	1317.21	0.40849	1317.21	0.26516
1319.14	0.28128	1319.14	0.3325	1319.14	0.36565	1319.14	0.37328	1319.14	0.37888	1319.14	0.38282	1319.14	0.38789	1319.14	0.39504	1319.14	0.40185	1319.14	0.41991	1319.14	0.26929
1321.07	0.2866	1321.07	0.34036	1321.07	0.37413	1321.07	0.38167	1321.07	0.38728	1321.07	0.39102	1321.07	0.39591	1321.07	0.40299	1321.07	0.40951	1321.07	0.42773	1321.07	0.27073
1322.99	0.28549	1322.99	0.34195	1322.99	0.37688	1322.99	0.38444	1322.99	0.39014	1322.99	0.39381	1322.99	0.3987	1322.99	0.40599	1322.99	0.4126	1322.99	0.4312	1322.99	0.27057
1324.92	0.27903	1324.92	0.33767	1324.92	0.37404	1324.92	0.38175	1324.92	0.38761	1324.92	0.39139	1324.92	0.39649	1324.92	0.4043	1324.92	0.41148	1324.92	0.4307	1324.92	0.27036
1326.85	0.26938	1326.85	0.32911	1326.85	0.36696	1326.85	0.37496	1326.85	0.38099	1326.85	0.3851	1326.85	0.39065	1326.85	0.39921	1326.85	0.40749	1326.85	0.42755	1326.85	0.27173
1328.78	0.25958	1328.78	0.31888	1328.78	0.35798	1328.78	0.36635	1328.78	0.37254	1328.78	0.37712	1328.78	0.38333	1328.78	0.39279	1328.78	0.40261	1328.78	0.42366	1328.78	0.27586
1330.71	0.25318	1330.71	0.31051	1330.71	0.35033	1330.71	0.35903	1330.71	0.36541	1330.71	0.37046	1330.71	0.37745	1330.71	0.38784	1330.71	0.39938	1330.71	0.42148	1330.71	0.28347
1332.64	0.25285	1332.64	0.30739	1332.64	0.34725	1332.64	0.3562	1332.64	0.36279	1332.64	0.36824	1332.64	0.37595	1332.64	0.38724	1332.64	0.40048	1332.64	0.42369	1332.64	0.29519
1334.57	0.25874	1334.57	0.31074	1334.57	0.35029	1334.57	0.35947	1334.57	0.36622	1334.57	0.37195	1334.57	0.38036	1334.57	0.39246	1334.57	0.40733	1334.57	0.43178	1334.57	0.31107
1336.49	0.26913	1336.49	0.31954	1336.49	0.35904	1336.49	0.36848	1336.49	0.37535	1336.49	0.38127	1336.49	0.39036	1336.49	0.40331	1336.49	0.41982	1336.49	0.44565	1336.49	0.33059
1338.42	0.28234	1338.42	0.33226	1338.42	0.37233	1338.42	0.38208	1338.42	0.38916	1338.42	0.39519	1338.42	0.40505	1338.42	0.41896	1338.42	0.43734	1338.42	0.46482	1338.42	0.35342
1340.35	0.29774	1340.35	0.34796	1340.35	0.38933	1340.35	0.39945	1340.35	0.40684	1340.35	0.41299	1340.35	0.42381	1340.35	0.43893	1340.35	0.45958	1340.35	0.48913	1340.35	0.37973
1342.28	0.3155	1342.28	0.36651	1342.28	0.40981	1342.28	0.42036	1342.28	0.42823	1342.28	0.43454	1342.28	0.4466	1342.28	0.46328	1342.28	0.48676	1342.28	0.51896	1342.28	0.41008
1344.21	0.33591	1344.21	0.38803	1344.21	0.43386	1344.21	0.44496	1344.21	0.45341	1344.21	0.45996	1344.21	0.47359	1344.21	0.49233	1344.21	0.51931	1344.21	0.55475	1344.21	0.445
1346.14	0.3592	1346.14	0.41269	1346.14	0.46173	1346.14	0.47346	1346.14	0.48253	1346.14	0.48948	1346.14	0.50503	1346.14	0.52641	1346.14	0.55763	1346.14	0.59676	1346.14	0.48474
1348.07	0.38622	1348.07	0.44136	1348.07	0.49438	1348.07	0.5068	1348.07	0.51653	1348.07	0.52405	1348.07	0.54194	1348.07	0.56655	1348.07	0.60272	1348.07	0.6459	1348.07	0.53008
1349.99	0.4183	1349.99	0.47547	1349.99	0.53328	1349.99	0.54636	1349.99	0.55686	1349.99	0.56508	1349.99	0.58589	1349.99	0.61415	1349.99	0.65585	1349.99	0.70333	1349.99	0.58199
1351.92	0.45605	1351.92	0.51563	1351.92	0.57891	1351.92	0.59266	1351.92	0.60403	1351.92	0.61295	1351.92	0.63735	1351.92	0.6696	1351.92	0.7172	1351.92	0.76913	1351.92	0.64032
1353.85	0.49996	1353.85	0.56195	1353.85	0.63127	1353.85	0.6458	1353.85	0.65811	1353.85	0.66768	1353.85	0.69619	1353.85	0.73292	1353.85	0.78647	1353.85	0.84279	1353.85	0.70438
1355.78	0.55359	1355.78	0.61752	1355.78	0.69387	1355.78	0.70933	1355.78	0.72268	1355.78	0.73304	1355.78	0.76581	1355.78	0.80723	1355.78	0.86627	1355.78	0.92687	1355.78	0.77661
1357.71	0.61914	1357.71	0.68437	1357.71	0.76911	1357.71	0.78574	1357.71	0.80011	1357.71	0.81154	1357.71	0.84825	1357.71	0.89395	1357.71	0.9574	1357.71	1.02192	1357.71	0.85796
1359.64	0.69572	1359.64	0.76169	1359.64	0.85574	1359.64	0.87386	1359.64	0.88915	1359.64	0.90168	1359.64	0.94165	1359.64	0.99063	1359.64	1.05705	1359.64	1.12433	1359.64	0.94642
1361.57	0.78444	1361.57	0.85046	1361.57	0.95355	1361.57	0.97335	1361.57	0.98949	1361.57	1.00264	1361.57	1.04467	1361.57	1.0951	1361.57	1.16267	1361.57	1.23036	1361.57	1.0409
1363.49	0.88619	1363.49	0.95082	1363.49	1.06112	1363.49	1.08233	1363.49	1.0991	1363.49	1.1121	1363.49	1.15421	1363.49	1.20363	1363.49	1.26944	1363.49	1.33451	1363.49	1.13884
1365.42	1.00053	1365.42	1.06109	1365.42	1.17539	1365.42	1.19673	1365.42	1.21337	1365.42	1.22575	1365.42	1.26522	1365.42	1.31103	1365.42	1.37102	1365.42	1.43055	1365.42	1.23615
1367.35	1.12661	1367.35	1.17919	1367.35	1.29181	1367.35	1.3114	1367.35	1.32582	1367.35	1.33767	1367.35	1.37158	1367.35	1.41075	1367.35	1.46062	1367.35	1.51188	1367.35	1.32849
1369.28	1.25669	1369.28	1.29776	1369.28	1.40121	1369.28	1.41782	1369.28	1.42775	1369.28	1.43902	1369.28	1.46517	1369.28	1.49485	1369.28	1.53159	1369.28	1.57241	1369.28	1.41116
1371.21	1.37646	1371.21	1.40497	1371.21	1.49212	1371.21	1.50552	1371.21	1.50993	1371.21	1.51979	1371.21	1.53731	1371.21	1.55617	1371.21	1.57866	1371.21	1.60808	1371.21	1.48014
1373.14	1.47417	1373.14	1.49208	1373.14	1.55817	1373.14	1.56841	1373.14	1.56728	1373.14	1.57479	1373.14	1.58393	1373.14	1.59243	1373.14	1.60114	1373.14	1.61971	1373.14	1.53552
1375.07	1.54697	1375.07	1.55777	1375.07	1.60138	1375.07	1.60829	1375.07	1.60218	1375.07	1.60707	1375.07	1.60861	1375.07	1.60811	1375.07	1.60451	1375.07	1.61415	1375.07	1.58151
1376.99	1.59675	1376.99	1.60286	1376.99	1.62458	1376.99	1.62788	1376.99	1.6179	1376.99	1.62031	1376.99	1.61518	1376.99	1.60724	1376.99	1.5934	1376.99	1.59629	1376.99	1.61964
1378.92	1.6296	1378.92	1.63019	1378.92	1.6304	1378.92	1.63016	1378.92	1.61756	1378.92	1.61755	1378.92	1.6068	1378.92	1.59292	1378.92	1.57132	1378.92	1.56898	1378.92	1.6512
1380.85	1.65111	1380.85	1.64344	1380.85	1.62297	1380.85	1.61964	1380.85	1.60569	1380.85	1.60335	1380.85	1.588	1380.85	1.56974	1380.85	1.54309	1380.85	1.53681	1380.85	1.67759
1382.78	1.66471	1382.78	1.64528	1382.78	1.60709	1382.78	1.60094	1382.78	1.58693	1382.78	1.58264	1382.78	1.56354	1382.78	1.54297	1382.78	1.51379	1382.78	1.50544	1382.78	1.69865
1384.71	1.67374	1384.71	1.63885	1384.71	1.58769	1384.71	1.57884	1384.71	1.56517	1384.71	1.55997	1384.71	1.53826	1384.71	1.51767	1384.71	1.48831	1384.71	1.48043	1384.71	1.71418
1386.64	1.68126	1386.64	1.62874	1386.64	1.56885	1386.64	1.55851	1386.64	1.54415	1386.64	1.5396	1386.64	1.51682	1386.64	1.49779	1386.64	1.47073	1386.64	1.46568	1386.64	1.72584
1388.57	1.68695	1388.57	1.61774	1388.57	1.5528	1388.57	1.5434	1388.57	1.5278	1388.57	1.52457	1388.57	1.50235	1388.57	1.48608	1388.57	1.46328	1388.57	1.4621	1388.57	1.73478
1390.49	1.68784	1390.49	1.60445	1390.49	1.53792	1390.49	1.53102	1390.49	1.51503	1390.49	1.51263	1390.49	1.49222	1390.49	1.47965	1390.49	1.46192	1390.49	1.46387	1390.49	1.73761
1392.42	1.67805	1392.42	1.58407	1392.42	1.51963	1392.42	1.51537	1392.42	1.49995	1392.42	1.49795	1392.42	1.4804	1392.42	1.47178	1392.42	1.45888	1392.42	1.4627	1392.42	1.72899
1394.35	1.6529	1394.35	1.55326	1394.35	1.49481	1394.35	1.4927	1394.35	1.47843	1394.35	1.47699	1394.35	1.46304	1394.35	1.45798	1394.35	1.44898	1394.35	1.45378	1394.35	1.70532
1396.28	1.61406	1396.28	1.51346	1396.28	1.46387	1396.28	1.46356	1396.28	1.45075	1396.28	1.45022	1396.28	1.44025	1396.28	1.43795	1396.28	1.43146	1396.28	1.4362	1396.28	1.6679
1398.21	1.56857	1398.21	1.4716	1398.21	1.43192	1398.21	1.43309	1398.21	1.42167	1398.21	1.42203	1398.21	1.41578	1398.21	1.41482	1398.21	1.40847	1398.21	1.41119	1398.21	1.62369
1400.14	1.52374	1400.14	1.43564	1400.14	1.40555	1400.14	1.40737	1400.14	1.39697	1400.14	1.39758	1400.14	1.39364	1400.14	1.39194	1400.14	1.38224	1400.14	1.38073	1400.14	1.58128
1402.07	1.48893	1402.07	1.41237	1402.07	1.38888	1402.07	1.38991	1402.07	1.37977	1402.07	1.37966	1402.07	1.37541	1402.07	1.37044	1402.07	1.35375	1402.07	1.34619	1402.07	1.54902
1403.99	1.47065	1403.99	1.40234	1403.99	1.3783	1403.99	1.37719	1403.99	1.36613	1403.99	1.36446	1403.99	1.35699	1403.99	1.34636	1403.99	1.32026	1403.99	1.30589	1403.99	1.53039
1405.92	1.4689	1405.92	1.40077	1405.92	1.36706	1405.92	1.36323	1405.92	1.35017	1405.92	1.34632	1405.92	1.33339	1405.92	1.31565	1405.92	1.27929	1405.92	1.25856	1405.92	1.52353
1407.85	1.48279	1407.85	1.40305	1407.85	1.35092	1407.85	1.34387	1407.85	1.32844	1407.85	1.32187	1407.85	1.30177	1407.85	1.2765	1407.85	1.22985	1407.85	1.20321	1407.85	1.52236
1409.78	1.50286	1409.78	1.39789	1409.78	1.32123	1409.78	1.31014	1409.78	1.29256	1409.78	1.28325	1409.78	1.25517	1409.78	1.22286	1409.78	1.16723	1409.78	1.13523	1409.78	1.51393
1411.71	1.49987	1411.71	1.36365	1411.71	1.26287	1411.71	1.24789	1411.71	1.22893	1411.71	1.21781	1411.71	1.18306	1411.71	1.14559	1411.71	1.08456	1411.71	1.04944	1411.71	1.47921
1413.64	1.45466	1413.64	1.29082	1413.64	1.17246	1413.64	1.15517	1413.64	1.13588	1413.64	1.12436	1413.64	1.08608	1413.64	1.04668	1413.64	0.98515	1413.64	0.95052	1413.64	1.41154
1415.57	1.36641	1415.57	1.18543	1415.57	1.06009	1415.57	1.0429	1415.57	1.02431	1415.57	1.01387	1415.57	0.97601	1415.57	0.93832	1415.57	0.88116	1415.57	0.85032	1415.57	1.31837
1417.49	1.24722	1417.49	1.06346	1417.49	0.94347	1417.49	0.92844	1417.49	0.91156	1417.49	0.90305	1417.49	0.86899	1417.49	0.83573	1417.49	0.7859	1417.49	0.76049	1417.49	1.2146
1419.42	1.11922	1419.42	0.94557	1419.42	0.84086	1419.42	0.8289	1419.42	0.81434	1419.42	0.80776	1419.42	0.77906	1419.42	0.75109	1419.42	0.7087	1419.42	0.68866	1419.42	1.11735
1421.35	1.00455	1421.35	0.84822	1421.35	0.76271	1421.35	0.75373	1421.35	0.7413	1421.35	0.73634	1421.35	0.71244	1421.35	0.68899	1421.35	0.65216	1421.35	0.63631	1421.35	1.03866
1423.28	0.91693	1423.28	0.77954	1423.28	0.71094	1423.28	0.70404	1423.28	0.69317	1423.28	0.6893	1423.28	0.66848	1423.28	0.6479	1423.28	0.61411	1423.28	0.60088	1423.28	0.98192
1425.21	0.86077	1425.21	0.74109	1425.21	0.68415	1425.21	0.67801	1425.21	0.66809	1425.21	0.66463	1425.21	0.64508	1425.21	0.6255	1425.21	0.5924	1425.21	0.58037	1425.21	0.94571
1427.14	0.83656	1427.14	0.73222	1427.14	0.6808	1427.14	0.67422	1427.14	0.66449	1427.14	0.66079	1427.14	0.64088	1427.14	0.62047	1427.14	0.58603	1427.14	0.57389	1427.14	0.92828
1429.07	0.83659	1429.07	0.74526	1429.07	0.69354	1429.07	0.6857	1429.07	0.6756	1429.07	0.6712	1429.07	0.64967	1429.07	0.62726	1429.07	0.59036	1429.07	0.57721	1429.07	0.92254
1430.99	0.84343	1430.99	0.76402	1430.99	0.70809	1430.99	0.69879	1430.99	0.68826	1430.99	0.68296	1430.99	0.65947	1430.99	0.63511	1430.99	0.59603	1430.99	0.58183	1430.99	0.91582
1432.92	0.85141	1432.92	0.78057	1432.92	0.71747	1432.92	0.7069	1432.92	0.69601	1432.92	0.68986	1432.92	0.66475	1432.92	0.63901	1432.92	0.59869	1432.92	0.58383	1432.92	0.9051
1434.85	0.8579	1434.85	0.78795	1434.85	0.71634	1434.85	0.70507	1434.85	0.69395	1434.85	0.68724	1434.85	0.66133	1434.85	0.63518	1434.85	0.59499	1434.85	0.58012	1434.85	0.88968
1436.78	0.85882	1436.78	0.77881	1436.78	0.69976	1436.78	0.68862	1436.78	0.67757	1436.78	0.6708	1436.78	0.64521	1436.78	0.6199	1436.78	0.58145	1436.78	0.56747	1436.78	0.86783
1438.71	0.8492	1438.71	0.74931	1438.71	0.66606	1438.71	0.65595	1438.71	0.64544	1438.71	0.63916	1438.71	0.61503	1438.71	0.59194	1438.71	0.55679	1438.71	0.54467	1438.71	0.83767
1440.64	0.82099	1440.64	0.69824	1440.64	0.61568	1440.64	0.60736	1440.64	0.5979	1440.64	0.59264	1440.64	0.571	1440.64	0.55134	1440.64	0.5208	1440.64	0.51141	1440.64	0.79516
1442.57	0.76923	1442.57	0.62926	1442.57	0.55268	1442.57	0.54661	1442.57	0.53859	1442.57	0.53471	1442.57	0.51629	1442.57	0.50068	1442.57	0.4755	1442.57	0.46943	1442.57	0.73832
1444.49	0.69557	1444.49	0.54982	1444.49	0.48395	1444.49	0.48023	1444.49	0.47383	1444.49	0.47143	1444.49	0.45657	1444.49	0.44498	1444.49	0.42523	1444.49	0.4226	1444.49	0.67006
1446.42	0.60783	1446.42	0.46955	1446.42	0.41756	1446.42	0.41594	1446.42	0.41118	1446.42	0.41009	1446.42	0.39864	1446.42	0.39054	1446.42	0.37559	1446.42	0.37607	1446.42	0.59702
1448.35	0.51652	1448.35	0.39657	1448.35	0.35897	1448.35	0.35896	1448.35	0.35586	1448.35	0.35567	1448.35	0.3472	1448.35	0.34187	1448.35	0.33086	1448.35	0.33393	1448.35	0.5251
1450.28	0.42699	1450.28	0.33269	1450.28	0.30833	1450.28	0.30948	1450.28	0.30794	1450.28	0.30842	1450.28	0.30248	1450.28	0.29938	1450.28	0.29167	1450.28	0.29697	1450.28	0.45483
1452.21	0.34591	1452.21	0.27996	1452.21	0.26676	1452.21	0.26878	1452.21	0.26849	1452.21	0.26951	1452.21	0.26562	1452.21	0.26427	1452.21	0.25921	1452.21	0.26637	1452.21	0.3897
1454.14	0.27957	1454.14	0.23889	1454.14	0.23437	1454.14	0.2371	1454.14	0.23769	1454.14	0.23919	1454.14	0.23687	1454.14	0.23686	1454.14	0.23387	1454.14	0.24253	1454.14	0.33345
1456.07	0.23027	1456.07	0.20847	1456.07	0.21037	1456.07	0.21377	1456.07	0.21488	1456.07	0.21682	1456.07	0.21568	1456.07	0.21666	1456.07	0.21526	1456.07	0.22508	1456.07	0.28769
1457.99	0.19454	1457.99	0.18621	1457.99	0.19311	1457.99	0.19713	1457.99	0.19861	1457.99	0.20094	1457.99	0.2007	1457.99	0.20252	1457.99	0.20241	1457.99	0.21322	1457.99	0.25072
1459.92	0.16644	1459.92	0.1689	1459.92	0.18022	1459.92	0.18484	1459.92	0.18667	1459.92	0.18934	1459.92	0.18986	1459.92	0.19258	1459.92	0.19371	1459.92	0.20546	1459.92	0.21934
1461.85	0.14395	1461.85	0.15539	1461.85	0.17054	1461.85	0.17577	1461.85	0.1779	1461.85	0.1809	1461.85	0.18207	1461.85	0.18576	1461.85	0.18809	1461.85	0.2007	1461.85	0.193
1463.78	0.12736	1463.78	0.14544	1463.78	0.1634	1463.78	0.16918	1463.78	0.17154	1463.78	0.17482	1463.78	0.17645	1463.78	0.18102	1463.78	0.18438	1463.78	0.19759	1463.78	0.17261
1465.71	0.11674	1465.71	0.13959	1465.71	0.15957	1465.71	0.16568	1465.71	0.16829	1465.71	0.17167	1465.71	0.17359	1465.71	0.17878	1465.71	0.18284	1465.71	0.19639	1465.71	0.15872
1467.64	0.11037	1467.64	0.13872	1467.64	0.16161	1467.64	0.16796	1467.64	0.17102	1467.64	0.17444	1467.64	0.1768	1467.64	0.18258	1467.64	0.18748	1467.64	0.20154	1467.64	0.14984
1469.57	0.104	1469.57	0.14233	1469.57	0.17201	1469.57	0.17895	1469.57	0.18289	1469.57	0.18658	1469.57	0.19032	1469.57	0.19762	1469.57	0.20478	1469.57	0.22047	1469.57	0.14143
1471.49	0.09842	1471.49	0.15153	1471.49	0.19259	1471.49	0.20078	1471.49	0.20592	1471.49	0.21035	1471.49	0.21681	1471.49	0.22717	1471.49	0.2388	1471.49	0.25791	1471.49	0.13416
1473.42	0.09508	1473.42	0.16483	1473.42	0.21865	1473.42	0.22837	1473.42	0.23471	1473.42	0.24006	1473.42	0.24983	1473.42	0.2639	1473.42	0.28103	1473.42	0.30447	1473.42	0.12972
1475.35	0.09385	1475.35	0.17809	1475.35	0.24203	1475.35	0.25299	1475.35	0.26015	1475.35	0.26627	1475.35	0.27877	1475.35	0.29582	1475.35	0.31755	1475.35	0.34455	1475.35	0.12809
1477.28	0.09395	1477.28	0.18796	1477.28	0.25739	1477.28	0.269	1477.28	0.27647	1477.28	0.28301	1477.28	0.29701	1477.28	0.3157	1477.28	0.34007	1477.28	0.36893	1477.28	0.12824
1479.21	0.0951	1479.21	0.19275	1479.21	0.26241	1479.21	0.27403	1479.21	0.28127	1479.21	0.28787	1479.21	0.30194	1479.21	0.32079	1479.21	0.34549	1479.21	0.37435	1479.21	0.1296
1481.14	0.09751	1481.14	0.19196	1481.14	0.2566	1481.14	0.26763	1481.14	0.27415	1481.14	0.28047	1481.14	0.29325	1481.14	0.31078	1481.14	0.33353	1481.14	0.36065	1481.14	0.13248
1483.07	0.10163	1483.07	0.18692	1483.07	0.24235	1483.07	0.25227	1483.07	0.25778	1483.07	0.26347	1483.07	0.27391	1483.07	0.28888	1483.07	0.30778	1483.07	0.33177	1483.07	0.1384
1484.99	0.10711	1484.99	0.18021	1484.99	0.22473	1484.99	0.23317	1484.99	0.23766	1484.99	0.24248	1484.99	0.24999	1484.99	0.26164	1484.99	0.2756	1484.99	0.29569	1484.99	0.1475
1486.92	0.11295	1486.92	0.17456	1486.92	0.20977	1486.92	0.21685	1486.92	0.22053	1486.92	0.22452	1486.92	0.22931	1486.92	0.23779	1486.92	0.24706	1486.92	0.26354	1486.92	0.15824
1488.85	0.11905	1488.85	0.17287	1488.85	0.20335	1488.85	0.20972	1488.85	0.21308	1488.85	0.21661	1488.85	0.21995	1488.85	0.22671	1488.85	0.23348	1488.85	0.24808	1488.85	0.17057
1490.78	0.12868	1490.78	0.1806	1490.78	0.21246	1490.78	0.21913	1490.78	0.22283	1490.78	0.22652	1490.78	0.23057	1490.78	0.23818	1490.78	0.24632	1490.78	0.26228	1490.78	0.19066
1492.71	0.1463	1492.71	0.20298	1492.71	0.24161	1492.71	0.24944	1492.71	0.25405	1492.71	0.25839	1492.71	0.26499	1492.71	0.27561	1492.71	0.28815	1492.71	0.30782	1492.71	0.22608
1494.64	0.17604	1494.64	0.24459	1494.64	0.29367	1494.64	0.30307	1494.64	0.30875	1494.64	0.3139	1494.64	0.32366	1494.64	0.33776	1494.64	0.35499	1494.64	0.37822	1494.64	0.28139
1496.57	0.22095	1496.57	0.3113	1496.57	0.37264	1496.57	0.38331	1496.57	0.38964	1496.57	0.39538	1496.57	0.4075	1496.57	0.42367	1496.57	0.44326	1496.57	0.46805	1496.57	0.35877
1498.49	0.29147	1498.49	0.40723	1498.49	0.47552	1498.49	0.48588	1498.49	0.49168	1498.49	0.49746	1498.49	0.50928	1498.49	0.5248	1498.49	0.54253	1498.49	0.5658	1498.49	0.45823
1500.42	0.3853	1500.42	0.50777	1500.42	0.57274	1500.42	0.58128	1500.42	0.58556	1500.42	0.59079	1500.42	0.59991	1500.42	0.6127	1500.42	0.62559	1500.42	0.64538	1500.42	0.5584
1502.35	0.48168	1502.35	0.59262	1502.35	0.6468	1502.35	0.65284	1502.35	0.65513	1502.35	0.65941	1502.35	0.66464	1502.35	0.67357	1502.35	0.68036	1502.35	0.69586	1502.35	0.64176
1504.28	0.56211	1504.28	0.64889	1504.28	0.68822	1504.28	0.69163	1504.28	0.69188	1504.28	0.69503	1504.28	0.69605	1504.28	0.70077	1504.28	0.70131	1504.28	0.71241	1504.28	0.69619
1506.21	0.61319	1506.21	0.66832	1506.21	0.69163	1506.21	0.6927	1506.21	0.69117	1506.21	0.6932	1506.21	0.69038	1506.21	0.69123	1506.21	0.68633	1506.21	0.69356	1506.21	0.71395
1508.14	0.62904	1508.14	0.65051	1508.14	0.65956	1508.14	0.65906	1508.14	0.65633	1508.14	0.65747	1508.14	0.652	1508.14	0.65025	1508.14	0.64204	1508.14	0.64705	1508.14	0.69599
1510.07	0.61193	1510.07	0.60476	1510.07	0.60526	1510.07	0.60448	1510.07	0.60155	1510.07	0.60235	1510.07	0.59642	1510.07	0.59453	1510.07	0.58674	1510.07	0.59245	1510.07	0.65296
1511.99	0.5696	1511.99	0.54569	1511.99	0.54619	1511.99	0.54654	1511.99	0.54464	1511.99	0.54571	1511.99	0.5418	1511.99	0.5422	1511.99	0.53829	1511.99	0.54719	1511.99	0.59853
1513.92	0.5147	1513.92	0.49111	1513.92	0.4999	1513.92	0.50231	1513.92	0.50224	1513.92	0.50389	1513.92	0.50353	1513.92	0.5072	1513.92	0.50839	1513.92	0.52119	1513.92	0.54728
1515.85	0.4636	1515.85	0.45855	1515.85	0.4802	1515.85	0.48478	1515.85	0.48646	1515.85	0.48868	1515.85	0.49177	1515.85	0.49808	1515.85	0.50333	1515.85	0.51933	1515.85	0.51309
1517.78	0.43477	1517.78	0.4539	1517.78	0.48545	1517.78	0.49124	1517.78	0.49389	1517.78	0.4965	1517.78	0.50147	1517.78	0.50913	1517.78	0.5164	1517.78	0.53422	1517.78	0.50133
1519.71	0.42777	1519.71	0.45926	1519.71	0.49583	1519.71	0.50228	1519.71	0.5055	1519.71	0.50839	1519.71	0.51438	1519.71	0.52298	1519.71	0.53184	1519.71	0.5512	1519.71	0.49943
1521.64	0.43044	1521.64	0.47015	1521.64	0.51053	1521.64	0.51754	1521.64	0.52124	1521.64	0.52436	1521.64	0.5313	1521.64	0.54077	1521.64	0.55141	1521.64	0.57238	1521.64	0.50474
1523.57	0.43809	1523.57	0.48469	1523.57	0.52877	1523.57	0.53625	1523.57	0.54041	1523.57	0.54369	1523.57	0.55156	1523.57	0.5619	1523.57	0.57439	1523.57	0.59695	1523.57	0.51598
1525.49	0.44904	1525.49	0.5021	1525.49	0.55039	1525.49	0.55836	1525.49	0.56285	1525.49	0.5663	1525.49	0.57515	1525.49	0.5866	1525.49	0.6012	1525.49	0.62557	1525.49	0.53345
1527.42	0.46422	1527.42	0.52439	1527.42	0.57816	1527.42	0.5868	1527.42	0.59144	1527.42	0.5953	1527.42	0.60554	1527.42	0.61888	1527.42	0.63674	1527.42	0.66393	1527.42	0.56021
1529.35	0.4817	1529.35	0.54971	1529.35	0.61021	1529.35	0.61969	1529.35	0.62447	1529.35	0.62896	1529.35	0.64121	1529.35	0.65722	1529.35	0.67993	1529.35	0.71126	1529.35	0.59375
1531.28	0.49726	1531.28	0.57293	1531.28	0.6412	1531.28	0.65157	1531.28	0.65654	1531.28	0.66178	1531.28	0.67678	1531.28	0.69616	1531.28	0.7257	1531.28	0.76267	1531.28	0.62843
1533.21	0.51837	1533.21	0.60302	1533.21	0.68085	1533.21	0.6924	1533.21	0.69736	1533.21	0.70395	1533.21	0.72235	1533.21	0.74682	1533.21	0.78474	1533.21	0.82805	1533.21	0.67266
1535.14	0.5534	1535.14	0.64917	1535.14	0.73684	1535.14	0.74995	1535.14	0.75458	1535.14	0.76307	1535.14	0.78484	1535.14	0.81481	1535.14	0.85972	1535.14	0.90738	1535.14	0.73162
1537.07	0.60429	1537.07	0.71011	1537.07	0.80401	1537.07	0.8184	1537.07	0.82232	1537.07	0.8326	1537.07	0.85676	1537.07	0.89019	1537.07	0.93811	1537.07	0.98626	1537.07	0.79939
1538.99	0.67082	1538.99	0.78192	1538.99	0.87506	1538.99	0.88978	1538.99	0.89269	1538.99	0.9041	1538.99	0.92873	1538.99	0.96249	1538.99	1.00828	1538.99	1.05256	1538.99	0.86864
1540.92	0.74889	1540.92	0.85663	1540.92	0.93967	1540.92	0.95346	1540.92	0.95506	1540.92	0.96654	1540.92	0.98917	1540.92	1.01986	1540.92	1.05828	1540.92	1.09475	1540.92	0.93016
1542.85	0.83066	1542.85	0.9217	1542.85	0.98414	1542.85	0.9957	1542.85	0.99562	1542.85	1.00589	1542.85	1.02394	1542.85	1.04822	1542.85	1.0748	1542.85	1.10046	1542.85	0.97239
1544.78	0.90602	1544.78	0.96683	1544.78	1.00058	1544.78	1.00894	1544.78	1.0069	1544.78	1.01494	1544.78	1.02651	1544.78	1.0422	1544.78	1.05452	1544.78	1.06833	1544.78	0.9894
1546.71	0.9622	1546.71	0.98392	1546.71	0.98597	1546.71	0.99067	1546.71	0.98677	1546.71	0.99209	1546.71	0.99665	1546.71	1.00335	1546.71	1.00198	1546.71	1.00536	1546.71	0.97938
1548.64	0.98933	1548.64	0.96756	1548.64	0.93912	1548.64	0.94017	1548.64	0.93478	1548.64	0.93729	1548.64	0.93542	1548.64	0.93404	1548.64	0.92179	1548.64	0.91767	1548.64	0.94141
1550.57	0.97715	1550.57	0.91566	1550.57	0.86355	1550.57	0.86167	1550.57	0.85522	1550.57	0.85536	1550.57	0.84878	1550.57	0.84177	1550.57	0.82346	1550.57	0.81586	1550.57	0.87814
1552.49	0.92122	1552.49	0.83536	1552.49	0.77267	1552.49	0.76946	1552.49	0.76265	1552.49	0.76171	1552.49	0.75288	1552.49	0.74443	1552.49	0.7254	1552.49	0.71831	1552.49	0.79958
1554.42	0.83566	1554.42	0.74326	1554.42	0.68205	1554.42	0.67901	1554.42	0.67261	1554.42	0.67166	1554.42	0.66276	1554.42	0.6554	1554.42	0.63848	1554.42	0.63375	1554.42	0.71832
1556.35	0.73525	1556.35	0.65062	1556.35	0.59884	1556.35	0.59691	1556.35	0.59147	1556.35	0.59103	1556.35	0.5835	1556.35	0.57812	1556.35	0.56459	1556.35	0.56304	1556.35	0.64082
1558.28	0.63409	1558.28	0.56656	1558.28	0.52834	1558.28	0.52798	1558.28	0.52385	1558.28	0.52424	1558.28	0.51874	1558.28	0.51583	1558.28	0.50622	1558.28	0.50818	1558.28	0.57237
1560.21	0.54332	1560.21	0.49595	1560.21	0.47171	1560.21	0.47302	1560.21	0.47031	1560.21	0.4716	1560.21	0.46824	1560.21	0.46786	1560.21	0.46216	1560.21	0.46757	1560.21	0.51506
1562.14	0.46809	1562.14	0.43849	1562.14	0.42631	1562.14	0.42911	1562.14	0.4278	1562.14	0.42985	1562.14	0.42848	1562.14	0.43044	1562.14	0.42854	1562.14	0.43723	1562.14	0.46729
1564.07	0.40898	1564.07	0.39337	1564.07	0.3913	1564.07	0.39537	1564.07	0.39538	1564.07	0.39807	1564.07	0.39864	1564.07	0.40292	1564.07	0.40491	1564.07	0.41687	1564.07	0.42898
1565.99	0.36521	1565.99	0.35976	1565.99	0.36581	1565.99	0.37087	1565.99	0.37205	1565.99	0.3753	1565.99	0.37775	1565.99	0.38435	1565.99	0.39041	1565.99	0.40571	1565.99	0.40054
1567.92	0.33736	1567.92	0.33834	1567.92	0.35044	1567.92	0.35623	1567.92	0.35834	1567.92	0.36215	1567.92	0.3664	1567.92	0.37548	1567.92	0.38605	1567.92	0.40497	1567.92	0.38361
1569.85	0.31863	1569.85	0.32719	1569.85	0.3463	1569.85	0.35308	1569.85	0.35607	1569.85	0.36058	1569.85	0.36729	1569.85	0.37959	1569.85	0.39555	1569.85	0.4181	1569.85	0.37824
1571.78	0.29989	1571.78	0.32088	1571.78	0.35039	1571.78	0.35873	1571.78	0.36284	1571.78	0.36828	1571.78	0.37848	1571.78	0.3949	1571.78	0.41653	1571.78	0.44197	1571.78	0.37958
1573.71	0.28993	1573.71	0.32577	1573.71	0.36759	1573.71	0.37784	1573.71	0.38314	1573.71	0.3896	1573.71	0.4037	1573.71	0.42414	1573.71	0.44933	1573.71	0.47491	1573.71	0.39227
1575.64	0.29267	1575.64	0.34437	1575.64	0.39908	1575.64	0.41123	1575.64	0.41752	1575.64	0.42489	1575.64	0.44201	1575.64	0.4644	1575.64	0.488	1575.64	0.50941	1575.64	0.41694
1577.57	0.30956	1577.57	0.37648	1577.57	0.44218	1577.57	0.45561	1577.57	0.46224	1577.57	0.46998	1577.57	0.48747	1577.57	0.50774	1577.57	0.52299	1577.57	0.53596	1577.57	0.45047
1579.49	0.34086	1579.49	0.4202	1579.49	0.49138	1579.49	0.50476	1579.49	0.51066	1579.49	0.51785	1579.49	0.5318	1579.49	0.5452	1579.49	0.54595	1579.49	0.54767	1579.49	0.48763
1581.42	0.38367	1581.42	0.47051	1581.42	0.53865	1581.42	0.55026	1581.42	0.55426	1581.42	0.55979	1581.42	0.5663	1581.42	0.5689	1581.42	0.55163	1581.42	0.54149	1581.42	0.52161
1583.35	0.43403	1583.35	0.5202	1583.35	0.57485	1583.35	0.58301	1583.35	0.58409	1583.35	0.58699	1583.35	0.58316	1583.35	0.57276	1583.35	0.53726	1583.35	0.51692	1583.35	0.54586
1585.28	0.48663	1585.28	0.56076	1585.28	0.59151	1585.28	0.59501	1585.28	0.59249	1585.28	0.59217	1585.28	0.57663	1585.28	0.55316	1585.28	0.50239	1585.28	0.47545	1585.28	0.55499
1587.21	0.53406	1587.21	0.58474	1587.21	0.5848	1587.21	0.58329	1587.21	0.57714	1587.21	0.57367	1587.21	0.54724	1587.21	0.51316	1587.21	0.45314	1587.21	0.42457	1587.21	0.54702
1589.14	0.56921	1589.14	0.58889	1589.14	0.55781	1589.14	0.55203	1589.14	0.54301	1589.14	0.53709	1589.14	0.50298	1589.14	0.46301	1589.14	0.40136	1589.14	0.37583	1589.14	0.52453
1591.07	0.58526	1591.07	0.57136	1591.07	0.51417	1591.07	0.50557	1591.07	0.49496	1591.07	0.48763	1591.07	0.45039	1591.07	0.40996	1591.07	0.35357	1591.07	0.33409	1591.07	0.48981
1592.99	0.57817	1592.99	0.53391	1592.99	0.45999	1592.99	0.45035	1592.99	0.43962	1592.99	0.43207	1592.99	0.39628	1592.99	0.36007	1592.99	0.3132	1592.99	0.3007	1592.99	0.44692
1594.92	0.54852	1594.92	0.48266	1594.92	0.40363	1594.92	0.3946	1594.92	0.38498	1594.92	0.37829	1594.92	0.34718	1594.92	0.31774	1594.92	0.28122	1594.92	0.27485	1594.92	0.4013
1596.85	0.50122	1596.85	0.42559	1596.85	0.35194	1596.85	0.34469	1596.85	0.33684	1596.85	0.33168	1596.85	0.30655	1596.85	0.28426	1596.85	0.25681	1596.85	0.25521	1596.85	0.35742
1598.78	0.44395	1598.78	0.37026	1598.78	0.309	1598.78	0.30405	1598.78	0.29812	1598.78	0.29465	1598.78	0.27536	1598.78	0.25941	1598.78	0.23919	1598.78	0.24109	1598.78	0.31818
1600.71	0.3848	1600.71	0.32189	1600.71	0.27587	1600.71	0.27316	1600.71	0.26901	1600.71	0.26705	1600.71	0.25271	1600.71	0.24182	1600.71	0.2271	1600.71	0.23151	1600.71	0.28473
1602.64	0.33027	1602.64	0.28266	1602.64	0.25118	1602.64	0.25039	1602.64	0.24772	1602.64	0.24693	1602.64	0.23642	1602.64	0.22928	1602.64	0.21857	1602.64	0.22476	1602.64	0.25674
1604.57	0.28466	1604.57	0.25262	1604.57	0.23291	1604.57	0.23366	1604.57	0.23209	1604.57	0.23216	1604.57	0.22442	1604.57	0.21983	1604.57	0.2119	1604.57	0.2193	1604.57	0.23344
1606.49	0.24947	1606.49	0.23025	1606.49	0.21898	1606.49	0.22093	1606.49	0.22012	1606.49	0.22081	1606.49	0.21497	1606.49	0.21203	1606.49	0.20593	1606.49	0.21411	1606.49	0.21397
1608.42	0.22315	1608.42	0.21297	1608.42	0.20718	1608.42	0.21002	1608.42	0.20974	1608.42	0.21089	1608.42	0.20632	1608.42	0.20441	1608.42	0.1995	1608.42	0.20812	1608.42	0.19702
1610.35	0.20273	1610.35	0.19816	1610.35	0.19565	1610.35	0.19914	1610.35	0.19928	1610.35	0.20075	1610.35	0.19705	1610.35	0.19586	1610.35	0.19181	1610.35	0.20073	1610.35	0.18076
1612.28	0.18623	1612.28	0.1847	1612.28	0.18407	1612.28	0.18799	1612.28	0.1885	1612.28	0.1902	1612.28	0.18714	1612.28	0.18653	1612.28	0.18321	1612.28	0.1924	1612.28	0.16467
1614.21	0.17183	1614.21	0.17185	1614.21	0.17244	1614.21	0.17663	1614.21	0.17747	1614.21	0.17941	1614.21	0.17684	1614.21	0.17682	1614.21	0.17422	1614.21	0.18371	1614.21	0.14865
1616.14	0.15774	1616.14	0.15881	1616.14	0.16058	1616.14	0.16503	1616.14	0.16617	1616.14	0.1684	1616.14	0.16629	1616.14	0.16695	1616.14	0.16521	1616.14	0.17504	1616.14	0.13252
1618.07	0.14337	1618.07	0.14565	1618.07	0.14892	1618.07	0.15367	1618.07	0.15513	1618.07	0.15766	1618.07	0.1561	1618.07	0.15751	1618.07	0.15681	1618.07	0.16708	1618.07	0.11687
1619.99	0.1288	1619.99	0.13281	1619.99	0.13807	1619.99	0.14315	1619.99	0.14498	1619.99	0.14778	1619.99	0.1469	1619.99	0.1491	1619.99	0.14956	1619.99	0.16037	1619.99	0.10232
1621.92	0.1144	1621.92	0.12082	1621.92	0.12854	1621.92	0.13396	1621.92	0.13621	1621.92	0.13924	1621.92	0.13913	1621.92	0.14211	1621.92	0.1437	1621.92	0.15508	1621.92	0.08928
1623.85	0.10126	1623.85	0.11059	1623.85	0.12097	1623.85	0.12673	1623.85	0.1294	1623.85	0.1326	1623.85	0.13325	1623.85	0.13693	1623.85	0.13945	1623.85	0.15133	1623.85	0.07845
1625.78	0.09057	1625.78	0.10291	1625.78	0.11576	1625.78	0.12182	1625.78	0.12483	1625.78	0.12816	1625.78	0.12942	1625.78	0.13368	1625.78	0.1368	1625.78	0.14902	1625.78	0.07048
1627.71	0.08206	1627.71	0.09712	1627.71	0.112	1627.71	0.11837	1627.71	0.12158	1627.71	0.125	1627.71	0.12669	1627.71	0.13145	1627.71	0.13491	1627.71	0.14739	1627.71	0.06448
1629.64	0.07459	1629.64	0.0921	1629.64	0.10875	1629.64	0.11539	1629.64	0.11874	1629.64	0.12221	1629.64	0.12422	1629.64	0.12944	1629.64	0.13311	1629.64	0.1459	1629.64	0.0591
1631.57	0.06873	1631.57	0.08836	1631.57	0.10649	1631.57	0.1133	1631.57	0.11676	1631.57	0.12026	1631.57	0.12248	1631.57	0.12804	1631.57	0.1318	1631.57	0.14489	1631.57	0.05466
1633.49	0.06448	1633.49	0.0859	1633.49	0.10514	1633.49	0.11205	1633.49	0.1156	1633.49	0.11913	1633.49	0.12144	1633.49	0.12719	1633.49	0.13097	1633.49	0.14427	1633.49	0.05108
1635.42	0.06081	1635.42	0.0839	1635.42	0.1041	1635.42	0.1111	1635.42	0.11467	1635.42	0.11824	1635.42	0.12062	1635.42	0.12646	1635.42	0.13028	1635.42	0.1437	1635.42	0.04786
1637.35	0.05732	1637.35	0.0821	1637.35	0.10321	1637.35	0.11029	1637.35	0.11388	1637.35	0.11749	1637.35	0.11998	1637.35	0.12579	1637.35	0.1297	1637.35	0.14317	1637.35	0.04519
1639.28	0.05423	1639.28	0.08074	1639.28	0.10277	1639.28	0.10985	1639.28	0.11345	1639.28	0.11711	1639.28	0.11974	1639.28	0.12541	1639.28	0.12938	1639.28	0.14288	1639.28	0.04298
1641.21	0.05179	1641.21	0.08009	1641.21	0.10292	1641.21	0.10994	1641.21	0.11355	1641.21	0.11725	1641.21	0.11997	1641.21	0.12545	1641.21	0.12942	1641.21	0.14295	1641.21	0.04094
1643.14	0.05025	1643.14	0.0802	1643.14	0.10355	1643.14	0.11049	1643.14	0.11411	1643.14	0.11781	1643.14	0.1205	1643.14	0.12585	1643.14	0.12973	1643.14	0.14322	1643.14	0.03915
1645.07	0.04914	1645.07	0.08041	1645.07	0.10387	1645.07	0.11069	1645.07	0.11428	1645.07	0.11799	1645.07	0.12051	1645.07	0.12576	1645.07	0.12959	1645.07	0.14298	1645.07	0.03771
1646.99	0.04799	1646.99	0.08016	1646.99	0.1035	1646.99	0.11028	1646.99	0.11376	1646.99	0.11748	1646.99	0.11982	1646.99	0.12504	1646.99	0.12885	1646.99	0.14231	1646.99	0.03634
1648.92	0.04665	1648.92	0.07946	1648.92	0.1027	1648.92	0.10949	1648.92	0.11285	1648.92	0.11661	1648.92	0.1188	1648.92	0.12403	1648.92	0.12786	1648.92	0.14154	1648.92	0.03494
1650.85	0.04535	1650.85	0.07856	1650.85	0.1017	1650.85	0.10853	1650.85	0.11182	1650.85	0.11561	1650.85	0.11774	1650.85	0.123	1650.85	0.12688	1650.85	0.14081	1650.85	0.03369
1652.78	0.04419	1652.78	0.0775	1652.78	0.1006	1652.78	0.1075	1652.78	0.11075	1652.78	0.11455	1652.78	0.11673	1652.78	0.12203	1652.78	0.12602	1652.78	0.14016	1652.78	0.03263
1654.71	0.04306	1654.71	0.07626	1654.71	0.09946	1654.71	0.10644	1654.71	0.1097	1654.71	0.11347	1654.71	0.11582	1654.71	0.12119	1654.71	0.12534	1654.71	0.13964	1654.71	0.03174
1656.64	0.04194	1656.64	0.07491	1656.64	0.09848	1656.64	0.10554	1656.64	0.10885	1656.64	0.11256	1656.64	0.11519	1656.64	0.12061	1656.64	0.12498	1656.64	0.13939	1656.64	0.03095
1658.57	0.04109	1658.57	0.07389	1658.57	0.09803	1658.57	0.10508	1658.57	0.1085	1658.57	0.11214	1658.57	0.11508	1658.57	0.12055	1658.57	0.12509	1658.57	0.13961	1658.57	0.03001
1660.49	0.04068	1660.49	0.0734	1660.49	0.09811	1660.49	0.10507	1660.49	0.10863	1660.49	0.1122	1660.49	0.11536	1660.49	0.12089	1660.49	0.12552	1660.49	0.14011	1660.49	0.02891
1662.42	0.04039	1662.42	0.0732	1662.42	0.09833	1662.42	0.10518	1662.42	0.1089	1662.42	0.11238	1662.42	0.11561	1662.42	0.12121	1662.42	0.12592	1662.42	0.14047	1662.42	0.0278
1664.35	0.03974	1664.35	0.07283	1664.35	0.09822	1664.35	0.105	1664.35	0.10881	1664.35	0.11223	1664.35	0.11545	1664.35	0.12111	1664.35	0.12597	1664.35	0.14041	1664.35	0.02679
1666.28	0.03905	1666.28	0.07254	1666.28	0.09817	1666.28	0.10496	1666.28	0.1088	1666.28	0.11221	1666.28	0.11541	1666.28	0.12115	1666.28	0.12617	1666.28	0.14062	1666.28	0.02594
1668.21	0.03881	1668.21	0.07266	1668.21	0.09853	1668.21	0.10539	1668.21	0.1092	1668.21	0.11266	1668.21	0.11584	1668.21	0.12168	1668.21	0.12681	1668.21	0.14135	1668.21	0.02527
1670.14	0.03899	1670.14	0.07309	1670.14	0.09914	1670.14	0.10608	1670.14	0.10986	1670.14	0.11336	1670.14	0.11652	1670.14	0.12245	1670.14	0.12765	1670.14	0.14234	1670.14	0.02483
1672.07	0.03951	1672.07	0.07367	1672.07	0.09987	1672.07	0.10688	1672.07	0.11063	1672.07	0.11414	1672.07	0.11727	1672.07	0.1233	1672.07	0.12852	1672.07	0.14342	1672.07	0.0247
1673.99	0.04021	1673.99	0.07435	1673.99	0.10072	1673.99	0.10778	1673.99	0.11152	1673.99	0.115	1673.99	0.11811	1673.99	0.12424	1673.99	0.12948	1673.99	0.14462	1673.99	0.02476
1675.92	0.04114	1675.92	0.07518	1675.92	0.10177	1675.92	0.10883	1675.92	0.11256	1675.92	0.11602	1675.92	0.11909	1675.92	0.12529	1675.92	0.13057	1675.92	0.14591	1675.92	0.0246
1677.85	0.04218	1677.85	0.07612	1677.85	0.10286	1677.85	0.10987	1677.85	0.11358	1677.85	0.11706	1677.85	0.12008	1677.85	0.12628	1677.85	0.13159	1677.85	0.147	1677.85	0.02413
1679.78	0.04298	1679.78	0.07696	1679.78	0.10376	1679.78	0.11071	1679.78	0.11442	1679.78	0.11791	1679.78	0.1209	1679.78	0.12705	1679.78	0.13235	1679.78	0.14774	1679.78	0.02369
1681.71	0.04341	1681.71	0.07768	1681.71	0.10452	1681.71	0.11143	1681.71	0.11516	1681.71	0.11867	1681.71	0.12164	1681.71	0.12771	1681.71	0.13304	1681.71	0.1483	1681.71	0.02342
1683.64	0.04353	1683.64	0.07845	1683.64	0.10534	1683.64	0.11228	1683.64	0.11604	1683.64	0.11955	1683.64	0.12258	1683.64	0.12857	1683.64	0.13396	1683.64	0.14903	1683.64	0.02341
1685.57	0.04343	1685.57	0.07924	1685.57	0.10629	1685.57	0.11332	1685.57	0.11711	1685.57	0.1206	1685.57	0.12375	1685.57	0.1297	1685.57	0.13515	1685.57	0.15004	1685.57	0.02373
1687.49	0.04327	1687.49	0.08012	1687.49	0.10743	1687.49	0.11458	1687.49	0.11843	1687.49	0.12188	1687.49	0.12516	1687.49	0.13109	1687.49	0.13659	1687.49	0.15141	1687.49	0.02426
1689.42	0.04322	1689.42	0.0813	1689.42	0.10898	1689.42	0.1162	1689.42	0.12014	1689.42	0.12355	1689.42	0.12691	1689.42	0.1328	1689.42	0.13833	1689.42	0.1532	1689.42	0.02484
1691.35	0.04345	1691.35	0.08291	1691.35	0.11104	1691.35	0.11822	1691.35	0.12225	1691.35	0.12565	1691.35	0.12902	1691.35	0.13487	1691.35	0.14034	1691.35	0.15531	1691.35	0.02528
1693.28	0.04432	1693.28	0.08511	1693.28	0.11352	1693.28	0.12057	1693.28	0.12464	1693.28	0.12809	1693.28	0.13136	1693.28	0.13714	1693.28	0.14244	1693.28	0.15749	1693.28	0.02539
1695.21	0.04592	1695.21	0.08784	1695.21	0.11616	1695.21	0.123	1695.21	0.12706	1695.21	0.13059	1695.21	0.13364	1695.21	0.13931	1695.21	0.14435	1695.21	0.1594	1695.21	0.02502
1697.14	0.04786	1697.14	0.09057	1697.14	0.1184	1697.14	0.125	1697.14	0.129	1697.14	0.13259	1697.14	0.13535	1697.14	0.14088	1697.14	0.14561	1697.14	0.16056	1697.14	0.02444
1699.07	0.04969	1699.07	0.0926	1699.07	0.1196	1699.07	0.12597	1699.07	0.1299	1699.07	0.1335	1699.07	0.13596	1699.07	0.14136	1699.07	0.14577	1699.07	0.16056	1699.07	0.02413
1700.99	0.05119	1700.99	0.09359	1700.99	0.11957	1700.99	0.12577	1700.99	0.12964	1700.99	0.13321	1700.99	0.13542	1700.99	0.1407	1700.99	0.14484	1700.99	0.15943	1700.99	0.02427
1702.92	0.05228	1702.92	0.09354	1702.92	0.1185	1702.92	0.12464	1702.92	0.12844	1702.92	0.13196	1702.92	0.13401	1702.92	0.13921	1702.92	0.14314	1702.92	0.15751	1702.92	0.02488
1704.85	0.05287	1704.85	0.09241	1704.85	0.11658	1704.85	0.12276	1704.85	0.12652	1704.85	0.12997	1704.85	0.13198	1704.85	0.13716	1704.85	0.14098	1704.85	0.15513	1704.85	0.02585
1706.78	0.05288	1706.78	0.09041	1706.78	0.11414	1706.78	0.12044	1706.78	0.12421	1706.78	0.12756	1706.78	0.12965	1706.78	0.13486	1706.78	0.13866	1706.78	0.15268	1706.78	0.02693
1708.71	0.05225	1708.71	0.08793	1708.71	0.1116	1708.71	0.11801	1708.71	0.12185	1708.71	0.12515	1708.71	0.12735	1708.71	0.1326	1708.71	0.1364	1708.71	0.15043	1708.71	0.02765
1710.64	0.05098	1710.64	0.08543	1710.64	0.10946	1710.64	0.11588	1710.64	0.11981	1710.64	0.12313	1710.64	0.12544	1710.64	0.13073	1710.64	0.13447	1710.64	0.14863	1710.64	0.0277
1712.57	0.04937	1712.57	0.08352	1712.57	0.10809	1712.57	0.11453	1712.57	0.11853	1712.57	0.12187	1712.57	0.12427	1712.57	0.12961	1712.57	0.13327	1712.57	0.14757	1712.57	0.02732
1714.49	0.04753	1714.49	0.08238	1714.49	0.10761	1714.49	0.1141	1714.49	0.11815	1714.49	0.12148	1714.49	0.12396	1714.49	0.12935	1714.49	0.13297	1714.49	0.1474	1714.49	0.02678
1716.42	0.04555	1716.42	0.08189	1716.42	0.10783	1716.42	0.11436	1716.42	0.11842	1716.42	0.12173	1716.42	0.12429	1716.42	0.12971	1716.42	0.13338	1716.42	0.14791	1716.42	0.02622
1718.35	0.04371	1718.35	0.08185	1718.35	0.10839	1718.35	0.11496	1718.35	0.11904	1718.35	0.12232	1718.35	0.12495	1718.35	0.13038	1718.35	0.13415	1718.35	0.14875	1718.35	0.02571
1720.28	0.04238	1720.28	0.08223	1720.28	0.10925	1720.28	0.11591	1720.28	0.11999	1720.28	0.12329	1720.28	0.12597	1720.28	0.13139	1720.28	0.13528	1720.28	0.1499	1720.28	0.02533
1722.21	0.04182	1722.21	0.08301	1722.21	0.11043	1722.21	0.11724	1722.21	0.12132	1722.21	0.12464	1722.21	0.12738	1722.21	0.13276	1722.21	0.13679	1722.21	0.15136	1722.21	0.02515
1724.14	0.04211	1724.14	0.08403	1724.14	0.11186	1724.14	0.11885	1724.14	0.12293	1724.14	0.12629	1724.14	0.12911	1724.14	0.13444	1724.14	0.13853	1724.14	0.15298	1724.14	0.02517
1726.07	0.04314	1726.07	0.08523	1726.07	0.11338	1726.07	0.12057	1726.07	0.12466	1726.07	0.12807	1726.07	0.13093	1726.07	0.13617	1726.07	0.14015	1726.07	0.15451	1726.07	0.0253
1727.99	0.04447	1727.99	0.0864	1727.99	0.1147	1727.99	0.12202	1727.99	0.12614	1727.99	0.12959	1727.99	0.13238	1727.99	0.1375	1727.99	0.14114	1727.99	0.15554	1727.99	0.02536
1729.92	0.04558	1729.92	0.08732	1729.92	0.11567	1729.92	0.12302	1729.92	0.12718	1729.92	0.13063	1729.92	0.13326	1729.92	0.13824	1729.92	0.14145	1729.92	0.15591	1729.92	0.0253
1731.85	0.0462	1731.85	0.08787	1731.85	0.11621	1731.85	0.12352	1731.85	0.12771	1731.85	0.1311	1731.85	0.13355	1731.85	0.13842	1731.85	0.1412	1731.85	0.15563	1731.85	0.02522
1733.78	0.04623	1733.78	0.08798	1733.78	0.11633	1733.78	0.12351	1733.78	0.12771	1733.78	0.13101	1733.78	0.13328	1733.78	0.13806	1733.78	0.14048	1733.78	0.15476	1733.78	0.02506
1735.71	0.04578	1735.71	0.08786	1735.71	0.11631	1735.71	0.12327	1735.71	0.12744	1735.71	0.13064	1735.71	0.13271	1735.71	0.13737	1735.71	0.13949	1735.71	0.15355	1735.71	0.02479
1737.64	0.045	1737.64	0.08777	1737.64	0.11645	1737.64	0.12315	1737.64	0.12726	1737.64	0.13032	1737.64	0.13217	1737.64	0.13663	1737.64	0.13848	1737.64	0.15227	1737.64	0.02448
1739.57	0.04401	1739.57	0.088	1739.57	0.11698	1739.57	0.12343	1739.57	0.12744	1739.57	0.13029	1739.57	0.13188	1739.57	0.13604	1739.57	0.1376	1739.57	0.15108	1739.57	0.02419
1741.49	0.04298	1741.49	0.08868	1741.49	0.11779	1741.49	0.12405	1741.49	0.12784	1741.49	0.13044	1741.49	0.13175	1741.49	0.13553	1741.49	0.13676	1741.49	0.14994	1741.49	0.02403
1743.42	0.04218	1743.42	0.08953	1743.42	0.11837	1743.42	0.12449	1743.42	0.12795	1743.42	0.13033	1743.42	0.13135	1743.42	0.13478	1743.42	0.1357	1743.42	0.14864	1743.42	0.02423
1745.35	0.04179	1745.35	0.09017	1745.35	0.11831	1745.35	0.12431	1745.35	0.12746	1745.35	0.12969	1745.35	0.13048	1745.35	0.13366	1745.35	0.13431	1745.35	0.14719	1745.35	0.02506
1747.28	0.04176	1747.28	0.09017	1747.28	0.11731	1747.28	0.12322	1747.28	0.12615	1747.28	0.12832	1747.28	0.12899	1747.28	0.13208	1747.28	0.13262	1747.28	0.1456	1747.28	0.02666
1749.21	0.04174	1749.21	0.08905	1749.21	0.11513	1749.21	0.12104	1749.21	0.12387	1749.21	0.12607	1749.21	0.12679	1749.21	0.12997	1749.21	0.13067	1749.21	0.14382	1749.21	0.02865
1751.14	0.04137	1751.14	0.08658	1751.14	0.11176	1751.14	0.11777	1751.14	0.12061	1751.14	0.12294	1751.14	0.12386	1751.14	0.12733	1751.14	0.12843	1751.14	0.1418	1751.14	0.03028
1753.07	0.04048	1753.07	0.08303	1753.07	0.10769	1753.07	0.11387	1753.07	0.11685	1753.07	0.11935	1753.07	0.12059	1753.07	0.12446	1753.07	0.12614	1753.07	0.13973	1753.07	0.03069
1754.99	0.03898	1754.99	0.07906	1754.99	0.10373	1754.99	0.11013	1754.99	0.1133	1754.99	0.11598	1754.99	0.11762	1754.99	0.12187	1754.99	0.1242	1754.99	0.13798	1754.99	0.02923
1756.92	0.03687	1756.92	0.07536	1756.92	0.1006	1756.92	0.10718	1756.92	0.11057	1756.92	0.11343	1756.92	0.11544	1756.92	0.11999	1756.92	0.12286	1756.92	0.13679	1756.92	0.02596
1758.85	0.03424	1758.85	0.07246	1758.85	0.09861	1758.85	0.10533	1758.85	0.10889	1758.85	0.11189	1758.85	0.11417	1758.85	0.1189	1758.85	0.12211	1758.85	0.13616	1758.85	0.0214
1760.78	0.03135	1760.78	0.07057	1760.78	0.09756	1760.78	0.10435	1760.78	0.108	1760.78	0.11112	1760.78	0.11353	1760.78	0.11833	1760.78	0.1217	1760.78	0.13587	1760.78	0.01628
1762.71	0.02856	1762.71	0.06936	1762.71	0.09687	1762.71	0.10367	1762.71	0.10732	1762.71	0.11055	1762.71	0.11303	1762.71	0.11783	1762.71	0.12125	1762.71	0.13558	1762.71	0.01143
1764.64	0.0261	1764.64	0.06841	1764.64	0.09618	1764.64	0.10296	1764.64	0.10661	1764.64	0.10993	1764.64	0.11244	1764.64	0.11726	1764.64	0.12068	1764.64	0.13519	1764.64	0.00754
1766.57	0.02422	1766.57	0.06771	1766.57	0.09562	1766.57	0.10237	1766.57	0.10603	1766.57	0.10944	1766.57	0.11193	1766.57	0.11681	1766.57	0.12026	1766.57	0.13493	1766.57	0.00495
1768.49	0.02301	1768.49	0.06725	1768.49	0.09528	1768.49	0.10206	1768.49	0.10572	1768.49	0.10921	1768.49	0.11165	1768.49	0.11666	1768.49	0.12017	1768.49	0.13498	1768.49	0.00364
1770.42	0.02241	1770.42	0.06702	1770.42	0.09516	1770.42	0.10202	1770.42	0.10569	1770.42	0.10919	1770.42	0.11159	1770.42	0.11675	1770.42	0.12032	1770.42	0.1353	1770.42	0.00313
1772.35	0.02225	1772.35	0.06701	1772.35	0.09526	1772.35	0.10218	1772.35	0.10591	1772.35	0.10934	1772.35	0.11174	1772.35	0.11701	1772.35	0.12063	1772.35	0.13573	1772.35	0.00284
1774.28	0.02235	1774.28	0.06725	1774.28	0.09562	1774.28	0.10255	1774.28	0.10637	1774.28	0.10968	1774.28	0.11215	1774.28	0.11745	1774.28	0.12116	1774.28	0.13628	1774.28	0.0024
1776.21	0.0226	1776.21	0.06772	1776.21	0.09623	1776.21	0.10312	1776.21	0.10705	1776.21	0.11022	1776.21	0.11281	1776.21	0.11812	1776.21	0.12192	1776.21	0.13703	1776.21	0.00199
1778.14	0.02296	1778.14	0.06835	1778.14	0.09703	1778.14	0.10385	1778.14	0.1079	1778.14	0.11096	1778.14	0.11368	1778.14	0.11898	1778.14	0.1229	1778.14	0.13797	1778.14	0.00176
1780.07	0.02336	1780.07	0.06908	1780.07	0.09795	1780.07	0.10472	1780.07	0.10889	1780.07	0.11186	1780.07	0.11473	1780.07	0.11999	1780.07	0.12404	1780.07	0.13908	1780.07	0.00168
1781.99	0.02375	1781.99	0.06976	1781.99	0.09881	1781.99	0.10556	1781.99	0.10984	1781.99	0.11276	1781.99	0.11575	1781.99	0.12096	1781.99	0.12511	1781.99	0.14015	1781.99	0.00164
1783.92	0.02396	1783.92	0.07019	1783.92	0.09936	1783.92	0.10616	1783.92	0.11049	1783.92	0.11343	1783.92	0.11648	1783.92	0.12166	1783.92	0.12583	1783.92	0.1409	1783.92	0.00156
1785.85	0.02409	1785.85	0.07058	1785.85	0.09983	1785.85	0.10672	1785.85	0.11104	1785.85	0.114	1785.85	0.11708	1785.85	0.12225	1785.85	0.12643	1785.85	0.14155	1785.85	0.00151
1787.78	0.02428	1787.78	0.07107	1787.78	0.10041	1787.78	0.1074	1787.78	0.11168	1787.78	0.11465	1787.78	0.11775	1787.78	0.12294	1787.78	0.12715	1787.78	0.14236	1787.78	0.00154
1789.71	0.02454	1789.71	0.07163	1789.71	0.10108	1789.71	0.10814	1789.71	0.11237	1789.71	0.11536	1789.71	0.11846	1789.71	0.12368	1789.71	0.12796	1789.71	0.14325	1789.71	0.00157
1791.64	0.02483	1791.64	0.07219	1791.64	0.10179	1791.64	0.10886	1791.64	0.11307	1791.64	0.1161	1791.64	0.1192	1791.64	0.1244	1791.64	0.1288	1791.64	0.14416	1791.64	0.00159
1793.57	0.02507	1793.57	0.07279	1793.57	0.10256	1793.57	0.10961	1793.57	0.11384	1793.57	0.11692	1793.57	0.12002	1793.57	0.12521	1793.57	0.12977	1793.57	0.14518	1793.57	0.00164
1795.49	0.02524	1795.49	0.07346	1795.49	0.10348	1795.49	0.11049	1795.49	0.11474	1795.49	0.11789	1795.49	0.12098	1795.49	0.1262	1795.49	0.13097	1795.49	0.14645	1795.49	0.00173
1797.42	0.02539	1797.42	0.07427	1797.42	0.10461	1797.42	0.11157	1797.42	0.11585	1797.42	0.11906	1797.42	0.12214	1797.42	0.12744	1797.42	0.13251	1797.42	0.14803	1797.42	0.00186
1799.35	0.02558	1799.35	0.07524	1799.35	0.10599	1799.35	0.11289	1799.35	0.11723	1799.35	0.12051	1799.35	0.12357	1799.35	0.12901	1799.35	0.13437	1799.35	0.14993	1799.35	0.00199
1801.28	0.02578	1801.28	0.07634	1801.28	0.10755	1801.28	0.11442	1801.28	0.11881	1801.28	0.12217	1801.28	0.12524	1801.28	0.13084	1801.28	0.13642	1801.28	0.15207	1801.28	0.00206
1803.21	0.02595	1803.21	0.07754	1803.21	0.10925	1803.21	0.11614	1803.21	0.12057	1803.21	0.12397	1803.21	0.12713	1803.21	0.13287	1803.21	0.13858	1803.21	0.15441	1803.21	0.00213
1805.14	0.0261	1805.14	0.07887	1805.14	0.11112	1805.14	0.1181	1805.14	0.12253	1805.14	0.12592	1805.14	0.12926	1805.14	0.1351	1805.14	0.14094	1805.14	0.15697	1805.14	0.00233
1807.07	0.02632	1807.07	0.08026	1807.07	0.11311	1807.07	0.12018	1807.07	0.12463	1807.07	0.12798	1807.07	0.13154	1807.07	0.13746	1807.07	0.1434	1807.07	0.15967	1807.07	0.00261
1808.99	0.02666	1808.99	0.08157	1808.99	0.11503	1808.99	0.12217	1808.99	0.12668	1808.99	0.12997	1808.99	0.13374	1808.99	0.13972	1808.99	0.14574	1808.99	0.16223	1808.99	0.00291
1810.92	0.02708	1810.92	0.08267	1810.92	0.11668	1810.92	0.12388	1810.92	0.12847	1810.92	0.13171	1810.92	0.13565	1810.92	0.14168	1810.92	0.14775	1810.92	0.16443	1810.92	0.00325
1812.85	0.02748	1812.85	0.0835	1812.85	0.11792	1812.85	0.12519	1812.85	0.12986	1812.85	0.13308	1812.85	0.13711	1812.85	0.14322	1812.85	0.14931	1812.85	0.16612	1812.85	0.00369
1814.78	0.02784	1814.78	0.08401	1814.78	0.11869	1814.78	0.12602	1814.78	0.13076	1814.78	0.13396	1814.78	0.138	1814.78	0.14425	1814.78	0.15035	1814.78	0.16722	1814.78	0.00424
1816.71	0.02819	1816.71	0.08416	1816.71	0.1189	1816.71	0.12628	1816.71	0.13108	1816.71	0.13425	1816.71	0.13824	1816.71	0.14464	1816.71	0.15075	1816.71	0.16756	1816.71	0.00495
1818.64	0.02854	1818.64	0.08399	1818.64	0.11857	1818.64	0.12596	1818.64	0.13084	1818.64	0.13394	1818.64	0.13786	1818.64	0.14435	1818.64	0.15044	1818.64	0.16712	1818.64	0.00587
1820.57	0.02882	1820.57	0.08363	1820.57	0.11786	1820.57	0.12523	1820.57	0.13018	1820.57	0.13322	1820.57	0.13705	1820.57	0.14355	1820.57	0.14958	1820.57	0.16611	1820.57	0.00703
1822.49	0.02911	1822.49	0.08324	1822.49	0.11703	1822.49	0.12436	1822.49	0.12932	1822.49	0.13234	1822.49	0.13608	1822.49	0.1425	1822.49	0.14844	1822.49	0.16482	1822.49	0.00848
1824.42	0.02966	1824.42	0.08299	1824.42	0.11626	1824.42	0.12353	1824.42	0.12844	1824.42	0.13149	1824.42	0.13511	1824.42	0.14142	1824.42	0.14722	1824.42	0.16345	1824.42	0.01006
1826.35	0.03074	1826.35	0.08295	1826.35	0.11564	1826.35	0.12282	1826.35	0.12767	1826.35	0.13076	1826.35	0.13423	1826.35	0.1404	1826.35	0.14603	1826.35	0.16214	1826.35	0.01151
1828.28	0.03246	1828.28	0.0831	1828.28	0.11518	1828.28	0.12224	1828.28	0.12705	1828.28	0.13015	1828.28	0.1335	1828.28	0.13954	1828.28	0.14494	1828.28	0.161	1828.28	0.01254
1830.21	0.03454	1830.21	0.08333	1830.21	0.11486	1830.21	0.12181	1830.21	0.12659	1830.21	0.1297	1830.21	0.13293	1830.21	0.13887	1830.21	0.14405	1830.21	0.1601	1830.21	0.01296
1832.14	0.03645	1832.14	0.08352	1832.14	0.11464	1832.14	0.12152	1832.14	0.12625	1832.14	0.12941	1832.14	0.13251	1832.14	0.13841	1832.14	0.14342	1832.14	0.15948	1832.14	0.01267
1834.07	0.03772	1834.07	0.08354	1834.07	0.11446	1834.07	0.12127	1834.07	0.12598	1834.07	0.1292	1834.07	0.13219	1834.07	0.13808	1834.07	0.143	1834.07	0.15909	1834.07	0.01171
1835.99	0.03807	1835.99	0.08325	1835.99	0.1142	1835.99	0.12096	1835.99	0.12572	1835.99	0.12895	1835.99	0.13191	1835.99	0.13779	1835.99	0.14266	1835.99	0.15879	1835.99	0.0102
1837.92	0.03736	1837.92	0.08264	1837.92	0.11383	1837.92	0.12056	1837.92	0.12542	1837.92	0.12862	1837.92	0.13162	1837.92	0.13748	1837.92	0.14234	1837.92	0.15856	1837.92	0.00842
1839.85	0.03567	1839.85	0.08178	1839.85	0.11338	1839.85	0.12011	1839.85	0.1251	1839.85	0.12824	1839.85	0.13134	1839.85	0.13719	1839.85	0.14209	1839.85	0.1584	1839.85	0.00678
1841.78	0.03341	1841.78	0.08083	1841.78	0.11296	1841.78	0.11968	1841.78	0.12478	1841.78	0.12788	1841.78	0.13108	1841.78	0.13694	1841.78	0.14192	1841.78	0.15832	1841.78	0.00559
1843.71	0.03119	1843.71	0.07998	1843.71	0.11261	1843.71	0.11936	1843.71	0.12452	1843.71	0.1276	1843.71	0.1309	1843.71	0.13676	1843.71	0.14182	1843.71	0.15828	1843.71	0.00487
1845.64	0.02952	1845.64	0.07939	1845.64	0.1124	1845.64	0.1192	1845.64	0.12439	1845.64	0.12746	1845.64	0.13085	1845.64	0.1367	1845.64	0.14181	1845.64	0.15833	1845.64	0.00463
1847.57	0.02867	1847.57	0.07916	1847.57	0.1124	1847.57	0.11927	1847.57	0.12446	1847.57	0.12751	1847.57	0.13099	1847.57	0.13682	1847.57	0.14196	1847.57	0.15851	1847.57	0.00483
1849.49	0.02854	1849.49	0.07929	1849.49	0.1126	1849.49	0.11958	1849.49	0.12474	1849.49	0.12774	1849.49	0.13131	1849.49	0.13713	1849.49	0.14229	1849.49	0.15881	1849.49	0.00534
1851.42	0.02888	1851.42	0.07973	1851.42	0.11301	1851.42	0.12009	1851.42	0.1252	1851.42	0.12817	1851.42	0.13177	1851.42	0.13759	1851.42	0.14277	1851.42	0.15921	1851.42	0.00607
1853.35	0.02952	1853.35	0.08041	1853.35	0.11358	1853.35	0.12077	1853.35	0.12578	1853.35	0.12875	1853.35	0.13233	1853.35	0.13814	1853.35	0.14333	1853.35	0.15966	1853.35	0.00688
1855.28	0.03032	1855.28	0.08123	1855.28	0.11425	1855.28	0.12152	1855.28	0.12644	1855.28	0.1294	1855.28	0.13295	1855.28	0.13873	1855.28	0.14388	1855.28	0.16014	1855.28	0.0076
1857.21	0.03118	1857.21	0.08204	1857.21	0.11492	1857.21	0.12225	1857.21	0.1271	1857.21	0.13006	1857.21	0.13351	1857.21	0.13929	1857.21	0.14439	1857.21	0.16063	1857.21	0.00815
1859.14	0.03203	1859.14	0.08272	1859.14	0.11549	1859.14	0.12284	1859.14	0.12764	1859.14	0.13064	1859.14	0.13394	1859.14	0.13974	1859.14	0.14479	1859.14	0.16103	1859.14	0.00847
1861.07	0.03272	1861.07	0.08315	1861.07	0.1159	1861.07	0.12319	1861.07	0.12799	1861.07	0.13106	1861.07	0.13421	1861.07	0.14001	1861.07	0.145	1861.07	0.1613	1861.07	0.00846
1862.99	0.03311	1862.99	0.08331	1862.99	0.11615	1862.99	0.12335	1862.99	0.12819	1862.99	0.1313	1862.99	0.13436	1862.99	0.14016	1862.99	0.14508	1862.99	0.16147	1862.99	0.00813
1864.92	0.03312	1864.92	0.08327	1864.92	0.11629	1864.92	0.1234	1864.92	0.12829	1864.92	0.13144	1864.92	0.13449	1864.92	0.14028	1864.92	0.14516	1864.92	0.16161	1864.92	0.00759
1866.85	0.03277	1866.85	0.08309	1866.85	0.11637	1866.85	0.12343	1866.85	0.12835	1866.85	0.13153	1866.85	0.13464	1866.85	0.14043	1866.85	0.14531	1866.85	0.16178	1866.85	0.00696
1868.78	0.03218	1868.78	0.08287	1868.78	0.11645	1868.78	0.1235	1868.78	0.12844	1868.78	0.13161	1868.78	0.13484	1868.78	0.14064	1868.78	0.14559	1868.78	0.16202	1868.78	0.00635
1870.71	0.03151	1870.71	0.0827	1870.71	0.11656	1870.71	0.12366	1870.71	0.12859	1870.71	0.13173	1870.71	0.13511	1870.71	0.14092	1870.71	0.14597	1870.71	0.16236	1870.71	0.00587
1872.64	0.0309	1872.64	0.08269	1872.64	0.11675	1872.64	0.12393	1872.64	0.12882	1872.64	0.13193	1872.64	0.13543	1872.64	0.14126	1872.64	0.14643	1872.64	0.16279	1872.64	0.00555
1874.57	0.03047	1874.57	0.08285	1874.57	0.11701	1874.57	0.12429	1874.57	0.12915	1874.57	0.13222	1874.57	0.13577	1874.57	0.14164	1874.57	0.14694	1874.57	0.16327	1874.57	0.00542
1876.49	0.03027	1876.49	0.08315	1876.49	0.11735	1876.49	0.12467	1876.49	0.12957	1876.49	0.1326	1876.49	0.13614	1876.49	0.14207	1876.49	0.14746	1876.49	0.1638	1876.49	0.00546
1878.42	0.03027	1878.42	0.08349	1878.42	0.1177	1878.42	0.12503	1878.42	0.12999	1878.42	0.13304	1878.42	0.1365	1878.42	0.14251	1878.42	0.1479	1878.42	0.16432	1878.42	0.0056
1880.35	0.03037	1880.35	0.08381	1880.35	0.11803	1880.35	0.12532	1880.35	0.13038	1880.35	0.13343	1880.35	0.13686	1880.35	0.14291	1880.35	0.14823	1880.35	0.16478	1880.35	0.00569
1882.28	0.03049	1882.28	0.08412	1882.28	0.11835	1882.28	0.12563	1882.28	0.13073	1882.28	0.13376	1882.28	0.13725	1882.28	0.1433	1882.28	0.14856	1882.28	0.16525	1882.28	0.00576
1884.21	0.03061	1884.21	0.08443	1884.21	0.11868	1884.21	0.12596	1884.21	0.13106	1884.21	0.13409	1884.21	0.13764	1884.21	0.14369	1884.21	0.14893	1884.21	0.1657	1884.21	0.00584
1886.14	0.03072	1886.14	0.08471	1886.14	0.11902	1886.14	0.12629	1886.14	0.13138	1886.14	0.13442	1886.14	0.13802	1886.14	0.14403	1886.14	0.14931	1886.14	0.16612	1886.14	0.00591
1888.07	0.03081	1888.07	0.08495	1888.07	0.11934	1888.07	0.12659	1888.07	0.13168	1888.07	0.13473	1888.07	0.13839	1888.07	0.14432	1888.07	0.14967	1888.07	0.16651	1888.07	0.006
1889.99	0.03088	1889.99	0.08519	1889.99	0.11966	1889.99	0.12688	1889.99	0.13199	1889.99	0.13505	1889.99	0.13876	1889.99	0.14459	1889.99	0.15003	1889.99	0.16688	1889.99	0.0061
1891.92	0.03093	1891.92	0.08544	1891.92	0.12	1891.92	0.12721	1891.92	0.13233	1891.92	0.13536	1891.92	0.13911	1891.92	0.14488	1891.92	0.1504	1891.92	0.16722	1891.92	0.00621
1893.85	0.03097	1893.85	0.0857	1893.85	0.12038	1893.85	0.12755	1893.85	0.13271	1893.85	0.13569	1893.85	0.13945	1893.85	0.14521	1893.85	0.15078	1893.85	0.16755	1893.85	0.00637
1895.78	0.03099	1895.78	0.08594	1895.78	0.12077	1895.78	0.12792	1895.78	0.13316	1895.78	0.13606	1895.78	0.13982	1895.78	0.14562	1895.78	0.15118	1895.78	0.16789	1895.78	0.00659
1897.71	0.03104	1897.71	0.08619	1897.71	0.12117	1897.71	0.12832	1897.71	0.13363	1897.71	0.1365	1897.71	0.14026	1897.71	0.14608	1897.71	0.1516	1897.71	0.16827	1897.71	0.00686
1899.64	0.03114	1899.64	0.08646	1899.64	0.12158	1899.64	0.12877	1899.64	0.13412	1899.64	0.13698	1899.64	0.14073	1899.64	0.14656	1899.64	0.15205	1899.64	0.16871	1899.64	0.0071
1901.57	0.03128	1901.57	0.08674	1901.57	0.12199	1901.57	0.12921	1901.57	0.13458	1901.57	0.13745	1901.57	0.14119	1901.57	0.14705	1901.57	0.15253	1901.57	0.16921	1901.57	0.00731
1903.49	0.03147	1903.49	0.08702	1903.49	0.12239	1903.49	0.12962	1903.49	0.13501	1903.49	0.13789	1903.49	0.14159	1903.49	0.14755	1903.49	0.15301	1903.49	0.16973	1903.49	0.00748
1905.42	0.0317	1905.42	0.08728	1905.42	0.12279	1905.42	0.12999	1905.42	0.13542	1905.42	0.13834	1905.42	0.14196	1905.42	0.14804	1905.42	0.15347	1905.42	0.17026	1905.42	0.00766
1907.35	0.03195	1907.35	0.08755	1907.35	0.12319	1907.35	0.13035	1907.35	0.13583	1907.35	0.13876	1907.35	0.14236	1907.35	0.14851	1907.35	0.15392	1907.35	0.17076	1907.35	0.00783
1909.28	0.03218	1909.28	0.08784	1909.28	0.1236	1909.28	0.13073	1909.28	0.13626	1909.28	0.13918	1909.28	0.14277	1909.28	0.14899	1909.28	0.15438	1909.28	0.17125	1909.28	0.00801
1911.21	0.03239	1911.21	0.08816	1911.21	0.12404	1911.21	0.13116	1911.21	0.13673	1911.21	0.1396	1911.21	0.1432	1911.21	0.14948	1911.21	0.15487	1911.21	0.17176	1911.21	0.0082
1913.14	0.03259	1913.14	0.08855	1913.14	0.12451	1913.14	0.13166	1913.14	0.13724	1913.14	0.14006	1913.14	0.14368	1913.14	0.14996	1913.14	0.15541	1913.14	0.17234	1913.14	0.0084
1915.06	0.0328	1915.06	0.089	1915.06	0.12503	1915.06	0.13223	1915.06	0.1378	1915.06	0.14058	1915.06	0.14424	1915.06	0.15046	1915.06	0.15598	1915.06	0.173	1915.06	0.00858
1916.99	0.03305	1916.99	0.08953	1916.99	0.12561	1916.99	0.13288	1916.99	0.1384	1916.99	0.14119	1916.99	0.14487	1916.99	0.151	1916.99	0.15658	1916.99	0.17371	1916.99	0.00875
1918.92	0.03331	1918.92	0.09014	1918.92	0.12621	1918.92	0.13355	1918.92	0.13898	1918.92	0.14185	1918.92	0.14552	1918.92	0.15155	1918.92	0.15722	1918.92	0.17444	1918.92	0.00892
1920.85	0.03355	1920.85	0.09074	1920.85	0.12683	1920.85	0.1342	1920.85	0.13954	1920.85	0.14252	1920.85	0.14613	1920.85	0.15213	1920.85	0.15786	1920.85	0.17516	1920.85	0.00908
1922.78	0.03376	1922.78	0.09129	1922.78	0.12748	1922.78	0.13483	1922.78	0.14011	1922.78	0.1432	1922.78	0.14675	1922.78	0.15278	1922.78	0.15849	1922.78	0.17587	1922.78	0.00927
1924.71	0.03399	1924.71	0.09181	1924.71	0.12816	1924.71	0.13546	1924.71	0.14074	1924.71	0.14389	1924.71	0.14741	1924.71	0.1535	1924.71	0.15915	1924.71	0.17658	1924.71	0.00954
1926.64	0.03423	1926.64	0.09229	1926.64	0.12883	1926.64	0.13611	1926.64	0.14144	1926.64	0.14458	1926.64	0.14811	1926.64	0.15424	1926.64	0.15985	1926.64	0.17729	1926.64	0.00988
1928.56	0.03449	1928.56	0.09274	1928.56	0.12949	1928.56	0.1368	1928.56	0.1422	1928.56	0.14528	1928.56	0.14883	1928.56	0.15501	1928.56	0.1606	1928.56	0.17805	1928.56	0.01027
1930.49	0.03477	1930.49	0.09321	1930.49	0.13017	1930.49	0.13755	1930.49	0.14299	1930.49	0.14603	1930.49	0.14962	1930.49	0.15583	1930.49	0.16145	1930.49	0.17891	1930.49	0.01072
1932.42	0.03506	1932.42	0.09374	1932.42	0.1309	1932.42	0.13832	1932.42	0.1438	1932.42	0.14678	1932.42	0.15046	1932.42	0.15667	1932.42	0.16233	1932.42	0.17982	1932.42	0.01117
1934.35	0.0353	1934.35	0.09429	1934.35	0.13161	1934.35	0.13907	1934.35	0.14456	1934.35	0.14748	1934.35	0.15127	1934.35	0.15745	1934.35	0.16315	1934.35	0.18068	1934.35	0.01152
1936.28	0.0355	1936.28	0.09486	1936.28	0.13232	1936.28	0.13983	1936.28	0.14532	1936.28	0.14819	1936.28	0.15206	1936.28	0.15821	1936.28	0.16398	1936.28	0.18151	1936.28	0.0118
1938.21	0.03567	1938.21	0.09553	1938.21	0.13308	1938.21	0.14066	1938.21	0.14614	1938.21	0.14899	1938.21	0.15289	1938.21	0.15907	1938.21	0.16491	1938.21	0.18242	1938.21	0.01208
1940.14	0.03587	1940.14	0.09632	1940.14	0.13398	1940.14	0.14164	1940.14	0.14714	1940.14	0.14996	1940.14	0.15386	1940.14	0.16011	1940.14	0.16603	1940.14	0.1835	1940.14	0.01246
1942.06	0.03614	1942.06	0.09731	1942.06	0.13511	1942.06	0.14284	1942.06	0.14839	1942.06	0.1512	1942.06	0.15507	1942.06	0.1614	1942.06	0.1674	1942.06	0.18482	1942.06	0.01297
1943.99	0.03653	1943.99	0.09854	1943.99	0.13654	1943.99	0.14427	1943.99	0.14991	1943.99	0.15271	1943.99	0.15657	1943.99	0.16294	1943.99	0.16905	1943.99	0.18643	1943.99	0.01363
1945.92	0.03704	1945.92	0.10004	1945.92	0.13825	1945.92	0.14596	1945.92	0.1517	1945.92	0.1545	1945.92	0.15837	1945.92	0.16473	1945.92	0.17097	1945.92	0.18834	1945.92	0.01443
1947.85	0.03771	1947.85	0.1018	1947.85	0.14023	1947.85	0.14794	1947.85	0.15372	1947.85	0.15658	1947.85	0.16046	1947.85	0.16679	1947.85	0.17314	1947.85	0.19058	1947.85	0.01531
1949.78	0.03851	1949.78	0.1038	1949.78	0.14244	1949.78	0.15017	1949.78	0.15592	1949.78	0.15888	1949.78	0.16279	1949.78	0.16911	1949.78	0.17555	1949.78	0.19308	1949.78	0.01628
1951.71	0.0394	1951.71	0.1059	1951.71	0.14472	1951.71	0.15246	1951.71	0.15811	1951.71	0.16118	1951.71	0.16516	1951.71	0.17149	1951.71	0.17802	1951.71	0.19565	1951.71	0.01727
1953.64	0.04038	1953.64	0.10786	1953.64	0.14685	1953.64	0.15458	1953.64	0.16009	1953.64	0.16325	1953.64	0.16733	1953.64	0.17368	1953.64	0.18029	1953.64	0.19804	1953.64	0.01815
1955.56	0.04159	1955.56	0.10956	1955.56	0.14861	1955.56	0.15632	1955.56	0.16174	1955.56	0.16494	1955.56	0.1691	1955.56	0.1755	1955.56	0.18221	1955.56	0.20008	1955.56	0.01882
1957.49	0.04302	1957.49	0.11086	1957.49	0.14984	1957.49	0.15752	1957.49	0.16293	1957.49	0.16616	1957.49	0.17035	1957.49	0.17683	1957.49	0.18367	1957.49	0.20164	1957.49	0.01915
1959.42	0.04441	1959.42	0.11155	1959.42	0.1504	1959.42	0.15806	1959.42	0.16351	1959.42	0.16674	1959.42	0.17094	1959.42	0.17753	1959.42	0.18451	1959.42	0.20251	1959.42	0.01905
1961.35	0.04536	1961.35	0.11151	1961.35	0.15023	1961.35	0.15786	1961.35	0.16341	1961.35	0.16661	1961.35	0.17079	1961.35	0.1775	1961.35	0.18458	1961.35	0.20257	1961.35	0.01854
1963.28	0.04567	1963.28	0.11077	1963.28	0.14941	1963.28	0.15696	1963.28	0.16264	1963.28	0.16583	1963.28	0.16999	1963.28	0.17673	1963.28	0.18388	1963.28	0.20185	1963.28	0.01772
1965.21	0.04531	1965.21	0.1095	1965.21	0.14809	1965.21	0.15556	1965.21	0.16137	1965.21	0.16454	1965.21	0.16868	1965.21	0.1754	1965.21	0.18254	1965.21	0.20051	1965.21	0.01675
1967.14	0.0444	1967.14	0.10793	1967.14	0.1465	1967.14	0.15394	1967.14	0.15984	1967.14	0.163	1967.14	0.16709	1967.14	0.17375	1967.14	0.18082	1967.14	0.19881	1967.14	0.01582
1969.06	0.04311	1969.06	0.10633	1969.06	0.14488	1969.06	0.15237	1969.06	0.15829	1969.06	0.16146	1969.06	0.16548	1969.06	0.17206	1969.06	0.179	1969.06	0.19701	1969.06	0.01506
1970.99	0.04169	1970.99	0.10488	1970.99	0.14344	1970.99	0.15101	1970.99	0.15686	1970.99	0.16005	1970.99	0.16405	1970.99	0.17053	1970.99	0.17732	1970.99	0.19535	1970.99	0.01458
1972.92	0.04047	1972.92	0.10374	1972.92	0.1423	1972.92	0.14991	1972.92	0.15568	1972.92	0.15889	1972.92	0.16292	1972.92	0.16928	1972.92	0.17591	1972.92	0.19393	1972.92	0.01439
1974.85	0.03968	1974.85	0.10299	1974.85	0.14148	1974.85	0.14909	1974.85	0.15482	1974.85	0.15803	1974.85	0.1621	1974.85	0.16836	1974.85	0.17482	1974.85	0.19282	1974.85	0.01439
1976.78	0.03939	1976.78	0.10262	1976.78	0.14094	1976.78	0.14852	1976.78	0.15429	1976.78	0.15748	1976.78	0.16155	1976.78	0.16777	1976.78	0.1741	1976.78	0.19205	1976.78	0.01445
1978.71	0.0394	1978.71	0.10245	1978.71	0.14064	1978.71	0.14818	1978.71	0.15403	1978.71	0.15712	1978.71	0.16121	1978.71	0.16747	1978.71	0.17373	1978.71	0.19155	1978.71	0.0145
1980.64	0.03946	1980.64	0.10235	1980.64	0.1405	1980.64	0.14799	1980.64	0.15396	1980.64	0.1569	1980.64	0.16101	1980.64	0.16736	1980.64	0.1736	1980.64	0.19127	1980.64	0.01452
1982.56	0.03951	1982.56	0.10231	1982.56	0.14048	1982.56	0.14794	1982.56	0.154	1982.56	0.1568	1982.56	0.16092	1982.56	0.16739	1982.56	0.17363	1982.56	0.19121	1982.56	0.01454
1984.49	0.03954	1984.49	0.10233	1984.49	0.14057	1984.49	0.148	1984.49	0.1541	1984.49	0.15683	1984.49	0.16091	1984.49	0.16751	1984.49	0.17373	1984.49	0.19132	1984.49	0.01452
1986.42	0.03954	1986.42	0.10238	1986.42	0.14074	1986.42	0.14814	1986.42	0.15424	1986.42	0.15696	1986.42	0.16099	1986.42	0.16771	1986.42	0.1739	1986.42	0.19158	1986.42	0.01451
1988.35	0.03951	1988.35	0.10247	1988.35	0.14093	1988.35	0.14834	1988.35	0.15442	1988.35	0.15721	1988.35	0.16117	1988.35	0.16798	1988.35	0.17414	1988.35	0.19193	1988.35	0.01454
1990.28	0.03951	1990.28	0.10261	1990.28	0.14114	1990.28	0.1486	1990.28	0.15465	1990.28	0.15754	1990.28	0.16144	1990.28	0.16831	1990.28	0.17448	1990.28	0.19232	1990.28	0.0146
1992.21	0.03957	1992.21	0.10279	1992.21	0.14141	1992.21	0.14889	1992.21	0.15493	1992.21	0.15791	1992.21	0.16177	1992.21	0.16863	1992.21	0.17487	1992.21	0.19272	1992.21	0.01471
1994.14	0.03969	1994.14	0.10305	1994.14	0.14173	1994.14	0.14923	1994.14	0.15526	1994.14	0.15833	1994.14	0.16214	1994.14	0.16897	1994.14	0.17526	1994.14	0.19313	1994.14	0.01483
1996.06	0.03986	1996.06	0.10338	1996.06	0.14213	1996.06	0.14962	1996.06	0.15563	1996.06	0.15878	1996.06	0.16256	1996.06	0.16933	1996.06	0.17568	1996.06	0.1936	1996.06	0.01494
1997.99	0.04009	1997.99	0.10375	1997.99	0.1426	1997.99	0.15006	1997.99	0.15608	1997.99	0.15924	1997.99	0.16304	1997.99	0.16972	1997.99	0.17614	1997.99	0.19412	1997.99	0.01503
1999.92	0.04035	1999.92	0.1041	1999.92	0.14306	1999.92	0.15052	1999.92	0.15657	1999.92	0.15968	1999.92	0.16358	1999.92	0.17012	1999.92	0.17663	1999.92	0.19464	1999.92	0.0151
2001.85	0.0406	2001.85	0.1044	2001.85	0.14347	2001.85	0.15096	2001.85	0.15705	2001.85	0.16008	2001.85	0.16415	2001.85	0.17053	2001.85	0.1771	2001.85	0.19514	2001.85	0.01514
2003.78	0.04082	2003.78	0.10465	2003.78	0.14387	2003.78	0.15136	2003.78	0.15747	2003.78	0.16046	2003.78	0.16471	2003.78	0.17098	2003.78	0.17752	2003.78	0.19561	2003.78	0.01514
2005.71	0.041	2005.71	0.10484	2005.71	0.14423	2005.71	0.15169	2005.71	0.15783	2005.71	0.16083	2005.71	0.1652	2005.71	0.17149	2005.71	0.17794	2005.71	0.19608	2005.71	0.01517
2007.64	0.04119	2007.64	0.105	2007.64	0.14448	2007.64	0.15196	2007.64	0.15813	2007.64	0.1612	2007.64	0.16559	2007.64	0.17201	2007.64	0.17834	2007.64	0.1965	2007.64	0.01525
2009.56	0.0414	2009.56	0.10517	2009.56	0.14465	2009.56	0.15218	2009.56	0.15842	2009.56	0.16156	2009.56	0.16589	2009.56	0.1725	2009.56	0.17871	2009.56	0.19688	2009.56	0.01536
2011.49	0.04163	2011.49	0.10541	2011.49	0.14487	2011.49	0.15238	2011.49	0.15872	2011.49	0.16193	2011.49	0.16617	2011.49	0.17293	2011.49	0.17912	2011.49	0.19728	2011.49	0.01552
2013.42	0.04185	2013.42	0.10573	2013.42	0.14517	2013.42	0.15264	2013.42	0.15909	2013.42	0.16235	2013.42	0.16646	2013.42	0.17334	2013.42	0.17957	2013.42	0.19779	2013.42	0.01571
2015.35	0.04205	2015.35	0.10616	2015.35	0.14555	2015.35	0.15299	2015.35	0.15955	2015.35	0.16281	2015.35	0.16684	2015.35	0.17375	2015.35	0.18005	2015.35	0.19837	2015.35	0.01591
2017.28	0.04227	2017.28	0.10669	2017.28	0.14598	2017.28	0.15343	2017.28	0.1601	2017.28	0.16331	2017.28	0.16731	2017.28	0.17419	2017.28	0.18057	2017.28	0.199	2017.28	0.01609
2019.21	0.0425	2019.21	0.10722	2019.21	0.14645	2019.21	0.15394	2019.21	0.16073	2019.21	0.16384	2019.21	0.16788	2019.21	0.17464	2019.21	0.18116	2019.21	0.19963	2019.21	0.01625
2021.13	0.04276	2021.13	0.10771	2021.13	0.14699	2021.13	0.15452	2021.13	0.16139	2021.13	0.16443	2021.13	0.16855	2021.13	0.17514	2021.13	0.18181	2021.13	0.20027	2021.13	0.01641
2023.06	0.04305	2023.06	0.10818	2023.06	0.14762	2023.06	0.15517	2023.06	0.16205	2023.06	0.16505	2023.06	0.16925	2023.06	0.17576	2023.06	0.18251	2023.06	0.20094	2023.06	0.01658
2024.99	0.04337	2024.99	0.10863	2024.99	0.14827	2024.99	0.15589	2024.99	0.16271	2024.99	0.16572	2024.99	0.1699	2024.99	0.17645	2024.99	0.18319	2024.99	0.20163	2024.99	0.01678
2026.92	0.04368	2026.92	0.10906	2026.92	0.14889	2026.92	0.15663	2026.92	0.16338	2026.92	0.16641	2026.92	0.1705	2026.92	0.17715	2026.92	0.18381	2026.92	0.20233	2026.92	0.01698
2028.85	0.044	2028.85	0.10945	2028.85	0.14948	2028.85	0.15737	2028.85	0.16401	2028.85	0.16708	2028.85	0.17107	2028.85	0.17785	2028.85	0.18441	2028.85	0.20306	2028.85	0.01717
2030.78	0.04429	2030.78	0.10983	2030.78	0.15009	2030.78	0.15806	2030.78	0.16461	2030.78	0.16771	2030.78	0.17163	2030.78	0.17858	2030.78	0.18506	2030.78	0.20385	2030.78	0.01737
2032.71	0.04454	2032.71	0.11022	2032.71	0.15067	2032.71	0.15866	2032.71	0.16518	2032.71	0.16829	2032.71	0.17215	2032.71	0.17926	2032.71	0.18575	2032.71	0.20466	2032.71	0.01758
2034.63	0.04473	2034.63	0.11063	2034.63	0.15121	2034.63	0.15916	2034.63	0.1657	2034.63	0.16881	2034.63	0.17268	2034.63	0.17988	2034.63	0.18647	2034.63	0.20541	2034.63	0.0178
2036.56	0.04491	2036.56	0.11107	2036.56	0.15172	2036.56	0.15961	2036.56	0.16619	2036.56	0.16932	2036.56	0.17322	2036.56	0.18045	2036.56	0.1872	2036.56	0.20608	2036.56	0.01801
2038.49	0.0451	2038.49	0.11149	2038.49	0.15223	2038.49	0.16004	2038.49	0.16664	2038.49	0.16985	2038.49	0.17378	2038.49	0.18099	2038.49	0.18793	2038.49	0.20667	2038.49	0.01825
2040.42	0.04533	2040.42	0.11187	2040.42	0.15274	2040.42	0.16046	2040.42	0.16706	2040.42	0.17038	2040.42	0.17438	2040.42	0.1815	2040.42	0.18864	2040.42	0.20722	2040.42	0.01848
2042.35	0.04559	2042.35	0.11224	2042.35	0.15322	2042.35	0.16091	2042.35	0.16748	2042.35	0.1709	2042.35	0.175	2042.35	0.182	2042.35	0.18931	2042.35	0.20775	2042.35	0.01869
2044.28	0.04584	2044.28	0.11266	2044.28	0.15372	2044.28	0.16142	2044.28	0.16796	2044.28	0.17139	2044.28	0.17559	2044.28	0.1825	2044.28	0.18991	2044.28	0.20829	2044.28	0.01889
2046.21	0.0461	2046.21	0.11309	2046.21	0.15423	2046.21	0.16199	2046.21	0.1685	2046.21	0.17184	2046.21	0.17617	2046.21	0.18306	2046.21	0.19042	2046.21	0.20881	2046.21	0.01911
2048.14	0.04638	2048.14	0.11349	2048.14	0.15477	2048.14	0.1626	2048.14	0.16905	2048.14	0.17227	2048.14	0.17673	2048.14	0.18367	2048.14	0.19089	2048.14	0.20935	2048.14	0.01933
2050.06	0.04665	2050.06	0.11388	2050.06	0.15529	2050.06	0.16318	2050.06	0.1696	2050.06	0.17268	2050.06	0.17724	2050.06	0.18427	2050.06	0.19134	2050.06	0.20989	2050.06	0.01955
2051.99	0.04686	2051.99	0.11427	2051.99	0.15576	2051.99	0.1637	2051.99	0.17012	2051.99	0.17307	2051.99	0.17768	2051.99	0.1848	2051.99	0.19177	2051.99	0.21042	2051.99	0.01978
2053.92	0.04703	2053.92	0.11468	2053.92	0.15617	2053.92	0.16419	2053.92	0.17063	2053.92	0.17351	2053.92	0.1781	2053.92	0.18528	2053.92	0.19223	2053.92	0.21092	2053.92	0.02002
2055.85	0.04721	2055.85	0.1151	2055.85	0.1566	2055.85	0.16469	2055.85	0.17115	2055.85	0.17403	2055.85	0.17854	2055.85	0.18576	2055.85	0.19273	2055.85	0.2114	2055.85	0.0203
2057.78	0.04744	2057.78	0.11551	2057.78	0.15703	2057.78	0.16519	2057.78	0.17168	2057.78	0.17463	2057.78	0.17901	2057.78	0.18623	2057.78	0.19324	2057.78	0.21188	2057.78	0.02061
2059.71	0.0477	2059.71	0.11591	2059.71	0.15744	2059.71	0.16565	2059.71	0.1722	2059.71	0.17525	2059.71	0.17953	2059.71	0.18666	2059.71	0.19376	2059.71	0.21237	2059.71	0.02088
2061.64	0.04798	2061.64	0.1163	2061.64	0.15785	2061.64	0.16607	2061.64	0.17269	2061.64	0.17582	2061.64	0.18007	2061.64	0.18709	2061.64	0.19427	2061.64	0.21286	2061.64	0.02107
2063.56	0.04827	2063.56	0.11668	2063.56	0.1583	2063.56	0.16646	2063.56	0.17317	2063.56	0.17634	2063.56	0.1806	2063.56	0.18755	2063.56	0.19475	2063.56	0.21333	2063.56	0.02125
2065.49	0.04856	2065.49	0.11703	2065.49	0.1588	2065.49	0.16684	2065.49	0.17363	2065.49	0.17684	2065.49	0.18112	2065.49	0.18807	2065.49	0.19521	2065.49	0.2138	2065.49	0.02145
2067.42	0.04885	2067.42	0.11735	2067.42	0.15933	2067.42	0.16723	2067.42	0.17405	2067.42	0.17735	2067.42	0.18163	2067.42	0.1886	2067.42	0.19566	2067.42	0.21427	2067.42	0.02166
2069.35	0.04912	2069.35	0.11767	2069.35	0.15983	2069.35	0.16765	2069.35	0.17447	2069.35	0.17784	2069.35	0.18215	2069.35	0.18908	2069.35	0.19612	2069.35	0.21477	2069.35	0.02186
2071.28	0.04938	2071.28	0.11801	2071.28	0.16029	2071.28	0.16811	2071.28	0.1749	2071.28	0.17831	2071.28	0.18267	2071.28	0.18949	2071.28	0.19659	2071.28	0.2153	2071.28	0.02206
2073.21	0.04966	2073.21	0.11839	2073.21	0.16076	2073.21	0.16861	2073.21	0.17535	2073.21	0.17877	2073.21	0.18316	2073.21	0.18988	2073.21	0.19706	2073.21	0.2158	2073.21	0.02226
2075.14	0.04994	2075.14	0.1188	2075.14	0.16127	2075.14	0.16916	2075.14	0.17584	2075.14	0.17926	2075.14	0.18364	2075.14	0.19031	2075.14	0.19755	2075.14	0.21628	2075.14	0.02248
2077.06	0.0502	2077.06	0.11926	2077.06	0.16179	2077.06	0.16973	2077.06	0.17638	2077.06	0.17978	2077.06	0.1841	2077.06	0.1908	2077.06	0.19803	2077.06	0.21674	2077.06	0.02273
2078.99	0.05045	2078.99	0.11975	2078.99	0.1623	2078.99	0.1703	2078.99	0.17692	2078.99	0.18032	2078.99	0.18457	2078.99	0.19131	2078.99	0.1985	2078.99	0.21722	2078.99	0.02298
2080.92	0.0507	2080.92	0.12023	2080.92	0.16281	2080.92	0.17085	2080.92	0.17746	2080.92	0.18084	2080.92	0.18504	2080.92	0.19185	2080.92	0.19896	2080.92	0.21771	2080.92	0.02321
2082.85	0.05096	2082.85	0.12067	2082.85	0.16335	2082.85	0.1714	2082.85	0.17801	2082.85	0.18132	2082.85	0.18551	2082.85	0.19241	2082.85	0.19942	2082.85	0.21819	2082.85	0.02344
2084.78	0.05121	2084.78	0.12109	2084.78	0.1639	2084.78	0.1719	2084.78	0.17856	2084.78	0.18179	2084.78	0.18598	2084.78	0.19299	2084.78	0.19992	2084.78	0.21867	2084.78	0.02368
2086.71	0.05147	2086.71	0.12152	2086.71	0.16443	2086.71	0.17236	2086.71	0.17912	2086.71	0.18227	2086.71	0.1865	2086.71	0.19358	2086.71	0.20046	2086.71	0.21917	2086.71	0.02393
2088.64	0.05176	2088.64	0.12193	2088.64	0.16497	2088.64	0.1728	2088.64	0.17972	2088.64	0.18273	2088.64	0.18705	2088.64	0.19413	2088.64	0.20102	2088.64	0.21971	2088.64	0.02415
2090.56	0.05205	2090.56	0.12236	2090.56	0.16552	2090.56	0.17323	2090.56	0.18034	2090.56	0.18319	2090.56	0.18762	2090.56	0.19463	2090.56	0.20157	2090.56	0.22029	2090.56	0.02435
2092.49	0.05234	2092.49	0.12282	2092.49	0.16608	2092.49	0.17367	2092.49	0.18096	2092.49	0.18365	2092.49	0.18819	2092.49	0.19511	2092.49	0.20212	2092.49	0.2209	2092.49	0.02454
2094.42	0.0526	2094.42	0.12332	2094.42	0.16663	2094.42	0.17417	2094.42	0.18155	2094.42	0.18412	2094.42	0.18873	2094.42	0.19562	2094.42	0.20269	2094.42	0.22151	2094.42	0.02473
2096.35	0.05283	2096.35	0.12383	2096.35	0.16717	2096.35	0.17472	2096.35	0.18211	2096.35	0.18467	2096.35	0.18925	2096.35	0.19616	2096.35	0.20326	2096.35	0.22215	2096.35	0.02495
2098.28	0.05307	2098.28	0.12433	2098.28	0.16769	2098.28	0.17527	2098.28	0.18265	2098.28	0.18527	2098.28	0.18977	2098.28	0.19671	2098.28	0.20384	2098.28	0.22281	2098.28	0.02519
2100.21	0.05336	2100.21	0.12479	2100.21	0.16817	2100.21	0.1758	2100.21	0.18318	2100.21	0.18588	2100.21	0.19032	2100.21	0.19726	2100.21	0.2044	2100.21	0.22346	2100.21	0.02542
2102.14	0.05368	2102.14	0.12522	2102.14	0.16862	2102.14	0.17635	2102.14	0.18369	2102.14	0.18646	2102.14	0.19088	2102.14	0.19779	2102.14	0.20495	2102.14	0.22408	2102.14	0.02565
2104.06	0.05401	2104.06	0.12567	2104.06	0.16907	2104.06	0.17688	2104.06	0.18419	2104.06	0.18704	2104.06	0.19145	2104.06	0.19833	2104.06	0.2055	2104.06	0.22466	2104.06	0.02589
2105.99	0.05436	2105.99	0.12611	2105.99	0.16953	2105.99	0.17736	2105.99	0.18468	2105.99	0.18766	2105.99	0.19202	2105.99	0.19888	2105.99	0.20606	2105.99	0.22521	2105.99	0.02615
2107.92	0.05471	2107.92	0.12654	2107.92	0.17002	2107.92	0.1778	2107.92	0.18521	2107.92	0.18827	2107.92	0.19256	2107.92	0.19944	2107.92	0.20659	2107.92	0.22578	2107.92	0.02643
2109.85	0.05503	2109.85	0.12699	2109.85	0.17052	2109.85	0.1782	2109.85	0.18574	2109.85	0.18883	2109.85	0.19307	2109.85	0.19999	2109.85	0.20711	2109.85	0.22637	2109.85	0.02673
2111.78	0.05534	2111.78	0.12746	2111.78	0.17102	2111.78	0.17861	2111.78	0.18623	2111.78	0.18932	2111.78	0.19356	2111.78	0.20053	2111.78	0.20764	2111.78	0.22695	2111.78	0.02701
2113.71	0.05563	2113.71	0.12794	2113.71	0.17155	2113.71	0.17911	2113.71	0.18667	2113.71	0.18977	2113.71	0.19403	2113.71	0.20107	2113.71	0.20819	2113.71	0.22753	2113.71	0.02728
2115.64	0.0559	2115.64	0.12837	2115.64	0.17208	2115.64	0.17965	2115.64	0.18709	2115.64	0.1902	2115.64	0.19448	2115.64	0.20161	2115.64	0.20874	2115.64	0.22811	2115.64	0.02756
2117.56	0.05616	2117.56	0.12875	2117.56	0.17259	2117.56	0.18018	2117.56	0.18755	2117.56	0.19062	2117.56	0.19492	2117.56	0.20213	2117.56	0.20928	2117.56	0.22868	2117.56	0.02785
2119.49	0.05643	2119.49	0.12909	2119.49	0.17306	2119.49	0.18069	2119.49	0.18801	2119.49	0.19102	2119.49	0.19535	2119.49	0.20259	2119.49	0.20976	2119.49	0.22921	2119.49	0.02815
2121.42	0.05674	2121.42	0.12941	2121.42	0.1735	2121.42	0.18122	2121.42	0.18844	2121.42	0.19142	2121.42	0.19577	2121.42	0.20298	2121.42	0.2102	2121.42	0.22966	2121.42	0.02843
2123.35	0.05706	2123.35	0.12972	2123.35	0.17391	2123.35	0.18171	2123.35	0.18883	2123.35	0.19183	2123.35	0.19615	2123.35	0.20335	2123.35	0.21061	2123.35	0.23002	2123.35	0.02869
2125.28	0.05736	2125.28	0.13001	2125.28	0.17425	2125.28	0.18214	2125.28	0.18918	2125.28	0.19223	2125.28	0.1965	2125.28	0.20369	2125.28	0.211	2125.28	0.23036	2125.28	0.02896
2127.21	0.05762	2127.21	0.1303	2127.21	0.17454	2127.21	0.18248	2127.21	0.18952	2127.21	0.19259	2127.21	0.19683	2127.21	0.20403	2127.21	0.21135	2127.21	0.23071	2127.21	0.02921
2129.14	0.05784	2129.14	0.13058	2129.14	0.17479	2129.14	0.18278	2129.14	0.18983	2129.14	0.1929	2129.14	0.19717	2129.14	0.20437	2129.14	0.21169	2129.14	0.23106	2129.14	0.02944
2131.06	0.05799	2131.06	0.13086	2131.06	0.17504	2131.06	0.18306	2131.06	0.19012	2131.06	0.1932	2131.06	0.19756	2131.06	0.20473	2131.06	0.21204	2131.06	0.23141	2131.06	0.02966
2132.99	0.0581	2132.99	0.13113	2132.99	0.17535	2132.99	0.18336	2132.99	0.19043	2132.99	0.19351	2132.99	0.19797	2132.99	0.20513	2132.99	0.21241	2132.99	0.2318	2132.99	0.02988
2134.92	0.0582	2134.92	0.13141	2134.92	0.17569	2134.92	0.18365	2134.92	0.19079	2134.92	0.19384	2134.92	0.19838	2134.92	0.20554	2134.92	0.21279	2134.92	0.23225	2134.92	0.03011
2136.85	0.0583	2136.85	0.13172	2136.85	0.17604	2136.85	0.18392	2136.85	0.19123	2136.85	0.19418	2136.85	0.19881	2136.85	0.20597	2136.85	0.21317	2136.85	0.23276	2136.85	0.03034
2138.78	0.05846	2138.78	0.1321	2138.78	0.17642	2138.78	0.18421	2138.78	0.19169	2138.78	0.19453	2138.78	0.19923	2138.78	0.20641	2138.78	0.21356	2138.78	0.2333	2138.78	0.03061
2140.71	0.05869	2140.71	0.13251	2140.71	0.17685	2140.71	0.18457	2140.71	0.1921	2140.71	0.1949	2140.71	0.19964	2140.71	0.20684	2140.71	0.21399	2140.71	0.23378	2140.71	0.03092
2142.64	0.05894	2142.64	0.13295	2142.64	0.17725	2142.64	0.18495	2142.64	0.19243	2142.64	0.19527	2142.64	0.2	2142.64	0.20725	2142.64	0.21447	2142.64	0.2342	2142.64	0.03125
2144.56	0.0592	2144.56	0.1334	2144.56	0.1776	2144.56	0.18534	2144.56	0.19273	2144.56	0.19563	2144.56	0.20033	2144.56	0.20763	2144.56	0.21497	2144.56	0.23457	2144.56	0.03163
2146.49	0.05947	2146.49	0.13386	2146.49	0.17792	2146.49	0.18574	2146.49	0.19304	2146.49	0.19601	2146.49	0.20068	2146.49	0.20799	2146.49	0.21546	2146.49	0.23494	2146.49	0.03204
2148.42	0.05977	2148.42	0.13431	2148.42	0.17826	2148.42	0.18615	2148.42	0.19343	2148.42	0.19644	2148.42	0.2011	2148.42	0.20836	2148.42	0.21595	2148.42	0.23532	2148.42	0.03247
2150.35	0.06013	2150.35	0.13472	2150.35	0.17866	2150.35	0.18659	2150.35	0.1939	2150.35	0.19692	2150.35	0.20157	2150.35	0.20878	2150.35	0.2164	2150.35	0.2357	2150.35	0.03289
2152.28	0.06058	2152.28	0.13506	2152.28	0.17914	2152.28	0.18703	2152.28	0.19444	2152.28	0.19741	2152.28	0.20204	2152.28	0.20924	2152.28	0.2168	2152.28	0.2361	2152.28	0.03327
2154.21	0.06109	2154.21	0.1354	2154.21	0.17967	2154.21	0.18749	2154.21	0.19501	2154.21	0.19791	2154.21	0.2025	2154.21	0.20972	2154.21	0.21716	2154.21	0.23655	2154.21	0.03358
2156.14	0.06161	2156.14	0.13578	2156.14	0.18023	2156.14	0.18797	2156.14	0.19558	2156.14	0.19843	2156.14	0.20296	2156.14	0.21026	2156.14	0.21755	2156.14	0.2371	2156.14	0.0338
2158.06	0.06209	2158.06	0.13619	2158.06	0.18084	2158.06	0.18849	2158.06	0.1961	2158.06	0.19895	2158.06	0.20343	2158.06	0.21085	2158.06	0.21801	2158.06	0.2377	2158.06	0.034
2159.99	0.06253	2159.99	0.13658	2159.99	0.18146	2159.99	0.18907	2159.99	0.19658	2159.99	0.19945	2159.99	0.2039	2159.99	0.21142	2159.99	0.21857	2159.99	0.23829	2159.99	0.03423
2161.92	0.0629	2161.92	0.13693	2161.92	0.18203	2161.92	0.1897	2161.92	0.19706	2161.92	0.19993	2161.92	0.20437	2161.92	0.21195	2161.92	0.21921	2161.92	0.23883	2161.92	0.0345
2163.85	0.06316	2163.85	0.1373	2163.85	0.18252	2163.85	0.19033	2163.85	0.19757	2163.85	0.20043	2163.85	0.20485	2163.85	0.21243	2163.85	0.21987	2163.85	0.23935	2163.85	0.03483
2165.78	0.06336	2165.78	0.1377	2165.78	0.18297	2165.78	0.19092	2165.78	0.19812	2165.78	0.20098	2165.78	0.20539	2165.78	0.21291	2165.78	0.22052	2165.78	0.23991	2165.78	0.03522
2167.71	0.06357	2167.71	0.13812	2167.71	0.18345	2167.71	0.19151	2167.71	0.19869	2167.71	0.20155	2167.71	0.206	2167.71	0.21342	2167.71	0.22112	2167.71	0.24052	2167.71	0.03559
2169.64	0.06385	2169.64	0.13855	2169.64	0.18395	2169.64	0.19209	2169.64	0.19924	2169.64	0.20215	2169.64	0.20664	2169.64	0.21397	2169.64	0.22169	2169.64	0.24118	2169.64	0.03593
2171.56	0.0642	2171.56	0.13901	2171.56	0.18448	2171.56	0.19263	2171.56	0.19976	2171.56	0.20274	2171.56	0.2073	2171.56	0.21453	2171.56	0.22225	2171.56	0.24183	2171.56	0.03626
2173.49	0.06457	2173.49	0.13954	2173.49	0.18504	2173.49	0.1931	2173.49	0.20026	2173.49	0.20333	2173.49	0.20797	2173.49	0.2151	2173.49	0.22281	2173.49	0.24251	2173.49	0.03659
2175.42	0.06493	2175.42	0.1401	2175.42	0.18562	2175.42	0.19354	2175.42	0.20078	2175.42	0.20391	2175.42	0.20862	2175.42	0.21573	2175.42	0.22343	2175.42	0.24324	2175.42	0.03692
2177.35	0.06528	2177.35	0.14065	2177.35	0.18621	2177.35	0.19398	2177.35	0.20138	2177.35	0.20446	2177.35	0.20927	2177.35	0.2164	2177.35	0.22412	2177.35	0.24399	2177.35	0.03728
2179.28	0.06565	2179.28	0.14116	2179.28	0.18678	2179.28	0.19447	2179.28	0.20207	2179.28	0.205	2179.28	0.20991	2179.28	0.21708	2179.28	0.22489	2179.28	0.24476	2179.28	0.0377
2181.21	0.06603	2181.21	0.14167	2181.21	0.18731	2181.21	0.19501	2181.21	0.2028	2181.21	0.20558	2181.21	0.21056	2181.21	0.21771	2181.21	0.22569	2181.21	0.24558	2181.21	0.03816
2183.14	0.06641	2183.14	0.14221	2183.14	0.18785	2183.14	0.19562	2183.14	0.20351	2183.14	0.20623	2183.14	0.21122	2183.14	0.21838	2183.14	0.22651	2183.14	0.24646	2183.14	0.03865
2185.06	0.06678	2185.06	0.14277	2185.06	0.18844	2185.06	0.19628	2185.06	0.20417	2185.06	0.20695	2185.06	0.2119	2185.06	0.21912	2185.06	0.22735	2185.06	0.2474	2185.06	0.03915
2186.99	0.06717	2186.99	0.14332	2186.99	0.18908	2186.99	0.19701	2186.99	0.2048	2186.99	0.2077	2186.99	0.21258	2186.99	0.21993	2186.99	0.22821	2186.99	0.24835	2186.99	0.03966
2188.92	0.06761	2188.92	0.14384	2188.92	0.18975	2188.92	0.19779	2188.92	0.20538	2188.92	0.20845	2188.92	0.21327	2188.92	0.22075	2188.92	0.22907	2188.92	0.24927	2188.92	0.04017
2190.85	0.06807	2190.85	0.14438	2190.85	0.19044	2190.85	0.19853	2190.85	0.20595	2190.85	0.20918	2190.85	0.21398	2190.85	0.22153	2190.85	0.2299	2190.85	0.25013	2190.85	0.0407
2192.78	0.0685	2192.78	0.14494	2192.78	0.19116	2192.78	0.19921	2192.78	0.20655	2192.78	0.20991	2192.78	0.21467	2192.78	0.22229	2192.78	0.23067	2192.78	0.25091	2192.78	0.04126
2194.71	0.06888	2194.71	0.14548	2194.71	0.19188	2194.71	0.1999	2194.71	0.20725	2194.71	0.2106	2194.71	0.21535	2194.71	0.22307	2194.71	0.23143	2194.71	0.25166	2194.71	0.04182
2196.64	0.06922	2196.64	0.14599	2196.64	0.19258	2196.64	0.20061	2196.64	0.20806	2196.64	0.21128	2196.64	0.21607	2196.64	0.2239	2196.64	0.2322	2196.64	0.25243	2196.64	0.04239
2198.56	0.06957	2198.56	0.14651	2198.56	0.19332	2198.56	0.20136	2198.56	0.20896	2198.56	0.21198	2198.56	0.21685	2198.56	0.22474	2198.56	0.23298	2198.56	0.25327	2198.56	0.04293
2200.49	0.06996	2200.49	0.1471	2200.49	0.19411	2200.49	0.20218	2200.49	0.2099	2200.49	0.21277	2200.49	0.21767	2200.49	0.2256	2200.49	0.23382	2200.49	0.2542	2200.49	0.04343
2202.42	0.07035	2202.42	0.14774	2202.42	0.19493	2202.42	0.20307	2202.42	0.21085	2202.42	0.21367	2202.42	0.21854	2202.42	0.22655	2202.42	0.23477	2202.42	0.25523	2202.42	0.04389
2204.35	0.0707	2204.35	0.1484	2204.35	0.19573	2204.35	0.20395	2204.35	0.21173	2204.35	0.2146	2204.35	0.21939	2204.35	0.22753	2204.35	0.23578	2204.35	0.25634	2204.35	0.04437
2206.28	0.07101	2206.28	0.14899	2206.28	0.19646	2206.28	0.20474	2206.28	0.21251	2206.28	0.21544	2206.28	0.22016	2206.28	0.22842	2206.28	0.23678	2206.28	0.25745	2206.28	0.04485
2208.21	0.07133	2208.21	0.1495	2208.21	0.19708	2208.21	0.20536	2208.21	0.21314	2208.21	0.21613	2208.21	0.22082	2208.21	0.22916	2208.21	0.23768	2208.21	0.2585	2208.21	0.04528
2210.14	0.07162	2210.14	0.14996	2210.14	0.19758	2210.14	0.20581	2210.14	0.21361	2210.14	0.21668	2210.14	0.22136	2210.14	0.22975	2210.14	0.23841	2210.14	0.25942	2210.14	0.04567
2212.06	0.07187	2212.06	0.15035	2212.06	0.19796	2212.06	0.20612	2212.06	0.21396	2212.06	0.21711	2212.06	0.2218	2212.06	0.2302	2212.06	0.23899	2212.06	0.26017	2212.06	0.04606
2213.99	0.07209	2213.99	0.15068	2213.99	0.19823	2213.99	0.20636	2213.99	0.21429	2213.99	0.21743	2213.99	0.22219	2213.99	0.23056	2213.99	0.23948	2213.99	0.26076	2213.99	0.04648
2215.92	0.07235	2215.92	0.15098	2215.92	0.19848	2215.92	0.2066	2215.92	0.21462	2215.92	0.21772	2215.92	0.2226	2215.92	0.23092	2215.92	0.23992	2215.92	0.26126	2215.92	0.0469
2217.85	0.07266	2217.85	0.15129	2217.85	0.19879	2217.85	0.20692	2217.85	0.21502	2217.85	0.21805	2217.85	0.22305	2217.85	0.23134	2217.85	0.24037	2217.85	0.26177	2217.85	0.0473
2219.78	0.07305	2219.78	0.15166	2219.78	0.19922	2219.78	0.20738	2219.78	0.21551	2219.78	0.21849	2219.78	0.22359	2219.78	0.2319	2219.78	0.24088	2219.78	0.26231	2219.78	0.0477
2221.71	0.0735	2221.71	0.15211	2221.71	0.19973	2221.71	0.20797	2221.71	0.2161	2221.71	0.21906	2221.71	0.22421	2221.71	0.23259	2221.71	0.24148	2221.71	0.26294	2221.71	0.04813
2223.64	0.07397	2223.64	0.15264	2223.64	0.20034	2223.64	0.20863	2223.64	0.21677	2223.64	0.21971	2223.64	0.22489	2223.64	0.23334	2223.64	0.24219	2223.64	0.26369	2223.64	0.0486
2225.56	0.07445	2225.56	0.15322	2225.56	0.20103	2225.56	0.20931	2225.56	0.2175	2225.56	0.2204	2225.56	0.22559	2225.56	0.23411	2225.56	0.24301	2225.56	0.26455	2225.56	0.04907
2227.49	0.07491	2227.49	0.15383	2227.49	0.20176	2227.49	0.21001	2227.49	0.21826	2227.49	0.22113	2227.49	0.22631	2227.49	0.23489	2227.49	0.2439	2227.49	0.26547	2227.49	0.04953
2229.42	0.07535	2229.42	0.15445	2229.42	0.20248	2229.42	0.21075	2229.42	0.21901	2229.42	0.22189	2229.42	0.22708	2229.42	0.2357	2229.42	0.24482	2229.42	0.26641	2229.42	0.04997
2231.35	0.07578	2231.35	0.15507	2231.35	0.2032	2231.35	0.21156	2231.35	0.21979	2231.35	0.22268	2231.35	0.22789	2231.35	0.2365	2231.35	0.24573	2231.35	0.26734	2231.35	0.05044
2233.28	0.07626	2233.28	0.15571	2233.28	0.20395	2233.28	0.21243	2233.28	0.2206	2233.28	0.22349	2233.28	0.22874	2233.28	0.23733	2233.28	0.24664	2233.28	0.26829	2233.28	0.05092
2235.21	0.07678	2235.21	0.15635	2235.21	0.20477	2235.21	0.21329	2235.21	0.22139	2235.21	0.22434	2235.21	0.2296	2235.21	0.23822	2235.21	0.24757	2235.21	0.26929	2235.21	0.05141
2237.14	0.07729	2237.14	0.15697	2237.14	0.20564	2237.14	0.21411	2237.14	0.22214	2237.14	0.22521	2237.14	0.23048	2237.14	0.23919	2237.14	0.24849	2237.14	0.27032	2237.14	0.05188
2239.06	0.07777	2239.06	0.15759	2239.06	0.20651	2239.06	0.21489	2239.06	0.22286	2239.06	0.22608	2239.06	0.23138	2239.06	0.24018	2239.06	0.24936	2239.06	0.27134	2239.06	0.05235
2240.99	0.07825	2240.99	0.15823	2240.99	0.20736	2240.99	0.21565	2240.99	0.22362	2240.99	0.22696	2240.99	0.23227	2240.99	0.24115	2240.99	0.2502	2240.99	0.27233	2240.99	0.05282
2242.92	0.07875	2242.92	0.15889	2242.92	0.2082	2242.92	0.21641	2242.92	0.22441	2242.92	0.22782	2242.92	0.23312	2242.92	0.24205	2242.92	0.25104	2242.92	0.27328	2242.92	0.05326
2244.85	0.07921	2244.85	0.15954	2244.85	0.20903	2244.85	0.21716	2244.85	0.22521	2244.85	0.22863	2244.85	0.23395	2244.85	0.24285	2244.85	0.25191	2244.85	0.27417	2244.85	0.05366
2246.78	0.07962	2246.78	0.16016	2246.78	0.20982	2246.78	0.21788	2246.78	0.22599	2246.78	0.22938	2246.78	0.2348	2246.78	0.2436	2246.78	0.25282	2246.78	0.27501	2246.78	0.05402
2248.71	0.07998	2248.71	0.16075	2248.71	0.21054	2248.71	0.2186	2248.71	0.22675	2248.71	0.23009	2248.71	0.23566	2248.71	0.24433	2248.71	0.25374	2248.71	0.27579	2248.71	0.05436
2250.64	0.08035	2250.64	0.16131	2250.64	0.21119	2250.64	0.21931	2250.64	0.22752	2250.64	0.23076	2250.64	0.23646	2250.64	0.24504	2250.64	0.25462	2250.64	0.27654	2250.64	0.05465
2252.56	0.08073	2252.56	0.16181	2252.56	0.21182	2252.56	0.21999	2252.56	0.22827	2252.56	0.23139	2252.56	0.23719	2252.56	0.24572	2252.56	0.25544	2252.56	0.27732	2252.56	0.05492
2254.49	0.08107	2254.49	0.16222	2254.49	0.21242	2254.49	0.22061	2254.49	0.22898	2254.49	0.23202	2254.49	0.23788	2254.49	0.24641	2254.49	0.25623	2254.49	0.27813	2254.49	0.05518
2256.42	0.08135	2256.42	0.16257	2256.42	0.21297	2256.42	0.22116	2256.42	0.22963	2256.42	0.23263	2256.42	0.23855	2256.42	0.24711	2256.42	0.25696	2256.42	0.27894	2256.42	0.05543
2258.35	0.08154	2258.35	0.16289	2258.35	0.21348	2258.35	0.22171	2258.35	0.23026	2258.35	0.23328	2258.35	0.23921	2258.35	0.24781	2258.35	0.25766	2258.35	0.27976	2258.35	0.05567
2260.28	0.08168	2260.28	0.1632	2260.28	0.21396	2260.28	0.22228	2260.28	0.23089	2260.28	0.23397	2260.28	0.23982	2260.28	0.2485	2260.28	0.25835	2260.28	0.2806	2260.28	0.05588
2262.21	0.08179	2262.21	0.1635	2262.21	0.21445	2262.21	0.22288	2262.21	0.23151	2262.21	0.23466	2262.21	0.24041	2262.21	0.24917	2262.21	0.25905	2262.21	0.28147	2262.21	0.05605
2264.14	0.08188	2264.14	0.16383	2264.14	0.21498	2264.14	0.22351	2264.14	0.23213	2264.14	0.23531	2264.14	0.24104	2264.14	0.24985	2264.14	0.2598	2264.14	0.28237	2264.14	0.05619
2266.06	0.08197	2266.06	0.16422	2266.06	0.21559	2266.06	0.22415	2266.06	0.23277	2266.06	0.23596	2266.06	0.24174	2266.06	0.25059	2266.06	0.26061	2266.06	0.28332	2266.06	0.05635
2267.99	0.08209	2267.99	0.16468	2267.99	0.21624	2267.99	0.22484	2267.99	0.23348	2267.99	0.23665	2267.99	0.24246	2267.99	0.25143	2267.99	0.26149	2267.99	0.28431	2267.99	0.05651
2269.92	0.08226	2269.92	0.1652	2269.92	0.21693	2269.92	0.22558	2269.92	0.23423	2269.92	0.23736	2269.92	0.24319	2269.92	0.25231	2269.92	0.26243	2269.92	0.28534	2269.92	0.05669
2271.85	0.08247	2271.85	0.16574	2271.85	0.21768	2271.85	0.22635	2271.85	0.23502	2271.85	0.23807	2271.85	0.24396	2271.85	0.2532	2271.85	0.26342	2271.85	0.28641	2271.85	0.0569
2273.78	0.0827	2273.78	0.16626	2273.78	0.21846	2273.78	0.22713	2273.78	0.23582	2273.78	0.23877	2273.78	0.24477	2273.78	0.25409	2273.78	0.26443	2273.78	0.28747	2273.78	0.05714
2275.71	0.08294	2275.71	0.16675	2275.71	0.21922	2275.71	0.22789	2275.71	0.23659	2275.71	0.2395	2275.71	0.24561	2275.71	0.255	2275.71	0.26543	2275.71	0.28848	2275.71	0.05741
2277.64	0.08315	2277.64	0.16719	2277.64	0.21994	2277.64	0.22862	2277.64	0.23732	2277.64	0.24027	2277.64	0.24646	2277.64	0.25588	2277.64	0.2664	2277.64	0.28947	2277.64	0.05769
2279.56	0.08332	2279.56	0.16758	2279.56	0.2206	2279.56	0.2293	2279.56	0.23799	2279.56	0.24106	2279.56	0.24728	2279.56	0.2567	2279.56	0.26732	2279.56	0.29042	2279.56	0.05796
2281.49	0.08344	2281.49	0.16794	2281.49	0.22123	2281.49	0.22993	2281.49	0.23862	2281.49	0.24182	2281.49	0.24805	2281.49	0.25748	2281.49	0.26817	2281.49	0.29132	2281.49	0.05819
2283.42	0.08354	2283.42	0.16835	2283.42	0.22185	2283.42	0.23058	2283.42	0.23926	2283.42	0.24256	2283.42	0.24881	2283.42	0.25825	2283.42	0.26901	2283.42	0.29215	2283.42	0.0584
2285.35	0.08366	2285.35	0.16879	2285.35	0.2225	2285.35	0.23127	2285.35	0.23996	2285.35	0.24335	2285.35	0.24957	2285.35	0.25903	2285.35	0.26987	2285.35	0.29295	2285.35	0.05859
2287.28	0.08382	2287.28	0.16928	2287.28	0.22321	2287.28	0.23199	2287.28	0.24072	2287.28	0.24422	2287.28	0.25037	2287.28	0.25982	2287.28	0.27074	2287.28	0.29376	2287.28	0.0588
2289.21	0.08403	2289.21	0.16982	2289.21	0.22402	2289.21	0.23273	2289.21	0.24151	2289.21	0.2451	2289.21	0.25121	2289.21	0.26066	2289.21	0.27161	2289.21	0.2946	2289.21	0.05903
2291.14	0.08425	2291.14	0.17042	2291.14	0.22491	2291.14	0.23349	2291.14	0.24232	2291.14	0.24596	2291.14	0.25207	2291.14	0.26152	2291.14	0.27249	2291.14	0.29547	2291.14	0.05926
2293.06	0.08449	2293.06	0.17103	2293.06	0.22583	2293.06	0.23429	2293.06	0.24315	2293.06	0.24679	2293.06	0.25294	2293.06	0.26241	2293.06	0.27335	2293.06	0.29636	2293.06	0.05947
2294.99	0.08472	2294.99	0.1716	2294.99	0.22671	2294.99	0.23511	2294.99	0.24396	2294.99	0.24758	2294.99	0.25384	2294.99	0.26332	2294.99	0.27418	2294.99	0.29728	2294.99	0.05967
2296.92	0.08496	2296.92	0.17216	2296.92	0.22756	2296.92	0.23596	2296.92	0.24472	2296.92	0.24835	2296.92	0.25474	2296.92	0.26424	2296.92	0.27501	2296.92	0.29826	2296.92	0.05988
2298.85	0.08518	2298.85	0.17274	2298.85	0.2284	2298.85	0.23682	2298.85	0.24546	2298.85	0.24912	2298.85	0.25563	2298.85	0.26518	2298.85	0.27586	2298.85	0.29929	2298.85	0.06013
2300.78	0.08537	2300.78	0.17333	2300.78	0.2292	2300.78	0.2377	2300.78	0.24623	2300.78	0.24988	2300.78	0.25647	2300.78	0.26614	2300.78	0.27679	2300.78	0.30032	2300.78	0.06041
2302.71	0.08553	2302.71	0.17391	2302.71	0.22996	2302.71	0.23856	2302.71	0.24704	2302.71	0.25064	2302.71	0.25728	2302.71	0.2671	2302.71	0.27778	2302.71	0.30132	2302.71	0.06064
2304.64	0.08569	2304.64	0.17448	2304.64	0.23071	2304.64	0.23935	2304.64	0.24788	2304.64	0.25143	2304.64	0.25809	2304.64	0.26799	2304.64	0.27878	2304.64	0.30228	2304.64	0.06081
2306.56	0.08589	2306.56	0.17507	2306.56	0.2315	2306.56	0.2401	2306.56	0.2487	2306.56	0.25227	2306.56	0.25898	2306.56	0.26885	2306.56	0.27975	2306.56	0.30321	2306.56	0.06095
2308.49	0.08612	2308.49	0.17572	2308.49	0.23235	2308.49	0.24085	2308.49	0.24956	2308.49	0.25315	2308.49	0.25993	2308.49	0.26971	2308.49	0.2807	2308.49	0.30413	2308.49	0.06111
2310.42	0.08637	2310.42	0.17641	2310.42	0.23329	2310.42	0.24166	2310.42	0.25049	2310.42	0.25409	2310.42	0.26096	2310.42	0.27063	2310.42	0.28164	2310.42	0.30506	2310.42	0.06131
2312.35	0.08664	2312.35	0.17714	2312.35	0.23433	2312.35	0.24259	2312.35	0.25153	2312.35	0.25506	2312.35	0.26205	2312.35	0.27161	2312.35	0.2826	2312.35	0.30599	2312.35	0.06156
2314.28	0.08692	2314.28	0.17792	2314.28	0.23554	2314.28	0.24369	2314.28	0.25269	2314.28	0.25608	2314.28	0.26324	2314.28	0.27267	2314.28	0.2836	2314.28	0.30697	2314.28	0.06184
2316.21	0.08725	2316.21	0.17883	2316.21	0.2369	2316.21	0.24497	2316.21	0.25395	2316.21	0.25724	2316.21	0.26455	2316.21	0.27385	2316.21	0.2847	2316.21	0.30811	2316.21	0.06216
2318.14	0.08765	2318.14	0.17979	2318.14	0.23838	2318.14	0.24635	2318.14	0.25524	2318.14	0.25848	2318.14	0.26592	2318.14	0.27517	2318.14	0.28596	2318.14	0.30938	2318.14	0.06256
2320.06	0.0881	2320.06	0.18072	2320.06	0.23984	2320.06	0.24766	2320.06	0.25643	2320.06	0.25967	2320.06	0.26719	2320.06	0.27656	2320.06	0.2873	2320.06	0.31065	2320.06	0.06299
2321.99	0.08849	2321.99	0.18151	2321.99	0.2411	2321.99	0.24873	2321.99	0.25742	2321.99	0.26066	2321.99	0.26821	2321.99	0.27781	2321.99	0.28853	2321.99	0.31176	2321.99	0.06336
2323.92	0.0888	2323.92	0.1821	2323.92	0.24209	2323.92	0.24946	2323.92	0.25816	2323.92	0.26142	2323.92	0.26896	2323.92	0.27874	2323.92	0.28952	2323.92	0.31265	2323.92	0.06364
2325.85	0.08906	2325.85	0.18248	2325.85	0.24282	2325.85	0.24986	2325.85	0.25862	2325.85	0.26196	2325.85	0.26946	2325.85	0.27928	2325.85	0.29021	2325.85	0.31329	2325.85	0.06386
2327.78	0.08925	2327.78	0.18269	2327.78	0.24327	2327.78	0.24994	2327.78	0.25886	2327.78	0.26233	2327.78	0.26981	2327.78	0.27951	2327.78	0.2906	2327.78	0.31372	2327.78	0.06411
2329.71	0.08935	2329.71	0.18278	2329.71	0.24349	2329.71	0.24991	2329.71	0.25901	2329.71	0.26257	2329.71	0.27005	2329.71	0.27962	2329.71	0.29076	2329.71	0.31398	2329.71	0.06445
2331.64	0.08936	2331.64	0.18287	2331.64	0.24356	2331.64	0.24996	2331.64	0.2592	2331.64	0.26279	2331.64	0.27019	2331.64	0.27974	2331.64	0.29078	2331.64	0.3141	2331.64	0.06488
2333.56	0.08935	2333.56	0.18309	2333.56	0.24367	2333.56	0.25019	2333.56	0.25947	2333.56	0.26312	2333.56	0.27029	2333.56	0.27988	2333.56	0.29081	2333.56	0.3142	2333.56	0.06532
2335.49	0.08942	2335.49	0.18345	2335.49	0.244	2335.49	0.25064	2335.49	0.25984	2335.49	0.26363	2335.49	0.27053	2335.49	0.28015	2335.49	0.29101	2335.49	0.31447	2335.49	0.06572
2337.42	0.08969	2337.42	0.18395	2337.42	0.24463	2337.42	0.25132	2337.42	0.26035	2337.42	0.2643	2337.42	0.27103	2337.42	0.28071	2337.42	0.29151	2337.42	0.31495	2337.42	0.0661
2339.35	0.09014	2339.35	0.18461	2339.35	0.24545	2339.35	0.25218	2339.35	0.26106	2339.35	0.26513	2339.35	0.2718	2339.35	0.28157	2339.35	0.29231	2339.35	0.31562	2339.35	0.06652
2341.28	0.09073	2341.28	0.18542	2341.28	0.24638	2341.28	0.25321	2341.28	0.26199	2341.28	0.26609	2341.28	0.27279	2341.28	0.28262	2341.28	0.29333	2341.28	0.31647	2341.28	0.06702
2343.21	0.09148	2343.21	0.18639	2343.21	0.24742	2343.21	0.25435	2343.21	0.26309	2343.21	0.26721	2343.21	0.27399	2343.21	0.28371	2343.21	0.29449	2343.21	0.31747	2343.21	0.06755
2345.13	0.09228	2345.13	0.18744	2345.13	0.24851	2345.13	0.25541	2345.13	0.26417	2345.13	0.26837	2345.13	0.27527	2345.13	0.28475	2345.13	0.29561	2345.13	0.31849	2345.13	0.06801
2347.06	0.09292	2347.06	0.1884	2347.06	0.24949	2347.06	0.25628	2347.06	0.26511	2347.06	0.26943	2347.06	0.27644	2347.06	0.28571	2347.06	0.29653	2347.06	0.31945	2347.06	0.06842
2348.99	0.09336	2348.99	0.18914	2348.99	0.25029	2348.99	0.25706	2348.99	0.26589	2348.99	0.2703	2348.99	0.27737	2348.99	0.28658	2348.99	0.29716	2348.99	0.32021	2348.99	0.06887
2350.92	0.0936	2350.92	0.18964	2350.92	0.25077	2350.92	0.2577	2350.92	0.26645	2350.92	0.27087	2350.92	0.27799	2350.92	0.28725	2350.92	0.2975	2350.92	0.32057	2350.92	0.06928
2352.85	0.09367	2352.85	0.18989	2352.85	0.25102	2352.85	0.25806	2352.85	0.26675	2352.85	0.27115	2352.85	0.27826	2352.85	0.28765	2352.85	0.29759	2352.85	0.32057	2352.85	0.0694
2354.78	0.09365	2354.78	0.18995	2354.78	0.25129	2354.78	0.25817	2354.78	0.26684	2354.78	0.27121	2354.78	0.27837	2354.78	0.28792	2354.78	0.29756	2354.78	0.32041	2354.78	0.06927
2356.71	0.09368	2356.71	0.18991	2356.71	0.25166	2356.71	0.25825	2356.71	0.26687	2356.71	0.27118	2356.71	0.27857	2356.71	0.28822	2356.71	0.29755	2356.71	0.32023	2356.71	0.06912
2358.63	0.09383	2358.63	0.19	2358.63	0.25216	2358.63	0.25851	2358.63	0.26699	2358.63	0.2713	2358.63	0.27895	2358.63	0.2886	2358.63	0.29769	2358.63	0.32021	2358.63	0.06907
2360.56	0.09423	2360.56	0.19046	2360.56	0.25287	2360.56	0.25905	2360.56	0.26735	2360.56	0.27174	2360.56	0.27954	2360.56	0.28911	2360.56	0.29809	2360.56	0.32054	2360.56	0.06922
2362.49	0.09494	2362.49	0.19141	2362.49	0.25384	2362.49	0.25988	2362.49	0.26805	2362.49	0.27259	2362.49	0.28038	2362.49	0.2898	2362.49	0.29881	2362.49	0.32128	2362.49	0.06963
2364.42	0.09581	2364.42	0.19269	2364.42	0.25495	2364.42	0.26094	2364.42	0.26906	2364.42	0.27375	2364.42	0.28138	2364.42	0.29072	2364.42	0.29984	2364.42	0.32237	2364.42	0.07022
2366.35	0.0967	2366.35	0.1941	2366.35	0.25619	2366.35	0.26222	2366.35	0.27034	2366.35	0.27516	2366.35	0.28248	2366.35	0.29186	2366.35	0.30112	2366.35	0.32376	2366.35	0.07098
2368.28	0.09766	2368.28	0.19561	2368.28	0.25751	2368.28	0.26372	2368.28	0.27187	2368.28	0.27671	2368.28	0.28372	2368.28	0.29316	2368.28	0.3026	2368.28	0.32532	2368.28	0.0719
2370.21	0.09869	2370.21	0.19717	2370.21	0.25877	2370.21	0.26533	2370.21	0.27361	2370.21	0.2783	2370.21	0.28509	2370.21	0.29452	2370.21	0.3042	2370.21	0.32686	2370.21	0.07285
2372.13	0.0997	2372.13	0.19874	2372.13	0.25996	2372.13	0.26693	2372.13	0.27549	2372.13	0.27987	2372.13	0.2865	2372.13	0.29597	2372.13	0.30585	2372.13	0.32839	2372.13	0.07366
2374.06	0.10066	2374.06	0.20025	2374.06	0.26119	2374.06	0.2685	2374.06	0.27737	2374.06	0.28139	2374.06	0.28792	2374.06	0.2975	2374.06	0.30749	2374.06	0.32991	2374.06	0.07441
2375.99	0.10156	2375.99	0.20169	2375.99	0.26241	2375.99	0.27004	2375.99	0.27909	2375.99	0.28279	2375.99	0.28932	2375.99	0.29897	2375.99	0.30903	2375.99	0.33132	2375.99	0.07514
2377.92	0.1024	2377.92	0.20308	2377.92	0.26356	2377.92	0.27147	2377.92	0.28061	2377.92	0.2841	2377.92	0.29058	2377.92	0.30027	2377.92	0.31036	2377.92	0.33257	2377.92	0.07577
2379.85	0.10323	2379.85	0.20445	2379.85	0.26462	2379.85	0.2727	2379.85	0.2819	2379.85	0.2853	2379.85	0.29164	2379.85	0.30134	2379.85	0.31146	2379.85	0.33364	2379.85	0.07636
2381.78	0.10402	2381.78	0.2057	2381.78	0.26552	2381.78	0.27371	2381.78	0.283	2381.78	0.28633	2381.78	0.29252	2381.78	0.30223	2381.78	0.31236	2381.78	0.33448	2381.78	0.07696
2383.71	0.10473	2383.71	0.20678	2383.71	0.26623	2383.71	0.27457	2383.71	0.28391	2383.71	0.28719	2383.71	0.29326	2383.71	0.30299	2383.71	0.31307	2383.71	0.33512	2383.71	0.07755
2385.63	0.10538	2385.63	0.20769	2385.63	0.2668	2385.63	0.27532	2385.63	0.28463	2385.63	0.28791	2385.63	0.29391	2385.63	0.30364	2385.63	0.31362	2385.63	0.33561	2385.63	0.07808
2387.56	0.106	2387.56	0.20848	2387.56	0.26731	2387.56	0.27599	2387.56	0.28522	2387.56	0.28851	2387.56	0.29451	2387.56	0.30417	2387.56	0.31406	2387.56	0.33598	2387.56	0.07858
2389.49	0.10662	2389.49	0.20917	2389.49	0.26782	2389.49	0.27663	2389.49	0.28578	2389.49	0.28905	2389.49	0.29511	2389.49	0.30463	2389.49	0.31446	2389.49	0.33628	2389.49	0.07904
2391.42	0.10723	2391.42	0.20978	2391.42	0.26836	2391.42	0.27727	2391.42	0.28635	2391.42	0.28954	2391.42	0.29569	2391.42	0.30508	2391.42	0.31484	2391.42	0.33658	2391.42	0.07952
2393.35	0.10782	2393.35	0.21035	2393.35	0.26892	2393.35	0.2779	2393.35	0.28693	2393.35	0.28999	2393.35	0.29625	2393.35	0.30555	2393.35	0.31522	2393.35	0.33692	2393.35	0.08001
2395.28	0.10837	2395.28	0.21097	2395.28	0.26949	2395.28	0.2785	2395.28	0.28752	2395.28	0.29044	2395.28	0.29677	2395.28	0.306	2395.28	0.31561	2395.28	0.33734	2395.28	0.08049
2397.21	0.1089	2397.21	0.21165	2397.21	0.27006	2397.21	0.27905	2397.21	0.2881	2397.21	0.29089	2397.21	0.29724	2397.21	0.30644	2397.21	0.31601	2397.21	0.33781	2397.21	0.08093
2399.13	0.10944	2399.13	0.21235	2399.13	0.27063	2399.13	0.27956	2399.13	0.28865	2399.13	0.29136	2399.13	0.2977	2399.13	0.30689	2399.13	0.31642	2399.13	0.33831	2399.13	0.08137
2401.06	0.11	2401.06	0.21307	2401.06	0.27119	2401.06	0.28006	2401.06	0.28917	2401.06	0.29184	2401.06	0.29818	2401.06	0.30736	2401.06	0.31686	2401.06	0.33882	2401.06	0.08183
2402.99	0.11058	2402.99	0.21378	2402.99	0.2717	2402.99	0.28056	2402.99	0.28969	2402.99	0.29236	2402.99	0.29867	2402.99	0.30784	2402.99	0.31732	2402.99	0.33931	2402.99	0.08235
2404.92	0.11117	2404.92	0.21447	2404.92	0.2722	2404.92	0.28106	2404.92	0.29021	2404.92	0.29288	2404.92	0.29915	2404.92	0.30832	2404.92	0.31779	2404.92	0.33981	2404.92	0.08291
2406.85	0.11175	2406.85	0.21512	2406.85	0.27269	2406.85	0.28153	2406.85	0.29074	2406.85	0.29341	2406.85	0.29959	2406.85	0.30878	2406.85	0.31827	2406.85	0.34031	2406.85	0.08349
2408.78	0.11231	2408.78	0.2157	2408.78	0.27319	2408.78	0.28199	2408.78	0.29126	2408.78	0.29393	2408.78	0.30002	2408.78	0.30925	2408.78	0.31878	2408.78	0.34081	2408.78	0.08408
2410.71	0.11285	2410.71	0.21622	2410.71	0.27368	2410.71	0.28246	2410.71	0.29176	2410.71	0.29445	2410.71	0.30043	2410.71	0.3097	2410.71	0.31928	2410.71	0.34129	2410.71	0.08469
2412.63	0.11337	2412.63	0.21675	2412.63	0.27414	2412.63	0.28294	2412.63	0.29224	2412.63	0.29496	2412.63	0.30084	2412.63	0.31014	2412.63	0.31974	2412.63	0.34178	2412.63	0.08532
2414.56	0.11389	2414.56	0.21731	2414.56	0.27459	2414.56	0.28339	2414.56	0.29271	2414.56	0.29547	2414.56	0.30125	2414.56	0.31057	2414.56	0.32019	2414.56	0.34229	2414.56	0.08595
2416.49	0.1144	2416.49	0.2179	2416.49	0.27502	2416.49	0.28382	2416.49	0.29315	2416.49	0.29596	2416.49	0.30167	2416.49	0.31099	2416.49	0.32064	2416.49	0.34286	2416.49	0.08654
2418.42	0.11494	2418.42	0.21849	2418.42	0.27546	2418.42	0.28424	2418.42	0.29357	2418.42	0.29642	2418.42	0.3021	2418.42	0.31141	2418.42	0.32111	2418.42	0.34346	2418.42	0.08712
2420.35	0.11549	2420.35	0.21909	2420.35	0.2759	2420.35	0.28466	2420.35	0.29398	2420.35	0.29684	2420.35	0.30255	2420.35	0.31183	2420.35	0.32163	2420.35	0.34405	2420.35	0.08768
2422.28	0.11607	2422.28	0.2197	2422.28	0.27636	2422.28	0.2851	2422.28	0.2944	2422.28	0.29726	2422.28	0.30302	2422.28	0.31229	2422.28	0.3222	2422.28	0.34462	2422.28	0.08824
2424.21	0.11664	2424.21	0.22032	2424.21	0.27685	2424.21	0.28552	2424.21	0.29483	2424.21	0.29768	2424.21	0.3035	2424.21	0.31278	2424.21	0.3228	2424.21	0.34523	2424.21	0.0888
2426.13	0.1172	2426.13	0.2209	2426.13	0.27734	2426.13	0.28593	2426.13	0.29527	2426.13	0.29808	2426.13	0.30397	2426.13	0.31332	2426.13	0.3234	2426.13	0.34589	2426.13	0.08935
2428.06	0.11775	2428.06	0.22146	2428.06	0.27782	2428.06	0.28634	2428.06	0.2957	2428.06	0.29847	2428.06	0.30442	2428.06	0.31389	2428.06	0.32399	2428.06	0.34659	2428.06	0.0899
2429.99	0.11832	2429.99	0.22202	2429.99	0.27829	2429.99	0.28675	2429.99	0.29612	2429.99	0.29886	2429.99	0.30489	2429.99	0.31446	2429.99	0.32459	2429.99	0.34727	2429.99	0.09045
2431.92	0.11893	2431.92	0.22259	2431.92	0.27877	2431.92	0.28715	2431.92	0.29657	2431.92	0.29929	2431.92	0.30539	2431.92	0.31505	2431.92	0.3252	2431.92	0.34794	2431.92	0.09101
2433.85	0.11955	2433.85	0.22314	2433.85	0.27925	2433.85	0.28755	2433.85	0.29706	2433.85	0.29977	2433.85	0.30593	2433.85	0.31564	2433.85	0.32582	2433.85	0.34861	2433.85	0.09156
2435.78	0.12016	2435.78	0.22365	2435.78	0.27971	2435.78	0.28797	2435.78	0.29759	2435.78	0.30026	2435.78	0.30645	2435.78	0.31621	2435.78	0.32643	2435.78	0.34932	2435.78	0.0921
2437.71	0.12074	2437.71	0.22412	2437.71	0.28013	2437.71	0.28845	2437.71	0.29813	2437.71	0.30074	2437.71	0.30695	2437.71	0.31676	2437.71	0.32704	2437.71	0.35006	2437.71	0.09258
2439.63	0.12129	2439.63	0.22459	2439.63	0.28054	2439.63	0.28898	2439.63	0.29865	2439.63	0.30124	2439.63	0.30744	2439.63	0.3173	2439.63	0.32769	2439.63	0.35081	2439.63	0.09301
2441.56	0.1218	2441.56	0.22503	2441.56	0.28095	2441.56	0.28951	2441.56	0.29915	2441.56	0.30176	2441.56	0.30797	2441.56	0.31787	2441.56	0.32838	2441.56	0.35155	2441.56	0.09341
2443.49	0.12228	2443.49	0.22541	2443.49	0.28136	2443.49	0.29001	2443.49	0.29962	2443.49	0.30229	2443.49	0.30852	2443.49	0.31846	2443.49	0.32909	2443.49	0.35232	2443.49	0.09383
2445.42	0.12274	2445.42	0.22577	2445.42	0.28177	2445.42	0.29049	2445.42	0.30007	2445.42	0.3028	2445.42	0.30905	2445.42	0.31906	2445.42	0.32981	2445.42	0.35313	2445.42	0.0943
2447.35	0.12318	2447.35	0.22619	2447.35	0.28221	2447.35	0.29099	2447.35	0.30052	2447.35	0.30333	2447.35	0.30959	2447.35	0.31967	2447.35	0.33056	2447.35	0.35394	2447.35	0.0948
2449.28	0.12364	2449.28	0.22668	2449.28	0.28271	2449.28	0.29151	2449.28	0.30099	2449.28	0.30392	2449.28	0.31018	2449.28	0.32031	2449.28	0.33139	2449.28	0.35473	2449.28	0.09532
2451.2	0.12413	2451.2	0.22723	2451.2	0.28328	2451.2	0.29205	2451.2	0.30152	2451.2	0.30456	2451.2	0.31083	2451.2	0.32101	2451.2	0.33227	2451.2	0.35551	2451.2	0.09584
2453.13	0.12465	2453.13	0.22778	2453.13	0.2839	2453.13	0.2926	2453.13	0.3021	2453.13	0.30522	2453.13	0.31151	2453.13	0.32174	2453.13	0.33314	2453.13	0.3563	2453.13	0.09634
2455.06	0.12517	2455.06	0.2283	2455.06	0.28452	2455.06	0.29316	2455.06	0.30274	2455.06	0.30588	2455.06	0.31221	2455.06	0.32246	2455.06	0.33396	2455.06	0.35709	2455.06	0.09678
2456.99	0.12571	2456.99	0.22881	2456.99	0.28512	2456.99	0.29372	2456.99	0.3034	2456.99	0.30653	2456.99	0.31291	2456.99	0.32314	2456.99	0.33474	2456.99	0.35787	2456.99	0.09716
2458.92	0.12624	2458.92	0.22927	2458.92	0.28568	2458.92	0.29426	2458.92	0.30404	2458.92	0.30718	2458.92	0.3136	2458.92	0.3238	2458.92	0.33547	2458.92	0.35864	2458.92	0.09748
2460.85	0.12672	2460.85	0.22966	2460.85	0.28618	2460.85	0.29477	2460.85	0.30464	2460.85	0.30779	2460.85	0.31426	2460.85	0.32445	2460.85	0.33613	2460.85	0.35939	2460.85	0.0978
2462.78	0.12714	2462.78	0.22997	2462.78	0.28666	2462.78	0.29524	2462.78	0.30518	2462.78	0.30833	2462.78	0.31487	2462.78	0.32506	2462.78	0.33672	2462.78	0.36012	2462.78	0.09814
2464.7	0.12751	2464.7	0.23026	2464.7	0.28712	2464.7	0.29571	2464.7	0.30568	2464.7	0.30882	2464.7	0.31541	2464.7	0.32561	2464.7	0.33728	2464.7	0.36082	2464.7	0.09849
2466.63	0.12783	2466.63	0.23056	2466.63	0.28757	2466.63	0.29622	2466.63	0.30617	2466.63	0.30932	2466.63	0.31591	2466.63	0.32614	2466.63	0.33783	2466.63	0.3615	2466.63	0.09886
2468.56	0.12812	2468.56	0.23087	2468.56	0.28807	2468.56	0.29676	2468.56	0.30666	2468.56	0.30984	2468.56	0.31642	2468.56	0.32669	2468.56	0.33839	2468.56	0.36216	2468.56	0.09924
2470.49	0.1284	2470.49	0.23118	2470.49	0.28861	2470.49	0.29729	2470.49	0.30716	2470.49	0.31039	2470.49	0.31692	2470.49	0.32729	2470.49	0.33898	2470.49	0.36282	2470.49	0.09968
2472.42	0.12868	2472.42	0.23147	2472.42	0.28918	2472.42	0.29782	2472.42	0.30769	2472.42	0.31093	2472.42	0.31743	2472.42	0.32791	2472.42	0.33959	2472.42	0.3635	2472.42	0.10017
2474.35	0.129	2474.35	0.23179	2474.35	0.28974	2474.35	0.29837	2474.35	0.30828	2474.35	0.31148	2474.35	0.31798	2474.35	0.32852	2474.35	0.34022	2474.35	0.36418	2474.35	0.1007
2476.28	0.12937	2476.28	0.23214	2476.28	0.29028	2476.28	0.29895	2476.28	0.30891	2476.28	0.31205	2476.28	0.3186	2476.28	0.32915	2476.28	0.3409	2476.28	0.36489	2476.28	0.10123
2478.2	0.12978	2478.2	0.23252	2478.2	0.29081	2478.2	0.29957	2478.2	0.30954	2478.2	0.31263	2478.2	0.31926	2478.2	0.32981	2478.2	0.34161	2478.2	0.36567	2478.2	0.10175
2480.13	0.1302	2480.13	0.23296	2480.13	0.29133	2480.13	0.30019	2480.13	0.31015	2480.13	0.31321	2480.13	0.31994	2480.13	0.33051	2480.13	0.34233	2480.13	0.3665	2480.13	0.10226
2482.06	0.13065	2482.06	0.23345	2482.06	0.29188	2482.06	0.30079	2482.06	0.31076	2482.06	0.31378	2482.06	0.32063	2482.06	0.33122	2482.06	0.34305	2482.06	0.36735	2482.06	0.10279
2483.99	0.13116	2483.99	0.23399	2483.99	0.29245	2483.99	0.30139	2483.99	0.31139	2483.99	0.31436	2483.99	0.32131	2483.99	0.33194	2483.99	0.3438	2483.99	0.36816	2483.99	0.10335
2485.92	0.13169	2485.92	0.23453	2485.92	0.29306	2485.92	0.30201	2485.92	0.31205	2485.92	0.31496	2485.92	0.322	2485.92	0.33266	2485.92	0.34459	2485.92	0.36893	2485.92	0.10393
2487.85	0.13218	2487.85	0.23504	2487.85	0.29375	2487.85	0.30264	2487.85	0.31277	2487.85	0.31561	2487.85	0.3227	2487.85	0.33339	2487.85	0.34541	2487.85	0.36966	2487.85	0.10457
2489.78	0.13264	2489.78	0.23552	2489.78	0.2945	2489.78	0.30331	2489.78	0.31351	2489.78	0.31628	2489.78	0.32338	2489.78	0.33411	2489.78	0.34622	2489.78	0.3704	2489.78	0.10526
2491.7	0.13311	2491.7	0.23601	2491.7	0.29527	2491.7	0.30404	2491.7	0.31429	2491.7	0.31699	2491.7	0.32408	2491.7	0.33485	2491.7	0.34703	2491.7	0.37119	2491.7	0.10599
2493.63	0.1336	2493.63	0.23653	2493.63	0.29605	2493.63	0.30484	2493.63	0.31512	2493.63	0.31773	2493.63	0.32485	2493.63	0.33563	2493.63	0.34786	2493.63	0.37203	2493.63	0.10673
2495.56	0.13411	2495.56	0.23711	2495.56	0.29686	2495.56	0.30572	2495.56	0.31597	2495.56	0.31852	2495.56	0.32568	2495.56	0.33646	2495.56	0.34872	2495.56	0.37293	2495.56	0.10746
2497.49	0.13463	2497.49	0.23775	2497.49	0.2977	2497.49	0.30664	2497.49	0.31681	2497.49	0.31939	2497.49	0.32653	2497.49	0.33734	2497.49	0.34959	2497.49	0.37391	2497.49	0.10819
2499.42	0.13519	2499.42	0.23849	2499.42	0.29857	2499.42	0.30754	2499.42	0.31765	2499.42	0.32033	2499.42	0.32742	2499.42	0.33827	2499.42	0.35048	2499.42	0.37495	2499.42	0.10893
2501.35	0.1358	2501.35	0.23932	2501.35	0.29948	2501.35	0.30841	2501.35	0.31851	2501.35	0.32133	2501.35	0.32837	2501.35	0.33924	2501.35	0.35143	2501.35	0.37604	2501.35	0.10968
2503.28	0.13647	2503.28	0.24021	2503.28	0.30042	2503.28	0.30928	2503.28	0.31942	2503.28	0.32235	2503.28	0.32936	2503.28	0.34023	2503.28	0.35246	2503.28	0.37712	2503.28	0.11045
2505.2	0.13717	2505.2	0.2411	2505.2	0.30135	2505.2	0.31015	2505.2	0.32038	2505.2	0.32336	2505.2	0.33038	2505.2	0.34122	2505.2	0.35356	2505.2	0.37816	2505.2	0.11121
2507.13	0.13788	2507.13	0.24196	2507.13	0.30229	2507.13	0.31103	2507.13	0.32137	2507.13	0.32436	2507.13	0.33139	2507.13	0.34219	2507.13	0.35468	2507.13	0.3792	2507.13	0.11193
2509.06	0.13861	2509.06	0.2428	2509.06	0.30327	2509.06	0.31194	2509.06	0.32237	2509.06	0.32534	2509.06	0.33239	2509.06	0.34316	2509.06	0.35576	2509.06	0.38028	2509.06	0.11257
2510.99	0.13935	2510.99	0.2436	2510.99	0.30426	2510.99	0.31287	2510.99	0.32337	2510.99	0.32629	2510.99	0.33337	2510.99	0.34415	2510.99	0.3568	2510.99	0.38133	2510.99	0.11312
2512.92	0.14007	2512.92	0.24437	2512.92	0.30521	2512.92	0.3138	2512.92	0.32434	2512.92	0.3272	2512.92	0.33433	2512.92	0.34511	2512.92	0.35779	2512.92	0.38229	2512.92	0.11358
2514.85	0.14077	2514.85	0.2451	2514.85	0.3061	2514.85	0.31472	2514.85	0.32524	2514.85	0.32809	2514.85	0.33524	2514.85	0.34601	2514.85	0.35869	2514.85	0.38318	2514.85	0.114
2516.78	0.14142	2516.78	0.2458	2516.78	0.30694	2516.78	0.31564	2516.78	0.32605	2516.78	0.32898	2516.78	0.33611	2516.78	0.34685	2516.78	0.35951	2516.78	0.38402	2516.78	0.11439
2518.7	0.14201	2518.7	0.24647	2518.7	0.30774	2518.7	0.31653	2518.7	0.32681	2518.7	0.32986	2518.7	0.33695	2518.7	0.34767	2518.7	0.36029	2518.7	0.38485	2518.7	0.11475
2520.63	0.14252	2520.63	0.2471	2520.63	0.30852	2520.63	0.31736	2520.63	0.32757	2520.63	0.33068	2520.63	0.33774	2520.63	0.34848	2520.63	0.36106	2520.63	0.38567	2520.63	0.11509
2522.56	0.14293	2522.56	0.2477	2522.56	0.30927	2522.56	0.31814	2522.56	0.32832	2522.56	0.33139	2522.56	0.3385	2522.56	0.34928	2522.56	0.36182	2522.56	0.38648	2522.56	0.11542
2524.49	0.14325	2524.49	0.24827	2524.49	0.30997	2524.49	0.31887	2524.49	0.32906	2524.49	0.33202	2524.49	0.33923	2524.49	0.35005	2524.49	0.36256	2524.49	0.38729	2524.49	0.11576
2526.42	0.14354	2526.42	0.24882	2526.42	0.31068	2526.42	0.31958	2526.42	0.32979	2526.42	0.33265	2526.42	0.33998	2526.42	0.35083	2526.42	0.36328	2526.42	0.38814	2526.42	0.11609
2528.35	0.14379	2528.35	0.24938	2528.35	0.31141	2528.35	0.3203	2528.35	0.33051	2528.35	0.33331	2528.35	0.34074	2528.35	0.35165	2528.35	0.36401	2528.35	0.38901	2528.35	0.11638
2530.28	0.14403	2530.28	0.24992	2530.28	0.31216	2530.28	0.321	2530.28	0.33124	2530.28	0.33399	2530.28	0.34152	2530.28	0.35248	2530.28	0.36479	2530.28	0.38987	2530.28	0.11663
2532.2	0.14427	2532.2	0.25047	2532.2	0.31288	2532.2	0.32171	2532.2	0.33196	2532.2	0.3347	2532.2	0.34229	2532.2	0.3533	2532.2	0.36561	2532.2	0.39071	2532.2	0.11688
2534.13	0.14456	2534.13	0.25103	2534.13	0.31358	2534.13	0.32245	2534.13	0.33271	2534.13	0.33545	2534.13	0.34309	2534.13	0.35413	2534.13	0.3665	2534.13	0.3916	2534.13	0.11711
2536.06	0.14491	2536.06	0.25162	2536.06	0.3143	2536.06	0.32327	2536.06	0.33352	2536.06	0.33629	2536.06	0.34391	2536.06	0.35501	2536.06	0.36747	2536.06	0.39257	2536.06	0.11733
2537.99	0.14529	2537.99	0.25221	2537.99	0.31505	2537.99	0.32413	2537.99	0.33439	2537.99	0.33718	2537.99	0.34475	2537.99	0.35594	2537.99	0.3685	2537.99	0.39358	2537.99	0.11753
2539.92	0.14568	2539.92	0.25279	2539.92	0.3158	2539.92	0.32499	2539.92	0.3353	2539.92	0.33806	2539.92	0.34558	2539.92	0.3569	2539.92	0.36955	2539.92	0.39459	2539.92	0.11775
2541.85	0.14602	2541.85	0.25337	2541.85	0.31653	2541.85	0.32583	2541.85	0.33621	2541.85	0.33892	2541.85	0.34639	2541.85	0.35782	2541.85	0.37058	2541.85	0.39561	2541.85	0.11802
2543.78	0.14634	2543.78	0.25397	2543.78	0.31725	2543.78	0.32664	2543.78	0.33712	2543.78	0.33979	2543.78	0.34722	2543.78	0.35869	2543.78	0.37157	2543.78	0.39664	2543.78	0.11831
2545.7	0.14666	2545.7	0.25459	2545.7	0.31799	2545.7	0.32742	2545.7	0.33799	2545.7	0.34065	2545.7	0.34809	2545.7	0.35956	2545.7	0.37252	2545.7	0.39769	2545.7	0.11859
2547.63	0.14695	2547.63	0.25523	2547.63	0.31873	2547.63	0.32816	2547.63	0.33877	2547.63	0.34148	2547.63	0.34899	2547.63	0.36041	2547.63	0.37347	2547.63	0.39873	2547.63	0.11889
2549.56	0.14723	2549.56	0.25584	2549.56	0.31945	2549.56	0.32888	2549.56	0.3395	2549.56	0.34227	2549.56	0.34988	2549.56	0.36122	2549.56	0.3744	2549.56	0.39974	2549.56	0.11924
2551.49	0.14753	2551.49	0.25646	2551.49	0.32018	2551.49	0.32962	2551.49	0.34022	2551.49	0.34305	2551.49	0.35076	2551.49	0.36203	2551.49	0.37535	2551.49	0.40075	2551.49	0.11962
2553.42	0.14785	2553.42	0.2571	2553.42	0.32096	2553.42	0.33041	2553.42	0.341	2553.42	0.34387	2553.42	0.35166	2553.42	0.36289	2553.42	0.37631	2553.42	0.40181	2553.42	0.12001
2555.35	0.14818	2555.35	0.25775	2555.35	0.3218	2555.35	0.33126	2555.35	0.34182	2555.35	0.34474	2555.35	0.35255	2555.35	0.36381	2555.35	0.37727	2555.35	0.40289	2555.35	0.1204
2557.28	0.1485	2557.28	0.25834	2557.28	0.32266	2557.28	0.33214	2557.28	0.34268	2557.28	0.34563	2557.28	0.35341	2557.28	0.36478	2557.28	0.37821	2557.28	0.40394	2557.28	0.12086
2559.2	0.14882	2559.2	0.25891	2559.2	0.32351	2559.2	0.33301	2559.2	0.34357	2559.2	0.34657	2559.2	0.35424	2559.2	0.36577	2559.2	0.37914	2559.2	0.40495	2559.2	0.1214
2561.13	0.14916	2561.13	0.2595	2561.13	0.32437	2561.13	0.33389	2561.13	0.3445	2561.13	0.34757	2561.13	0.3551	2561.13	0.36675	2561.13	0.3801	2561.13	0.40598	2561.13	0.12201
2563.06	0.14952	2563.06	0.2601	2563.06	0.32525	2563.06	0.33478	2563.06	0.34547	2563.06	0.3486	2563.06	0.35601	2563.06	0.36773	2563.06	0.38108	2563.06	0.40703	2563.06	0.12262
2564.99	0.14989	2564.99	0.26071	2564.99	0.32614	2564.99	0.33566	2564.99	0.34645	2564.99	0.34958	2564.99	0.35695	2564.99	0.36872	2564.99	0.38206	2564.99	0.40805	2564.99	0.12324
2566.92	0.15028	2566.92	0.26132	2566.92	0.32706	2566.92	0.33653	2566.92	0.34738	2566.92	0.35048	2566.92	0.35789	2566.92	0.36969	2566.92	0.38306	2566.92	0.40905	2566.92	0.12388
2568.85	0.15075	2568.85	0.26201	2568.85	0.32802	2568.85	0.33744	2568.85	0.34831	2568.85	0.35136	2568.85	0.35886	2568.85	0.37068	2568.85	0.38408	2568.85	0.41004	2568.85	0.12455
2570.78	0.15131	2570.78	0.26279	2570.78	0.329	2570.78	0.33842	2570.78	0.34928	2570.78	0.35226	2570.78	0.35987	2570.78	0.37169	2570.78	0.38511	2570.78	0.41103	2570.78	0.12521
2572.7	0.15192	2572.7	0.26364	2572.7	0.32996	2572.7	0.33939	2572.7	0.35025	2572.7	0.35316	2572.7	0.36087	2572.7	0.37271	2572.7	0.38609	2572.7	0.41199	2572.7	0.12583
2574.63	0.15251	2574.63	0.26451	2574.63	0.33087	2574.63	0.34029	2574.63	0.35118	2574.63	0.354	2574.63	0.36179	2574.63	0.37366	2574.63	0.38698	2574.63	0.41287	2574.63	0.12642
2576.56	0.1531	2576.56	0.26535	2576.56	0.33174	2576.56	0.34108	2576.56	0.35204	2576.56	0.35479	2576.56	0.36264	2576.56	0.37453	2576.56	0.3878	2576.56	0.41367	2576.56	0.12701
2578.49	0.15369	2578.49	0.26619	2578.49	0.33257	2578.49	0.34184	2578.49	0.35285	2578.49	0.35558	2578.49	0.36344	2578.49	0.37534	2578.49	0.38859	2578.49	0.41444	2578.49	0.12756
2580.42	0.15428	2580.42	0.26699	2580.42	0.33336	2580.42	0.34258	2580.42	0.35361	2580.42	0.35635	2580.42	0.36423	2580.42	0.37612	2580.42	0.38935	2580.42	0.41518	2580.42	0.12804
2582.35	0.15481	2582.35	0.2677	2582.35	0.33409	2582.35	0.34331	2582.35	0.35436	2582.35	0.35709	2582.35	0.36497	2582.35	0.37686	2582.35	0.39009	2582.35	0.41586	2582.35	0.12845
2584.28	0.15529	2584.28	0.26831	2584.28	0.33482	2584.28	0.34401	2584.28	0.35512	2584.28	0.35781	2584.28	0.36566	2584.28	0.37757	2584.28	0.39083	2584.28	0.41656	2584.28	0.12879
2586.2	0.15572	2586.2	0.2689	2586.2	0.3356	2586.2	0.34478	2586.2	0.35593	2586.2	0.35858	2586.2	0.36639	2586.2	0.37832	2586.2	0.39165	2586.2	0.41743	2586.2	0.1291
2588.13	0.15613	2588.13	0.26952	2588.13	0.33644	2588.13	0.34564	2588.13	0.35679	2588.13	0.35943	2588.13	0.36721	2588.13	0.37916	2588.13	0.39257	2588.13	0.41848	2588.13	0.12938
2590.06	0.15645	2590.06	0.27015	2590.06	0.33723	2590.06	0.34651	2590.06	0.35762	2590.06	0.36028	2590.06	0.36807	2590.06	0.38001	2590.06	0.39352	2590.06	0.41962	2590.06	0.1296
2591.99	0.15666	2591.99	0.27072	2591.99	0.33793	2591.99	0.34728	2591.99	0.35835	2591.99	0.36106	2591.99	0.36887	2591.99	0.38078	2591.99	0.39443	2591.99	0.42073	2591.99	0.12978
2593.92	0.15679	2593.92	0.27124	2593.92	0.33853	2593.92	0.34794	2593.92	0.35898	2593.92	0.36174	2593.92	0.36959	2593.92	0.38146	2593.92	0.39528	2593.92	0.42177	2593.92	0.12995
2595.85	0.15691	2595.85	0.27175	2595.85	0.33911	2595.85	0.34854	2595.85	0.35954	2595.85	0.36241	2595.85	0.37028	2595.85	0.38213	2595.85	0.39612	2595.85	0.42276	2595.85	0.13015
2597.78	0.15703	2597.78	0.27228	2597.78	0.33968	2597.78	0.34913	2597.78	0.36006	2597.78	0.36304	2597.78	0.37095	2597.78	0.38282	2597.78	0.39696	2597.78	0.42368	2597.78	0.13037
2599.7	0.15715	2599.7	0.2728	2599.7	0.34026	2599.7	0.34969	2599.7	0.36055	2599.7	0.36362	2599.7	0.37159	2599.7	0.38353	2599.7	0.39776	2599.7	0.42451	2599.7	0.1306
2601.63	0.15732	2601.63	0.27332	2601.63	0.34088	2601.63	0.35023	2601.63	0.3611	2601.63	0.36419	2601.63	0.37224	2601.63	0.38427	2601.63	0.39856	2601.63	0.42529	2601.63	0.13083
2603.56	0.15759	2603.56	0.27392	2603.56	0.34158	2603.56	0.35087	2603.56	0.36184	2603.56	0.36488	2603.56	0.37303	2603.56	0.38511	2603.56	0.39949	2603.56	0.42619	2603.56	0.13107
2605.49	0.15795	2605.49	0.27464	2605.49	0.3424	2605.49	0.35165	2605.49	0.36278	2605.49	0.36574	2605.49	0.37401	2605.49	0.38612	2605.49	0.40062	2605.49	0.42731	2605.49	0.13133
2607.42	0.15832	2607.42	0.27543	2607.42	0.34329	2607.42	0.35253	2607.42	0.36383	2607.42	0.36673	2607.42	0.37509	2607.42	0.38726	2607.42	0.40186	2607.42	0.42861	2607.42	0.13161
2609.35	0.15865	2609.35	0.27621	2609.35	0.34417	2609.35	0.35344	2609.35	0.36487	2609.35	0.36775	2609.35	0.37617	2609.35	0.38842	2609.35	0.4031	2609.35	0.42994	2609.35	0.13193
2611.28	0.15896	2611.28	0.27696	2611.28	0.34503	2611.28	0.35436	2611.28	0.36588	2611.28	0.36878	2611.28	0.37723	2611.28	0.38957	2611.28	0.4043	2611.28	0.43127	2611.28	0.1323
2613.2	0.15931	2613.2	0.2777	2613.2	0.34593	2613.2	0.35534	2613.2	0.36686	2613.2	0.36985	2613.2	0.37829	2613.2	0.39074	2613.2	0.40552	2613.2	0.43263	2613.2	0.13273
2615.13	0.15971	2615.13	0.27843	2615.13	0.34687	2615.13	0.35634	2615.13	0.36782	2615.13	0.37094	2615.13	0.37935	2615.13	0.39191	2615.13	0.40675	2615.13	0.43401	2615.13	0.13322
2617.06	0.1601	2617.06	0.27914	2617.06	0.34779	2617.06	0.35731	2617.06	0.36874	2617.06	0.37197	2617.06	0.38036	2617.06	0.39302	2617.06	0.40794	2617.06	0.43536	2617.06	0.13377
2618.99	0.16051	2618.99	0.27985	2618.99	0.34871	2618.99	0.35827	2618.99	0.36967	2618.99	0.37293	2618.99	0.38135	2618.99	0.39408	2618.99	0.40908	2618.99	0.43667	2618.99	0.13438
2620.92	0.16101	2620.92	0.28065	2620.92	0.34968	2620.92	0.3593	2620.92	0.37069	2620.92	0.37392	2620.92	0.3824	2620.92	0.39517	2620.92	0.41025	2620.92	0.43797	2620.92	0.13503
2622.85	0.16163	2622.85	0.28156	2622.85	0.35073	2622.85	0.36043	2622.85	0.37183	2622.85	0.37498	2622.85	0.38355	2622.85	0.39636	2622.85	0.41155	2622.85	0.43933	2622.85	0.13567
2624.78	0.16232	2624.78	0.28254	2624.78	0.35183	2624.78	0.36161	2624.78	0.37304	2624.78	0.37609	2624.78	0.38477	2624.78	0.39761	2624.78	0.41295	2624.78	0.44071	2624.78	0.13629
2626.7	0.16301	2626.7	0.28351	2626.7	0.35293	2626.7	0.36279	2626.7	0.37428	2626.7	0.37724	2626.7	0.38598	2626.7	0.39891	2626.7	0.41437	2626.7	0.44211	2626.7	0.13695
2628.63	0.1637	2628.63	0.28449	2628.63	0.35407	2628.63	0.364	2628.63	0.37557	2628.63	0.37847	2628.63	0.38725	2628.63	0.40028	2628.63	0.41581	2628.63	0.44356	2628.63	0.13768
2630.56	0.16442	2630.56	0.28553	2630.56	0.35533	2630.56	0.36527	2630.56	0.37692	2630.56	0.3798	2630.56	0.38862	2630.56	0.40175	2630.56	0.41729	2630.56	0.44509	2630.56	0.13845
2632.49	0.16518	2632.49	0.28661	2632.49	0.3567	2632.49	0.36659	2632.49	0.37827	2632.49	0.38119	2632.49	0.39007	2632.49	0.40323	2632.49	0.41881	2632.49	0.44665	2632.49	0.13919
2634.42	0.16594	2634.42	0.28766	2634.42	0.35809	2634.42	0.36789	2634.42	0.37958	2634.42	0.38258	2634.42	0.39149	2634.42	0.40465	2634.42	0.42027	2634.42	0.44811	2634.42	0.13992
2636.35	0.16675	2636.35	0.28873	2636.35	0.35944	2636.35	0.36915	2636.35	0.38089	2636.35	0.38393	2636.35	0.39284	2636.35	0.40599	2636.35	0.42161	2636.35	0.44942	2636.35	0.14068
2638.28	0.16764	2638.28	0.28985	2638.28	0.36074	2638.28	0.37039	2638.28	0.38221	2638.28	0.38527	2638.28	0.39417	2638.28	0.40727	2638.28	0.42287	2638.28	0.45058	2638.28	0.14147
2640.2	0.16858	2640.2	0.29099	2640.2	0.36198	2640.2	0.37162	2640.2	0.3835	2640.2	0.38658	2640.2	0.39544	2640.2	0.4085	2640.2	0.42404	2640.2	0.45162	2640.2	0.14221
2642.13	0.16944	2642.13	0.29205	2642.13	0.36313	2642.13	0.37277	2642.13	0.38467	2642.13	0.38778	2642.13	0.39659	2642.13	0.40964	2642.13	0.42511	2642.13	0.45257	2642.13	0.14281
2644.06	0.17014	2644.06	0.29297	2644.06	0.36414	2644.06	0.37381	2644.06	0.38569	2644.06	0.38885	2644.06	0.39758	2644.06	0.41068	2644.06	0.42609	2644.06	0.45344	2644.06	0.14329
2645.99	0.17066	2645.99	0.29374	2645.99	0.36503	2645.99	0.37476	2645.99	0.38661	2645.99	0.38982	2645.99	0.39851	2645.99	0.41169	2645.99	0.42706	2645.99	0.45435	2645.99	0.14373
2647.92	0.17103	2647.92	0.29442	2647.92	0.36586	2647.92	0.37566	2647.92	0.38749	2647.92	0.39074	2647.92	0.39944	2647.92	0.41273	2647.92	0.42809	2647.92	0.45539	2647.92	0.14413
2649.85	0.17128	2649.85	0.29497	2649.85	0.36667	2649.85	0.37652	2649.85	0.38832	2649.85	0.39157	2649.85	0.40033	2649.85	0.41374	2649.85	0.42913	2649.85	0.45651	2649.85	0.14446
2651.78	0.17138	2651.78	0.2954	2651.78	0.36742	2651.78	0.37729	2651.78	0.38908	2651.78	0.39229	2651.78	0.40111	2651.78	0.41464	2651.78	0.4301	2651.78	0.4576	2651.78	0.14476
2653.7	0.17144	2653.7	0.29578	2653.7	0.36811	2653.7	0.37798	2653.7	0.38978	2653.7	0.39296	2653.7	0.40181	2653.7	0.41545	2653.7	0.43101	2653.7	0.45857	2653.7	0.14509
2655.63	0.17161	2655.63	0.29624	2655.63	0.36883	2655.63	0.37867	2655.63	0.39054	2655.63	0.39365	2655.63	0.40254	2655.63	0.41625	2655.63	0.43192	2655.63	0.45948	2655.63	0.1455
2657.56	0.17195	2657.56	0.29681	2657.56	0.36959	2657.56	0.37939	2657.56	0.39138	2657.56	0.39441	2657.56	0.40336	2657.56	0.41707	2657.56	0.43285	2657.56	0.46036	2657.56	0.14595
2659.49	0.17236	2659.49	0.29745	2659.49	0.37035	2659.49	0.38013	2659.49	0.39226	2659.49	0.39522	2659.49	0.40425	2659.49	0.41786	2659.49	0.43372	2659.49	0.4612	2659.49	0.14638
2661.42	0.17278	2661.42	0.29811	2661.42	0.37112	2661.42	0.38091	2661.42	0.39314	2661.42	0.39607	2661.42	0.40516	2661.42	0.41864	2661.42	0.43452	2661.42	0.46199	2661.42	0.14681
2663.35	0.17326	2663.35	0.29885	2663.35	0.37199	2663.35	0.38178	2663.35	0.39406	2663.35	0.397	2663.35	0.40613	2663.35	0.4195	2663.35	0.43533	2663.35	0.46279	2663.35	0.1473
2665.28	0.17384	2665.28	0.29969	2665.28	0.37299	2665.28	0.38281	2665.28	0.39508	2665.28	0.39805	2665.28	0.40721	2665.28	0.4205	2665.28	0.43625	2665.28	0.4637	2665.28	0.14782
2667.2	0.17448	2667.2	0.30058	2667.2	0.37406	2667.2	0.38393	2667.2	0.39617	2667.2	0.39916	2667.2	0.40836	2667.2	0.42158	2667.2	0.43726	2667.2	0.46468	2667.2	0.14836
2669.13	0.17511	2669.13	0.30144	2669.13	0.37512	2669.13	0.38503	2669.13	0.39722	2669.13	0.40021	2669.13	0.40947	2669.13	0.42265	2669.13	0.43826	2669.13	0.46566	2669.13	0.14888
2671.06	0.17572	2671.06	0.30231	2671.06	0.37617	2671.06	0.38608	2671.06	0.39823	2671.06	0.40123	2671.06	0.4105	2671.06	0.4237	2671.06	0.43922	2671.06	0.46662	2671.06	0.14945
2672.99	0.17637	2672.99	0.30326	2672.99	0.37727	2672.99	0.38713	2672.99	0.39926	2672.99	0.4023	2672.99	0.41154	2672.99	0.42478	2672.99	0.44023	2672.99	0.46761	2672.99	0.15007
2674.92	0.17708	2674.92	0.30427	2674.92	0.37841	2674.92	0.38823	2674.92	0.40034	2674.92	0.40347	2674.92	0.41264	2674.92	0.42589	2674.92	0.44132	2674.92	0.46867	2674.92	0.15068
2676.85	0.17777	2676.85	0.30528	2676.85	0.37953	2676.85	0.38934	2676.85	0.40142	2676.85	0.40464	2676.85	0.41373	2676.85	0.42697	2676.85	0.4424	2676.85	0.46972	2676.85	0.15121
2678.78	0.17839	2678.78	0.30621	2678.78	0.38056	2678.78	0.3904	2678.78	0.40243	2678.78	0.40573	2678.78	0.41476	2678.78	0.42799	2678.78	0.4434	2678.78	0.47072	2678.78	0.1517
2680.7	0.17898	2680.7	0.30708	2680.7	0.38156	2680.7	0.39142	2680.7	0.4034	2680.7	0.40676	2680.7	0.41575	2680.7	0.42898	2680.7	0.44438	2680.7	0.47171	2680.7	0.15218
2682.63	0.17959	2682.63	0.30795	2682.63	0.38259	2682.63	0.39246	2682.63	0.40442	2682.63	0.4078	2682.63	0.41676	2682.63	0.43001	2682.63	0.44542	2682.63	0.47278	2682.63	0.15267
2684.56	0.18018	2684.56	0.3088	2684.56	0.38363	2684.56	0.3935	2684.56	0.40548	2684.56	0.40886	2684.56	0.41777	2684.56	0.43107	2684.56	0.44654	2684.56	0.47393	2684.56	0.15309
2686.49	0.18069	2686.49	0.30957	2686.49	0.38457	2686.49	0.39445	2686.49	0.40651	2686.49	0.40987	2686.49	0.41876	2686.49	0.4321	2686.49	0.44767	2686.49	0.47507	2686.49	0.15346
2688.42	0.18114	2688.42	0.3103	2688.42	0.38546	2688.42	0.39532	2688.42	0.40745	2688.42	0.4108	2688.42	0.41973	2688.42	0.4331	2688.42	0.44878	2688.42	0.47618	2688.42	0.15384
2690.35	0.18159	2690.35	0.31109	2690.35	0.38638	2690.35	0.3962	2690.35	0.40842	2690.35	0.41175	2690.35	0.42074	2690.35	0.43414	2690.35	0.44991	2690.35	0.47731	2690.35	0.1543
2692.28	0.18208	2692.28	0.31197	2692.28	0.38739	2692.28	0.39719	2692.28	0.40946	2692.28	0.41278	2692.28	0.42182	2692.28	0.43523	2692.28	0.45106	2692.28	0.47845	2692.28	0.15481
2694.2	0.18258	2694.2	0.31288	2694.2	0.3884	2694.2	0.39825	2694.2	0.41052	2694.2	0.41385	2694.2	0.4229	2694.2	0.43632	2694.2	0.45218	2694.2	0.47953	2694.2	0.15531
2696.13	0.18307	2696.13	0.31377	2696.13	0.38937	2696.13	0.39932	2696.13	0.41153	2696.13	0.41485	2696.13	0.42394	2696.13	0.43735	2696.13	0.45319	2696.13	0.4805	2696.13	0.15582
2698.06	0.18361	2698.06	0.31467	2698.06	0.39034	2698.06	0.40037	2698.06	0.41253	2698.06	0.41579	2698.06	0.42498	2698.06	0.43837	2698.06	0.45416	2698.06	0.48144	2698.06	0.15638
2699.99	0.18423	2699.99	0.31562	2699.99	0.39137	2699.99	0.40145	2699.99	0.41358	2699.99	0.41679	2699.99	0.42608	2699.99	0.43946	2699.99	0.45518	2699.99	0.48244	2699.99	0.15698
2701.92	0.18489	2701.92	0.31661	2701.92	0.39243	2701.92	0.40253	2701.92	0.4147	2701.92	0.41786	2701.92	0.4272	2701.92	0.44059	2701.92	0.45623	2701.92	0.4835	2701.92	0.15755
2703.85	0.18553	2703.85	0.31758	2703.85	0.39342	2703.85	0.40354	2703.85	0.4158	2703.85	0.4189	2703.85	0.42825	2703.85	0.44165	2703.85	0.45723	2703.85	0.48452	2703.85	0.15806
2705.78	0.18613	2705.78	0.3185	2705.78	0.39433	2705.78	0.40445	2705.78	0.41684	2705.78	0.41989	2705.78	0.42917	2705.78	0.44261	2705.78	0.45816	2705.78	0.48548	2705.78	0.15856
2707.7	0.18673	2707.7	0.31945	2707.7	0.39525	2707.7	0.40534	2707.7	0.41785	2707.7	0.42089	2707.7	0.43007	2707.7	0.44352	2707.7	0.45909	2707.7	0.48644	2707.7	0.15911
2709.63	0.18736	2709.63	0.32046	2709.63	0.39621	2709.63	0.40627	2709.63	0.41887	2709.63	0.42193	2709.63	0.43099	2709.63	0.44446	2709.63	0.46002	2709.63	0.48742	2709.63	0.15972
2711.56	0.18795	2711.56	0.32147	2711.56	0.39714	2711.56	0.4072	2711.56	0.41985	2711.56	0.42295	2711.56	0.4319	2711.56	0.44537	2711.56	0.4609	2711.56	0.48835	2711.56	0.16032
2713.49	0.18847	2713.49	0.32241	2713.49	0.39799	2713.49	0.40808	2713.49	0.42075	2713.49	0.42387	2713.49	0.43274	2713.49	0.4462	2713.49	0.46169	2713.49	0.48918	2713.49	0.1609
2715.42	0.18897	2715.42	0.32331	2715.42	0.39881	2715.42	0.40895	2715.42	0.42158	2715.42	0.42474	2715.42	0.43356	2715.42	0.447	2715.42	0.46248	2715.42	0.48999	2715.42	0.16153
2717.35	0.18954	2717.35	0.32423	2717.35	0.39969	2717.35	0.40986	2717.35	0.42242	2717.35	0.42561	2717.35	0.43446	2717.35	0.44786	2717.35	0.46337	2717.35	0.49092	2717.35	0.16223
2719.28	0.19014	2719.28	0.32514	2719.28	0.40062	2719.28	0.41082	2719.28	0.42328	2719.28	0.42653	2719.28	0.43543	2719.28	0.4488	2719.28	0.46436	2719.28	0.49195	2719.28	0.16294
2721.2	0.19071	2721.2	0.32599	2721.2	0.40154	2721.2	0.41175	2721.2	0.42414	2721.2	0.42743	2721.2	0.43637	2721.2	0.44974	2721.2	0.46534	2721.2	0.49302	2721.2	0.1636
2723.13	0.19128	2723.13	0.32678	2723.13	0.40244	2723.13	0.4126	2723.13	0.42498	2723.13	0.42826	2723.13	0.43724	2723.13	0.45066	2723.13	0.4663	2723.13	0.49405	2723.13	0.16427
2725.06	0.19188	2725.06	0.32759	2725.06	0.40336	2725.06	0.41345	2725.06	0.42585	2725.06	0.42913	2725.06	0.4381	2725.06	0.45159	2725.06	0.46733	2725.06	0.49513	2725.06	0.16502
2726.99	0.19252	2726.99	0.32844	2726.99	0.40435	2726.99	0.41432	2726.99	0.42678	2726.99	0.4301	2726.99	0.43905	2726.99	0.45256	2726.99	0.46844	2726.99	0.4963	2726.99	0.16581
2728.92	0.19317	2728.92	0.32931	2728.92	0.40537	2728.92	0.41521	2728.92	0.42774	2728.92	0.43108	2728.92	0.44004	2728.92	0.45356	2728.92	0.46956	2728.92	0.49753	2728.92	0.16658
2730.85	0.19379	2730.85	0.33019	2730.85	0.40633	2730.85	0.41607	2730.85	0.42867	2730.85	0.43199	2730.85	0.441	2730.85	0.45453	2730.85	0.47061	2730.85	0.49872	2730.85	0.16731
2732.78	0.19443	2732.78	0.33111	2732.78	0.40726	2732.78	0.41696	2732.78	0.4296	2732.78	0.43289	2732.78	0.44192	2732.78	0.45549	2732.78	0.47163	2732.78	0.49988	2732.78	0.16805
2734.7	0.19517	2734.7	0.3321	2734.7	0.40824	2734.7	0.41795	2734.7	0.43062	2734.7	0.43387	2734.7	0.44292	2734.7	0.4565	2734.7	0.47273	2734.7	0.5011	2734.7	0.16888
2736.63	0.196	2736.63	0.33315	2736.63	0.40926	2736.63	0.41902	2736.63	0.43172	2736.63	0.43495	2736.63	0.44403	2736.63	0.45757	2736.63	0.47392	2736.63	0.50241	2736.63	0.16973
2738.56	0.19683	2738.56	0.33419	2738.56	0.41026	2738.56	0.4201	2738.56	0.43282	2738.56	0.43602	2738.56	0.44513	2738.56	0.45866	2738.56	0.47513	2738.56	0.5037	2738.56	0.17054
2740.49	0.19764	2740.49	0.33519	2740.49	0.41122	2740.49	0.42113	2740.49	0.4339	2740.49	0.43706	2740.49	0.44618	2740.49	0.45977	2740.49	0.47632	2740.49	0.50492	2740.49	0.17132
2742.42	0.19847	2742.42	0.33621	2742.42	0.41222	2742.42	0.42218	2742.42	0.43498	2742.42	0.43811	2742.42	0.44725	2742.42	0.46096	2742.42	0.47757	2742.42	0.50614	2742.42	0.17212
2744.35	0.19934	2744.35	0.33726	2744.35	0.41333	2744.35	0.42329	2744.35	0.4361	2744.35	0.43925	2744.35	0.44843	2744.35	0.46228	2744.35	0.47892	2744.35	0.50746	2744.35	0.17296
2746.28	0.20023	2746.28	0.33832	2746.28	0.41451	2746.28	0.42444	2746.28	0.43725	2746.28	0.44045	2746.28	0.44971	2746.28	0.46364	2746.28	0.48031	2746.28	0.50886	2746.28	0.17378
2748.2	0.20113	2748.2	0.33937	2748.2	0.41571	2748.2	0.42561	2748.2	0.43839	2748.2	0.44164	2748.2	0.45099	2748.2	0.46498	2748.2	0.48166	2748.2	0.51026	2748.2	0.17453
2750.13	0.20206	2750.13	0.34047	2750.13	0.4169	2750.13	0.42684	2750.13	0.43957	2750.13	0.4428	2750.13	0.45225	2750.13	0.46628	2750.13	0.483	2750.13	0.51164	2750.13	0.17528
2752.06	0.20309	2752.06	0.34166	2752.06	0.41817	2752.06	0.42816	2752.06	0.44086	2752.06	0.44407	2752.06	0.45359	2752.06	0.4676	2752.06	0.4844	2752.06	0.5131	2752.06	0.1761
2753.99	0.20421	2753.99	0.34289	2753.99	0.4195	2753.99	0.42954	2753.99	0.44227	2753.99	0.44547	2753.99	0.45502	2753.99	0.46896	2753.99	0.48586	2753.99	0.51462	2753.99	0.17696
2755.92	0.20533	2755.92	0.34408	2755.92	0.42082	2755.92	0.43092	2755.92	0.44368	2755.92	0.4469	2755.92	0.45643	2755.92	0.4703	2755.92	0.48728	2755.92	0.51611	2755.92	0.17778
2757.85	0.20641	2757.85	0.34524	2757.85	0.42209	2757.85	0.43225	2757.85	0.44502	2757.85	0.44824	2757.85	0.4577	2757.85	0.47156	2757.85	0.48857	2757.85	0.51746	2757.85	0.17852
2759.78	0.2075	2759.78	0.34641	2759.78	0.42335	2759.78	0.43355	2759.78	0.4463	2759.78	0.44948	2759.78	0.45889	2759.78	0.47279	2759.78	0.4898	2759.78	0.51867	2759.78	0.17922
2761.7	0.20862	2761.7	0.34763	2761.7	0.42464	2761.7	0.43481	2761.7	0.44754	2761.7	0.45065	2761.7	0.46007	2761.7	0.47405	2761.7	0.49103	2761.7	0.51985	2761.7	0.17988
2763.63	0.20973	2763.63	0.34883	2763.63	0.42588	2763.63	0.436	2763.63	0.4487	2763.63	0.45176	2763.63	0.46124	2763.63	0.47531	2763.63	0.49224	2763.63	0.52098	2763.63	0.18045
2765.56	0.21072	2765.56	0.34991	2765.56	0.42697	2765.56	0.43705	2765.56	0.44971	2765.56	0.45278	2765.56	0.46231	2765.56	0.47645	2765.56	0.49331	2765.56	0.52201	2765.56	0.18087
2767.49	0.21157	2767.49	0.35086	2767.49	0.42789	2767.49	0.43794	2767.49	0.4506	2767.49	0.45372	2767.49	0.46324	2767.49	0.47744	2767.49	0.49426	2767.49	0.52293	2767.49	0.18119
2769.42	0.21228	2769.42	0.3517	2769.42	0.42875	2769.42	0.43875	2769.42	0.45145	2769.42	0.45461	2769.42	0.46415	2769.42	0.47837	2769.42	0.49522	2769.42	0.52384	2769.42	0.18149
2771.35	0.21284	2771.35	0.35243	2771.35	0.42957	2771.35	0.43954	2771.35	0.45234	2771.35	0.45551	2771.35	0.46509	2771.35	0.47931	2771.35	0.49628	2771.35	0.52484	2771.35	0.18181
2773.28	0.21325	2773.28	0.35302	2773.28	0.43034	2773.28	0.4403	2773.28	0.45323	2773.28	0.45641	2773.28	0.46603	2773.28	0.48025	2773.28	0.49738	2773.28	0.52592	2773.28	0.18214
2775.2	0.21352	2775.2	0.35349	2775.2	0.43104	2775.2	0.44106	2775.2	0.45409	2775.2	0.45729	2775.2	0.46691	2775.2	0.48114	2775.2	0.49844	2775.2	0.52702	2775.2	0.18246
2777.13	0.21378	2777.13	0.35397	2777.13	0.43175	2777.13	0.44189	2777.13	0.45499	2777.13	0.45815	2777.13	0.46779	2777.13	0.48205	2777.13	0.49947	2777.13	0.52814	2777.13	0.18283
2779.06	0.21411	2779.06	0.35457	2779.06	0.43258	2779.06	0.44282	2779.06	0.45599	2779.06	0.45906	2779.06	0.46879	2779.06	0.48308	2779.06	0.50057	2779.06	0.52933	2779.06	0.1833
2780.99	0.21456	2780.99	0.35528	2780.99	0.43351	2780.99	0.44383	2780.99	0.45707	2780.99	0.46005	2780.99	0.46991	2780.99	0.4842	2780.99	0.50176	2780.99	0.53055	2780.99	0.18383
2782.92	0.21508	2782.92	0.35604	2782.92	0.43443	2782.92	0.44485	2782.92	0.4581	2782.92	0.46106	2782.92	0.47103	2782.92	0.48531	2782.92	0.50291	2782.92	0.53172	2782.92	0.18433
2784.85	0.21567	2784.85	0.35678	2784.85	0.43531	2784.85	0.4458	2784.85	0.45905	2784.85	0.46205	2784.85	0.47204	2784.85	0.48634	2784.85	0.50394	2784.85	0.53278	2784.85	0.18479
2786.78	0.21631	2786.78	0.35752	2786.78	0.43618	2786.78	0.4467	2786.78	0.45995	2786.78	0.46304	2786.78	0.47295	2786.78	0.48733	2786.78	0.50489	2786.78	0.53374	2786.78	0.18525
2788.7	0.21698	2788.7	0.35828	2788.7	0.43711	2788.7	0.4476	2788.7	0.46084	2788.7	0.46403	2788.7	0.47386	2788.7	0.48835	2788.7	0.50587	2788.7	0.53466	2788.7	0.18577
2790.63	0.21763	2790.63	0.359	2790.63	0.43805	2790.63	0.44848	2790.63	0.46169	2790.63	0.46499	2790.63	0.47476	2790.63	0.48935	2790.63	0.50686	2790.63	0.53556	2790.63	0.18629
2792.56	0.21822	2792.56	0.35964	2792.56	0.43893	2792.56	0.44929	2792.56	0.46246	2792.56	0.46587	2792.56	0.47561	2792.56	0.49027	2792.56	0.50779	2792.56	0.5364	2792.56	0.18679
2794.49	0.21874	2794.49	0.36023	2794.49	0.43973	2794.49	0.45007	2794.49	0.46319	2794.49	0.46666	2794.49	0.47637	2794.49	0.49109	2794.49	0.50863	2794.49	0.53719	2794.49	0.18729
2796.42	0.21925	2796.42	0.36085	2796.42	0.44051	2796.42	0.45088	2796.42	0.464	2796.42	0.46744	2796.42	0.47715	2796.42	0.49193	2796.42	0.50941	2796.42	0.53798	2796.42	0.18783
2798.35	0.21972	2798.35	0.36149	2798.35	0.44132	2798.35	0.45172	2798.35	0.46487	2798.35	0.46822	2798.35	0.47799	2798.35	0.4928	2798.35	0.51019	2798.35	0.53876	2798.35	0.18843
2800.28	0.22011	2800.28	0.36207	2800.28	0.44209	2800.28	0.45251	2800.28	0.4657	2800.28	0.46896	2800.28	0.47884	2800.28	0.49359	2800.28	0.5109	2800.28	0.53947	2800.28	0.18901
2802.2	0.2204	2802.2	0.36259	2802.2	0.44276	2802.2	0.45319	2802.2	0.46641	2802.2	0.46961	2802.2	0.47958	2802.2	0.49427	2802.2	0.51151	2802.2	0.54007	2802.2	0.18953
2804.13	0.22063	2804.13	0.36308	2804.13	0.44336	2804.13	0.45381	2804.13	0.46705	2804.13	0.47019	2804.13	0.48024	2804.13	0.49488	2804.13	0.51208	2804.13	0.54061	2804.13	0.19001
2806.06	0.22087	2806.06	0.36358	2806.06	0.444	2806.06	0.45446	2806.06	0.4677	2806.06	0.4708	2806.06	0.48092	2806.06	0.49552	2806.06	0.5127	2806.06	0.54114	2806.06	0.19052
2807.99	0.22107	2807.99	0.36408	2807.99	0.44469	2807.99	0.45513	2807.99	0.46836	2807.99	0.47145	2807.99	0.48165	2807.99	0.4962	2807.99	0.51338	2807.99	0.54171	2807.99	0.19104
2809.92	0.22122	2809.92	0.36454	2809.92	0.44536	2809.92	0.45578	2809.92	0.46897	2809.92	0.47211	2809.92	0.48239	2809.92	0.49684	2809.92	0.51406	2809.92	0.54231	2809.92	0.19152
2811.85	0.22132	2811.85	0.36499	2811.85	0.44599	2811.85	0.45641	2811.85	0.46954	2811.85	0.47276	2811.85	0.4831	2811.85	0.49746	2811.85	0.51471	2811.85	0.54292	2811.85	0.19196
2813.78	0.22149	2813.78	0.36551	2813.78	0.44664	2813.78	0.45709	2813.78	0.47017	2813.78	0.47345	2813.78	0.48383	2813.78	0.49814	2813.78	0.51536	2813.78	0.5436	2813.78	0.19241
2815.7	0.22175	2815.7	0.36613	2815.7	0.4474	2815.7	0.45787	2815.7	0.47093	2815.7	0.47428	2815.7	0.48463	2815.7	0.49896	2815.7	0.5161	2815.7	0.54441	2815.7	0.19287
2817.63	0.22205	2817.63	0.36684	2817.63	0.44824	2817.63	0.45872	2817.63	0.47179	2817.63	0.47522	2817.63	0.48548	2817.63	0.49984	2817.63	0.51689	2817.63	0.54526	2817.63	0.19332
2819.56	0.22232	2819.56	0.36759	2819.56	0.44907	2819.56	0.45956	2819.56	0.47263	2819.56	0.47614	2819.56	0.48627	2819.56	0.50065	2819.56	0.51762	2819.56	0.54603	2819.56	0.19374
2821.49	0.22266	2821.49	0.36836	2821.49	0.44985	2821.49	0.46034	2821.49	0.47339	2821.49	0.47698	2821.49	0.48693	2821.49	0.50134	2821.49	0.51821	2821.49	0.54665	2821.49	0.19419
2823.42	0.22316	2823.42	0.36912	2823.42	0.45055	2823.42	0.46107	2823.42	0.47407	2823.42	0.47771	2823.42	0.48747	2823.42	0.50191	2823.42	0.51869	2823.42	0.54712	2823.42	0.19478
2825.35	0.22378	2825.35	0.36979	2825.35	0.45115	2825.35	0.46167	2825.35	0.47464	2825.35	0.47827	2825.35	0.48789	2825.35	0.50233	2825.35	0.51903	2825.35	0.54745	2825.35	0.19549
2827.28	0.22436	2827.28	0.37027	2827.28	0.45158	2827.28	0.46207	2827.28	0.47504	2827.28	0.4786	2827.28	0.48814	2827.28	0.50255	2827.28	0.51919	2827.28	0.54761	2827.28	0.19622
2829.2	0.22476	2829.2	0.37055	2829.2	0.45178	2829.2	0.46223	2829.2	0.47524	2829.2	0.47868	2829.2	0.48821	2829.2	0.50259	2829.2	0.51918	2829.2	0.54762	2829.2	0.19685
2831.13	0.22501	2831.13	0.37073	2831.13	0.45187	2831.13	0.46228	2831.13	0.47534	2831.13	0.47866	2831.13	0.48823	2831.13	0.50259	2831.13	0.51912	2831.13	0.54759	2831.13	0.19733
2833.06	0.22518	2833.06	0.37095	2833.06	0.45202	2833.06	0.46237	2833.06	0.47552	2833.06	0.47871	2833.06	0.48836	2833.06	0.50273	2833.06	0.51918	2833.06	0.54767	2833.06	0.19771
2834.99	0.22528	2834.99	0.37125	2834.99	0.45235	2834.99	0.46263	2834.99	0.47588	2834.99	0.47892	2834.99	0.4887	2834.99	0.50303	2834.99	0.51947	2834.99	0.54799	2834.99	0.19797
2836.92	0.22531	2836.92	0.37166	2836.92	0.45286	2836.92	0.46308	2836.92	0.47645	2836.92	0.47931	2836.92	0.48923	2836.92	0.50346	2836.92	0.51995	2836.92	0.54853	2836.92	0.19813
2838.85	0.2254	2838.85	0.37227	2838.85	0.45356	2838.85	0.46375	2838.85	0.47717	2838.85	0.4799	2838.85	0.48991	2838.85	0.50401	2838.85	0.52059	2838.85	0.54925	2838.85	0.19826
2840.78	0.22571	2840.78	0.37312	2840.78	0.45447	2840.78	0.46465	2840.78	0.47802	2840.78	0.48074	2840.78	0.49077	2840.78	0.50473	2840.78	0.5214	2840.78	0.55014	2840.78	0.19851
2842.7	0.22632	2842.7	0.37415	2842.7	0.45555	2842.7	0.46575	2842.7	0.479	2842.7	0.48178	2842.7	0.49178	2842.7	0.50564	2842.7	0.52243	2842.7	0.55122	2842.7	0.19894
2844.63	0.22714	2844.63	0.37527	2844.63	0.45671	2844.63	0.46691	2844.63	0.48001	2844.63	0.48291	2844.63	0.49286	2844.63	0.50666	2844.63	0.52357	2844.63	0.55242	2844.63	0.19948
2846.56	0.22802	2846.56	0.37639	2846.56	0.45782	2846.56	0.468	2846.56	0.48098	2846.56	0.484	2846.56	0.49387	2846.56	0.50771	2846.56	0.52469	2846.56	0.55363	2846.56	0.20005
2848.49	0.2289	2848.49	0.37748	2848.49	0.45885	2848.49	0.46899	2848.49	0.48189	2848.49	0.48509	2848.49	0.49481	2848.49	0.50876	2848.49	0.52577	2848.49	0.55478	2848.49	0.2006
2850.42	0.22975	2850.42	0.37855	2850.42	0.45982	2850.42	0.46988	2850.42	0.48279	2850.42	0.48618	2850.42	0.49573	2850.42	0.50985	2850.42	0.52684	2850.42	0.55587	2850.42	0.20114
2852.35	0.23051	2852.35	0.37954	2852.35	0.4607	2852.35	0.4707	2852.35	0.48372	2852.35	0.4872	2852.35	0.49665	2852.35	0.51092	2852.35	0.5279	2852.35	0.55693	2852.35	0.20168
2854.28	0.2311	2854.28	0.38038	2854.28	0.46145	2854.28	0.4714	2854.28	0.48461	2854.28	0.48806	2854.28	0.49752	2854.28	0.51186	2854.28	0.52886	2854.28	0.55788	2854.28	0.20218
2856.2	0.23153	2856.2	0.38104	2856.2	0.46206	2856.2	0.47197	2856.2	0.48541	2856.2	0.48876	2856.2	0.49828	2856.2	0.51262	2856.2	0.52966	2856.2	0.55869	2856.2	0.20264
2858.13	0.23189	2858.13	0.38162	2858.13	0.46264	2858.13	0.47251	2858.13	0.48615	2858.13	0.4894	2858.13	0.499	2858.13	0.51329	2858.13	0.53038	2858.13	0.55941	2858.13	0.20309
2860.06	0.23224	2860.06	0.38221	2860.06	0.46327	2860.06	0.47312	2860.06	0.48687	2860.06	0.49007	2860.06	0.49974	2860.06	0.51397	2860.06	0.53111	2860.06	0.56013	2860.06	0.20358
2861.99	0.23259	2861.99	0.38281	2861.99	0.46393	2861.99	0.47383	2861.99	0.48758	2861.99	0.49078	2861.99	0.50051	2861.99	0.51472	2861.99	0.53188	2861.99	0.56084	2861.99	0.20409
2863.92	0.23292	2863.92	0.3834	2863.92	0.46458	2863.92	0.47456	2863.92	0.48825	2863.92	0.49148	2863.92	0.50124	2863.92	0.51549	2863.92	0.53263	2863.92	0.56153	2863.92	0.20457
2865.85	0.23325	2865.85	0.38401	2865.85	0.46523	2865.85	0.47528	2865.85	0.48887	2865.85	0.49215	2865.85	0.50189	2865.85	0.51623	2865.85	0.53332	2865.85	0.56218	2865.85	0.20502
2867.78	0.23364	2867.78	0.38467	2867.78	0.46591	2867.78	0.47601	2867.78	0.48949	2867.78	0.49283	2867.78	0.50254	2867.78	0.51696	2867.78	0.534	2867.78	0.56285	2867.78	0.2055
2869.7	0.23409	2869.7	0.38538	2869.7	0.46659	2869.7	0.47674	2869.7	0.49017	2869.7	0.49352	2869.7	0.50323	2869.7	0.51772	2869.7	0.5347	2869.7	0.56359	2869.7	0.20603
2871.63	0.23455	2871.63	0.38607	2871.63	0.46723	2871.63	0.47744	2871.63	0.49089	2871.63	0.49419	2871.63	0.50394	2871.63	0.51848	2871.63	0.53538	2871.63	0.56433	2871.63	0.2066
2873.56	0.23494	2873.56	0.38671	2873.56	0.46782	2873.56	0.47808	2873.56	0.4916	2873.56	0.49481	2873.56	0.50464	2873.56	0.5192	2873.56	0.53601	2873.56	0.565	2873.56	0.20714
2875.49	0.23532	2875.49	0.38729	2875.49	0.46845	2875.49	0.47872	2875.49	0.49231	2875.49	0.49546	2875.49	0.50537	2875.49	0.51986	2875.49	0.53663	2875.49	0.56563	2875.49	0.20767
2877.42	0.23577	2877.42	0.38794	2877.42	0.46922	2877.42	0.47947	2877.42	0.49312	2877.42	0.49624	2877.42	0.50623	2877.42	0.52059	2877.42	0.53734	2877.42	0.56635	2877.42	0.20825
2879.35	0.2363	2879.35	0.38867	2879.35	0.47013	2879.35	0.4804	2879.35	0.49403	2879.35	0.49716	2879.35	0.50723	2879.35	0.52147	2879.35	0.53823	2879.35	0.56721	2879.35	0.20888
2881.28	0.23685	2881.28	0.3894	2881.28	0.47106	2881.28	0.48139	2881.28	0.49495	2881.28	0.49815	2881.28	0.50826	2881.28	0.52243	2881.28	0.53923	2881.28	0.56814	2881.28	0.20952
2883.2	0.23737	2883.2	0.39003	2883.2	0.4719	2883.2	0.48228	2883.2	0.49578	2883.2	0.49908	2883.2	0.50918	2883.2	0.52335	2883.2	0.54024	2883.2	0.56902	2883.2	0.21014
2885.13	0.23789	2885.13	0.3906	2885.13	0.47264	2885.13	0.48303	2885.13	0.49648	2885.13	0.49987	2885.13	0.50996	2885.13	0.52414	2885.13	0.54118	2885.13	0.56985	2885.13	0.21077
2887.06	0.23849	2887.06	0.39115	2887.06	0.47328	2887.06	0.48364	2887.06	0.49709	2887.06	0.50051	2887.06	0.5106	2887.06	0.5248	2887.06	0.54202	2887.06	0.57064	2887.06	0.21145
2888.99	0.23913	2888.99	0.39169	2888.99	0.4738	2888.99	0.48412	2888.99	0.49763	2888.99	0.501	2888.99	0.51109	2888.99	0.52534	2888.99	0.54272	2888.99	0.57137	2888.99	0.21217
2890.92	0.23975	2890.92	0.39214	2890.92	0.47418	2890.92	0.48446	2890.92	0.49809	2890.92	0.50137	2890.92	0.51143	2890.92	0.52572	2890.92	0.5432	2890.92	0.57192	2890.92	0.21289
2892.85	0.24034	2892.85	0.39254	2892.85	0.4745	2892.85	0.48472	2892.85	0.49846	2892.85	0.50168	2892.85	0.51168	2892.85	0.52599	2892.85	0.5435	2892.85	0.57227	2892.85	0.21357
2894.78	0.24093	2894.78	0.393	2894.78	0.4749	2894.78	0.48504	2894.78	0.49885	2894.78	0.50205	2894.78	0.512	2894.78	0.52627	2894.78	0.54375	2894.78	0.57256	2894.78	0.21422
2896.7	0.24157	2896.7	0.39362	2896.7	0.47551	2896.7	0.48559	2896.7	0.49941	2896.7	0.50262	2896.7	0.51251	2896.7	0.52672	2896.7	0.54414	2896.7	0.57297	2896.7	0.2149
2898.63	0.24224	2898.63	0.39436	2898.63	0.4763	2898.63	0.48637	2898.63	0.50012	2898.63	0.50336	2898.63	0.5132	2898.63	0.52741	2898.63	0.54472	2898.63	0.57354	2898.63	0.21557
2900.56	0.24287	2900.56	0.3951	2900.56	0.47717	2900.56	0.48724	2900.56	0.50089	2900.56	0.50418	2900.56	0.514	2900.56	0.52824	2900.56	0.54544	2900.56	0.57421	2900.56	0.21623
2902.49	0.2435	2902.49	0.39583	2902.49	0.47799	2902.49	0.4881	2902.49	0.50166	2902.49	0.505	2902.49	0.51483	2902.49	0.52912	2902.49	0.54622	2902.49	0.57494	2902.49	0.21691
2904.42	0.24419	2904.42	0.39659	2904.42	0.47879	2904.42	0.48893	2904.42	0.50249	2904.42	0.50585	2904.42	0.51566	2904.42	0.53003	2904.42	0.54706	2904.42	0.57578	2904.42	0.21765
2906.35	0.24496	2906.35	0.3974	2906.35	0.47964	2906.35	0.48979	2906.35	0.50339	2906.35	0.50675	2906.35	0.51652	2906.35	0.53097	2906.35	0.54799	2906.35	0.57677	2906.35	0.21846
2908.28	0.24578	2908.28	0.3982	2908.28	0.48053	2908.28	0.49064	2908.28	0.50433	2908.28	0.50762	2908.28	0.5174	2908.28	0.53191	2908.28	0.54896	2908.28	0.57785	2908.28	0.21934
2910.2	0.24662	2910.2	0.39897	2910.2	0.48142	2910.2	0.49148	2910.2	0.50527	2910.2	0.50844	2910.2	0.51829	2910.2	0.5328	2910.2	0.54992	2910.2	0.57893	2910.2	0.22026
2912.13	0.24751	2912.13	0.39976	2912.13	0.48236	2912.13	0.49242	2912.13	0.50624	2912.13	0.50931	2912.13	0.51927	2912.13	0.53371	2912.13	0.5509	2912.13	0.58004	2912.13	0.2212
2914.06	0.24848	2914.06	0.40072	2914.06	0.48344	2914.06	0.49356	2914.06	0.50737	2914.06	0.51034	2914.06	0.52043	2914.06	0.53477	2914.06	0.55203	2914.06	0.58131	2914.06	0.22218
2915.99	0.24952	2915.99	0.40187	2915.99	0.48475	2915.99	0.49494	2915.99	0.50872	2915.99	0.51163	2915.99	0.52184	2915.99	0.53609	2915.99	0.55343	2915.99	0.58282	2915.99	0.2232
2917.92	0.2506	2917.92	0.40319	2917.92	0.48622	2917.92	0.49654	2917.92	0.51026	2917.92	0.51313	2917.92	0.52347	2917.92	0.53767	2917.92	0.55509	2917.92	0.58456	2917.92	0.22425
2919.85	0.25174	2919.85	0.4046	2919.85	0.48776	2919.85	0.49822	2919.85	0.51188	2919.85	0.51477	2919.85	0.52521	2919.85	0.5394	2919.85	0.55689	2919.85	0.58646	2919.85	0.22533
2921.78	0.25298	2921.78	0.40608	2921.78	0.48929	2921.78	0.49984	2921.78	0.51349	2921.78	0.51645	2921.78	0.52692	2921.78	0.54114	2921.78	0.55869	2921.78	0.58839	2921.78	0.22646
2923.7	0.25437	2923.7	0.40754	2923.7	0.49073	2923.7	0.50128	2923.7	0.51499	2923.7	0.51802	2923.7	0.52844	2923.7	0.54275	2923.7	0.56036	2923.7	0.59025	2923.7	0.22765
2925.63	0.25581	2925.63	0.40879	2925.63	0.49191	2925.63	0.50241	2925.63	0.51624	2925.63	0.51931	2925.63	0.52967	2925.63	0.54412	2925.63	0.56176	2925.63	0.59186	2925.63	0.22884
2927.56	0.25711	2927.56	0.40966	2927.56	0.4927	2927.56	0.5031	2927.56	0.51708	2927.56	0.52017	2927.56	0.53052	2927.56	0.54512	2927.56	0.56278	2927.56	0.59303	2927.56	0.2299
2929.49	0.25807	2929.49	0.4101	2929.49	0.49307	2929.49	0.50338	2929.49	0.5175	2929.49	0.52059	2929.49	0.53095	2929.49	0.54569	2929.49	0.56337	2929.49	0.59369	2929.49	0.23071
2931.42	0.25859	2931.42	0.41018	2931.42	0.49313	2931.42	0.50339	2931.42	0.51759	2931.42	0.52068	2931.42	0.53105	2931.42	0.54588	2931.42	0.56361	2931.42	0.59392	2931.42	0.2312
2933.35	0.25868	2933.35	0.41004	2933.35	0.49306	2933.35	0.50327	2933.35	0.51753	2933.35	0.52061	2933.35	0.531	2933.35	0.54586	2933.35	0.56367	2933.35	0.59395	2933.35	0.23135
2935.28	0.25838	2935.28	0.40978	2935.28	0.49298	2935.28	0.50316	2935.28	0.51747	2935.28	0.52055	2935.28	0.53095	2935.28	0.54583	2935.28	0.56374	2935.28	0.59398	2935.28	0.23119
2937.2	0.2578	2937.2	0.40951	2937.2	0.49298	2937.2	0.50315	2937.2	0.5175	2937.2	0.5206	2937.2	0.53099	2937.2	0.54593	2937.2	0.56397	2937.2	0.59418	2937.2	0.23081
2939.13	0.25715	2939.13	0.40936	2939.13	0.49314	2939.13	0.50333	2939.13	0.5177	2939.13	0.52083	2939.13	0.53119	2939.13	0.54625	2939.13	0.56443	2939.13	0.5947	2939.13	0.23034
2941.06	0.25666	2941.06	0.40947	2941.06	0.49355	2941.06	0.50376	2941.06	0.51812	2941.06	0.5213	2941.06	0.53163	2941.06	0.54686	2941.06	0.56513	2941.06	0.59555	2941.06	0.22997
2942.99	0.25647	2942.99	0.40986	2942.99	0.49419	2942.99	0.50443	2942.99	0.51876	2942.99	0.52198	2942.99	0.53235	2942.99	0.54773	2942.99	0.56606	2942.99	0.5967	2942.99	0.22984
2944.92	0.25659	2944.92	0.41042	2944.92	0.49495	2944.92	0.50526	2944.92	0.51957	2944.92	0.5228	2944.92	0.53326	2944.92	0.54876	2944.92	0.56715	2944.92	0.59803	2944.92	0.22999
2946.85	0.25695	2946.85	0.41108	2946.85	0.49574	2946.85	0.50614	2946.85	0.52047	2946.85	0.52368	2946.85	0.53423	2946.85	0.54983	2946.85	0.56831	2946.85	0.59941	2946.85	0.23039
2948.78	0.25752	2948.78	0.41184	2948.78	0.49656	2948.78	0.50704	2948.78	0.52141	2948.78	0.52458	2948.78	0.53521	2948.78	0.55089	2948.78	0.56947	2948.78	0.60075	2948.78	0.23101
2950.7	0.25824	2950.7	0.41271	2950.7	0.49744	2950.7	0.50799	2950.7	0.52243	2950.7	0.52554	2950.7	0.5362	2950.7	0.5519	2950.7	0.57063	2950.7	0.60202	2950.7	0.23177
2952.63	0.25906	2952.63	0.41365	2952.63	0.49842	2952.63	0.50903	2952.63	0.52352	2952.63	0.52655	2952.63	0.53725	2952.63	0.55291	2952.63	0.5718	2952.63	0.60327	2952.63	0.23261
2954.56	0.25988	2954.56	0.41462	2954.56	0.49945	2954.56	0.51009	2954.56	0.52464	2954.56	0.52758	2954.56	0.53832	2954.56	0.55391	2954.56	0.57299	2954.56	0.60449	2954.56	0.2335
2956.49	0.26066	2956.49	0.41555	2956.49	0.50046	2956.49	0.51112	2956.49	0.52569	2956.49	0.5286	2956.49	0.53934	2956.49	0.55492	2956.49	0.57416	2956.49	0.60561	2956.49	0.23444
2958.42	0.26147	2958.42	0.41644	2958.42	0.50138	2958.42	0.51208	2958.42	0.52665	2958.42	0.52956	2958.42	0.54032	2958.42	0.55594	2958.42	0.57528	2958.42	0.60664	2958.42	0.23545
2960.35	0.26234	2960.35	0.41723	2960.35	0.5022	2960.35	0.51291	2960.35	0.52747	2960.35	0.53043	2960.35	0.54127	2960.35	0.55693	2960.35	0.57635	2960.35	0.60762	2960.35	0.23655
2962.28	0.26313	2962.28	0.41782	2962.28	0.50286	2962.28	0.51355	2962.28	0.52812	2962.28	0.53114	2962.28	0.54214	2962.28	0.55782	2962.28	0.57731	2962.28	0.60855	2962.28	0.23765
2964.2	0.26368	2964.2	0.41811	2964.2	0.50328	2964.2	0.51394	2964.2	0.52854	2964.2	0.53163	2964.2	0.54277	2964.2	0.55851	2964.2	0.57805	2964.2	0.6094	2964.2	0.23862
2966.13	0.26388	2966.13	0.41807	2966.13	0.50343	2966.13	0.51411	2966.13	0.52872	2966.13	0.5319	2966.13	0.54313	2966.13	0.55899	2966.13	0.57856	2966.13	0.61012	2966.13	0.23934
2968.06	0.26377	2968.06	0.41784	2968.06	0.50344	2968.06	0.51416	2968.06	0.52877	2968.06	0.53205	2968.06	0.54332	2968.06	0.55931	2968.06	0.57893	2968.06	0.61072	2968.06	0.23972
2969.99	0.26341	2969.99	0.41758	2969.99	0.50344	2969.99	0.51425	2969.99	0.52886	2969.99	0.53222	2969.99	0.5435	2969.99	0.5596	2969.99	0.57933	2969.99	0.61131	2969.99	0.23978
2971.92	0.26287	2971.92	0.41739	2971.92	0.50359	2971.92	0.51453	2971.92	0.52911	2971.92	0.53254	2971.92	0.54382	2971.92	0.56003	2971.92	0.57986	2971.92	0.61201	2971.92	0.23961
2973.85	0.26224	2973.85	0.41736	2973.85	0.50394	2973.85	0.51501	2973.85	0.52955	2973.85	0.53306	2973.85	0.54433	2973.85	0.56062	2973.85	0.58059	2973.85	0.61285	2973.85	0.23929
2975.78	0.26173	2975.78	0.41755	2975.78	0.50455	2975.78	0.51566	2975.78	0.5302	2975.78	0.5338	2975.78	0.54503	2975.78	0.56142	2975.78	0.58149	2975.78	0.61376	2975.78	0.23898
2977.7	0.26155	2977.7	0.41806	2977.7	0.50542	2977.7	0.51648	2977.7	0.53105	2977.7	0.53472	2977.7	0.54596	2977.7	0.56242	2977.7	0.58259	2977.7	0.61481	2977.7	0.23882
2979.63	0.26176	2979.63	0.41884	2979.63	0.50649	2979.63	0.51745	2979.63	0.53208	2979.63	0.53579	2979.63	0.54708	2979.63	0.56361	2979.63	0.58388	2979.63	0.61606	2979.63	0.23891
2981.56	0.26222	2981.56	0.41976	2981.56	0.50767	2981.56	0.51853	2981.56	0.53323	2981.56	0.53694	2981.56	0.54831	2981.56	0.5649	2981.56	0.5853	2981.56	0.61747	2981.56	0.23921
2983.49	0.26274	2983.49	0.4207	2983.49	0.50887	2983.49	0.51967	2983.49	0.53441	2983.49	0.53813	2983.49	0.54958	2983.49	0.56623	2983.49	0.58674	2983.49	0.61897	2983.49	0.23962
2985.42	0.26328	2985.42	0.42164	2985.42	0.51008	2985.42	0.52085	2985.42	0.53562	2985.42	0.53939	2985.42	0.5509	2985.42	0.56758	2985.42	0.58818	2985.42	0.62048	2985.42	0.24006
2987.35	0.26385	2987.35	0.42264	2987.35	0.51138	2987.35	0.52213	2987.35	0.53692	2987.35	0.54075	2987.35	0.55231	2987.35	0.56896	2987.35	0.58964	2987.35	0.62205	2987.35	0.24052
2989.28	0.26444	2989.28	0.42369	2989.28	0.51278	2989.28	0.52356	2989.28	0.53837	2989.28	0.54223	2989.28	0.55384	2989.28	0.57042	2989.28	0.59119	2989.28	0.62369	2989.28	0.24098
2991.2	0.26501	2991.2	0.42476	2991.2	0.51424	2991.2	0.52513	2991.2	0.53995	2991.2	0.54379	2991.2	0.5555	2991.2	0.57202	2991.2	0.59285	2991.2	0.62543	2991.2	0.24143
2993.13	0.26554	2993.13	0.4258	2993.13	0.51578	2993.13	0.52676	2993.13	0.54161	2993.13	0.54541	2993.13	0.55726	2993.13	0.57374	2993.13	0.59463	2993.13	0.62724	2993.13	0.24184
2995.06	0.26605	2995.06	0.42686	2995.06	0.51739	2995.06	0.52844	2995.06	0.54332	2995.06	0.5471	2995.06	0.55912	2995.06	0.57559	2995.06	0.59653	2995.06	0.62917	2995.06	0.24224
2996.99	0.26654	2996.99	0.428	2996.99	0.51911	2996.99	0.53023	2996.99	0.54513	2996.99	0.54887	2996.99	0.56106	2996.99	0.57759	2996.99	0.5986	2996.99	0.63128	2996.99	0.24265
2998.92	0.26699	2998.92	0.4292	2998.92	0.52092	2998.92	0.53212	2998.92	0.54703	2998.92	0.55071	2998.92	0.56308	2998.92	0.57974	2998.92	0.60084	2998.92	0.63358	2998.92	0.24309
3000.85	0.26735	3000.85	0.43036	3000.85	0.52273	3000.85	0.53403	3000.85	0.54896	3000.85	0.55259	3000.85	0.56511	3000.85	0.58195	3000.85	0.60315	3000.85	0.636	3000.85	0.24352
3002.78	0.26764	3002.78	0.4315	3002.78	0.52447	3002.78	0.53589	3002.78	0.55086	3002.78	0.55449	3002.78	0.56707	3002.78	0.58414	3002.78	0.60541	3002.78	0.63843	3002.78	0.24395
3004.7	0.26795	3004.7	0.43267	3004.7	0.52619	3004.7	0.53769	3004.7	0.55272	3004.7	0.55641	3004.7	0.56895	3004.7	0.58626	3004.7	0.60754	3004.7	0.64078	3004.7	0.24444
3006.63	0.26833	3006.63	0.43393	3006.63	0.52793	3006.63	0.53948	3006.63	0.5546	3006.63	0.55837	3006.63	0.57078	3006.63	0.58829	3006.63	0.60957	3006.63	0.643	3006.63	0.24499
3008.56	0.26874	3008.56	0.43527	3008.56	0.52974	3008.56	0.54131	3008.56	0.55654	3008.56	0.56033	3008.56	0.57263	3008.56	0.59021	3008.56	0.61154	3008.56	0.64509	3008.56	0.24561
3010.49	0.26912	3010.49	0.43668	3010.49	0.53162	3010.49	0.5432	3010.49	0.55851	3010.49	0.56231	3010.49	0.57454	3010.49	0.59211	3010.49	0.61352	3010.49	0.64707	3010.49	0.24626
3012.42	0.26948	3012.42	0.43819	3012.42	0.53367	3012.42	0.54522	3012.42	0.56061	3012.42	0.5644	3012.42	0.57659	3012.42	0.5941	3012.42	0.61559	3012.42	0.64906	3012.42	0.24692
3014.35	0.26985	3014.35	0.43992	3014.35	0.53604	3014.35	0.54755	3014.35	0.56301	3014.35	0.56676	3014.35	0.57895	3014.35	0.59635	3014.35	0.61791	3014.35	0.65127	3014.35	0.24758
3016.28	0.27024	3016.28	0.44197	3016.28	0.5389	3016.28	0.55041	3016.28	0.56593	3016.28	0.56961	3016.28	0.58185	3016.28	0.59909	3016.28	0.62072	3016.28	0.65395	3016.28	0.24821
3018.2	0.2706	3018.2	0.44445	3018.2	0.54247	3018.2	0.55399	3018.2	0.56956	3018.2	0.57315	3018.2	0.58552	3018.2	0.60257	3018.2	0.62429	3018.2	0.65739	3018.2	0.24875
3020.13	0.27087	3020.13	0.44755	3020.13	0.54701	3020.13	0.55852	3020.13	0.57414	3020.13	0.5777	3020.13	0.5902	3020.13	0.60711	3020.13	0.62888	3020.13	0.66194	3020.13	0.24919
3022.06	0.27108	3022.06	0.45159	3022.06	0.55297	3022.06	0.56449	3022.06	0.58014	3022.06	0.58374	3022.06	0.5963	3022.06	0.61319	3022.06	0.63492	3022.06	0.668	3022.06	0.24958
3023.99	0.27131	3023.99	0.45708	3023.99	0.56107	3023.99	0.57267	3023.99	0.58831	3023.99	0.59203	3023.99	0.60464	3023.99	0.62157	3023.99	0.6433	3023.99	0.67635	3023.99	0.24995
3025.92	0.27161	3025.92	0.46438	3025.92	0.57178	3025.92	0.58353	3025.92	0.59916	3025.92	0.60303	3025.92	0.61579	3025.92	0.63286	3025.92	0.65483	3025.92	0.68789	3025.92	0.25035
3027.85	0.2719	3027.85	0.47302	3027.85	0.58411	3027.85	0.59605	3027.85	0.61174	3027.85	0.61583	3027.85	0.62888	3027.85	0.6463	3027.85	0.66906	3027.85	0.70246	3027.85	0.25079
3029.78	0.27216	3029.78	0.48143	3029.78	0.5955	3029.78	0.60765	3029.78	0.62342	3029.78	0.62778	3029.78	0.64127	3029.78	0.65941	3029.78	0.68359	3029.78	0.71772	3029.78	0.25129
3031.7	0.27241	3031.7	0.4876	3031.7	0.603	3031.7	0.61538	3031.7	0.6312	3031.7	0.63577	3031.7	0.64983	3031.7	0.66893	3031.7	0.69496	3031.7	0.73007	3031.7	0.25186
3033.63	0.27264	3033.63	0.48994	3033.63	0.60465	3033.63	0.61722	3033.63	0.6331	3033.63	0.63773	3033.63	0.65233	3033.63	0.67239	3033.63	0.70034	3033.63	0.73642	3033.63	0.25248
3035.56	0.27279	3035.56	0.48783	3035.56	0.59995	3035.56	0.61265	3035.56	0.62855	3035.56	0.6331	3035.56	0.64809	3035.56	0.66889	3035.56	0.6985	3035.56	0.73533	3035.56	0.25313
3037.49	0.27278	3037.49	0.48166	3037.49	0.58976	3037.49	0.60246	3037.49	0.61833	3037.49	0.62271	3037.49	0.63784	3037.49	0.65907	3037.49	0.6898	3037.49	0.727	3037.49	0.2538
3039.42	0.27261	3039.42	0.47257	3039.42	0.57601	3039.42	0.58853	3039.42	0.60436	3039.42	0.60852	3039.42	0.62351	3039.42	0.64481	3039.42	0.67593	3039.42	0.71299	3039.42	0.25451
3041.35	0.27238	3041.35	0.46238	3041.35	0.56144	3041.35	0.57368	3041.35	0.58942	3041.35	0.59335	3041.35	0.608	3041.35	0.62897	3041.35	0.65974	3041.35	0.69604	3041.35	0.25528
3043.28	0.27222	3043.28	0.45324	3043.28	0.54909	3043.28	0.56108	3043.28	0.57665	3043.28	0.58043	3043.28	0.5946	3043.28	0.61493	3043.28	0.64474	3043.28	0.6798	3043.28	0.25614
3045.2	0.27219	3045.2	0.44687	3045.2	0.54115	3045.2	0.55298	3045.2	0.56836	3045.2	0.57211	3045.2	0.58575	3045.2	0.60535	3045.2	0.63392	3045.2	0.66766	3045.2	0.25712
3047.13	0.27235	3047.13	0.44378	3047.13	0.53785	3047.13	0.54959	3047.13	0.56484	3047.13	0.56864	3047.13	0.58182	3047.13	0.60088	3047.13	0.62834	3047.13	0.66108	3047.13	0.25824
3049.06	0.2728	3049.06	0.44328	3049.06	0.53776	3049.06	0.5495	3049.06	0.56465	3049.06	0.56849	3049.06	0.58144	3049.06	0.60023	3049.06	0.627	3049.06	0.65913	3049.06	0.25946
3050.99	0.27358	3050.99	0.44423	3050.99	0.5392	3050.99	0.551	3050.99	0.56609	3050.99	0.56993	3050.99	0.58283	3050.99	0.60156	3050.99	0.62802	3050.99	0.65984	3050.99	0.26069
3052.92	0.27461	3052.92	0.44572	3052.92	0.54113	3052.92	0.553	3052.92	0.56808	3052.92	0.57193	3052.92	0.58483	3052.92	0.60359	3052.92	0.62995	3052.92	0.66164	3052.92	0.2618
3054.85	0.27566	3054.85	0.44733	3054.85	0.54312	3054.85	0.55501	3054.85	0.57017	3054.85	0.57403	3054.85	0.58693	3054.85	0.60573	3054.85	0.632	3054.85	0.66374	3054.85	0.26269
3056.78	0.27649	3056.78	0.44891	3056.78	0.54514	3056.78	0.55694	3056.78	0.57227	3056.78	0.57611	3056.78	0.58901	3056.78	0.60779	3056.78	0.63391	3056.78	0.66585	3056.78	0.2633
3058.7	0.27702	3058.7	0.45064	3058.7	0.54751	3058.7	0.5591	3058.7	0.57463	3058.7	0.57842	3058.7	0.59133	3058.7	0.61	3058.7	0.63583	3058.7	0.66799	3058.7	0.26365
3060.63	0.27727	3060.63	0.45297	3060.63	0.55083	3060.63	0.56213	3060.63	0.5778	3060.63	0.58159	3060.63	0.59449	3060.63	0.61291	3060.63	0.63826	3060.63	0.67053	3060.63	0.26378
3062.56	0.27725	3062.56	0.45616	3062.56	0.55531	3062.56	0.56639	3062.56	0.58214	3062.56	0.58597	3062.56	0.59882	3062.56	0.61692	3062.56	0.64168	3062.56	0.67402	3062.56	0.26376
3064.49	0.27694	3064.49	0.45965	3064.49	0.56029	3064.49	0.5713	3064.49	0.58712	3064.49	0.59102	3064.49	0.60387	3064.49	0.62172	3064.49	0.64602	3064.49	0.67856	3064.49	0.26367
3066.42	0.27639	3066.42	0.46249	3066.42	0.56449	3066.42	0.57555	3066.42	0.59149	3066.42	0.59542	3066.42	0.60843	3066.42	0.62624	3066.42	0.65038	3066.42	0.68332	3066.42	0.2636
3068.35	0.2758	3068.35	0.46394	3068.35	0.56682	3068.35	0.57799	3068.35	0.59408	3068.35	0.59799	3068.35	0.6113	3068.35	0.62928	3068.35	0.6536	3068.35	0.68697	3068.35	0.26362
3070.28	0.27535	3070.28	0.46378	3070.28	0.56686	3070.28	0.5782	3070.28	0.59435	3070.28	0.59824	3070.28	0.61186	3070.28	0.63012	3070.28	0.65478	3070.28	0.68848	3070.28	0.26376
3072.2	0.2751	3072.2	0.46215	3072.2	0.56479	3072.2	0.57632	3072.2	0.59243	3072.2	0.59633	3072.2	0.61018	3072.2	0.62869	3072.2	0.65367	3072.2	0.68755	3072.2	0.26396
3074.13	0.27496	3074.13	0.45951	3074.13	0.56124	3074.13	0.5729	3074.13	0.58894	3074.13	0.59283	3074.13	0.60676	3074.13	0.62545	3074.13	0.65063	3074.13	0.68457	3074.13	0.26417
3076.06	0.27481	3076.06	0.45665	3076.06	0.55733	3076.06	0.569	3076.06	0.58497	3076.06	0.58882	3076.06	0.60265	3076.06	0.62138	3076.06	0.6466	3076.06	0.68048	3076.06	0.26433
3077.99	0.27468	3077.99	0.45478	3077.99	0.55477	3077.99	0.56635	3077.99	0.58217	3077.99	0.58603	3077.99	0.59952	3077.99	0.61814	3077.99	0.64309	3077.99	0.6767	3077.99	0.26442
3079.92	0.27463	3079.92	0.45522	3079.92	0.55539	3079.92	0.56682	3079.92	0.58246	3079.92	0.58633	3079.92	0.59941	3079.92	0.61772	3079.92	0.64209	3079.92	0.67518	3079.92	0.26441
3081.85	0.27465	3081.85	0.45839	3081.85	0.55977	3081.85	0.57114	3081.85	0.58664	3081.85	0.59053	3081.85	0.60331	3081.85	0.62125	3081.85	0.64506	3081.85	0.67766	3081.85	0.2643
3083.78	0.27462	3083.78	0.46319	3083.78	0.5664	3083.78	0.57786	3083.78	0.59335	3083.78	0.59733	3083.78	0.61004	3083.78	0.62781	3083.78	0.65153	3083.78	0.684	3083.78	0.2641
3085.7	0.27449	3085.7	0.46776	3085.7	0.57262	3085.7	0.58426	3085.7	0.59983	3085.7	0.604	3085.7	0.61689	3085.7	0.63481	3085.7	0.65899	3085.7	0.69177	3085.7	0.26389
3087.63	0.27421	3087.63	0.4706	3087.63	0.57622	3087.63	0.58806	3087.63	0.60374	3087.63	0.60809	3087.63	0.62131	3087.63	0.63959	3087.63	0.66452	3087.63	0.69785	3087.63	0.26371
3089.56	0.27386	3089.56	0.47098	3089.56	0.57621	3089.56	0.58825	3089.56	0.60398	3089.56	0.6084	3089.56	0.62198	3089.56	0.64063	3089.56	0.66627	3089.56	0.7002	3089.56	0.2636
3091.49	0.27346	3091.49	0.4688	3091.49	0.57258	3091.49	0.58478	3091.49	0.60047	3091.49	0.60483	3091.49	0.61872	3091.49	0.63762	3091.49	0.66377	3091.49	0.69816	3091.49	0.26356
3093.42	0.27303	3093.42	0.46444	3093.42	0.566	3093.42	0.57824	3093.42	0.59386	3093.42	0.59807	3093.42	0.6121	3093.42	0.6311	3093.42	0.65755	3093.42	0.69212	3093.42	0.26357
3095.35	0.27257	3095.35	0.45872	3095.35	0.55769	3095.35	0.56982	3095.35	0.58537	3095.35	0.58943	3095.35	0.60333	3095.35	0.62229	3095.35	0.64876	3095.35	0.68314	3095.35	0.26359
3097.27	0.27214	3097.27	0.45282	3097.27	0.54944	3097.27	0.56135	3097.27	0.57682	3097.27	0.58073	3097.27	0.59429	3097.27	0.61303	3097.27	0.6391	3097.27	0.67291	3097.27	0.26363
3099.2	0.27182	3099.2	0.44799	3099.2	0.54299	3099.2	0.55465	3099.2	0.57005	3099.2	0.57383	3099.2	0.58693	3099.2	0.60533	3099.2	0.63066	3099.2	0.66365	3099.2	0.26364
3101.13	0.27163	3101.13	0.44493	3101.13	0.53919	3101.13	0.55069	3101.13	0.56599	3101.13	0.56971	3101.13	0.5824	3101.13	0.60043	3101.13	0.62499	3101.13	0.65718	3101.13	0.26363
3103.06	0.27156	3103.06	0.44348	3103.06	0.5376	3103.06	0.54903	3103.06	0.56429	3103.06	0.56805	3103.06	0.58044	3103.06	0.59819	3103.06	0.6222	3103.06	0.65383	3103.06	0.2636
3104.99	0.27153	3104.99	0.44298	3104.99	0.53718	3104.99	0.54858	3104.99	0.56386	3104.99	0.56774	3104.99	0.57995	3104.99	0.59754	3104.99	0.62121	3104.99	0.65262	3104.99	0.26355
3106.92	0.2715	3106.92	0.44286	3106.92	0.53717	3106.92	0.54854	3106.92	0.5639	3106.92	0.56786	3106.92	0.58	3106.92	0.59751	3106.92	0.62097	3106.92	0.65238	3106.92	0.26351
3108.85	0.27147	3108.85	0.44289	3108.85	0.53728	3108.85	0.54865	3108.85	0.56409	3108.85	0.56806	3108.85	0.5802	3108.85	0.59767	3108.85	0.62096	3108.85	0.65248	3108.85	0.26353
3110.77	0.27146	3110.77	0.44301	3110.77	0.53747	3110.77	0.54886	3110.77	0.56439	3110.77	0.56831	3110.77	0.58046	3110.77	0.59787	3110.77	0.62105	3110.77	0.65266	3110.77	0.26364
3112.7	0.27149	3112.7	0.44322	3112.7	0.53772	3112.7	0.54911	3112.7	0.56476	3112.7	0.56857	3112.7	0.58079	3112.7	0.59808	3112.7	0.62114	3112.7	0.65277	3112.7	0.26384
3114.63	0.27155	3114.63	0.44347	3114.63	0.53803	3114.63	0.54938	3114.63	0.56516	3114.63	0.56882	3114.63	0.58116	3114.63	0.59828	3114.63	0.62112	3114.63	0.65271	3114.63	0.26409
3116.56	0.27168	3116.56	0.44375	3116.56	0.53841	3116.56	0.54972	3116.56	0.56559	3116.56	0.56908	3116.56	0.58157	3116.56	0.59848	3116.56	0.62098	3116.56	0.6525	3116.56	0.26437
3118.49	0.27191	3118.49	0.44405	3118.49	0.53883	3118.49	0.55014	3118.49	0.56604	3118.49	0.5694	3118.49	0.582	3118.49	0.59872	3118.49	0.62077	3118.49	0.65223	3118.49	0.26464
3120.42	0.27221	3120.42	0.44436	3120.42	0.53924	3120.42	0.55059	3120.42	0.5665	3120.42	0.56977	3120.42	0.58243	3120.42	0.59904	3120.42	0.62054	3120.42	0.652	3120.42	0.26486
3122.35	0.2725	3122.35	0.44466	3122.35	0.53959	3122.35	0.551	3122.35	0.56691	3122.35	0.57016	3122.35	0.58287	3122.35	0.59937	3122.35	0.62031	3122.35	0.6518	3122.35	0.26502
3124.27	0.27273	3124.27	0.4449	3124.27	0.53991	3124.27	0.55134	3124.27	0.56724	3124.27	0.5705	3124.27	0.58327	3124.27	0.59965	3124.27	0.62012	3124.27	0.65163	3124.27	0.2651
3126.2	0.27288	3126.2	0.44512	3126.2	0.54022	3126.2	0.55161	3126.2	0.56752	3126.2	0.57079	3126.2	0.58361	3126.2	0.59989	3126.2	0.62001	3126.2	0.65151	3126.2	0.2651
3128.13	0.27296	3128.13	0.44536	3128.13	0.54054	3128.13	0.55189	3128.13	0.56779	3128.13	0.57109	3128.13	0.58387	3128.13	0.60011	3128.13	0.62001	3128.13	0.65145	3128.13	0.26504
3130.06	0.27295	3130.06	0.44564	3130.06	0.54086	3130.06	0.55218	3130.06	0.56808	3130.06	0.5714	3130.06	0.58408	3130.06	0.60034	3130.06	0.62009	3130.06	0.65148	3130.06	0.26497
3131.99	0.27287	3131.99	0.44593	3131.99	0.54115	3131.99	0.55246	3131.99	0.56831	3131.99	0.57172	3131.99	0.58429	3131.99	0.60058	3131.99	0.62022	3131.99	0.65157	3131.99	0.26493
3133.92	0.27278	3133.92	0.44621	3133.92	0.54143	3133.92	0.55274	3133.92	0.56846	3133.92	0.57201	3133.92	0.58453	3133.92	0.60081	3133.92	0.62038	3133.92	0.65173	3133.92	0.2649
3135.85	0.27277	3135.85	0.44648	3135.85	0.54173	3135.85	0.55304	3135.85	0.56859	3135.85	0.57229	3135.85	0.58481	3135.85	0.60106	3135.85	0.6206	3135.85	0.652	3135.85	0.26489
3137.77	0.27286	3137.77	0.44674	3137.77	0.54209	3137.77	0.55341	3137.77	0.56884	3137.77	0.57262	3137.77	0.58512	3137.77	0.60139	3137.77	0.62092	3137.77	0.65242	3137.77	0.26494
3139.7	0.273	3139.7	0.44702	3139.7	0.54249	3139.7	0.55387	3139.7	0.56927	3139.7	0.57299	3139.7	0.58546	3139.7	0.60181	3139.7	0.62132	3139.7	0.65292	3139.7	0.26505
3141.63	0.27314	3141.63	0.44731	3141.63	0.54292	3141.63	0.55439	3141.63	0.56977	3141.63	0.57342	3141.63	0.58584	3141.63	0.60224	3141.63	0.62178	3141.63	0.65336	3141.63	0.26522
3143.56	0.27332	3143.56	0.44764	3143.56	0.54339	3143.56	0.55495	3143.56	0.57027	3143.56	0.5739	3143.56	0.58627	3143.56	0.60266	3143.56	0.62223	3143.56	0.65375	3143.56	0.26539
3145.49	0.27355	3145.49	0.44805	3145.49	0.54395	3145.49	0.55554	3145.49	0.57083	3145.49	0.57438	3145.49	0.58678	3145.49	0.60311	3145.49	0.6227	3145.49	0.65414	3145.49	0.26554
3147.42	0.2738	3147.42	0.44854	3147.42	0.54458	3147.42	0.5562	3147.42	0.5715	3147.42	0.57488	3147.42	0.58737	3147.42	0.6036	3147.42	0.62322	3147.42	0.6546	3147.42	0.26567
3149.35	0.27403	3149.35	0.44906	3149.35	0.54527	3149.35	0.55689	3149.35	0.57225	3149.35	0.57546	3149.35	0.58803	3149.35	0.60414	3149.35	0.62386	3149.35	0.65515	3149.35	0.26581
3151.27	0.27424	3151.27	0.4496	3151.27	0.54593	3151.27	0.55755	3151.27	0.57295	3151.27	0.57613	3151.27	0.58869	3151.27	0.60472	3151.27	0.62454	3151.27	0.65574	3151.27	0.26596
3153.2	0.27447	3153.2	0.45018	3153.2	0.54659	3153.2	0.55815	3153.2	0.57359	3153.2	0.57685	3153.2	0.58936	3153.2	0.60535	3153.2	0.62518	3153.2	0.65637	3153.2	0.2661
3155.13	0.27472	3155.13	0.45081	3155.13	0.5473	3155.13	0.55875	3155.13	0.57425	3155.13	0.57759	3155.13	0.59006	3155.13	0.60605	3155.13	0.62582	3155.13	0.65705	3155.13	0.26622
3157.06	0.27496	3157.06	0.45148	3157.06	0.54803	3157.06	0.55939	3157.06	0.57503	3157.06	0.57834	3157.06	0.59078	3157.06	0.60683	3157.06	0.62651	3157.06	0.65777	3157.06	0.26634
3158.99	0.27518	3158.99	0.45215	3158.99	0.54874	3158.99	0.5601	3158.99	0.57588	3158.99	0.57912	3158.99	0.5915	3158.99	0.60767	3158.99	0.62724	3158.99	0.65847	3158.99	0.26647
3160.92	0.2754	3160.92	0.45282	3160.92	0.54938	3160.92	0.56085	3160.92	0.57665	3160.92	0.57994	3160.92	0.59221	3160.92	0.60849	3160.92	0.62795	3160.92	0.65911	3160.92	0.26662
3162.85	0.27566	3162.85	0.45349	3162.85	0.54999	3162.85	0.56158	3162.85	0.57731	3162.85	0.58077	3162.85	0.5929	3162.85	0.6093	3162.85	0.62864	3162.85	0.65974	3162.85	0.26677
3164.77	0.27596	3164.77	0.45419	3164.77	0.55063	3164.77	0.56229	3164.77	0.57795	3164.77	0.58155	3164.77	0.59359	3164.77	0.61007	3164.77	0.62933	3164.77	0.66038	3164.77	0.26692
3166.7	0.27627	3166.7	0.45489	3166.7	0.55128	3166.7	0.56298	3166.7	0.57871	3166.7	0.58229	3166.7	0.59429	3166.7	0.61077	3166.7	0.63003	3166.7	0.66104	3166.7	0.26709
3168.63	0.27655	3168.63	0.45551	3168.63	0.55192	3168.63	0.5636	3168.63	0.57951	3168.63	0.58299	3168.63	0.59499	3168.63	0.61137	3168.63	0.63071	3168.63	0.66172	3168.63	0.26728
3170.56	0.27682	3170.56	0.45609	3170.56	0.5526	3170.56	0.56416	3170.56	0.58023	3170.56	0.58363	3170.56	0.59565	3170.56	0.61189	3170.56	0.63129	3170.56	0.66238	3170.56	0.26751
3172.49	0.27712	3172.49	0.45667	3172.49	0.55333	3172.49	0.56466	3172.49	0.58083	3172.49	0.58421	3172.49	0.59627	3172.49	0.61237	3172.49	0.63178	3172.49	0.663	3172.49	0.26772
3174.42	0.27744	3174.42	0.45726	3174.42	0.55408	3174.42	0.56517	3174.42	0.58134	3174.42	0.58476	3174.42	0.59687	3174.42	0.61282	3174.42	0.63221	3174.42	0.66356	3174.42	0.26788
3176.35	0.27772	3176.35	0.45785	3176.35	0.55478	3176.35	0.56573	3176.35	0.58177	3176.35	0.5853	3176.35	0.59745	3176.35	0.61324	3176.35	0.63261	3176.35	0.66403	3176.35	0.26798
3178.27	0.27796	3178.27	0.45842	3178.27	0.55538	3178.27	0.5663	3178.27	0.5821	3178.27	0.58577	3178.27	0.59797	3178.27	0.61363	3178.27	0.63295	3178.27	0.66444	3178.27	0.26806
3180.2	0.27816	3180.2	0.45898	3180.2	0.55584	3180.2	0.56681	3180.2	0.58231	3180.2	0.58618	3180.2	0.59838	3180.2	0.61398	3180.2	0.63328	3180.2	0.66477	3180.2	0.26816
3182.13	0.27834	3182.13	0.45951	3182.13	0.55619	3182.13	0.56723	3182.13	0.58246	3182.13	0.58653	3182.13	0.59869	3182.13	0.61429	3182.13	0.63364	3182.13	0.66503	3182.13	0.26827
3184.06	0.27848	3184.06	0.45998	3184.06	0.55646	3184.06	0.56751	3184.06	0.58266	3184.06	0.58684	3184.06	0.5989	3184.06	0.61458	3184.06	0.63397	3184.06	0.66521	3184.06	0.26838
3185.99	0.27857	3185.99	0.46036	3185.99	0.55663	3185.99	0.56771	3185.99	0.58297	3185.99	0.58709	3185.99	0.59905	3185.99	0.61482	3185.99	0.63424	3185.99	0.66537	3185.99	0.26849
3187.92	0.27864	3187.92	0.46067	3187.92	0.55674	3187.92	0.56784	3187.92	0.58332	3187.92	0.58723	3187.92	0.59918	3187.92	0.61498	3187.92	0.63446	3187.92	0.66555	3187.92	0.26863
3189.85	0.27871	3189.85	0.46092	3189.85	0.55687	3189.85	0.56795	3189.85	0.58365	3189.85	0.58728	3189.85	0.59931	3189.85	0.6151	3189.85	0.63465	3189.85	0.66574	3189.85	0.26879
3191.77	0.27884	3191.77	0.46119	3191.77	0.55705	3191.77	0.56806	3191.77	0.58395	3191.77	0.58736	3191.77	0.59945	3191.77	0.61522	3191.77	0.63482	3191.77	0.66596	3191.77	0.26894
3193.7	0.27901	3193.7	0.46145	3193.7	0.55727	3193.7	0.56819	3193.7	0.58422	3193.7	0.58752	3193.7	0.59961	3193.7	0.61535	3193.7	0.63494	3193.7	0.66624	3193.7	0.26908
3195.63	0.2792	3195.63	0.46169	3195.63	0.55747	3195.63	0.56837	3195.63	0.58444	3195.63	0.58773	3195.63	0.59981	3195.63	0.61552	3195.63	0.63504	3195.63	0.66659	3195.63	0.26921
3197.56	0.27938	3197.56	0.4619	3197.56	0.55766	3197.56	0.5686	3197.56	0.58461	3197.56	0.58793	3197.56	0.6	3197.56	0.61574	3197.56	0.63518	3197.56	0.66698	3197.56	0.26935
3199.49	0.27954	3199.49	0.4621	3199.49	0.55785	3199.49	0.56884	3199.49	0.58476	3199.49	0.58812	3199.49	0.60016	3199.49	0.61599	3199.49	0.63539	3199.49	0.66732	3199.49	0.26951
3201.42	0.27971	3201.42	0.46232	3201.42	0.55806	3201.42	0.56907	3201.42	0.58492	3201.42	0.58831	3201.42	0.60029	3201.42	0.61623	3201.42	0.63568	3201.42	0.66765	3201.42	0.26966
3203.34	0.27987	3203.34	0.46255	3203.34	0.55827	3203.34	0.5693	3203.34	0.58507	3203.34	0.58852	3203.34	0.60043	3203.34	0.61647	3203.34	0.63604	3203.34	0.66803	3203.34	0.2698
3205.27	0.28002	3205.27	0.46278	3205.27	0.55847	3205.27	0.56954	3205.27	0.58522	3205.27	0.58875	3205.27	0.6006	3205.27	0.61671	3205.27	0.63644	3205.27	0.66844	3205.27	0.26992
3207.2	0.28019	3207.2	0.46304	3207.2	0.55865	3207.2	0.5698	3207.2	0.58536	3207.2	0.58893	3207.2	0.60082	3207.2	0.61696	3207.2	0.63685	3207.2	0.6688	3207.2	0.27003
3209.13	0.28037	3209.13	0.46336	3209.13	0.55889	3209.13	0.57004	3209.13	0.58552	3209.13	0.58909	3209.13	0.60108	3209.13	0.61723	3209.13	0.63725	3209.13	0.66913	3209.13	0.27012
3211.06	0.28057	3211.06	0.46375	3211.06	0.55918	3211.06	0.57023	3211.06	0.58572	3211.06	0.5893	3211.06	0.60137	3211.06	0.61757	3211.06	0.63763	3211.06	0.6695	3211.06	0.27022
3212.99	0.28082	3212.99	0.46417	3212.99	0.55951	3212.99	0.57039	3212.99	0.58597	3212.99	0.58956	3212.99	0.60168	3212.99	0.61798	3212.99	0.638	3212.99	0.66996	3212.99	0.27033
3214.92	0.28111	3214.92	0.46455	3214.92	0.5598	3214.92	0.57056	3214.92	0.58626	3214.92	0.58982	3214.92	0.60197	3214.92	0.61842	3214.92	0.63837	3214.92	0.67047	3214.92	0.27044
3216.84	0.2814	3216.84	0.46488	3216.84	0.56009	3216.84	0.57075	3216.84	0.58657	3216.84	0.59008	3216.84	0.60225	3216.84	0.61884	3216.84	0.63874	3216.84	0.67097	3216.84	0.27054
3218.77	0.2817	3218.77	0.46518	3218.77	0.56038	3218.77	0.57096	3218.77	0.58695	3218.77	0.59032	3218.77	0.60254	3218.77	0.61922	3218.77	0.63908	3218.77	0.67145	3218.77	0.27064
3220.7	0.28204	3220.7	0.46545	3220.7	0.56065	3220.7	0.57119	3220.7	0.58736	3220.7	0.59056	3220.7	0.60284	3220.7	0.61955	3220.7	0.63941	3220.7	0.67196	3220.7	0.27075
3222.63	0.28241	3222.63	0.46567	3222.63	0.56087	3222.63	0.57147	3222.63	0.58776	3222.63	0.59086	3222.63	0.60317	3222.63	0.61988	3222.63	0.63974	3222.63	0.67258	3222.63	0.27088
3224.56	0.2828	3224.56	0.46586	3224.56	0.56105	3224.56	0.57179	3224.56	0.58813	3224.56	0.59122	3224.56	0.60353	3224.56	0.62022	3224.56	0.6401	3224.56	0.67322	3224.56	0.27104
3226.49	0.28317	3226.49	0.46603	3226.49	0.56121	3226.49	0.57211	3226.49	0.58845	3226.49	0.59163	3226.49	0.60393	3226.49	0.62058	3226.49	0.64053	3226.49	0.67386	3226.49	0.27124
3228.42	0.28353	3228.42	0.46622	3228.42	0.56137	3228.42	0.57245	3228.42	0.58875	3228.42	0.59209	3228.42	0.60435	3228.42	0.621	3228.42	0.64104	3228.42	0.67453	3228.42	0.27145
3230.34	0.28388	3230.34	0.46644	3230.34	0.56155	3230.34	0.57283	3230.34	0.58906	3230.34	0.59262	3230.34	0.60475	3230.34	0.6215	3230.34	0.64167	3230.34	0.67528	3230.34	0.27164
3232.27	0.28421	3232.27	0.46671	3232.27	0.5618	3232.27	0.57324	3232.27	0.58942	3232.27	0.59318	3232.27	0.60516	3232.27	0.62206	3232.27	0.64242	3232.27	0.67611	3232.27	0.27183
3234.2	0.28455	3234.2	0.46704	3234.2	0.56215	3234.2	0.5737	3234.2	0.58983	3234.2	0.59373	3234.2	0.60558	3234.2	0.62268	3234.2	0.64326	3234.2	0.67699	3234.2	0.27199
3236.13	0.28486	3236.13	0.46741	3236.13	0.5626	3236.13	0.5742	3236.13	0.5903	3236.13	0.59426	3236.13	0.60608	3236.13	0.62335	3236.13	0.64414	3236.13	0.67791	3236.13	0.27215
3238.06	0.28517	3238.06	0.4678	3238.06	0.56312	3238.06	0.57475	3238.06	0.59082	3238.06	0.59477	3238.06	0.60668	3238.06	0.62408	3238.06	0.64501	3238.06	0.67887	3238.06	0.27229
3239.99	0.2855	3239.99	0.46818	3239.99	0.56368	3239.99	0.57535	3239.99	0.59139	3239.99	0.59529	3239.99	0.60737	3239.99	0.62487	3239.99	0.6459	3239.99	0.67989	3239.99	0.27245
3241.92	0.28582	3241.92	0.46854	3241.92	0.56427	3241.92	0.57595	3241.92	0.59202	3241.92	0.59587	3241.92	0.60814	3241.92	0.6257	3241.92	0.64681	3241.92	0.68101	3241.92	0.27262
3243.84	0.28612	3243.84	0.46887	3243.84	0.56485	3243.84	0.57651	3243.84	0.5927	3243.84	0.59652	3243.84	0.60897	3243.84	0.62654	3243.84	0.64776	3243.84	0.6822	3243.84	0.27281
3245.77	0.28641	3245.77	0.46917	3245.77	0.56539	3245.77	0.57702	3245.77	0.59339	3245.77	0.59722	3245.77	0.60982	3245.77	0.62737	3245.77	0.64875	3245.77	0.68343	3245.77	0.27301
3247.7	0.2867	3247.7	0.46941	3247.7	0.56585	3247.7	0.57753	3247.7	0.59405	3247.7	0.59792	3247.7	0.61066	3247.7	0.62819	3247.7	0.64973	3247.7	0.68466	3247.7	0.27321
3249.63	0.28697	3249.63	0.46962	3249.63	0.56627	3249.63	0.57806	3249.63	0.59466	3249.63	0.5986	3249.63	0.61145	3249.63	0.62902	3249.63	0.65071	3249.63	0.68588	3249.63	0.2734
3251.56	0.28723	3251.56	0.46984	3251.56	0.5667	3251.56	0.5786	3251.56	0.59524	3251.56	0.59924	3251.56	0.6122	3251.56	0.62985	3251.56	0.65172	3251.56	0.68707	3251.56	0.27361
3253.49	0.28746	3253.49	0.47006	3253.49	0.56717	3253.49	0.57914	3253.49	0.5958	3253.49	0.59981	3253.49	0.61292	3253.49	0.63065	3253.49	0.65275	3253.49	0.6882	3253.49	0.27385
3255.42	0.28768	3255.42	0.47024	3255.42	0.56766	3255.42	0.57966	3255.42	0.59632	3255.42	0.60032	3255.42	0.61357	3255.42	0.63139	3255.42	0.65376	3255.42	0.68927	3255.42	0.27412
3257.34	0.28785	3257.34	0.47038	3257.34	0.56814	3257.34	0.58018	3257.34	0.59678	3257.34	0.60079	3257.34	0.61418	3257.34	0.63209	3257.34	0.65474	3257.34	0.69027	3257.34	0.27437
3259.27	0.28801	3259.27	0.47049	3259.27	0.56859	3259.27	0.58066	3259.27	0.59723	3259.27	0.60123	3259.27	0.61476	3259.27	0.63276	3259.27	0.65572	3259.27	0.69124	3259.27	0.27459
3261.2	0.28813	3261.2	0.47055	3261.2	0.56898	3261.2	0.58105	3261.2	0.59766	3261.2	0.60166	3261.2	0.6153	3261.2	0.63343	3261.2	0.65664	3261.2	0.69217	3261.2	0.27476
3263.13	0.28823	3263.13	0.47058	3263.13	0.5693	3263.13	0.58135	3263.13	0.59806	3263.13	0.60208	3263.13	0.61578	3263.13	0.63408	3263.13	0.65749	3263.13	0.69305	3263.13	0.27492
3265.06	0.28832	3265.06	0.4706	3265.06	0.56953	3265.06	0.58161	3265.06	0.59841	3265.06	0.60246	3265.06	0.61619	3265.06	0.63469	3265.06	0.65825	3265.06	0.69385	3265.06	0.27506
3266.99	0.28841	3266.99	0.4706	3266.99	0.5697	3266.99	0.58184	3266.99	0.59871	3266.99	0.60278	3266.99	0.61655	3266.99	0.63528	3266.99	0.65895	3266.99	0.69455	3266.99	0.27518
3268.92	0.28851	3268.92	0.47061	3268.92	0.56985	3268.92	0.58205	3268.92	0.59897	3268.92	0.60306	3268.92	0.6169	3268.92	0.63586	3268.92	0.65959	3268.92	0.69514	3268.92	0.2753
3270.84	0.28862	3270.84	0.47067	3270.84	0.57002	3270.84	0.58224	3270.84	0.59922	3270.84	0.60331	3270.84	0.61726	3270.84	0.63639	3270.84	0.66017	3270.84	0.69561	3270.84	0.27548
3272.77	0.28873	3272.77	0.47073	3272.77	0.57025	3272.77	0.58241	3272.77	0.59951	3272.77	0.60355	3272.77	0.61764	3272.77	0.63687	3272.77	0.66068	3272.77	0.69598	3272.77	0.27573
3274.7	0.28883	3274.7	0.47076	3274.7	0.5705	3274.7	0.58259	3274.7	0.5998	3274.7	0.60382	3274.7	0.618	3274.7	0.63729	3274.7	0.66111	3274.7	0.69631	3274.7	0.27602
3276.63	0.28893	3276.63	0.47078	3276.63	0.57075	3276.63	0.58282	3276.63	0.60011	3276.63	0.60411	3276.63	0.61841	3276.63	0.63767	3276.63	0.66148	3276.63	0.69664	3276.63	0.27632
3278.56	0.28904	3278.56	0.47081	3278.56	0.571	3278.56	0.58306	3278.56	0.60044	3278.56	0.60442	3278.56	0.61885	3278.56	0.63805	3278.56	0.66178	3278.56	0.69695	3278.56	0.2766
3280.49	0.28913	3280.49	0.47086	3280.49	0.57122	3280.49	0.58327	3280.49	0.60079	3280.49	0.60472	3280.49	0.61926	3280.49	0.63841	3280.49	0.66203	3280.49	0.69723	3280.49	0.27688
3282.42	0.28919	3282.42	0.47091	3282.42	0.5714	3282.42	0.58345	3282.42	0.60112	3282.42	0.605	3282.42	0.61959	3282.42	0.63872	3282.42	0.66228	3282.42	0.69753	3282.42	0.27715
3284.34	0.28923	3284.34	0.47098	3284.34	0.57158	3284.34	0.58368	3284.34	0.60143	3284.34	0.60524	3284.34	0.61986	3284.34	0.639	3284.34	0.66256	3284.34	0.69784	3284.34	0.2774
3286.27	0.28928	3286.27	0.47108	3286.27	0.57179	3286.27	0.58399	3286.27	0.60172	3286.27	0.60547	3286.27	0.62011	3286.27	0.63925	3286.27	0.66288	3286.27	0.69813	3286.27	0.27762
3288.2	0.28934	3288.2	0.47124	3288.2	0.57206	3288.2	0.58436	3288.2	0.60201	3288.2	0.60571	3288.2	0.6204	3288.2	0.63953	3288.2	0.66321	3288.2	0.69838	3288.2	0.27784
3290.13	0.28942	3290.13	0.47145	3290.13	0.57241	3290.13	0.58477	3290.13	0.60236	3290.13	0.606	3290.13	0.62071	3290.13	0.63989	3290.13	0.66358	3290.13	0.69862	3290.13	0.27806
3292.06	0.28953	3292.06	0.47168	3292.06	0.57285	3292.06	0.58525	3292.06	0.60279	3292.06	0.60639	3292.06	0.62106	3292.06	0.64034	3292.06	0.66401	3292.06	0.69891	3292.06	0.2783
3293.99	0.28969	3293.99	0.47196	3293.99	0.57334	3293.99	0.58581	3293.99	0.60327	3293.99	0.60689	3293.99	0.62147	3293.99	0.64084	3293.99	0.66449	3293.99	0.69925	3293.99	0.27855
3295.92	0.28987	3295.92	0.47229	3295.92	0.57386	3295.92	0.58643	3295.92	0.60379	3295.92	0.60747	3295.92	0.62194	3295.92	0.64137	3295.92	0.66497	3295.92	0.69962	3295.92	0.27881
3297.84	0.29006	3297.84	0.47265	3297.84	0.57442	3297.84	0.58701	3297.84	0.60433	3297.84	0.6081	3297.84	0.62246	3297.84	0.6419	3297.84	0.66545	3297.84	0.69997	3297.84	0.27907
3299.77	0.29025	3299.77	0.47301	3299.77	0.57502	3299.77	0.58752	3299.77	0.6049	3299.77	0.60875	3299.77	0.62302	3299.77	0.64243	3299.77	0.66597	3299.77	0.70032	3299.77	0.27935
3301.7	0.29047	3301.7	0.47336	3301.7	0.57564	3301.7	0.58801	3301.7	0.60547	3301.7	0.60943	3301.7	0.62361	3301.7	0.64294	3301.7	0.66652	3301.7	0.70069	3301.7	0.27965
3303.63	0.29072	3303.63	0.47372	3303.63	0.57629	3303.63	0.58854	3303.63	0.60603	3303.63	0.61013	3303.63	0.62426	3303.63	0.64346	3303.63	0.66704	3303.63	0.7011	3303.63	0.27997
3305.56	0.29098	3305.56	0.47413	3305.56	0.57697	3305.56	0.58915	3305.56	0.60661	3305.56	0.61085	3305.56	0.62497	3305.56	0.64401	3305.56	0.66748	3305.56	0.70151	3305.56	0.28028
3307.49	0.29125	3307.49	0.47459	3307.49	0.5777	3307.49	0.58981	3307.49	0.60727	3307.49	0.61156	3307.49	0.62569	3307.49	0.64461	3307.49	0.6679	3307.49	0.7019	3307.49	0.2806
3309.42	0.29151	3309.42	0.47507	3309.42	0.57847	3309.42	0.59053	3309.42	0.60801	3309.42	0.61228	3309.42	0.62637	3309.42	0.64529	3309.42	0.66832	3309.42	0.70225	3309.42	0.28094
3311.34	0.29177	3311.34	0.47555	3311.34	0.57925	3311.34	0.59131	3311.34	0.60876	3311.34	0.613	3311.34	0.62703	3311.34	0.64598	3311.34	0.6687	3311.34	0.7026	3311.34	0.28131
3313.27	0.292	3313.27	0.47604	3313.27	0.57999	3313.27	0.59212	3313.27	0.60949	3313.27	0.61368	3313.27	0.6277	3313.27	0.64663	3313.27	0.66904	3313.27	0.70295	3313.27	0.28172
3315.2	0.29222	3315.2	0.47652	3315.2	0.58071	3315.2	0.59292	3315.2	0.61021	3315.2	0.6143	3315.2	0.62835	3315.2	0.64721	3315.2	0.6694	3315.2	0.70332	3315.2	0.28215
3317.13	0.2924	3317.13	0.47697	3317.13	0.58141	3317.13	0.5937	3317.13	0.61092	3317.13	0.61488	3317.13	0.62899	3317.13	0.64777	3317.13	0.66982	3317.13	0.70372	3317.13	0.28257
3319.06	0.29257	3319.06	0.47741	3319.06	0.58208	3319.06	0.59446	3319.06	0.61165	3319.06	0.61549	3319.06	0.62964	3319.06	0.64833	3319.06	0.67031	3319.06	0.70421	3319.06	0.28299
3320.99	0.29277	3320.99	0.47789	3320.99	0.58276	3320.99	0.59519	3320.99	0.61238	3320.99	0.61612	3320.99	0.6303	3320.99	0.64891	3320.99	0.67079	3320.99	0.70481	3320.99	0.28343
3322.92	0.29299	3322.92	0.47842	3322.92	0.58345	3322.92	0.5959	3322.92	0.61312	3322.92	0.61675	3322.92	0.63098	3322.92	0.64949	3322.92	0.67126	3322.92	0.70554	3322.92	0.28386
3324.84	0.29323	3324.84	0.47899	3324.84	0.58414	3324.84	0.59662	3324.84	0.61386	3324.84	0.61742	3324.84	0.63167	3324.84	0.65009	3324.84	0.67177	3324.84	0.70631	3324.84	0.28426
3326.77	0.29347	3326.77	0.47957	3326.77	0.58484	3326.77	0.59733	3326.77	0.61461	3326.77	0.61816	3326.77	0.63232	3326.77	0.6507	3326.77	0.67233	3326.77	0.70704	3326.77	0.28465
3328.7	0.29371	3328.7	0.48015	3328.7	0.58556	3328.7	0.59798	3328.7	0.61533	3328.7	0.61894	3328.7	0.63295	3328.7	0.6513	3328.7	0.67292	3328.7	0.70774	3328.7	0.28505
3330.63	0.29397	3330.63	0.48069	3330.63	0.58627	3330.63	0.59857	3330.63	0.61601	3330.63	0.6197	3330.63	0.63356	3330.63	0.6518	3330.63	0.67352	3330.63	0.70846	3330.63	0.28548
3332.56	0.29425	3332.56	0.48122	3332.56	0.58695	3332.56	0.59911	3332.56	0.61663	3332.56	0.6204	3332.56	0.63414	3332.56	0.6522	3332.56	0.67415	3332.56	0.70921	3332.56	0.28591
3334.49	0.29453	3334.49	0.48174	3334.49	0.58759	3334.49	0.59962	3334.49	0.61722	3334.49	0.62101	3334.49	0.63466	3334.49	0.65257	3334.49	0.67485	3334.49	0.71	3334.49	0.28633
3336.42	0.2948	3336.42	0.48226	3336.42	0.58818	3336.42	0.60017	3336.42	0.61777	3336.42	0.62155	3336.42	0.63514	3336.42	0.65295	3336.42	0.67562	3336.42	0.71083	3336.42	0.28672
3338.34	0.29502	3338.34	0.48279	3338.34	0.58875	3338.34	0.60072	3338.34	0.61827	3338.34	0.62203	3338.34	0.6356	3338.34	0.65336	3338.34	0.67641	3338.34	0.71171	3338.34	0.2871
3340.27	0.29521	3340.27	0.48335	3340.27	0.58927	3340.27	0.60123	3340.27	0.61872	3340.27	0.62245	3340.27	0.63605	3340.27	0.65383	3340.27	0.67719	3340.27	0.71262	3340.27	0.28749
3342.2	0.29538	3342.2	0.48389	3342.2	0.58976	3342.2	0.60168	3342.2	0.61915	3342.2	0.62283	3342.2	0.63651	3342.2	0.65433	3342.2	0.67795	3342.2	0.71353	3342.2	0.28787
3344.13	0.29555	3344.13	0.48442	3344.13	0.59021	3344.13	0.60207	3344.13	0.61956	3344.13	0.62321	3344.13	0.63698	3344.13	0.6549	3344.13	0.67873	3344.13	0.7144	3344.13	0.28821
3346.06	0.2957	3346.06	0.48491	3346.06	0.59064	3346.06	0.60241	3346.06	0.61996	3346.06	0.62365	3346.06	0.63749	3346.06	0.65557	3346.06	0.6795	3346.06	0.71523	3346.06	0.28854
3347.99	0.29584	3347.99	0.48536	3347.99	0.59105	3347.99	0.60274	3347.99	0.62037	3347.99	0.62411	3347.99	0.63801	3347.99	0.65629	3347.99	0.68027	3347.99	0.71607	3347.99	0.28891
3349.92	0.29599	3349.92	0.48577	3349.92	0.59145	3349.92	0.60312	3349.92	0.62082	3349.92	0.62457	3349.92	0.63851	3349.92	0.65701	3349.92	0.68101	3349.92	0.71691	3349.92	0.28929
3351.84	0.29615	3351.84	0.48617	3351.84	0.59185	3351.84	0.60358	3351.84	0.62129	3351.84	0.62501	3351.84	0.63899	3351.84	0.65774	3351.84	0.68172	3351.84	0.71771	3351.84	0.28967
3353.77	0.29631	3353.77	0.48657	3353.77	0.59228	3353.77	0.60411	3353.77	0.6218	3353.77	0.62541	3353.77	0.63949	3353.77	0.65847	3353.77	0.68242	3353.77	0.71849	3353.77	0.29005
3355.7	0.29648	3355.7	0.48697	3355.7	0.59274	3355.7	0.60472	3355.7	0.62231	3355.7	0.62582	3355.7	0.64005	3355.7	0.65921	3355.7	0.68315	3355.7	0.71931	3355.7	0.29043
3357.63	0.29664	3357.63	0.48738	3357.63	0.59323	3357.63	0.60534	3357.63	0.6228	3357.63	0.62631	3357.63	0.64065	3357.63	0.65995	3357.63	0.68394	3357.63	0.72013	3357.63	0.29081
3359.56	0.29678	3359.56	0.48783	3359.56	0.59373	3359.56	0.60594	3359.56	0.62331	3359.56	0.62691	3359.56	0.64126	3359.56	0.66072	3359.56	0.68477	3359.56	0.72098	3359.56	0.29121
3361.49	0.2969	3361.49	0.48831	3361.49	0.59426	3361.49	0.60648	3361.49	0.62387	3361.49	0.62757	3361.49	0.6419	3361.49	0.6615	3361.49	0.68563	3361.49	0.72189	3361.49	0.2916
3363.42	0.29703	3363.42	0.48882	3363.42	0.5948	3363.42	0.60697	3363.42	0.62449	3363.42	0.62829	3363.42	0.64264	3363.42	0.66232	3363.42	0.68656	3363.42	0.72284	3363.42	0.29196
3365.34	0.29718	3365.34	0.48932	3365.34	0.59537	3365.34	0.60747	3365.34	0.62516	3365.34	0.62905	3365.34	0.64343	3365.34	0.66318	3365.34	0.68754	3365.34	0.72382	3365.34	0.29232
3367.27	0.29735	3367.27	0.4898	3367.27	0.59599	3367.27	0.60805	3367.27	0.62587	3367.27	0.62986	3367.27	0.64425	3367.27	0.66405	3367.27	0.68853	3367.27	0.72481	3367.27	0.29269
3369.2	0.29752	3369.2	0.49027	3369.2	0.59664	3369.2	0.60873	3369.2	0.6266	3369.2	0.63069	3369.2	0.64508	3369.2	0.66494	3369.2	0.68951	3369.2	0.72578	3369.2	0.29306
3371.13	0.29771	3371.13	0.4907	3371.13	0.59734	3371.13	0.60953	3371.13	0.62735	3371.13	0.63151	3371.13	0.64593	3371.13	0.66587	3371.13	0.69047	3371.13	0.72671	3371.13	0.2934
3373.06	0.29792	3373.06	0.4911	3373.06	0.59807	3373.06	0.6104	3373.06	0.62814	3373.06	0.6323	3373.06	0.64683	3373.06	0.66685	3373.06	0.69143	3373.06	0.72764	3373.06	0.2937
3374.99	0.29815	3374.99	0.4915	3374.99	0.59884	3374.99	0.6113	3374.99	0.62895	3374.99	0.63312	3374.99	0.64778	3374.99	0.66785	3374.99	0.69244	3374.99	0.72857	3374.99	0.29397
3376.92	0.29841	3376.92	0.49197	3376.92	0.59967	3376.92	0.61223	3376.92	0.62977	3376.92	0.63399	3376.92	0.64876	3376.92	0.6689	3376.92	0.6935	3376.92	0.72952	3376.92	0.29423
3378.84	0.29867	3378.84	0.49255	3378.84	0.60055	3378.84	0.61321	3378.84	0.63067	3378.84	0.63495	3378.84	0.6498	3378.84	0.67001	3378.84	0.69461	3378.84	0.73053	3378.84	0.2945
3380.77	0.29891	3380.77	0.4932	3380.77	0.60145	3380.77	0.61422	3380.77	0.63169	3380.77	0.63597	3380.77	0.65094	3380.77	0.67114	3380.77	0.69575	3380.77	0.73163	3380.77	0.29477
3382.7	0.29919	3382.7	0.49386	3382.7	0.60237	3382.7	0.61524	3382.7	0.63282	3382.7	0.63703	3382.7	0.65215	3382.7	0.67223	3382.7	0.69691	3382.7	0.73277	3382.7	0.29502
3384.63	0.29948	3384.63	0.49451	3384.63	0.60335	3384.63	0.61626	3384.63	0.63402	3384.63	0.63811	3384.63	0.65338	3384.63	0.67328	3384.63	0.69805	3384.63	0.73393	3384.63	0.29527
3386.56	0.29978	3386.56	0.49517	3386.56	0.60438	3386.56	0.61733	3386.56	0.63525	3386.56	0.63925	3386.56	0.65459	3386.56	0.67434	3386.56	0.69915	3386.56	0.73512	3386.56	0.29553
3388.49	0.30007	3388.49	0.49585	3388.49	0.60545	3388.49	0.61845	3388.49	0.63647	3388.49	0.64046	3388.49	0.65579	3388.49	0.67546	3388.49	0.70022	3388.49	0.73633	3388.49	0.2958
3390.42	0.30035	3390.42	0.4965	3390.42	0.60656	3390.42	0.61961	3390.42	0.63769	3390.42	0.64171	3390.42	0.65701	3390.42	0.67664	3390.42	0.7013	3390.42	0.73752	3390.42	0.29606
3392.34	0.30066	3392.34	0.49713	3392.34	0.60772	3392.34	0.62081	3392.34	0.63892	3392.34	0.64294	3392.34	0.65822	3392.34	0.67782	3392.34	0.70243	3392.34	0.73868	3392.34	0.29631
3394.27	0.30097	3394.27	0.49773	3394.27	0.60896	3394.27	0.62201	3394.27	0.64015	3394.27	0.64415	3394.27	0.65941	3394.27	0.67898	3394.27	0.70361	3394.27	0.73979	3394.27	0.29657
3396.2	0.30127	3396.2	0.49835	3396.2	0.61025	3396.2	0.62323	3396.2	0.64138	3396.2	0.64536	3396.2	0.66062	3396.2	0.68016	3396.2	0.70482	3396.2	0.74089	3396.2	0.29687
3398.13	0.30155	3398.13	0.49903	3398.13	0.61158	3398.13	0.62445	3398.13	0.64264	3398.13	0.64658	3398.13	0.66189	3398.13	0.68139	3398.13	0.70606	3398.13	0.74201	3398.13	0.29717
3400.06	0.30182	3400.06	0.49973	3400.06	0.61288	3400.06	0.62565	3400.06	0.64391	3400.06	0.6478	3400.06	0.66319	3400.06	0.68261	3400.06	0.70729	3400.06	0.74311	3400.06	0.29744
3401.99	0.30208	3401.99	0.50042	3401.99	0.61413	3401.99	0.62683	3401.99	0.64516	3401.99	0.64899	3401.99	0.66446	3401.99	0.68378	3401.99	0.70848	3401.99	0.74412	3401.99	0.29767
3403.92	0.30236	3403.92	0.50111	3403.92	0.61535	3403.92	0.62801	3403.92	0.64633	3403.92	0.65016	3403.92	0.66565	3403.92	0.68491	3403.92	0.70959	3403.92	0.74503	3403.92	0.29788
3405.84	0.30266	3405.84	0.50186	3405.84	0.61653	3405.84	0.62916	3405.84	0.64745	3405.84	0.6513	3405.84	0.66679	3405.84	0.68602	3405.84	0.71064	3405.84	0.74589	3405.84	0.29809
3407.77	0.30297	3407.77	0.50269	3407.77	0.61767	3407.77	0.63028	3407.77	0.64853	3407.77	0.65244	3407.77	0.66787	3407.77	0.68715	3407.77	0.71164	3407.77	0.74668	3407.77	0.29828
3409.7	0.30328	3409.7	0.50354	3409.7	0.61878	3409.7	0.63137	3409.7	0.64962	3409.7	0.65355	3409.7	0.66888	3409.7	0.68826	3409.7	0.71264	3409.7	0.7474	3409.7	0.29846
3411.63	0.30359	3411.63	0.50436	3411.63	0.61985	3411.63	0.63245	3411.63	0.6507	3411.63	0.65464	3411.63	0.66982	3411.63	0.6893	3411.63	0.71362	3411.63	0.74803	3411.63	0.29865
3413.56	0.30388	3413.56	0.50511	3413.56	0.62088	3413.56	0.63349	3413.56	0.6518	3413.56	0.65571	3413.56	0.67073	3413.56	0.69028	3413.56	0.71451	3413.56	0.74862	3413.56	0.29887
3415.49	0.30413	3415.49	0.50583	3415.49	0.62188	3415.49	0.63452	3415.49	0.65291	3415.49	0.65677	3415.49	0.67168	3415.49	0.69124	3415.49	0.7153	3415.49	0.74922	3415.49	0.29912
3417.42	0.30437	3417.42	0.50654	3417.42	0.62287	3417.42	0.63556	3417.42	0.654	3417.42	0.65783	3417.42	0.67268	3417.42	0.69217	3417.42	0.71601	3417.42	0.74985	3417.42	0.29936
3419.34	0.30462	3419.34	0.50725	3419.34	0.62383	3419.34	0.63662	3419.34	0.655	3419.34	0.65883	3419.34	0.67366	3419.34	0.69306	3419.34	0.71669	3419.34	0.75047	3419.34	0.29957
3421.27	0.30488	3421.27	0.50798	3421.27	0.62478	3421.27	0.63766	3421.27	0.6559	3421.27	0.65977	3421.27	0.67458	3421.27	0.69389	3421.27	0.71736	3421.27	0.75106	3421.27	0.29976
3423.2	0.30515	3423.2	0.50876	3423.2	0.62576	3423.2	0.63866	3423.2	0.65673	3423.2	0.66064	3423.2	0.67545	3423.2	0.6947	3423.2	0.71804	3423.2	0.75165	3423.2	0.29995
3425.13	0.30542	3425.13	0.50961	3425.13	0.62677	3425.13	0.63964	3425.13	0.65757	3425.13	0.66146	3425.13	0.67632	3425.13	0.69549	3425.13	0.71872	3425.13	0.75232	3425.13	0.30011
3427.06	0.30567	3427.06	0.5105	3427.06	0.62777	3427.06	0.6406	3427.06	0.65846	3427.06	0.66224	3427.06	0.67716	3427.06	0.69628	3427.06	0.71939	3427.06	0.75305	3427.06	0.30021
3428.99	0.30593	3428.99	0.5114	3428.99	0.62875	3428.99	0.64151	3428.99	0.65937	3428.99	0.66304	3428.99	0.67797	3428.99	0.69704	3428.99	0.72004	3428.99	0.75374	3428.99	0.30025
3430.92	0.30618	3430.92	0.51229	3430.92	0.6297	3430.92	0.64234	3430.92	0.66025	3430.92	0.66385	3430.92	0.67874	3430.92	0.69776	3430.92	0.72067	3430.92	0.75437	3430.92	0.30029
3432.84	0.3064	3432.84	0.51315	3432.84	0.6306	3432.84	0.64311	3432.84	0.66107	3432.84	0.66469	3432.84	0.67952	3432.84	0.69845	3432.84	0.72128	3432.84	0.75497	3432.84	0.30034
3434.77	0.30659	3434.77	0.51397	3434.77	0.63147	3434.77	0.64386	3434.77	0.66189	3434.77	0.66555	3434.77	0.68032	3434.77	0.69914	3434.77	0.72187	3434.77	0.75554	3434.77	0.30043
3436.7	0.30682	3436.7	0.51481	3436.7	0.6323	3436.7	0.64466	3436.7	0.66271	3436.7	0.6664	3436.7	0.68112	3436.7	0.69986	3436.7	0.72241	3436.7	0.75607	3436.7	0.30056
3438.63	0.3071	3438.63	0.51568	3438.63	0.63311	3438.63	0.64549	3438.63	0.66351	3438.63	0.66723	3438.63	0.68189	3438.63	0.70057	3438.63	0.72295	3438.63	0.75657	3438.63	0.30074
3440.56	0.30739	3440.56	0.51658	3440.56	0.63395	3440.56	0.64633	3440.56	0.6643	3440.56	0.66805	3440.56	0.68264	3440.56	0.70124	3440.56	0.72347	3440.56	0.75706	3440.56	0.30095
3442.49	0.30767	3442.49	0.51749	3442.49	0.63482	3442.49	0.64717	3442.49	0.66511	3442.49	0.66889	3442.49	0.68337	3442.49	0.70188	3442.49	0.72398	3442.49	0.75757	3442.49	0.30114
3444.42	0.30797	3444.42	0.51841	3444.42	0.63569	3444.42	0.64802	3444.42	0.66594	3444.42	0.66974	3444.42	0.68409	3444.42	0.7025	3444.42	0.72445	3444.42	0.75809	3444.42	0.30129
3446.34	0.30828	3446.34	0.51937	3446.34	0.63652	3446.34	0.64886	3446.34	0.66677	3446.34	0.67059	3446.34	0.68477	3446.34	0.70313	3446.34	0.72488	3446.34	0.75859	3446.34	0.3014
3448.27	0.30862	3448.27	0.52032	3448.27	0.63734	3448.27	0.64964	3448.27	0.66757	3448.27	0.67142	3448.27	0.68541	3448.27	0.70375	3448.27	0.72529	3448.27	0.7591	3448.27	0.3015
3450.2	0.30897	3450.2	0.52127	3450.2	0.63814	3450.2	0.65034	3450.2	0.66831	3450.2	0.67221	3450.2	0.68604	3450.2	0.70433	3450.2	0.72577	3450.2	0.75962	3450.2	0.30159
3452.13	0.30931	3452.13	0.5222	3452.13	0.6389	3452.13	0.65101	3452.13	0.66902	3452.13	0.67296	3452.13	0.68669	3452.13	0.70492	3452.13	0.72632	3452.13	0.76016	3452.13	0.3017
3454.06	0.30965	3454.06	0.52314	3454.06	0.63963	3454.06	0.6517	3454.06	0.66976	3454.06	0.67367	3454.06	0.68737	3454.06	0.70555	3454.06	0.72694	3454.06	0.76069	3454.06	0.30183
3455.99	0.31002	3455.99	0.52409	3455.99	0.64035	3455.99	0.65244	3455.99	0.67057	3455.99	0.67436	3455.99	0.68807	3455.99	0.70621	3455.99	0.72762	3455.99	0.76125	3455.99	0.30198
3457.92	0.31039	3457.92	0.52503	3457.92	0.64107	3457.92	0.65323	3457.92	0.67138	3457.92	0.67501	3457.92	0.68878	3457.92	0.70686	3457.92	0.72832	3457.92	0.76186	3457.92	0.30209
3459.84	0.31071	3459.84	0.52595	3459.84	0.64183	3459.84	0.654	3459.84	0.67214	3459.84	0.67567	3459.84	0.6895	3459.84	0.70747	3459.84	0.72901	3459.84	0.76252	3459.84	0.30217
3461.77	0.31102	3461.77	0.52687	3461.77	0.64262	3461.77	0.65477	3461.77	0.67287	3461.77	0.67635	3461.77	0.69023	3461.77	0.7081	3461.77	0.72974	3461.77	0.7632	3461.77	0.30223
3463.7	0.31135	3463.7	0.52784	3463.7	0.64344	3463.7	0.65558	3463.7	0.67361	3463.7	0.67709	3463.7	0.69096	3463.7	0.70881	3463.7	0.73053	3463.7	0.76392	3463.7	0.30236
3465.63	0.31172	3465.63	0.52887	3465.63	0.64428	3465.63	0.65639	3465.63	0.67436	3465.63	0.67786	3465.63	0.69166	3465.63	0.7096	3465.63	0.73133	3465.63	0.7647	3465.63	0.30253
3467.56	0.31214	3467.56	0.52992	3467.56	0.64514	3467.56	0.65719	3467.56	0.67513	3467.56	0.67866	3467.56	0.69238	3467.56	0.71043	3467.56	0.73211	3467.56	0.76551	3467.56	0.30271
3469.49	0.31259	3469.49	0.531	3469.49	0.646	3469.49	0.65796	3469.49	0.67595	3469.49	0.67947	3469.49	0.69318	3469.49	0.71128	3469.49	0.73291	3469.49	0.76631	3469.49	0.3029
3471.42	0.31308	3471.42	0.53211	3471.42	0.64685	3471.42	0.65877	3471.42	0.67683	3471.42	0.6803	3471.42	0.69405	3471.42	0.71212	3471.42	0.73371	3471.42	0.76703	3471.42	0.3031
3473.34	0.31358	3473.34	0.53321	3473.34	0.64771	3473.34	0.65962	3473.34	0.67773	3473.34	0.68112	3473.34	0.69491	3473.34	0.71294	3473.34	0.7345	3473.34	0.76768	3473.34	0.30332
3475.27	0.31408	3475.27	0.53425	3475.27	0.64859	3475.27	0.66049	3475.27	0.67861	3475.27	0.68194	3475.27	0.69573	3475.27	0.71375	3475.27	0.73525	3475.27	0.7683	3475.27	0.30354
3477.2	0.31456	3477.2	0.53522	3477.2	0.64948	3477.2	0.66136	3477.2	0.67939	3477.2	0.68275	3477.2	0.69651	3477.2	0.71453	3477.2	0.73593	3477.2	0.76893	3477.2	0.30372
3479.13	0.315	3479.13	0.53614	3479.13	0.65036	3479.13	0.66222	3479.13	0.68009	3479.13	0.68357	3479.13	0.69729	3479.13	0.71525	3479.13	0.73657	3479.13	0.76956	3479.13	0.30387
3481.06	0.31542	3481.06	0.53701	3481.06	0.65123	3481.06	0.66311	3481.06	0.68079	3481.06	0.6844	3481.06	0.69806	3481.06	0.71594	3481.06	0.73724	3481.06	0.77025	3481.06	0.30409
3482.99	0.31587	3482.99	0.53784	3482.99	0.6521	3482.99	0.66402	3482.99	0.68156	3482.99	0.68524	3482.99	0.69885	3482.99	0.71661	3482.99	0.73797	3482.99	0.77099	3482.99	0.30439
3484.92	0.31635	3484.92	0.53867	3484.92	0.65293	3484.92	0.66489	3484.92	0.68237	3484.92	0.68606	3484.92	0.69964	3484.92	0.71729	3484.92	0.73868	3484.92	0.77169	3484.92	0.30475
3486.84	0.31683	3486.84	0.53951	3486.84	0.65367	3486.84	0.66567	3486.84	0.68313	3486.84	0.68683	3486.84	0.70043	3486.84	0.71797	3486.84	0.73933	3486.84	0.77228	3486.84	0.30509
3488.77	0.31728	3488.77	0.54033	3488.77	0.65433	3488.77	0.66634	3488.77	0.68383	3488.77	0.68751	3488.77	0.70116	3488.77	0.71864	3488.77	0.73992	3488.77	0.77275	3488.77	0.30539
3490.7	0.31773	3490.7	0.54111	3490.7	0.65495	3490.7	0.66693	3490.7	0.6845	3490.7	0.6881	3490.7	0.70181	3490.7	0.71928	3490.7	0.74046	3490.7	0.77315	3490.7	0.30571
3492.63	0.3182	3492.63	0.54187	3492.63	0.65556	3492.63	0.66743	3492.63	0.68515	3492.63	0.68865	3492.63	0.70241	3492.63	0.71993	3492.63	0.74099	3492.63	0.77354	3492.63	0.30604
3494.56	0.31865	3494.56	0.54258	3494.56	0.65618	3494.56	0.66786	3494.56	0.68572	3494.56	0.68918	3494.56	0.70298	3494.56	0.7206	3494.56	0.74148	3494.56	0.77396	3494.56	0.30636
3496.49	0.31901	3496.49	0.54325	3496.49	0.65676	3496.49	0.66824	3496.49	0.68618	3496.49	0.68974	3496.49	0.7035	3496.49	0.72123	3496.49	0.7419	3496.49	0.77441	3496.49	0.30661
3498.42	0.31928	3498.42	0.54387	3498.42	0.6573	3498.42	0.66869	3498.42	0.68661	3498.42	0.69036	3498.42	0.70399	3498.42	0.72185	3498.42	0.74229	3498.42	0.77489	3498.42	0.30683
3500.34	0.31953	3500.34	0.54446	3500.34	0.6579	3500.34	0.6693	3500.34	0.6871	3500.34	0.69106	3500.34	0.70451	3500.34	0.72249	3500.34	0.74278	3500.34	0.77547	3500.34	0.30705
3502.27	0.31985	3502.27	0.54508	3502.27	0.65859	3502.27	0.67006	3502.27	0.68773	3502.27	0.69186	3502.27	0.70514	3502.27	0.72321	3502.27	0.74338	3502.27	0.77609	3502.27	0.30733
3504.2	0.32024	3504.2	0.54575	3504.2	0.65933	3504.2	0.67091	3504.2	0.68839	3504.2	0.69269	3504.2	0.70585	3504.2	0.72395	3504.2	0.744	3504.2	0.77665	3504.2	0.30762
3506.13	0.32068	3506.13	0.54642	3506.13	0.66007	3506.13	0.67179	3506.13	0.68901	3506.13	0.69344	3506.13	0.70654	3506.13	0.72464	3506.13	0.74457	3506.13	0.77713	3506.13	0.30789
3508.06	0.32114	3508.06	0.54708	3508.06	0.6608	3508.06	0.67263	3508.06	0.68962	3508.06	0.69407	3508.06	0.70718	3508.06	0.72523	3508.06	0.7451	3508.06	0.77762	3508.06	0.30815
3509.99	0.32164	3509.99	0.54772	3509.99	0.66152	3509.99	0.67338	3509.99	0.69027	3509.99	0.6946	3509.99	0.70781	3509.99	0.72576	3509.99	0.74565	3509.99	0.77816	3509.99	0.30848
3511.92	0.32219	3511.92	0.54834	3511.92	0.66219	3511.92	0.67404	3511.92	0.69092	3511.92	0.69506	3511.92	0.70845	3511.92	0.72624	3511.92	0.74619	3511.92	0.77876	3511.92	0.30885
3513.84	0.32269	3513.84	0.54891	3513.84	0.66277	3513.84	0.67456	3513.84	0.69151	3513.84	0.69546	3513.84	0.70906	3513.84	0.72665	3513.84	0.74664	3513.84	0.77941	3513.84	0.30921
3515.77	0.32309	3515.77	0.54938	3515.77	0.66326	3515.77	0.67496	3515.77	0.69202	3515.77	0.69584	3515.77	0.70955	3515.77	0.72696	3515.77	0.74701	3515.77	0.78008	3515.77	0.30951
3517.7	0.32343	3517.7	0.54983	3517.7	0.6637	3517.7	0.67535	3517.7	0.69254	3517.7	0.69628	3517.7	0.70998	3517.7	0.72728	3517.7	0.74741	3517.7	0.78079	3517.7	0.30974
3519.63	0.32378	3519.63	0.55034	3519.63	0.66419	3519.63	0.67584	3519.63	0.69319	3519.63	0.6968	3519.63	0.71045	3519.63	0.72774	3519.63	0.748	3519.63	0.78159	3519.63	0.30996
3521.56	0.32422	3521.56	0.55093	3521.56	0.66481	3521.56	0.67644	3521.56	0.69394	3521.56	0.69739	3521.56	0.71102	3521.56	0.72836	3521.56	0.74878	3521.56	0.78245	3521.56	0.31022
3523.49	0.32478	3523.49	0.55156	3523.49	0.66556	3523.49	0.67712	3523.49	0.69476	3523.49	0.69804	3523.49	0.71168	3523.49	0.72907	3523.49	0.74967	3523.49	0.78333	3523.49	0.31051
3525.42	0.3254	3525.42	0.55226	3525.42	0.6664	3525.42	0.67787	3525.42	0.69564	3525.42	0.69876	3525.42	0.71242	3525.42	0.72986	3525.42	0.75062	3525.42	0.78428	3525.42	0.3108
3527.34	0.32603	3527.34	0.553	3527.34	0.66728	3527.34	0.67863	3527.34	0.69653	3527.34	0.69951	3527.34	0.71324	3527.34	0.73071	3527.34	0.75162	3527.34	0.78531	3527.34	0.31111
3529.27	0.32668	3529.27	0.55378	3529.27	0.66816	3529.27	0.67937	3529.27	0.69739	3529.27	0.7003	3529.27	0.71411	3529.27	0.73161	3529.27	0.75265	3529.27	0.78641	3529.27	0.31148
3531.2	0.32737	3531.2	0.55457	3531.2	0.66903	3531.2	0.68014	3531.2	0.69821	3531.2	0.70112	3531.2	0.71502	3531.2	0.73253	3531.2	0.75366	3531.2	0.78759	3531.2	0.31193
3533.13	0.3281	3533.13	0.55535	3533.13	0.66985	3533.13	0.68095	3533.13	0.69897	3533.13	0.70196	3533.13	0.71589	3533.13	0.73343	3533.13	0.75464	3533.13	0.78886	3533.13	0.31239
3535.06	0.3288	3535.06	0.55614	3535.06	0.67061	3535.06	0.68175	3535.06	0.6997	3535.06	0.70283	3535.06	0.71669	3535.06	0.7343	3535.06	0.75563	3535.06	0.79016	3535.06	0.31278
3536.99	0.32945	3536.99	0.55697	3536.99	0.6713	3536.99	0.68253	3536.99	0.70047	3536.99	0.70372	3536.99	0.71745	3536.99	0.73521	3536.99	0.75665	3536.99	0.79147	3536.99	0.31309
3538.92	0.33008	3538.92	0.55783	3538.92	0.67199	3538.92	0.68334	3538.92	0.70126	3538.92	0.7046	3538.92	0.71822	3538.92	0.73616	3538.92	0.75768	3538.92	0.79273	3538.92	0.31339
3540.84	0.33073	3540.84	0.55867	3540.84	0.6727	3540.84	0.6842	3540.84	0.70202	3540.84	0.70543	3540.84	0.71899	3540.84	0.7371	3540.84	0.75873	3540.84	0.7939	3540.84	0.31373
3542.77	0.33143	3542.77	0.55954	3542.77	0.67349	3542.77	0.68514	3542.77	0.70284	3542.77	0.7063	3542.77	0.71982	3542.77	0.73807	3542.77	0.75982	3542.77	0.79502	3542.77	0.31412
3544.7	0.33222	3544.7	0.56047	3544.7	0.67437	3544.7	0.68614	3544.7	0.70375	3544.7	0.70721	3544.7	0.72076	3544.7	0.73911	3544.7	0.76098	3544.7	0.79617	3544.7	0.31452
3546.63	0.33307	3546.63	0.56141	3546.63	0.67527	3546.63	0.68711	3546.63	0.70463	3546.63	0.70811	3546.63	0.72176	3546.63	0.74017	3546.63	0.76217	3546.63	0.7973	3546.63	0.31492
3548.56	0.33397	3548.56	0.56231	3548.56	0.67617	3548.56	0.68803	3548.56	0.70545	3548.56	0.70895	3548.56	0.72274	3548.56	0.74117	3548.56	0.76335	3548.56	0.79841	3548.56	0.31536
3550.49	0.33495	3550.49	0.56317	3550.49	0.67707	3550.49	0.68896	3550.49	0.70625	3550.49	0.70977	3550.49	0.72368	3550.49	0.74213	3550.49	0.76456	3550.49	0.79957	3550.49	0.31584
3552.42	0.33597	3552.42	0.56405	3552.42	0.67798	3552.42	0.68992	3552.42	0.70711	3552.42	0.7106	3552.42	0.72461	3552.42	0.74312	3552.42	0.76584	3552.42	0.80081	3552.42	0.31632
3554.34	0.33696	3554.34	0.56492	3554.34	0.67881	3554.34	0.69078	3554.34	0.70799	3554.34	0.71142	3554.34	0.72549	3554.34	0.74413	3554.34	0.7671	3554.34	0.80209	3554.34	0.31676
3556.27	0.33778	3556.27	0.5657	3556.27	0.67944	3556.27	0.69141	3556.27	0.70873	3556.27	0.71211	3556.27	0.7262	3556.27	0.74497	3556.27	0.76813	3556.27	0.80327	3556.27	0.31715
3558.2	0.33839	3558.2	0.56628	3558.2	0.67987	3558.2	0.69179	3558.2	0.70924	3558.2	0.71262	3558.2	0.72672	3558.2	0.74558	3558.2	0.76892	3558.2	0.80427	3558.2	0.31747
3560.13	0.33902	3560.13	0.56682	3560.13	0.68034	3560.13	0.69217	3560.13	0.70975	3560.13	0.71316	3560.13	0.72728	3560.13	0.74624	3560.13	0.76969	3560.13	0.80526	3560.13	0.31774
3562.06	0.33973	3562.06	0.56743	3562.06	0.68091	3562.06	0.69263	3562.06	0.71042	3562.06	0.71381	3562.06	0.728	3562.06	0.74707	3562.06	0.77055	3562.06	0.80634	3562.06	0.31806
3563.99	0.34048	3563.99	0.56805	3563.99	0.68152	3563.99	0.69313	3563.99	0.71113	3563.99	0.71447	3563.99	0.72879	3563.99	0.74798	3563.99	0.77142	3563.99	0.80743	3563.99	0.31846
3565.92	0.3412	3565.92	0.56859	3565.92	0.68206	3565.92	0.69359	3565.92	0.71173	3565.92	0.71506	3565.92	0.72953	3565.92	0.74882	3565.92	0.7722	3565.92	0.80844	3565.92	0.31891
3567.84	0.34189	3567.84	0.56903	3567.84	0.68253	3567.84	0.69401	3567.84	0.71223	3567.84	0.71558	3567.84	0.73019	3567.84	0.74959	3567.84	0.77297	3567.84	0.80938	3567.84	0.31944
3569.77	0.34258	3569.77	0.56944	3569.77	0.68301	3569.77	0.69449	3569.77	0.71275	3569.77	0.7161	3569.77	0.73085	3569.77	0.75037	3569.77	0.77384	3569.77	0.81037	3569.77	0.32005
3571.7	0.34319	3571.7	0.56984	3571.7	0.68349	3571.7	0.69504	3571.7	0.71333	3571.7	0.71666	3571.7	0.73157	3571.7	0.75121	3571.7	0.77481	3571.7	0.81146	3571.7	0.32063
3573.63	0.34361	3573.63	0.5702	3573.63	0.68389	3573.63	0.69557	3573.63	0.71386	3573.63	0.7172	3573.63	0.7323	3573.63	0.75202	3573.63	0.77576	3573.63	0.81257	3573.63	0.32105
3575.56	0.34375	3575.56	0.57043	3575.56	0.68413	3575.56	0.69598	3575.56	0.71424	3575.56	0.71766	3575.56	0.73293	3575.56	0.75266	3575.56	0.77658	3575.56	0.81358	3575.56	0.32123
3577.49	0.34374	3577.49	0.57055	3577.49	0.68434	3577.49	0.6963	3577.49	0.71454	3577.49	0.71809	3577.49	0.7335	3577.49	0.75319	3577.49	0.77733	3577.49	0.81448	3577.49	0.32113
3579.42	0.34379	3579.42	0.57069	3579.42	0.68472	3579.42	0.69672	3579.42	0.71499	3579.42	0.7186	3579.42	0.73415	3579.42	0.75389	3579.42	0.7782	3579.42	0.8154	3579.42	0.3208
3581.34	0.34389	3581.34	0.57088	3581.34	0.68523	3581.34	0.6972	3581.34	0.71554	3581.34	0.71916	3581.34	0.73486	3581.34	0.75475	3581.34	0.77914	3581.34	0.81636	3581.34	0.32044
3583.27	0.344	3583.27	0.57109	3583.27	0.68578	3583.27	0.69767	3583.27	0.71605	3583.27	0.71971	3583.27	0.73554	3583.27	0.7556	3583.27	0.78008	3583.27	0.81733	3583.27	0.32018
3585.2	0.34416	3585.2	0.57129	3585.2	0.68634	3585.2	0.69812	3585.2	0.71651	3585.2	0.72027	3585.2	0.7362	3585.2	0.7564	3585.2	0.78097	3585.2	0.81829	3585.2	0.32005
3587.13	0.34444	3587.13	0.57151	3587.13	0.68689	3587.13	0.69859	3587.13	0.71701	3587.13	0.72088	3587.13	0.73689	3587.13	0.75723	3587.13	0.78189	3587.13	0.81931	3587.13	0.32015
3589.06	0.34481	3589.06	0.57178	3589.06	0.68744	3589.06	0.69912	3589.06	0.71759	3589.06	0.72154	3589.06	0.73763	3589.06	0.75815	3589.06	0.78289	3589.06	0.82044	3589.06	0.32046
3590.99	0.34521	3590.99	0.57213	3590.99	0.68802	3590.99	0.69981	3590.99	0.71828	3590.99	0.7223	3590.99	0.73842	3590.99	0.75914	3590.99	0.78398	3590.99	0.82165	3590.99	0.32092
3592.92	0.34561	3592.92	0.57255	3592.92	0.68869	3592.92	0.70069	3592.92	0.71909	3592.92	0.72317	3592.92	0.73926	3592.92	0.76015	3592.92	0.78511	3592.92	0.82284	3592.92	0.32139
3594.84	0.34597	3594.84	0.573	3594.84	0.68941	3594.84	0.70166	3594.84	0.72001	3594.84	0.72411	3594.84	0.74017	3594.84	0.76114	3594.84	0.78622	3594.84	0.82393	3594.84	0.3218
3596.77	0.34633	3596.77	0.57343	3596.77	0.69018	3596.77	0.70264	3596.77	0.72098	3596.77	0.72501	3596.77	0.74107	3596.77	0.76206	3596.77	0.78722	3596.77	0.82485	3596.77	0.3222
3598.7	0.34681	3598.7	0.57392	3598.7	0.69106	3598.7	0.70361	3598.7	0.722	3598.7	0.72589	3598.7	0.74196	3598.7	0.76308	3598.7	0.7882	3598.7	0.82564	3598.7	0.32265
3600.63	0.34741	3600.63	0.57455	3600.63	0.6921	3600.63	0.70457	3600.63	0.72309	3600.63	0.72687	3600.63	0.74295	3600.63	0.7643	3600.63	0.78922	3600.63	0.82645	3600.63	0.32315
3602.56	0.34793	3602.56	0.57521	3602.56	0.69318	3602.56	0.70545	3602.56	0.72415	3602.56	0.72786	3602.56	0.74398	3602.56	0.76552	3602.56	0.79013	3602.56	0.82719	3602.56	0.32355
3604.49	0.34828	3604.49	0.57575	3604.49	0.69413	3604.49	0.70619	3604.49	0.72507	3604.49	0.72874	3604.49	0.74496	3604.49	0.76649	3604.49	0.79076	3604.49	0.82776	3604.49	0.32376
3606.42	0.34861	3606.42	0.57618	3606.42	0.69496	3606.42	0.70685	3606.42	0.72593	3606.42	0.72958	3606.42	0.7459	3606.42	0.76725	3606.42	0.79118	3606.42	0.82824	3606.42	0.32398
3608.34	0.3491	3608.34	0.57663	3608.34	0.69578	3608.34	0.70757	3608.34	0.72677	3608.34	0.73044	3608.34	0.74677	3608.34	0.76792	3608.34	0.7916	3608.34	0.82873	3608.34	0.32447
3610.27	0.34974	3610.27	0.57713	3610.27	0.69662	3610.27	0.70838	3610.27	0.72755	3610.27	0.73134	3610.27	0.74752	3610.27	0.76848	3610.27	0.79212	3610.27	0.82917	3610.27	0.32518
3612.2	0.35033	3612.2	0.57763	3612.2	0.69742	3612.2	0.70922	3612.2	0.72825	3612.2	0.7322	3612.2	0.74814	3612.2	0.76891	3612.2	0.79264	3612.2	0.82947	3612.2	0.32576
3614.13	0.35082	3614.13	0.57813	3614.13	0.69819	3614.13	0.71007	3614.13	0.72889	3614.13	0.73296	3614.13	0.74872	3614.13	0.76926	3614.13	0.7931	3614.13	0.82965	3614.13	0.3262
3616.06	0.35138	3616.06	0.57873	3616.06	0.69899	3616.06	0.71099	3616.06	0.72958	3616.06	0.73369	3616.06	0.74935	3616.06	0.76968	3616.06	0.79364	3616.06	0.8298	3616.06	0.32676
3617.99	0.35217	3617.99	0.57957	3617.99	0.69998	3617.99	0.71205	3617.99	0.73047	3617.99	0.73455	3617.99	0.75015	3617.99	0.77039	3617.99	0.79438	3617.99	0.83007	3617.99	0.32753
3619.92	0.35308	3619.92	0.58057	3619.92	0.7011	3619.92	0.71317	3619.92	0.73152	3619.92	0.73553	3619.92	0.75116	3619.92	0.77132	3619.92	0.79528	3619.92	0.8305	3619.92	0.32828
3621.84	0.35385	3621.84	0.58151	3621.84	0.7022	3621.84	0.71426	3621.84	0.73258	3621.84	0.73657	3621.84	0.75226	3621.84	0.77226	3621.84	0.79617	3621.84	0.83099	3621.84	0.32879
3623.77	0.3545	3623.77	0.58238	3623.77	0.70328	3623.77	0.71536	3623.77	0.73365	3623.77	0.73761	3623.77	0.75341	3623.77	0.77318	3623.77	0.79701	3623.77	0.83147	3623.77	0.32914
3625.7	0.35526	3625.7	0.58328	3625.7	0.70443	3625.7	0.71655	3625.7	0.73486	3625.7	0.73877	3625.7	0.75466	3625.7	0.77426	3625.7	0.79785	3625.7	0.83203	3625.7	0.32967
3627.63	0.35627	3627.63	0.58435	3627.63	0.7058	3627.63	0.71789	3627.63	0.73624	3627.63	0.74014	3627.63	0.75604	3627.63	0.77558	3627.63	0.7988	3627.63	0.83272	3627.63	0.33057
3629.56	0.35729	3629.56	0.58554	3629.56	0.70732	3629.56	0.71933	3629.56	0.73771	3629.56	0.74165	3629.56	0.75746	3629.56	0.77707	3629.56	0.79978	3629.56	0.83346	3629.56	0.33155
3631.49	0.35803	3631.49	0.58673	3631.49	0.70886	3631.49	0.7208	3631.49	0.73919	3631.49	0.74322	3631.49	0.75885	3631.49	0.77852	3631.49	0.80066	3631.49	0.83415	3631.49	0.33226
3633.42	0.35856	3633.42	0.58791	3633.42	0.71039	3633.42	0.72236	3633.42	0.74069	3633.42	0.74482	3633.42	0.76021	3633.42	0.77986	3633.42	0.80143	3633.42	0.83474	3633.42	0.33287
3635.34	0.35914	3635.34	0.58921	3635.34	0.71199	3635.34	0.7241	3635.34	0.74232	3635.34	0.74646	3635.34	0.76162	3635.34	0.78111	3635.34	0.80223	3635.34	0.8353	3635.34	0.33374
3637.27	0.35992	3637.27	0.59068	3637.27	0.71371	3637.27	0.72596	3637.27	0.74414	3637.27	0.74814	3637.27	0.76312	3637.27	0.78232	3637.27	0.80309	3637.27	0.83591	3637.27	0.33495
3639.2	0.36077	3639.2	0.59216	3639.2	0.71537	3639.2	0.72771	3639.2	0.74591	3639.2	0.74972	3639.2	0.76457	3639.2	0.78343	3639.2	0.80392	3639.2	0.83659	3639.2	0.3362
3641.13	0.36149	3641.13	0.59341	3641.13	0.71679	3641.13	0.72913	3641.13	0.74727	3641.13	0.75102	3641.13	0.76574	3641.13	0.7842	3641.13	0.80455	3641.13	0.83698	3641.13	0.33724
3643.06	0.3624	3643.06	0.59465	3643.06	0.71819	3643.06	0.73039	3643.06	0.74845	3643.06	0.75212	3643.06	0.76676	3643.06	0.78471	3643.06	0.80497	3643.06	0.83702	3643.06	0.33857
3644.99	0.36371	3644.99	0.59614	3644.99	0.71972	3644.99	0.73162	3644.99	0.74966	3644.99	0.75321	3644.99	0.76779	3644.99	0.78521	3644.99	0.80525	3644.99	0.83694	3644.99	0.3404
3646.91	0.36534	3646.91	0.59789	3646.91	0.7214	3646.91	0.73288	3646.91	0.75096	3646.91	0.75434	3646.91	0.76886	3646.91	0.78579	3646.91	0.80543	3646.91	0.83682	3646.91	0.34244
3648.84	0.36695	3648.84	0.59972	3648.84	0.72304	3648.84	0.73407	3648.84	0.75224	3648.84	0.75542	3648.84	0.76981	3648.84	0.78634	3648.84	0.80546	3648.84	0.8366	3648.84	0.34422
3650.77	0.36842	3650.77	0.60135	3650.77	0.72441	3650.77	0.7351	3650.77	0.7533	3650.77	0.75635	3650.77	0.77048	3650.77	0.78667	3650.77	0.80528	3650.77	0.83617	3650.77	0.34558
3652.7	0.36988	3652.7	0.60281	3652.7	0.72548	3652.7	0.736	3652.7	0.75414	3652.7	0.75713	3652.7	0.77091	3652.7	0.78681	3652.7	0.80496	3652.7	0.83563	3652.7	0.34681
3654.63	0.37153	3654.63	0.60428	3654.63	0.72635	3654.63	0.73686	3654.63	0.75493	3654.63	0.75786	3654.63	0.77127	3654.63	0.78689	3654.63	0.80464	3654.63	0.83518	3654.63	0.34819
3656.56	0.37331	3656.56	0.60581	3656.56	0.72707	3656.56	0.73766	3656.56	0.7557	3656.56	0.7585	3656.56	0.77155	3656.56	0.787	3656.56	0.80438	3656.56	0.83495	3656.56	0.34975
3658.49	0.37477	3658.49	0.60719	3658.49	0.72752	3658.49	0.7382	3658.49	0.7562	3658.49	0.75888	3658.49	0.77155	3658.49	0.78703	3658.49	0.80403	3658.49	0.83477	3658.49	0.35129
3660.41	0.37548	3660.41	0.60826	3660.41	0.72763	3660.41	0.73837	3660.41	0.75622	3660.41	0.75886	3660.41	0.77123	3660.41	0.78673	3660.41	0.80345	3660.41	0.83429	3660.41	0.35283
3662.34	0.37655	3662.34	0.6095	3662.34	0.72763	3662.34	0.73836	3662.34	0.75602	3662.34	0.75865	3662.34	0.77084	3662.34	0.78609	3662.34	0.80265	3662.34	0.83349	3662.34	0.35517
3664.27	0.37952	3664.27	0.61131	3664.27	0.72768	3664.27	0.73833	3664.27	0.75585	3664.27	0.75843	3664.27	0.77046	3664.27	0.78533	3664.27	0.80175	3664.27	0.83262	3664.27	0.35841
3666.2	0.38475	3666.2	0.61358	3666.2	0.72786	3666.2	0.7384	3666.2	0.75581	3666.2	0.7583	3666.2	0.7701	3666.2	0.78463	3666.2	0.80083	3666.2	0.83172	3666.2	0.36206
3668.13	0.39094	3668.13	0.61532	3668.13	0.72761	3668.13	0.73808	3668.13	0.75533	3668.13	0.75777	3668.13	0.76924	3668.13	0.78363	3668.13	0.79964	3668.13	0.83047	3668.13	0.36538
3670.06	0.39626	3670.06	0.61566	3670.06	0.72632	3670.06	0.73683	3670.06	0.75389	3670.06	0.75635	3670.06	0.76756	3670.06	0.78201	3670.06	0.79806	3670.06	0.82881	3670.06	0.36797
3671.99	0.4	3671.99	0.6146	3671.99	0.72413	3671.99	0.73479	3671.99	0.75168	3671.99	0.75421	3671.99	0.76534	3671.99	0.77998	3671.99	0.79634	3671.99	0.82708	3671.99	0.36982
3673.91	0.4019	3673.91	0.61241	3673.91	0.72145	3673.91	0.7323	3673.91	0.74913	3673.91	0.75174	3673.91	0.76294	3673.91	0.77789	3673.91	0.79475	3673.91	0.82559	3673.91	0.37082
3675.84	0.4017	3675.84	0.60929	3675.84	0.71864	3675.84	0.72962	3675.84	0.74651	3675.84	0.74921	3675.84	0.76058	3675.84	0.77595	3675.84	0.79342	3675.84	0.8245	3675.84	0.37061
3677.77	0.39914	3677.77	0.60545	3677.77	0.71589	3677.77	0.72696	3677.77	0.74398	3677.77	0.74677	3677.77	0.75837	3677.77	0.77426	3677.77	0.79231	3677.77	0.82374	3677.77	0.36899
3679.7	0.39458	3679.7	0.60135	3679.7	0.71329	3679.7	0.7245	3679.7	0.74165	3679.7	0.74454	3679.7	0.75648	3679.7	0.77283	3679.7	0.79136	3679.7	0.82316	3679.7	0.36613
3681.63	0.38961	3681.63	0.59789	3681.63	0.71119	3681.63	0.72247	3681.63	0.73983	3681.63	0.7428	3681.63	0.7552	3681.63	0.77173	3681.63	0.79066	3681.63	0.82279	3681.63	0.3627
3683.56	0.38563	3683.56	0.59583	3683.56	0.71015	3683.56	0.72138	3683.56	0.73895	3683.56	0.742	3683.56	0.75482	3683.56	0.7713	3683.56	0.7905	3683.56	0.82295	3683.56	0.35915
3685.49	0.38267	3685.49	0.59516	3685.49	0.71025	3685.49	0.72135	3685.49	0.73906	3685.49	0.7422	3685.49	0.75527	3685.49	0.77162	3685.49	0.79087	3685.49	0.82356	3685.49	0.35553
3687.41	0.37971	3687.41	0.59503	3687.41	0.71078	3687.41	0.72177	3687.41	0.73955	3687.41	0.74278	3687.41	0.75594	3687.41	0.77222	3687.41	0.79145	3687.41	0.82426	3687.41	0.3518
3689.34	0.37616	3689.34	0.595	3689.34	0.71128	3689.34	0.7222	3689.34	0.74004	3689.34	0.74333	3689.34	0.7566	3689.34	0.77282	3689.34	0.79213	3689.34	0.82495	3689.34	0.34827
3691.27	0.37268	3691.27	0.59524	3691.27	0.71187	3691.27	0.72271	3691.27	0.74063	3691.27	0.74395	3691.27	0.75735	3691.27	0.77355	3691.27	0.79296	3691.27	0.82571	3691.27	0.34555
3693.2	0.36991	3693.2	0.59579	3693.2	0.71262	3693.2	0.72334	3693.2	0.74137	3693.2	0.7447	3693.2	0.75814	3693.2	0.77445	3693.2	0.7939	3693.2	0.82661	3693.2	0.3438
3695.13	0.36809	3695.13	0.5965	3695.13	0.71345	3695.13	0.72407	3695.13	0.7422	3695.13	0.7455	3695.13	0.75887	3695.13	0.77544	3695.13	0.79485	3695.13	0.82756	3695.13	0.34269
3697.06	0.36717	3697.06	0.59713	3697.06	0.71409	3697.06	0.72473	3697.06	0.74291	3697.06	0.74615	3697.06	0.75944	3697.06	0.77627	3697.06	0.79559	3697.06	0.82833	3697.06	0.34197
3698.99	0.3671	3698.99	0.59761	3698.99	0.7144	3698.99	0.72523	3698.99	0.7434	3698.99	0.74652	3698.99	0.75983	3698.99	0.7768	3698.99	0.79605	3698.99	0.82876	3698.99	0.34161
3700.91	0.36766	3700.91	0.59812	3700.91	0.71453	3700.91	0.72565	3700.91	0.74382	3700.91	0.7468	3700.91	0.76025	3700.91	0.77718	3700.91	0.79642	3700.91	0.82898	3700.91	0.34162
3702.84	0.3685	3702.84	0.59878	3702.84	0.71474	3702.84	0.72612	3702.84	0.74428	3702.84	0.74714	3702.84	0.76078	3702.84	0.77759	3702.84	0.79682	3702.84	0.82916	3702.84	0.34199
3704.77	0.36929	3704.77	0.59955	3704.77	0.71508	3704.77	0.72663	3704.77	0.74477	3704.77	0.74754	3704.77	0.76131	3704.77	0.77801	3704.77	0.7972	3704.77	0.82929	3704.77	0.34249
3706.7	0.36988	3706.7	0.60031	3706.7	0.71556	3706.7	0.72717	3706.7	0.74532	3706.7	0.74803	3706.7	0.76184	3706.7	0.7785	3706.7	0.79756	3706.7	0.82937	3706.7	0.34285
3708.63	0.37033	3708.63	0.60099	3708.63	0.71612	3708.63	0.72768	3708.63	0.74587	3708.63	0.74858	3708.63	0.7624	3708.63	0.77908	3708.63	0.79792	3708.63	0.82944	3708.63	0.34316
3710.56	0.37082	3710.56	0.60168	3710.56	0.71675	3710.56	0.72815	3710.56	0.7464	3710.56	0.74919	3710.56	0.763	3710.56	0.77974	3710.56	0.79829	3710.56	0.82952	3710.56	0.34372
3712.49	0.37148	3712.49	0.60251	3712.49	0.71757	3712.49	0.72871	3712.49	0.74705	3712.49	0.74993	3712.49	0.76366	3712.49	0.7805	3712.49	0.79875	3712.49	0.82974	3712.49	0.34453
3714.41	0.37207	3714.41	0.60337	3714.41	0.71855	3714.41	0.72937	3714.41	0.74786	3714.41	0.75079	3714.41	0.76431	3714.41	0.7813	3714.41	0.79931	3714.41	0.83006	3714.41	0.34519
3716.34	0.37224	3716.34	0.60398	3716.34	0.7194	3716.34	0.72992	3716.34	0.74861	3716.34	0.75158	3716.34	0.76484	3716.34	0.78194	3716.34	0.79981	3716.34	0.83027	3716.34	0.34542
3718.27	0.37214	3718.27	0.60434	3718.27	0.72	3718.27	0.73037	3718.27	0.7492	3718.27	0.75226	3718.27	0.76531	3718.27	0.78239	3718.27	0.80026	3718.27	0.83031	3718.27	0.34537
3720.2	0.37224	3720.2	0.60474	3720.2	0.72056	3720.2	0.73093	3720.2	0.74984	3720.2	0.753	3720.2	0.76592	3720.2	0.78288	3720.2	0.80078	3720.2	0.83042	3720.2	0.34548
3722.13	0.37273	3722.13	0.60538	3722.13	0.72128	3722.13	0.73174	3722.13	0.75061	3722.13	0.75386	3722.13	0.7667	3722.13	0.7835	3722.13	0.80137	3722.13	0.83079	3722.13	0.34596
3724.06	0.37335	3724.06	0.60616	3724.06	0.72216	3724.06	0.73273	3724.06	0.75142	3724.06	0.75476	3724.06	0.76751	3724.06	0.78418	3724.06	0.80187	3724.06	0.83129	3724.06	0.34657
3725.99	0.37385	3725.99	0.60685	3725.99	0.72294	3725.99	0.73365	3725.99	0.75204	3725.99	0.75548	3725.99	0.76818	3725.99	0.78478	3725.99	0.80205	3725.99	0.8316	3725.99	0.34694
3727.91	0.37434	3727.91	0.60737	3727.91	0.72344	3727.91	0.73429	3727.91	0.75246	3727.91	0.75592	3727.91	0.76867	3727.91	0.78523	3727.91	0.80196	3727.91	0.83151	3727.91	0.34734
3729.84	0.37509	3729.84	0.60798	3729.84	0.72391	3729.84	0.73486	3729.84	0.75298	3729.84	0.75631	3729.84	0.76923	3729.84	0.78575	3729.84	0.80191	3729.84	0.83126	3729.84	0.3481
3731.77	0.37611	3731.77	0.60878	3731.77	0.72467	3731.77	0.73561	3731.77	0.7538	3731.77	0.75689	3731.77	0.77002	3731.77	0.78646	3731.77	0.80209	3731.77	0.8311	3731.77	0.34901
3733.7	0.377	3733.7	0.60958	3733.7	0.72563	3733.7	0.73647	3733.7	0.75482	3733.7	0.75764	3733.7	0.77086	3733.7	0.78725	3733.7	0.80246	3733.7	0.83106	3733.7	0.34962
3735.63	0.3773	3735.63	0.61001	3735.63	0.72638	3735.63	0.7371	3735.63	0.75566	3735.63	0.75828	3735.63	0.77147	3735.63	0.78777	3735.63	0.80273	3735.63	0.83094	3735.63	0.34977
3737.56	0.37723	3737.56	0.6102	3737.56	0.72684	3737.56	0.73753	3737.56	0.75617	3737.56	0.75886	3737.56	0.77188	3737.56	0.78808	3737.56	0.80291	3737.56	0.83082	3737.56	0.34997
3739.49	0.37743	3739.49	0.61064	3739.49	0.72749	3739.49	0.73822	3739.49	0.75676	3739.49	0.75968	3739.49	0.77245	3739.49	0.78856	3739.49	0.8033	3739.49	0.83106	3739.49	0.3505
3741.41	0.37806	3741.41	0.61143	3741.41	0.72846	3741.41	0.73921	3741.41	0.75758	3741.41	0.76077	3741.41	0.77324	3741.41	0.78921	3741.41	0.80396	3741.41	0.83169	3741.41	0.35112
3743.34	0.37865	3743.34	0.61215	3743.34	0.7293	3743.34	0.74004	3743.34	0.75831	3743.34	0.76168	3743.34	0.774	3743.34	0.78968	3743.34	0.80452	3743.34	0.83241	3743.34	0.35156
3745.27	0.37889	3745.27	0.6125	3745.27	0.72969	3745.27	0.7404	3745.27	0.75869	3745.27	0.76209	3745.27	0.7744	3745.27	0.78981	3745.27	0.80467	3745.27	0.83291	3745.27	0.35178
3747.2	0.3791	3747.2	0.61268	3747.2	0.72984	3747.2	0.74046	3747.2	0.75898	3747.2	0.76219	3747.2	0.77455	3747.2	0.78979	3747.2	0.80466	3747.2	0.83319	3747.2	0.35203
3749.13	0.37962	3749.13	0.61304	3749.13	0.73018	3749.13	0.74067	3749.13	0.75948	3749.13	0.76235	3749.13	0.7748	3749.13	0.78987	3749.13	0.80477	3749.13	0.83355	3749.13	0.35245
3751.06	0.38037	3751.06	0.61369	3751.06	0.73089	3751.06	0.74119	3751.06	0.76025	3751.06	0.76271	3751.06	0.77528	3751.06	0.79013	3751.06	0.80501	3751.06	0.8341	3751.06	0.35286
3752.99	0.38098	3752.99	0.61443	3752.99	0.73176	3752.99	0.74188	3752.99	0.76111	3752.99	0.76317	3752.99	0.77581	3752.99	0.79043	3752.99	0.80528	3752.99	0.83473	3752.99	0.353
3754.91	0.38115	3754.91	0.61495	3754.91	0.73248	3754.91	0.74246	3754.91	0.76177	3754.91	0.76357	3754.91	0.77612	3754.91	0.79055	3754.91	0.80549	3754.91	0.83519	3754.91	0.35288
3756.84	0.38115	3756.84	0.61539	3756.84	0.73305	3756.84	0.74301	3756.84	0.76224	3756.84	0.764	3756.84	0.7763	3756.84	0.79066	3756.84	0.80574	3756.84	0.8355	3756.84	0.35279
3758.77	0.38148	3758.77	0.61611	3758.77	0.73382	3758.77	0.74389	3758.77	0.76286	3758.77	0.76472	3758.77	0.77665	3758.77	0.79109	3758.77	0.80626	3758.77	0.83586	3758.77	0.35283
3760.7	0.38215	3760.7	0.61714	3760.7	0.73477	3760.7	0.74498	3760.7	0.76371	3760.7	0.76564	3760.7	0.77721	3760.7	0.79176	3760.7	0.80698	3760.7	0.83629	3760.7	0.35293
3762.63	0.38272	3762.63	0.61807	3762.63	0.73553	3762.63	0.74585	3762.63	0.76451	3762.63	0.76643	3762.63	0.77768	3762.63	0.79241	3762.63	0.8077	3762.63	0.83671	3762.63	0.35302
3764.56	0.38306	3764.56	0.61872	3764.56	0.73604	3764.56	0.74649	3764.56	0.76512	3764.56	0.76699	3764.56	0.77796	3764.56	0.79305	3764.56	0.80837	3764.56	0.83715	3764.56	0.35308
3766.49	0.3834	3766.49	0.61922	3766.49	0.73645	3766.49	0.74701	3766.49	0.76558	3766.49	0.76742	3766.49	0.77816	3766.49	0.79365	3766.49	0.80907	3766.49	0.83765	3766.49	0.35323
3768.41	0.38397	3768.41	0.61982	3768.41	0.73689	3768.41	0.74746	3768.41	0.76598	3768.41	0.76785	3768.41	0.77844	3768.41	0.79421	3768.41	0.80981	3768.41	0.83824	3768.41	0.35365
3770.34	0.38478	3770.34	0.62067	3770.34	0.7375	3770.34	0.74793	3770.34	0.76641	3770.34	0.76839	3770.34	0.7789	3770.34	0.79481	3770.34	0.81061	3770.34	0.83897	3770.34	0.35424
3772.27	0.38552	3772.27	0.62159	3772.27	0.73819	3772.27	0.74835	3772.27	0.76683	3772.27	0.76894	3772.27	0.77943	3772.27	0.79535	3772.27	0.81143	3772.27	0.83973	3772.27	0.35461
3774.2	0.38595	3774.2	0.62234	3774.2	0.73876	3774.2	0.74858	3774.2	0.7671	3774.2	0.76932	3774.2	0.77994	3774.2	0.79565	3774.2	0.81213	3774.2	0.84042	3774.2	0.35468
3776.13	0.38622	3776.13	0.62294	3776.13	0.73919	3776.13	0.74872	3776.13	0.7673	3776.13	0.76954	3776.13	0.78041	3776.13	0.79574	3776.13	0.81264	3776.13	0.84105	3776.13	0.35474
3778.06	0.38666	3778.06	0.62367	3778.06	0.73962	3778.06	0.74905	3778.06	0.76768	3778.06	0.76973	3778.06	0.78089	3778.06	0.79587	3778.06	0.81303	3778.06	0.84166	3778.06	0.35505
3779.99	0.38732	3779.99	0.62463	3779.99	0.74016	3779.99	0.74953	3779.99	0.76828	3779.99	0.77005	3779.99	0.78142	3779.99	0.79614	3779.99	0.81337	3779.99	0.84224	3779.99	0.35548
3781.91	0.38791	3781.91	0.6256	3781.91	0.74071	3781.91	0.74992	3781.91	0.76886	3781.91	0.77045	3781.91	0.78191	3781.91	0.79653	3781.91	0.81366	3781.91	0.84275	3781.91	0.35575
3783.84	0.38824	3783.84	0.62637	3783.84	0.74114	3783.84	0.75017	3783.84	0.76927	3783.84	0.7708	3783.84	0.78231	3783.84	0.79702	3783.84	0.81395	3783.84	0.84322	3783.84	0.35587
3785.77	0.3885	3785.77	0.62694	3785.77	0.74144	3785.77	0.75036	3785.77	0.76956	3785.77	0.77109	3785.77	0.78268	3785.77	0.79765	3785.77	0.81431	3785.77	0.84376	3785.77	0.35609
3787.7	0.38902	3787.7	0.62746	3787.7	0.74168	3787.7	0.75064	3787.7	0.7698	3787.7	0.77146	3787.7	0.78315	3787.7	0.79845	3787.7	0.8148	3787.7	0.84443	3787.7	0.35654
3789.63	0.38983	3789.63	0.62804	3789.63	0.74198	3789.63	0.75111	3789.63	0.77002	3789.63	0.77203	3789.63	0.78379	3789.63	0.79941	3789.63	0.81544	3789.63	0.84516	3789.63	0.35706
3791.56	0.39053	3791.56	0.62856	3791.56	0.74234	3791.56	0.75172	3791.56	0.77027	3791.56	0.77267	3791.56	0.78446	3791.56	0.80024	3791.56	0.81602	3791.56	0.84582	3791.56	0.35735
3793.49	0.39086	3793.49	0.62878	3793.49	0.74262	3793.49	0.75214	3793.49	0.77055	3793.49	0.7732	3793.49	0.78484	3793.49	0.80049	3793.49	0.81614	3793.49	0.84624	3793.49	0.35741
3795.41	0.39107	3795.41	0.62894	3795.41	0.74285	3795.41	0.75237	3795.41	0.77089	3795.41	0.7736	3795.41	0.78496	3795.41	0.80017	3795.41	0.81582	3795.41	0.84644	3795.41	0.35754
3797.34	0.39151	3797.34	0.62942	3797.34	0.74325	3797.34	0.75264	3797.34	0.77133	3797.34	0.77397	3797.34	0.78509	3797.34	0.7997	3797.34	0.81545	3797.34	0.84651	3797.34	0.35788
3799.27	0.39213	3799.27	0.63025	3799.27	0.74389	3799.27	0.75298	3799.27	0.77184	3799.27	0.77452	3799.27	0.78539	3799.27	0.79939	3799.27	0.81529	3799.27	0.84646	3799.27	0.35825
3801.2	0.39255	3801.2	0.63116	3801.2	0.74465	3801.2	0.7533	3801.2	0.77231	3801.2	0.77533	3801.2	0.78584	3801.2	0.79942	3801.2	0.81543	3801.2	0.84652	3801.2	0.35839
3803.13	0.39268	3803.13	0.63193	3803.13	0.74534	3803.13	0.75355	3803.13	0.77271	3803.13	0.77623	3803.13	0.78642	3803.13	0.79983	3803.13	0.81593	3803.13	0.84688	3803.13	0.35835
3805.06	0.39279	3805.06	0.63249	3805.06	0.74591	3805.06	0.75382	3805.06	0.77311	3805.06	0.77708	3805.06	0.78717	3805.06	0.80063	3805.06	0.81691	3805.06	0.84759	3805.06	0.35841
3806.99	0.39322	3806.99	0.63289	3806.99	0.74643	3806.99	0.75425	3806.99	0.77357	3806.99	0.77779	3806.99	0.78817	3806.99	0.80174	3806.99	0.81826	3806.99	0.8485	3806.99	0.3587
3808.91	0.39384	3808.91	0.63316	3808.91	0.74701	3808.91	0.755	3808.91	0.77423	3808.91	0.77823	3808.91	0.78933	3808.91	0.80289	3808.91	0.8195	3808.91	0.84943	3808.91	0.35896
3810.84	0.39416	3810.84	0.63334	3810.84	0.74771	3810.84	0.7559	3810.84	0.77521	3810.84	0.77832	3810.84	0.79032	3810.84	0.80372	3810.84	0.82025	3810.84	0.85018	3810.84	0.35891
3812.77	0.39403	3812.77	0.63331	3812.77	0.74842	3812.77	0.75666	3812.77	0.77631	3812.77	0.77803	3812.77	0.79064	3812.77	0.80414	3812.77	0.82043	3812.77	0.85058	3812.77	0.35867
3814.7	0.39407	3814.7	0.63323	3814.7	0.74891	3814.7	0.75753	3814.7	0.77718	3814.7	0.77763	3814.7	0.79034	3814.7	0.80463	3814.7	0.82017	3814.7	0.85083	3814.7	0.35868
3816.63	0.3947	3816.63	0.63348	3816.63	0.74917	3816.63	0.75868	3816.63	0.77782	3816.63	0.77743	3816.63	0.78981	3816.63	0.80547	3816.63	0.81982	3816.63	0.85119	3816.63	0.35909
3818.56	0.39579	3818.56	0.63409	3818.56	0.74928	3818.56	0.75985	3818.56	0.77832	3818.56	0.7776	3818.56	0.78925	3818.56	0.80656	3818.56	0.81979	3818.56	0.85175	3818.56	0.35961
3820.49	0.39686	3820.49	0.63489	3820.49	0.7492	3820.49	0.7607	3820.49	0.77874	3820.49	0.77809	3820.49	0.78884	3820.49	0.80776	3820.49	0.82033	3820.49	0.85256	3820.49	0.35989
3822.41	0.39759	3822.41	0.63577	3822.41	0.74888	3822.41	0.76118	3822.41	0.77911	3822.41	0.77878	3822.41	0.78878	3822.41	0.80892	3822.41	0.82125	3822.41	0.85346	3822.41	0.35999
3824.34	0.3982	3824.34	0.63669	3824.34	0.74851	3824.34	0.76147	3824.34	0.77966	3824.34	0.77967	3824.34	0.78914	3824.34	0.80968	3824.34	0.82219	3824.34	0.85437	3824.34	0.36019
3826.27	0.39905	3826.27	0.63746	3826.27	0.74862	3826.27	0.76166	3826.27	0.78055	3826.27	0.78061	3826.27	0.7897	3826.27	0.8095	3826.27	0.82286	3826.27	0.85541	3826.27	0.36049
3828.2	0.39983	3828.2	0.63789	3828.2	0.74955	3828.2	0.76162	3828.2	0.78152	3828.2	0.78132	3828.2	0.79012	3828.2	0.80859	3828.2	0.82322	3828.2	0.85645	3828.2	0.36044
3830.13	0.39981	3830.13	0.63795	3830.13	0.75088	3830.13	0.76123	3830.13	0.78184	3830.13	0.78153	3830.13	0.79036	3830.13	0.8076	3830.13	0.82347	3830.13	0.85703	3830.13	0.35988
3832.06	0.399	3832.06	0.63758	3832.06	0.75194	3832.06	0.76072	3832.06	0.78126	3832.06	0.78126	3832.06	0.79041	3832.06	0.80669	3832.06	0.82348	3832.06	0.85706	3832.06	0.35922
3833.99	0.39829	3833.99	0.63696	3833.99	0.75256	3833.99	0.76024	3833.99	0.78031	3833.99	0.78076	3833.99	0.7902	3833.99	0.80609	3833.99	0.82325	3833.99	0.85701	3833.99	0.35883
3835.91	0.39817	3835.91	0.6366	3835.91	0.75289	3835.91	0.75973	3835.91	0.77938	3835.91	0.78032	3835.91	0.79012	3835.91	0.80619	3835.91	0.82307	3835.91	0.85701	3835.91	0.35869
3837.84	0.39859	3837.84	0.63658	3837.84	0.7533	3837.84	0.75937	3837.84	0.77869	3837.84	0.78024	3837.84	0.79057	3837.84	0.80724	3837.84	0.82331	3837.84	0.85688	3837.84	0.35877
3839.77	0.39925	3839.77	0.63675	3839.77	0.75403	3839.77	0.75956	3839.77	0.77871	3839.77	0.78075	3839.77	0.79169	3839.77	0.80895	3839.77	0.82418	3839.77	0.85661	3839.77	0.35897
3841.7	0.39996	3841.7	0.63722	3841.7	0.75483	3841.7	0.76071	3841.7	0.77992	3841.7	0.78194	3841.7	0.79331	3841.7	0.81052	3841.7	0.8256	3841.7	0.85661	3841.7	0.35942
3843.63	0.40057	3843.63	0.63836	3843.63	0.75515	3843.63	0.76279	3843.63	0.78183	3843.63	0.78333	3843.63	0.79531	3843.63	0.81098	3843.63	0.82731	3843.63	0.85732	3843.63	0.36035
3845.56	0.40044	3845.56	0.63969	3845.56	0.75466	3845.56	0.76458	3845.56	0.78216	3845.56	0.78295	3845.56	0.79723	3845.56	0.80988	3845.56	0.82809	3845.56	0.85703	3845.56	0.36132
3847.49	0.39984	3847.49	0.64028	3847.49	0.75387	3847.49	0.76544	3847.49	0.78084	3847.49	0.78129	3847.49	0.79847	3847.49	0.80808	3847.49	0.82775	3847.49	0.85497	3847.49	0.36155
3849.41	0.399	3849.41	0.64038	3849.41	0.75284	3849.41	0.76577	3849.41	0.7787	3849.41	0.77982	3849.41	0.79928	3849.41	0.80666	3849.41	0.82731	3849.41	0.85276	3849.41	0.36121
3851.34	0.39822	3851.34	0.64034	3851.34	0.75164	3851.34	0.7657	3851.34	0.77664	3851.34	0.77898	3851.34	0.79983	3851.34	0.80597	3851.34	0.82725	3851.34	0.85184	3851.34	0.36069
3853.27	0.398	3853.27	0.64034	3853.27	0.7506	3853.27	0.76489	3853.27	0.77578	3853.27	0.77877	3853.27	0.79994	3853.27	0.80626	3853.27	0.82777	3853.27	0.85236	3853.27	0.36001
3855.2	0.3985	3855.2	0.64065	3855.2	0.7501	3855.2	0.76373	3855.2	0.77633	3855.2	0.77924	3855.2	0.79975	3855.2	0.80781	3855.2	0.82859	3855.2	0.85316	3855.2	0.35932
3857.13	0.39974	3857.13	0.64139	3857.13	0.7506	3857.13	0.7634	3857.13	0.77786	3857.13	0.78045	3857.13	0.79973	3857.13	0.8108	3857.13	0.82919	3857.13	0.85413	3857.13	0.359
3859.06	0.4015	3859.06	0.64193	3859.06	0.75222	3859.06	0.76418	3859.06	0.78061	3859.06	0.7825	3859.06	0.79988	3859.06	0.81462	3859.06	0.82955	3859.06	0.85645	3859.06	0.35937
3860.99	0.40322	3860.99	0.64181	3860.99	0.75398	3860.99	0.7651	3860.99	0.78476	3860.99	0.78501	3860.99	0.79961	3860.99	0.81772	3860.99	0.82998	3860.99	0.86032	3860.99	0.3605
3862.91	0.40431	3862.91	0.64183	3862.91	0.75407	3862.91	0.76518	3862.91	0.78866	3862.91	0.78681	3862.91	0.79855	3862.91	0.81852	3862.91	0.8303	3862.91	0.86419	3862.91	0.36194
3864.84	0.40457	3864.84	0.64206	3864.84	0.75244	3864.84	0.76457	3864.84	0.78965	3864.84	0.78694	3864.84	0.79748	3864.84	0.81722	3864.84	0.82949	3864.84	0.86578	3864.84	0.36301
3866.77	0.40498	3866.77	0.6419	3866.77	0.75096	3866.77	0.76416	3866.77	0.78886	3866.77	0.78717	3866.77	0.79708	3866.77	0.81511	3866.77	0.82806	3866.77	0.86599	3866.77	0.36349
3868.7	0.40599	3868.7	0.64242	3868.7	0.75058	3868.7	0.76429	3868.7	0.78803	3868.7	0.78827	3868.7	0.79744	3868.7	0.81324	3868.7	0.82728	3868.7	0.8669	3868.7	0.36385
3870.63	0.40762	3870.63	0.64404	3870.63	0.7511	3870.63	0.76465	3870.63	0.78768	3870.63	0.78938	3870.63	0.79796	3870.63	0.81236	3870.63	0.82729	3870.63	0.86831	3870.63	0.3641
3872.56	0.4096	3872.56	0.64557	3872.56	0.75198	3872.56	0.7653	3872.56	0.78762	3872.56	0.78974	3872.56	0.79819	3872.56	0.81234	3872.56	0.8283	3872.56	0.86891	3872.56	0.36412
3874.49	0.41104	3874.49	0.64667	3874.49	0.75376	3874.49	0.76639	3874.49	0.78715	3874.49	0.78931	3874.49	0.79823	3874.49	0.81268	3874.49	0.83079	3874.49	0.86827	3874.49	0.36383
3876.41	0.41169	3876.41	0.64854	3876.41	0.75692	3876.41	0.76805	3876.41	0.78616	3876.41	0.78856	3876.41	0.79842	3876.41	0.81375	3876.41	0.83372	3876.41	0.86775	3876.41	0.36332
3878.34	0.41224	3878.34	0.65094	3878.34	0.76025	3878.34	0.76977	3878.34	0.7858	3878.34	0.78873	3878.34	0.79912	3878.34	0.81524	3878.34	0.83564	3878.34	0.86859	3878.34	0.36301
3880.27	0.41285	3880.27	0.65229	3880.27	0.76223	3880.27	0.77023	3880.27	0.78649	3880.27	0.79071	3880.27	0.79982	3880.27	0.81585	3880.27	0.8369	3880.27	0.8703	3880.27	0.363
3882.2	0.4134	3882.2	0.65219	3882.2	0.76189	3882.2	0.76868	3882.2	0.78729	3882.2	0.79471	3882.2	0.80005	3882.2	0.81503	3882.2	0.83779	3882.2	0.87147	3882.2	0.36265
3884.13	0.41406	3884.13	0.651	3884.13	0.75948	3884.13	0.76652	3884.13	0.78765	3884.13	0.80003	3884.13	0.8012	3884.13	0.8135	3884.13	0.83781	3884.13	0.87099	3884.13	0.36166
3886.06	0.41477	3886.06	0.64967	3886.06	0.7566	3886.06	0.76548	3886.06	0.788	3886.06	0.80434	3886.06	0.80411	3886.06	0.81204	3886.06	0.83756	3886.06	0.86938	3886.06	0.3606
3887.99	0.41521	3887.99	0.6492	3887.99	0.75473	3887.99	0.76548	3887.99	0.78853	3887.99	0.80609	3887.99	0.80721	3887.99	0.81153	3887.99	0.83776	3887.99	0.86756	3887.99	0.35998
3889.91	0.41479	3889.91	0.64932	3889.91	0.75425	3889.91	0.76605	3889.91	0.78912	3889.91	0.8056	3889.91	0.80867	3889.91	0.81231	3889.91	0.83837	3889.91	0.86553	3889.91	0.36005
3891.84	0.41297	3891.84	0.64845	3891.84	0.75414	3891.84	0.7673	3891.84	0.78904	3891.84	0.80313	3891.84	0.80792	3891.84	0.81275	3891.84	0.83947	3891.84	0.86352	3891.84	0.36092
3893.77	0.41035	3893.77	0.64545	3893.77	0.75364	3893.77	0.7691	3893.77	0.78768	3893.77	0.79753	3893.77	0.80491	3893.77	0.8115	3893.77	0.84188	3893.77	0.86282	3893.77	0.36236
3895.7	0.40857	3895.7	0.64132	3895.7	0.7525	3895.7	0.77064	3895.7	0.78598	3895.7	0.79037	3895.7	0.79967	3895.7	0.80989	3895.7	0.84423	3895.7	0.86249	3895.7	0.36346
3897.63	0.40794	3897.63	0.63795	3897.63	0.75004	3897.63	0.77109	3897.63	0.78452	3897.63	0.78592	3897.63	0.79372	3897.63	0.80884	3897.63	0.84433	3897.63	0.8619	3897.63	0.36366
3899.56	0.4075	3899.56	0.63613	3899.56	0.74715	3899.56	0.77022	3899.56	0.78374	3899.56	0.78536	3899.56	0.78815	3899.56	0.80847	3899.56	0.84331	3899.56	0.86271	3899.56	0.36348
3901.49	0.40734	3901.49	0.63608	3901.49	0.74517	3901.49	0.76842	3901.49	0.78477	3901.49	0.78767	3901.49	0.78343	3901.49	0.80917	3901.49	0.84275	3901.49	0.86504	3901.49	0.36344
3903.41	0.40839	3903.41	0.63754	3903.41	0.74394	3903.41	0.76699	3903.41	0.78771	3903.41	0.79096	3903.41	0.78138	3903.41	0.81037	3903.41	0.84322	3903.41	0.86707	3903.41	0.3635
3905.34	0.41039	3905.34	0.63989	3905.34	0.74382	3905.34	0.76676	3905.34	0.79078	3905.34	0.79373	3905.34	0.78364	3905.34	0.81198	3905.34	0.84455	3905.34	0.86819	3905.34	0.36364
3907.27	0.41231	3907.27	0.64225	3907.27	0.74663	3907.27	0.76634	3907.27	0.79288	3907.27	0.79681	3907.27	0.78905	3907.27	0.81544	3907.27	0.84461	3907.27	0.8679	3907.27	0.36429
3909.2	0.41326	3909.2	0.64397	3909.2	0.75331	3909.2	0.76461	3909.2	0.79379	3909.2	0.79978	3909.2	0.79459	3909.2	0.82003	3909.2	0.84177	3909.2	0.86516	3909.2	0.366
3911.13	0.41317	3911.13	0.64478	3911.13	0.76118	3911.13	0.76252	3911.13	0.79318	3911.13	0.8008	3911.13	0.79887	3911.13	0.82245	3911.13	0.83764	3911.13	0.8609	3911.13	0.36831
3913.06	0.4138	3913.06	0.64488	3913.06	0.7675	3913.06	0.76145	3913.06	0.79127	3913.06	0.80088	3913.06	0.80177	3913.06	0.82319	3913.06	0.83425	3913.06	0.85696	3913.06	0.36965
3914.99	0.41643	3914.99	0.64519	3914.99	0.77193	3914.99	0.76087	3914.99	0.78792	3914.99	0.80353	3914.99	0.8025	3914.99	0.82637	3914.99	0.8308	3914.99	0.85347	3914.99	0.36812
3916.91	0.42013	3916.91	0.64647	3916.91	0.77358	3916.91	0.75964	3916.91	0.7832	3916.91	0.80881	3916.91	0.80034	3916.91	0.83177	3916.91	0.82589	3916.91	0.85179	3916.91	0.36376
3918.84	0.42291	3918.84	0.64781	3918.84	0.77224	3918.84	0.75853	3918.84	0.77964	3918.84	0.81379	3918.84	0.79496	3918.84	0.83468	3918.84	0.82137	3918.84	0.85333	3918.84	0.35963
3920.77	0.42376	3920.77	0.6483	3920.77	0.76983	3920.77	0.75912	3920.77	0.77903	3920.77	0.81735	3920.77	0.7881	3920.77	0.83287	3920.77	0.82049	3920.77	0.85704	3920.77	0.35776
3922.7	0.42261	3922.7	0.64847	3922.7	0.76799	3922.7	0.76249	3922.7	0.78083	3922.7	0.81978	3922.7	0.78246	3922.7	0.8265	3922.7	0.82545	3922.7	0.86199	3922.7	0.35702
3924.63	0.41978	3924.63	0.64876	3924.63	0.76748	3924.63	0.76649	3924.63	0.78435	3924.63	0.82251	3924.63	0.77772	3924.63	0.8169	3924.63	0.8345	3924.63	0.86735	3924.63	0.3561
3926.56	0.41558	3926.56	0.6482	3926.56	0.76867	3926.56	0.76729	3926.56	0.78867	3926.56	0.82556	3926.56	0.77204	3926.56	0.80636	3926.56	0.84287	3926.56	0.87112	3926.56	0.35578
3928.49	0.41005	3928.49	0.64684	3928.49	0.76994	3928.49	0.76429	3928.49	0.79203	3928.49	0.8267	3928.49	0.76546	3928.49	0.79644	3928.49	0.84899	3928.49	0.87398	3928.49	0.35681
3930.41	0.40421	3930.41	0.6461	3930.41	0.76925	3930.41	0.7592	3930.41	0.79404	3930.41	0.82559	3930.41	0.76067	3930.41	0.78982	3930.41	0.85391	3930.41	0.87776	3930.41	0.35753
3932.34	0.40022	3932.34	0.64694	3932.34	0.76755	3932.34	0.75287	3932.34	0.79494	3932.34	0.82351	3932.34	0.75978	3932.34	0.79063	3932.34	0.85557	3932.34	0.88044	3932.34	0.35441
3934.27	0.39974	3934.27	0.64877	3934.27	0.76463	3934.27	0.7447	3934.27	0.7934	3934.27	0.82048	3934.27	0.76143	3934.27	0.79632	3934.27	0.85101	3934.27	0.87916	3934.27	0.34595
3936.2	0.40402	3936.2	0.65035	3936.2	0.75861	3936.2	0.73499	3936.2	0.79077	3936.2	0.81744	3936.2	0.76191	3936.2	0.79933	3936.2	0.84136	3936.2	0.87286	3936.2	0.33668
3938.13	0.41206	3938.13	0.65094	3938.13	0.75067	3938.13	0.72611	3938.13	0.78946	3938.13	0.81608	3938.13	0.76044	3938.13	0.79714	3938.13	0.82979	3938.13	0.86126	3938.13	0.33206
3940.06	0.42001	3940.06	0.64972	3940.06	0.74238	3940.06	0.71973	3940.06	0.7877	3940.06	0.81558	3940.06	0.76064	3940.06	0.79161	3940.06	0.81779	3940.06	0.84738	3940.06	0.33118
3941.99	0.42542	3941.99	0.64676	3941.99	0.73385	3941.99	0.71583	3941.99	0.78298	3941.99	0.81422	3941.99	0.76391	3941.99	0.78307	3941.99	0.80698	3941.99	0.83766	3941.99	0.33055
3943.91	0.42831	3943.91	0.64402	3943.91	0.72663	3943.91	0.71356	3943.91	0.7762	3943.91	0.8138	3943.91	0.76638	3943.91	0.77326	3943.91	0.79921	3943.91	0.83598	3943.91	0.33071
3945.84	0.42664	3945.84	0.64334	3945.84	0.72272	3945.84	0.71365	3945.84	0.77077	3945.84	0.81537	3945.84	0.76622	3945.84	0.76655	3945.84	0.79541	3945.84	0.84165	3945.84	0.33355
3947.77	0.41822	3947.77	0.64519	3947.77	0.72247	3947.77	0.71845	3947.77	0.76791	3947.77	0.81568	3947.77	0.76651	3947.77	0.7653	3947.77	0.79718	3947.77	0.85097	3947.77	0.33854
3949.7	0.40477	3949.7	0.64694	3949.7	0.72536	3949.7	0.72924	3949.7	0.7651	3949.7	0.80957	3949.7	0.76945	3949.7	0.76783	3949.7	0.80288	3949.7	0.86066	3949.7	0.3437
3951.63	0.39083	3951.63	0.64651	3951.63	0.72963	3951.63	0.74511	3951.63	0.76097	3951.63	0.79487	3951.63	0.77376	3951.63	0.77069	3951.63	0.80677	3951.63	0.86929	3951.63	0.34874
3953.56	0.38129	3953.56	0.64493	3953.56	0.73288	3953.56	0.76107	3953.56	0.75914	3953.56	0.77674	3953.56	0.77603	3953.56	0.77118	3953.56	0.80421	3953.56	0.87177	3953.56	0.35572
3955.49	0.37947	3955.49	0.64368	3955.49	0.73752	3955.49	0.77227	3955.49	0.76616	3955.49	0.76474	3955.49	0.77288	3955.49	0.76995	3955.49	0.79602	3955.49	0.86301	3955.49	0.36537
3957.41	0.3856	3957.41	0.64041	3957.41	0.74561	3957.41	0.77737	3957.41	0.77967	3957.41	0.76169	3957.41	0.76644	3957.41	0.76883	3957.41	0.78765	3957.41	0.84364	3957.41	0.37367
3959.34	0.39764	3959.34	0.63211	3959.34	0.75061	3959.34	0.77514	3959.34	0.78937	3959.34	0.76165	3959.34	0.76122	3959.34	0.76526	3959.34	0.78519	3959.34	0.82055	3959.34	0.3755
3961.27	0.4144	3961.27	0.62095	3961.27	0.74823	3961.27	0.76641	3961.27	0.7905	3961.27	0.76049	3961.27	0.75527	3961.27	0.75834	3961.27	0.78719	3961.27	0.80357	3961.27	0.36904
3963.2	0.4338	3963.2	0.61076	3963.2	0.74349	3963.2	0.75698	3963.2	0.78743	3963.2	0.76299	3963.2	0.74353	3963.2	0.75614	3963.2	0.78599	3963.2	0.79456	3963.2	0.35624
3965.13	0.44982	3965.13	0.60511	3965.13	0.74257	3965.13	0.75195	3965.13	0.78355	3965.13	0.76983	3965.13	0.72669	3965.13	0.76061	3965.13	0.77903	3965.13	0.78431	3965.13	0.34095
3967.06	0.45608	3967.06	0.60812	3967.06	0.74876	3967.06	0.75166	3967.06	0.77651	3967.06	0.77147	3967.06	0.71211	3967.06	0.76272	3967.06	0.77122	3967.06	0.76515	3967.06	0.3265
3968.99	0.45287	3968.99	0.61817	3968.99	0.7587	3968.99	0.75416	3968.99	0.76211	3968.99	0.76713	3968.99	0.70392	3968.99	0.75708	3968.99	0.76717	3968.99	0.74598	3968.99	0.31419
3970.91	0.44691	3970.91	0.63082	3970.91	0.76496	3970.91	0.75596	3970.91	0.73892	3970.91	0.76962	3970.91	0.69967	3970.91	0.74589	3970.91	0.76546	3970.91	0.74066	3970.91	0.30502
3972.84	0.44325	3972.84	0.64356	3972.84	0.76482	3972.84	0.75284	3972.84	0.7149	3972.84	0.78146	3972.84	0.69619	3972.84	0.73172	3972.84	0.75925	3972.84	0.74504	3972.84	0.30052
3974.77	0.44248	3974.77	0.65029	3974.77	0.75912	3974.77	0.7426	3974.77	0.70104	3974.77	0.79373	3974.77	0.69212	3974.77	0.71803	3974.77	0.74644	3974.77	0.74429	3974.77	0.30087
3976.7	0.44525	3976.7	0.64339	3976.7	0.74665	3976.7	0.72386	3976.7	0.69682	3976.7	0.79894	3976.7	0.68842	3976.7	0.71277	3976.7	0.73756	3976.7	0.73242	3976.7	0.30341
3978.63	0.45473	3978.63	0.62489	3978.63	0.72593	3978.63	0.69524	3978.63	0.70181	3978.63	0.79615	3978.63	0.68556	3978.63	0.7137	3978.63	0.74251	3978.63	0.72067	3978.63	0.30374
3980.56	0.47	3980.56	0.60642	3980.56	0.70212	3980.56	0.65986	3980.56	0.72129	3980.56	0.78724	3980.56	0.68232	3980.56	0.71552	3980.56	0.75389	3980.56	0.72043	3980.56	0.29794
3982.49	0.48215	3982.49	0.59413	3982.49	0.68549	3982.49	0.63125	3982.49	0.74605	3982.49	0.77163	3982.49	0.67469	3982.49	0.71922	3982.49	0.76217	3982.49	0.71986	3982.49	0.28713
3984.41	0.48317	3984.41	0.58958	3984.41	0.68286	3984.41	0.62418	3984.41	0.76015	3984.41	0.74952	3984.41	0.65953	3984.41	0.71632	3984.41	0.76955	3984.41	0.70399	3984.41	0.27861
3986.34	0.47002	3986.34	0.59587	3986.34	0.69132	3986.34	0.6394	3986.34	0.76001	3986.34	0.72353	3986.34	0.64255	3986.34	0.70083	3986.34	0.77752	3986.34	0.67573	3986.34	0.27671
3988.27	0.44516	3988.27	0.60803	3988.27	0.69781	3988.27	0.67011	3988.27	0.74917	3988.27	0.69779	3988.27	0.62974	3988.27	0.68323	3988.27	0.77955	3988.27	0.64538	3988.27	0.27941
3990.2	0.4546	3990.2	0.67345	3990.2	0.73789	3990.2	0.75894	3990.2	0.78412	3990.2	0.73595	3990.2	0.65845	3990.2	0.73158	3990.2	0.81472	3990.2	0.68805	3990.2	0.30409
3992.13	0.42597	3992.13	0.67234	3992.13	0.70913	3992.13	0.77141	3992.13	0.74274	3992.13	0.71331	3992.13	0.62843	3992.13	0.70729	3992.13	0.77353	3992.13	0.67184	3992.13	0.29979
3994.06	0.37413	3994.06	0.60964	3994.06	0.63135	3994.06	0.70551	3994.06	0.65902	3994.06	0.63441	3994.06	0.55673	3994.06	0.63271	3994.06	0.68535	3994.06	0.60014	3994.06	0.27029
3995.99	0.3072	3995.99	0.51228	3995.99	0.5195	3995.99	0.59883	3995.99	0.54441	3995.99	0.52531	3995.99	0.45902	3995.99	0.52993	3995.99	0.56075	3995.99	0.50011	3995.99	0.2278
3997.91	0.22517	3997.91	0.38026	3997.91	0.37357	3997.91	0.45136	3997.91	0.39891	3997.91	0.38602	3997.91	0.33531	3997.91	0.39896	3997.91	0.39973	3997.91	0.37176	3997.91	0.1723
3999.84	0.12806	3999.84	0.21358	3999.84	0.19356	3999.84	0.26311	3999.84	0.22252	3999.84	0.21653	3999.84	0.1856	3999.84	0.2398	3999.84	0.2023	3999.84	0.21508	3999.84	0.10381
4001.77	0.01586	4001.77	0.01223	4001.77	-0.02053	4001.77	0.03408	4001.77	0.01524	4001.77	0.01684	4001.77	0.00988	4001.77	0.05244	4001.77	-0.03155	4001.77	0.03008	4001.77	0.02231

## Sheet: Fig4b
Figure 4b
MIL-125-Zn
0 mbar		1.27 mbar		2.54 mbar		3.8 mbar		5.07 mbar		6.34 mbar		12.7 mbar		25.4 mbar		63.4 mbar		127 mbar		regen
Wavenumber (cm-1)	Absorbance	Wavenumber (cm-1)	Absorbance	Wavenumber (cm-1)	Absorbance	Wavenumber (cm-1)	Absorbance	Wavenumber (cm-1)	Absorbance	Wavenumber (cm-1)	Absorbance	Wavenumber (cm-1)	Absorbance	Wavenumber (cm-1)	Absorbance	Wavenumber (cm-1)	Absorbance	Wavenumber (cm-1)	Absorbance	Wavenumber (cm-1)	Absorbance
489.855	0.02161	489.855	0.01849	489.855	-0.05916	489.855	-0.08111	489.855	-0.04804	489.855	-0.04286	489.855	-0.09736	489.855	-0.0684	489.855	-0.05007	489.855	-0.05194	489.855	-0.05145
491.784	0.0048	491.784	0.03266	491.784	-0.05953	491.784	-0.05294	491.784	0.00401	491.784	-0.03259	491.784	-0.0575	491.784	-0.01711	491.784	-0.02874	491.784	-0.04584	491.784	-0.02603
493.712	-0.04238	493.712	0.03084	493.712	0.00722	493.712	0.05209	493.712	0.08803	493.712	0.0161	493.712	0.06363	493.712	0.07472	493.712	0.03701	493.712	0.01026	493.712	0.02697
495.641	-0.0771	495.641	-0.05819	495.641	0.1528	495.641	0.20757	495.641	0.04198	495.641	0.09463	495.641	0.21405	495.641	0.15702	495.641	0.11655	495.641	0.12085	495.641	0.10866
497.57	-0.06281	497.57	-0.192	497.57	0.33486	497.57	0.38	497.57	-0.10145	497.57	0.18733	497.57	0.32779	497.57	0.23109	497.57	0.21137	497.57	0.26984	497.57	0.21484
499.498	0.00546	499.498	-0.29155	499.498	0.51473	499.498	0.52535	499.498	0.03951	499.498	0.30219	499.498	0.53414	499.498	0.30203	499.498	0.32645	499.498	0.43316	499.498	0.31716
501.427	0.07288	501.427	-0.34818	501.427	0.67689	501.427	0.6214	501.427	-0.03788	501.427	0.44905	501.427	0.95302	501.427	0.28636	501.427	0.42284	501.427	0.59307	501.427	0.41448
503.355	0.00825	503.355	-0.3987	503.355	0.82095	503.355	0.69271	503.355	0.38823	503.355	0.59879	503.355	1.31072	503.355	0.2259	503.355	0.43352	503.355	0.72261	503.355	0.52654
505.284	-0.51495	505.284	-0.41535	505.284	0.91654	505.284	0.73609	505.284	1.17799	505.284	0.71622	505.284	1.53404	505.284	-0.08112	505.284	0.37394	505.284	0.786	505.284	0.62628
507.212	-0.39918	507.212	-0.3688	507.212	0.93219	507.212	0.70005	507.212	2.56712	507.212	0.78233	507.212	1.59898	507.212	0.4652	507.212	0.31726	507.212	0.75173	507.212	0.70216
509.141	0.67252	509.141	-0.24908	509.141	0.87616	509.141	0.64579	509.141	3.61363	509.141	0.77316	509.141	1.46039	509.141	1.06073	509.141	0.2814	509.141	0.30329	509.141	0.73593
511.07	1.02104	511.07	-0.09927	511.07	0.89064	511.07	0.82362	511.07	4.31612	511.07	0.77852	511.07	1.31364	511.07	1.67535	511.07	0.34609	511.07	0.8227	511.07	0.81986
512.998	2.25008	512.998	0.05192	512.998	0.91132	512.998	0.9968	512.998	4.49045	512.998	0.75552	512.998	1.04311	512.998	2.10774	512.998	0.41919	512.998	1.32551	512.998	0.84511
514.927	2.99674	514.927	0.12478	514.927	0.92392	514.927	1.11359	514.927	4.07176	514.927	0.69279	514.927	0.66531	514.927	2.3051	514.927	0.48268	514.927	1.71605	514.927	0.80491
516.855	3.36743	516.855	0.14154	516.855	0.89539	516.855	1.16026	516.855	3.28772	516.855	0.58038	516.855	0.28961	516.855	2.35697	516.855	0.53511	516.855	1.96099	516.855	0.35157
518.784	3.36888	518.784	0.14634	518.784	0.83194	518.784	1.17274	518.784	2.44775	518.784	0.4901	518.784	0.21622	518.784	2.22615	518.784	0.54965	518.784	2.05874	518.784	0.42296
520.712	2.90827	520.712	0.1481	520.712	0.76013	520.712	1.154	520.712	1.2798	520.712	0.45255	520.712	0.34225	520.712	1.80801	520.712	0.49134	520.712	1.99011	520.712	1.31681
522.641	1.93432	522.641	0.11801	522.641	0.706	522.641	1.11581	522.641	0.68608	522.641	0.43605	522.641	0.39918	522.641	1.1925	522.641	0.34246	522.641	1.37565	522.641	2.08489
524.569	0.62957	524.569	0.05392	524.569	0.66249	524.569	1.04447	524.569	0.45498	524.569	0.4179	524.569	0.45343	524.569	0.54843	524.569	0.17629	524.569	1.13292	524.569	2.6498
526.498	0.15682	526.498	-0.00768	526.498	0.64243	526.498	0.93595	526.498	0.73883	526.498	0.39301	526.498	0.50073	526.498	0.35757	526.498	0.08915	526.498	1.57207	526.498	2.99772
528.427	0.20208	528.427	-0.04947	528.427	0.66597	528.427	0.89456	528.427	0.72475	528.427	0.37914	528.427	0.49232	528.427	0.49385	528.427	0.07368	528.427	1.80735	528.427	3.10927
530.355	-0.25796	530.355	-0.05441	530.355	0.69484	530.355	0.91694	530.355	0.63847	530.355	0.44215	530.355	0.40222	530.355	1.42389	530.355	0.07267	530.355	2.72126	530.355	2.80603
532.284	0.36628	532.284	-0.016	532.284	0.68432	532.284	0.27236	532.284	0.5704	532.284	0.56913	532.284	0.24297	532.284	2.16571	532.284	0.0635	532.284	3.02722	532.284	2.09533
534.212	0.38285	534.212	0.03562	534.212	0.6499	534.212	0.18959	534.212	0.68668	534.212	0.68725	534.212	0.05969	534.212	2.62358	534.212	0.09925	534.212	2.98916	534.212	1.10755
536.141	0.4318	536.141	0.06178	536.141	0.62313	536.141	0.99941	536.141	0.8421	536.141	0.77205	536.141	-0.65487	536.141	2.87177	536.141	0.19396	536.141	2.64542	536.141	0.01975
538.069	0.42651	538.069	0.08093	538.069	0.60133	538.069	1.69936	538.069	0.88836	538.069	0.83336	538.069	-0.60147	538.069	2.85346	538.069	0.27146	538.069	2.06684	538.069	-0.11977
539.998	0.31343	539.998	0.15022	539.998	0.55959	539.998	2.22087	539.998	0.83495	539.998	0.84235	539.998	0.56039	539.998	2.53134	539.998	0.33371	539.998	1.27168	539.998	0.29469
541.927	-0.22468	541.927	0.25997	541.927	0.4933	541.927	2.65055	541.927	0.6794	541.927	0.78481	541.927	1.24908	541.927	1.92464	541.927	0.37582	541.927	0.28628	541.927	0.36505
543.855	-0.16234	543.855	0.36266	543.855	0.42314	543.855	2.89419	543.855	0.55402	543.855	0.69892	543.855	1.61479	543.855	1.09914	543.855	0.39958	543.855	0.12991	543.855	0.39576
545.784	0.84657	545.784	0.36288	545.784	0.40427	545.784	2.89512	545.784	0.57147	545.784	0.64275	545.784	1.50008	545.784	0.14218	545.784	0.43493	545.784	0.51991	545.784	0.15525
547.712	1.6643	547.712	0.26557	547.712	0.45476	547.712	2.60819	547.712	0.27672	547.712	0.69538	547.712	2.23236	547.712	0.12651	547.712	0.43512	547.712	0.57454	547.712	0.84139
549.641	2.25395	549.641	0.12557	549.641	0.51889	549.641	1.95268	549.641	0.47133	549.641	0.85913	549.641	2.62177	549.641	0.66277	549.641	0.40139	549.641	0.6037	549.641	1.33374
551.569	2.53835	551.569	-0.11497	551.569	0.58025	551.569	0.83386	551.569	1.14272	551.569	1.02723	551.569	2.52287	551.569	0.81252	551.569	0.35237	551.569	0.64811	551.569	1.61659
553.498	2.09131	553.498	-0.39741	553.498	0.64068	553.498	0.5998	553.498	2.2132	553.498	1.13753	553.498	1.97216	553.498	0.88737	553.498	0.34736	553.498	0.77112	553.498	1.79779
555.427	1.97757	555.427	-0.64455	555.427	0.69323	555.427	0.8346	555.427	3.73276	555.427	1.16899	555.427	0.98512	555.427	0.91313	555.427	0.38069	555.427	0.93161	555.427	1.90998
557.355	2.4554	557.355	-0.80671	557.355	0.71256	557.355	0.36255	557.355	4.68266	557.355	1.09901	557.355	0.9713	557.355	0.8707	557.355	0.39036	557.355	1.09767	557.355	1.88763
559.284	2.41736	559.284	-0.83457	559.284	0.69611	559.284	0.43996	559.284	5.07317	559.284	0.95178	559.284	1.47209	559.284	0.41298	559.284	0.39035	559.284	1.22061	559.284	1.63964
561.212	1.91443	561.212	-0.71465	561.212	0.67529	561.212	1.34916	561.212	4.88047	561.212	0.77379	561.212	1.02721	561.212	0.4843	561.212	0.37552	561.212	1.26647	561.212	1.19397
563.141	2.04144	563.141	-0.48891	563.141	0.67946	563.141	2.25215	563.141	4.23817	563.141	0.62552	563.141	0.48131	563.141	0.98547	563.141	0.36037	563.141	1.22665	563.141	0.60412
565.069	2.46325	565.069	-0.27787	565.069	0.73281	565.069	2.95269	565.069	3.226	565.069	0.55555	565.069	0.04871	565.069	1.83954	565.069	0.38064	565.069	1.11416	565.069	0.04081
566.998	2.29976	566.998	-0.06646	566.998	0.81983	566.998	3.3796	566.998	1.78568	566.998	0.57495	566.998	0.63107	566.998	3.2483	566.998	0.42581	566.998	0.94753	566.998	0.4168
568.927	1.97753	568.927	0.131	568.927	0.60099	568.927	3.47879	568.927	0.52963	568.927	0.62168	568.927	0.72444	568.927	4.31252	568.927	0.5101	568.927	0.76138	568.927	0.46388
570.855	1.34329	570.855	0.23278	570.855	0.85049	570.855	3.24137	570.855	0.11631	570.855	0.669	570.855	0.70179	570.855	4.891	570.855	0.60024	570.855	0.64194	570.855	0.54932
572.784	0.4028	572.784	0.30692	572.784	1.80377	572.784	2.68844	572.784	0.54573	572.784	0.7431	572.784	0.68499	572.784	4.95515	572.784	0.6884	572.784	0.64166	572.784	0.67421
574.712	0.34212	574.712	0.37789	574.712	2.56617	574.712	1.85431	574.712	2.19834	574.712	0.82693	574.712	0.74294	574.712	4.48465	574.712	0.78655	574.712	0.67719	574.712	0.80282
576.641	0.82106	576.641	0.42768	576.641	3.07323	576.641	0.85706	576.641	3.21195	576.641	0.89682	576.641	0.84997	576.641	3.56411	576.641	0.87167	576.641	0.7241	576.641	0.90744
578.569	0.84544	578.569	0.45335	578.569	3.31572	578.569	0.5926	578.569	3.82531	578.569	0.95159	578.569	0.93506	578.569	2.31224	578.569	0.91607	578.569	0.7873	578.569	0.96647
580.498	0.836	580.498	0.4859	580.498	3.30146	580.498	0.79974	580.498	3.76251	580.498	0.98861	580.498	0.9696	580.498	1.63352	580.498	0.91225	580.498	0.87611	580.498	0.97373
582.427	0.79504	582.427	0.54661	582.427	3.02558	582.427	0.8571	582.427	3.79598	582.427	1.01426	582.427	0.98882	582.427	1.17877	582.427	0.89117	582.427	0.99	582.427	0.94562
584.355	0.75006	584.355	0.62382	584.355	2.49143	584.355	0.92688	584.355	3.98033	584.355	1.04696	584.355	1.03498	584.355	1.05934	584.355	0.90379	584.355	1.11275	584.355	0.92886
586.284	0.86619	586.284	0.70797	586.284	1.74204	586.284	1.01295	586.284	4.08736	586.284	1.0825	586.284	1.09671	586.284	1.42118	586.284	0.96609	586.284	1.21678	586.284	0.919
588.212	1.08242	588.212	0.79477	588.212	0.86596	588.212	1.0979	588.212	3.63882	588.212	1.11043	588.212	1.15958	588.212	1.482	588.212	1.05671	588.212	1.29356	588.212	0.92726
590.141	1.27959	590.141	0.87493	590.141	0.7411	590.141	1.18736	590.141	3.56827	590.141	1.14686	590.141	1.22721	590.141	1.26487	590.141	1.15832	590.141	1.35862	590.141	0.99867
592.069	1.39485	592.069	0.93308	592.069	1.11175	592.069	1.28224	592.069	3.28361	592.069	1.21577	592.069	1.30433	592.069	1.42446	592.069	1.26726	592.069	1.40645	592.069	1.11243
593.998	1.39574	593.998	0.95348	593.998	1.17608	593.998	1.38139	593.998	3.94517	593.998	1.30204	593.998	1.40546	593.998	2.20646	593.998	1.37629	593.998	1.42709	593.998	1.26934
595.927	1.31098	595.927	0.93802	595.927	1.21586	595.927	1.47025	595.927	3.91913	595.927	1.36278	595.927	1.52039	595.927	2.9184	595.927	1.48651	595.927	1.44553	595.927	1.42459
597.855	1.21798	597.855	0.90869	597.855	1.22861	597.855	1.5153	597.855	3.47677	597.855	1.38386	597.855	1.60792	597.855	3.4617	597.855	1.58722	597.855	1.46148	597.855	1.53375
599.784	1.15319	599.784	0.8993	599.784	1.23681	599.784	1.52138	599.784	2.71557	599.784	1.38757	599.784	1.65853	599.784	3.77111	599.784	1.65877	599.784	1.45951	599.784	1.58789
601.712	1.0905	601.712	0.93257	601.712	1.26214	601.712	1.56736	601.712	2.53354	601.712	1.39303	601.712	1.67898	601.712	3.88556	601.712	1.7041	601.712	1.44551	601.712	1.60892
603.641	1.05011	603.641	0.99317	603.641	1.30017	603.641	1.65792	603.641	2.64046	603.641	1.39587	603.641	1.67472	603.641	3.74212	603.641	1.73236	603.641	1.42401	603.641	1.62694
605.569	1.07106	605.569	1.05213	605.569	1.35886	605.569	1.72301	605.569	2.72428	605.569	1.37647	605.569	1.65794	605.569	3.33794	605.569	1.73212	605.569	1.39652	605.569	1.61508
607.498	1.16527	607.498	1.08955	607.498	1.50948	607.498	1.74524	607.498	2.46916	607.498	1.33515	607.498	1.63147	607.498	2.68425	607.498	1.69056	607.498	1.3674	607.498	1.55214
609.426	1.28088	609.426	1.1061	609.426	1.68565	609.426	1.73479	609.426	2.05271	609.426	1.30339	609.426	1.57973	609.426	1.92065	609.426	1.61623	609.426	1.35027	609.426	1.46304
611.355	1.35939	611.355	1.11061	611.355	1.81646	611.355	1.6956	611.355	1.55227	611.355	1.30494	611.355	1.50703	611.355	1.71771	611.355	1.53039	611.355	1.35326	611.355	1.40758
613.284	1.38098	613.284	1.09926	613.284	1.88427	613.284	1.63241	613.284	1.77843	613.284	1.33977	613.284	1.45213	613.284	1.90416	613.284	1.47792	613.284	1.38267	613.284	1.39609
615.212	1.35857	615.212	1.07766	615.212	1.89534	615.212	1.54947	615.212	1.70399	615.212	1.39614	615.212	1.42855	615.212	1.78152	615.212	1.49231	615.212	1.44278	615.212	1.4043
617.141	1.3408	617.141	1.07136	617.141	1.85707	617.141	1.45327	617.141	1.62801	617.141	1.45772	617.141	1.43467	617.141	1.61434	617.141	1.54243	617.141	1.51252	617.141	1.43167
619.069	1.34113	619.069	1.09887	619.069	1.78317	619.069	1.37859	619.069	1.61751	619.069	1.51113	619.069	1.49357	619.069	1.51865	619.069	1.59433	619.069	1.5722	619.069	1.46075
620.998	1.32974	620.998	1.15736	620.998	1.69136	620.998	1.38229	620.998	1.67703	620.998	1.54852	620.998	1.58684	620.998	1.50233	620.998	1.64086	620.998	1.62071	620.998	1.47123
622.926	1.3096	622.926	1.21115	622.926	1.58947	622.926	1.4518	622.926	1.71449	622.926	1.56389	622.926	1.66892	622.926	1.49232	622.926	1.66493	622.926	1.66383	622.926	1.47393
624.855	1.28764	624.855	1.2348	624.855	1.50922	624.855	1.53321	624.855	1.74531	624.855	1.55536	624.855	1.71893	624.855	1.32348	624.855	1.64714	624.855	1.68928	624.855	1.48548
626.783	1.25961	626.783	1.24059	626.783	1.51208	626.783	1.5956	626.783	1.79554	626.783	1.53604	626.783	1.73271	626.783	1.56675	626.783	1.59234	626.783	1.6787	626.783	1.48748
628.712	1.23872	628.712	1.24543	628.712	1.57504	628.712	1.63084	628.712	1.84838	628.712	1.5226	628.712	1.71222	628.712	2.37926	628.712	1.53525	628.712	1.64313	628.712	1.47541
630.641	1.24241	630.641	1.24636	630.641	1.68727	630.641	1.64677	630.641	1.88679	630.641	1.51103	630.641	1.67071	630.641	3.14812	630.641	1.53473	630.641	1.61447	630.641	1.46519
632.569	1.25883	632.569	1.23108	632.569	1.79492	632.569	1.65513	632.569	1.90384	632.569	1.50199	632.569	1.6233	632.569	3.69894	632.569	1.608	632.569	1.6068	632.569	1.46513
634.498	1.27904	634.498	1.21468	634.498	1.87418	634.498	1.66339	634.498	1.9183	634.498	1.51019	634.498	1.57849	634.498	3.99265	634.498	1.70726	634.498	1.62186	634.498	1.48781
636.426	1.33338	636.426	1.21974	636.426	1.91798	636.426	1.66968	636.426	1.96603	636.426	1.53666	636.426	1.57544	636.426	4.03907	636.426	1.7875	636.426	1.65638	636.426	1.53059
638.355	1.43752	638.355	1.2395	638.355	1.93519	638.355	1.67166	638.355	1.99973	638.355	1.57201	638.355	1.66614	638.355	3.83365	638.355	1.83619	638.355	1.69672	638.355	1.55828
640.283	1.52915	640.283	1.26075	640.283	1.94388	640.283	1.68631	640.283	1.97119	640.283	1.61159	640.283	1.81721	640.283	3.37895	640.283	1.86254	640.283	1.72752	640.283	1.55316
642.212	1.57798	642.212	1.2802	642.212	1.93364	642.212	1.73601	642.212	1.91509	642.212	1.65489	642.212	1.97964	642.212	2.71379	642.212	1.86213	642.212	1.74318	642.212	1.52866
644.141	1.5958	644.141	1.30453	644.141	1.89027	644.141	1.78812	644.141	1.89867	644.141	1.69555	644.141	2.12468	644.141	1.94354	644.141	1.8175	644.141	1.73293	644.141	1.50025
646.069	1.59711	646.069	1.34631	646.069	1.84671	646.069	1.81413	646.069	1.89881	646.069	1.73046	646.069	2.22123	646.069	1.72503	646.069	1.73211	646.069	1.68193	646.069	1.47093
647.998	1.58414	647.998	1.40351	647.998	1.86714	647.998	1.82091	647.998	1.87067	647.998	1.75051	647.998	2.24733	647.998	1.90082	647.998	1.64216	647.998	1.60108	647.998	1.45291
649.926	1.55444	649.926	1.45399	649.926	1.92177	649.926	1.83462	649.926	1.84036	649.926	1.74368	649.926	2.19192	649.926	1.9053	649.926	1.59453	649.926	1.56016	649.926	1.44932
651.855	1.5079	651.855	1.48156	651.855	1.93051	651.855	1.86875	651.855	1.83922	651.855	1.72212	651.855	2.06465	651.855	1.85547	651.855	1.58272	651.855	1.6024	651.855	1.45704
653.783	1.46151	653.783	1.49021	653.783	1.89885	653.783	1.90188	653.783	1.85356	653.783	1.70649	653.783	1.90444	653.783	1.82855	653.783	1.57778	653.783	1.67693	653.783	1.49036
655.712	1.45469	655.712	1.49145	655.712	1.86276	655.712	1.90217	655.712	1.86144	655.712	1.70164	655.712	1.83561	655.712	1.85005	655.712	1.57972	655.712	1.74488	655.712	1.54502
657.64	1.51599	657.64	1.49032	657.64	1.84768	657.64	1.87574	657.64	1.85187	657.64	1.68957	657.64	1.88336	657.64	1.60256	657.64	1.60289	657.64	1.81366	657.64	1.58795
659.569	1.58525	659.569	1.47466	659.569	1.8447	659.569	1.99034	659.569	1.82351	659.569	1.65596	659.569	1.95432	659.569	1.75156	659.569	1.64738	659.569	1.88184	659.569	1.6003
661.498	1.61982	661.498	1.43838	661.498	1.83444	661.498	2.13467	661.498	1.79041	661.498	1.66235	661.498	2.01449	661.498	2.19721	661.498	1.68406	661.498	1.92128	661.498	1.59468
663.426	1.63171	663.426	1.40156	663.426	1.81929	663.426	2.23699	663.426	1.76952	663.426	1.71886	663.426	2.0711	663.426	3.1518	663.426	1.67827	663.426	1.90509	663.426	1.59104
665.355	1.64062	665.355	1.39042	665.355	1.81638	665.355	2.28129	665.355	1.76576	665.355	1.78208	665.355	2.08918	665.355	3.90433	665.355	1.63925	665.355	1.82285	665.355	1.59297
667.283	1.6531	667.283	1.41466	667.283	1.83631	667.283	2.27098	667.283	1.79246	667.283	1.8317	667.283	2.04777	667.283	4.35745	667.283	1.67224	667.283	1.72779	667.283	1.58977
669.212	1.66941	669.212	1.4533	669.212	1.86331	669.212	2.21652	669.212	1.84883	669.212	1.86744	669.212	1.9671	669.212	4.5287	669.212	1.76716	669.212	1.68654	669.212	1.56921
671.14	1.6852	671.14	1.48558	671.14	1.87371	671.14	2.14325	671.14	1.93602	671.14	1.89428	671.14	1.87899	671.14	4.42512	671.14	1.8653	671.14	1.69549	671.14	1.54385
673.069	1.69921	673.069	1.50834	673.069	1.86802	673.069	2.07057	673.069	2.04321	673.069	1.90639	673.069	1.81983	673.069	4.02973	673.069	1.93533	673.069	1.69278	673.069	1.54549
674.998	1.71618	674.998	1.53161	674.998	1.86443	674.998	1.98367	674.998	2.14431	674.998	1.8869	674.998	1.84626	674.998	3.36913	674.998	1.97551	674.998	1.68418	674.998	1.57084
676.926	1.73139	676.926	1.55591	676.926	1.86419	676.926	1.92388	676.926	2.21642	676.926	1.82343	676.926	1.89158	676.926	2.47337	676.926	1.99252	676.926	1.7002	676.926	1.59509
678.855	1.71348	678.855	1.5583	678.855	1.85212	678.855	1.99283	678.855	2.25661	678.855	1.73445	678.855	1.88603	678.855	2.09808	678.855	1.98345	678.855	1.73031	678.855	1.6059
680.783	1.6585	680.783	1.53124	680.783	1.83384	680.783	2.03002	680.783	2.25915	680.783	1.70643	680.783	1.84929	680.783	2.01097	680.783	1.92804	680.783	1.73508	680.783	1.61198
682.712	1.62332	682.712	1.49327	682.712	1.82064	682.712	2.03351	682.712	2.22247	682.712	1.7466	682.712	1.82288	682.712	2.29232	682.712	1.82283	682.712	1.70657	682.712	1.62993
684.64	1.64275	684.64	1.46792	684.64	1.81693	684.64	2.00428	684.64	2.17124	684.64	1.78912	684.64	1.80155	684.64	2.27627	684.64	1.72267	684.64	1.70046	684.64	1.6593
686.569	1.70334	686.569	1.47103	686.569	1.83239	686.569	1.94113	686.569	2.1249	686.569	1.814	686.569	1.77825	686.569	2.19545	686.569	1.72141	686.569	1.74194	686.569	1.67892
688.497	1.7679	688.497	1.49693	688.497	1.85984	688.497	1.8727	688.497	2.07622	688.497	1.82095	688.497	1.77586	688.497	2.13026	688.497	1.76476	688.497	1.79717	688.497	1.68601
690.426	1.80798	690.426	1.53571	690.426	1.87412	690.426	1.85355	690.426	2.02686	690.426	1.81532	690.426	1.80405	690.426	2.06664	690.426	1.80257	690.426	1.84907	690.426	1.70367
692.355	1.82481	692.355	1.58232	692.355	1.87313	692.355	1.88768	692.355	1.98139	692.355	1.80978	692.355	1.84177	692.355	1.98436	692.355	1.82517	692.355	1.89248	692.355	1.74167
694.283	1.82084	694.283	1.63438	694.283	1.87211	694.283	1.92043	694.283	1.92796	694.283	1.80089	694.283	1.86775	694.283	1.92172	694.283	1.84886	694.283	1.92295	694.283	1.78355
696.212	1.7892	696.212	1.68645	696.212	1.87281	696.212	1.94309	696.212	1.87737	696.212	1.77617	696.212	1.8697	696.212	1.89083	696.212	1.88479	696.212	1.95413	696.212	1.81118
698.14	1.73605	698.14	1.72789	698.14	1.87177	698.14	1.97217	698.14	1.86076	698.14	1.74285	698.14	1.84574	698.14	1.87756	698.14	1.92623	698.14	1.99422	698.14	1.8079
700.069	1.68254	700.069	1.74655	700.069	1.874	700.069	2.00645	700.069	1.86349	700.069	1.73177	700.069	1.81009	700.069	1.87971	700.069	1.95733	700.069	2.01615	700.069	1.77334
701.997	1.65865	701.997	1.73627	701.997	1.87384	701.997	2.01937	701.997	1.86285	701.997	1.75304	701.997	1.78641	701.997	1.89795	701.997	1.97513	701.997	2.01878	701.997	1.73127
703.926	1.67483	703.926	1.7057	703.926	1.85922	703.926	1.99727	703.926	1.86921	703.926	1.77684	703.926	1.78217	703.926	1.92514	703.926	1.98338	703.926	2.03423	703.926	1.69301
705.855	1.71068	705.855	1.66996	705.855	1.82884	705.855	1.95243	705.855	1.89621	705.855	1.79011	705.855	1.79108	705.855	1.94839	705.855	1.99065	705.855	2.0368	705.855	1.64523
707.783	1.73336	707.783	1.63811	707.783	1.78939	707.783	1.91141	707.783	1.93276	707.783	1.79053	707.783	1.81506	707.783	1.95901	707.783	1.99412	707.783	2.01143	707.783	1.5995
709.712	1.72609	709.712	1.61808	709.712	1.74691	709.712	1.89193	709.712	1.95445	709.712	1.78999	709.712	1.8543	709.712	1.96028	709.712	1.98385	709.712	1.99413	709.712	1.58416
711.64	1.69425	711.64	1.61398	711.64	1.70863	711.64	1.88701	711.64	1.96525	711.64	1.79978	711.64	1.89504	711.64	1.97899	711.64	1.97105	711.64	2.03768	711.64	1.59692
713.569	1.65508	713.569	1.62322	713.569	1.68277	713.569	1.89969	713.569	2.00577	713.569	1.81777	713.569	1.92851	713.569	2.03253	713.569	1.98287	713.569	2.12909	713.569	1.62134
715.497	1.62699	715.497	1.64407	715.497	1.68065	715.497	1.94993	715.497	2.08941	715.497	1.83598	715.497	1.95503	715.497	2.12968	715.497	2.01019	715.497	2.23924	715.497	1.64654
717.426	1.61418	717.426	1.67139	717.426	1.71971	717.426	2.03806	717.426	2.19332	717.426	1.84413	717.426	1.97393	717.426	2.24288	717.426	2.02968	717.426	2.33458	717.426	1.66312
719.355	1.60453	719.355	1.6948	719.355	1.795	719.355	2.12783	719.355	2.28059	719.355	1.84174	719.355	1.99336	719.355	2.34518	719.355	2.06688	719.355	2.38123	719.355	1.67022
721.283	1.59669	721.283	1.70736	721.283	1.87741	721.283	2.18274	721.283	2.33123	721.283	1.84715	721.283	2.02711	721.283	2.43255	721.283	2.15208	721.283	2.38332	721.283	1.6736
723.212	1.60481	723.212	1.71144	723.212	1.94766	723.212	2.21401	723.212	2.35583	723.212	1.88119	723.212	2.07901	723.212	2.48627	723.212	2.23146	723.212	2.35665	723.212	1.67212
725.14	1.62732	725.14	1.7112	725.14	2.00767	725.14	2.23915	725.14	2.36867	725.14	1.93462	725.14	2.13438	725.14	2.47511	725.14	2.27243	725.14	2.30288	725.14	1.66185
727.069	1.63947	727.069	1.70872	727.069	2.05266	727.069	2.24835	727.069	2.34914	727.069	1.98202	727.069	2.16902	727.069	2.39678	727.069	2.27254	727.069	2.23709	727.069	1.65081
728.997	1.62481	728.997	1.7079	728.997	2.07185	728.997	2.23285	728.997	2.2838	728.997	2.0114	728.997	2.16873	728.997	2.28625	728.997	2.23116	728.997	2.19882	728.997	1.64872
730.926	1.58962	730.926	1.71241	730.926	2.05644	730.926	2.18794	730.926	2.20021	730.926	2.02289	730.926	2.13104	730.926	2.18231	730.926	2.15567	730.926	2.20495	730.926	1.65258
732.855	1.55687	732.855	1.73202	732.855	2.00789	732.855	2.12775	732.855	2.13962	732.855	2.01806	732.855	2.06382	732.855	2.09277	732.855	2.06148	732.855	2.20626	732.855	1.66277
734.783	1.54602	734.783	1.77535	734.783	1.94767	734.783	2.07116	734.783	2.08942	734.783	1.98897	734.783	1.97519	734.783	2.0161	734.783	1.94877	734.783	2.16827	734.783	1.69048
736.712	1.56614	736.712	1.82511	736.712	1.89863	736.712	2.01037	736.712	2.02369	736.712	1.92965	736.712	1.87878	736.712	1.94208	736.712	1.82647	736.712	2.08918	736.712	1.73888
738.64	1.63371	738.64	1.867	738.64	1.86403	738.64	1.93863	738.64	1.94876	738.64	1.85858	738.64	1.8103	738.64	1.88623	738.64	1.74225	738.64	1.99113	738.64	1.80413
740.569	1.7387	740.569	1.90873	740.569	1.84497	740.569	1.88034	740.569	1.90007	740.569	1.82154	740.569	1.79958	740.569	1.87012	740.569	1.73251	740.569	1.91725	740.569	1.88516
742.497	1.85268	742.497	1.95802	742.497	1.84696	742.497	1.86754	742.497	1.90601	742.497	1.85347	742.497	1.8449	742.497	1.89641	742.497	1.75757	742.497	1.90965	742.497	1.96535
744.426	1.957	744.426	1.99384	744.426	1.8687	744.426	1.88743	744.426	1.95444	744.426	1.91919	744.426	1.91387	744.426	1.94281	744.426	1.78942	744.426	1.94482	744.426	2.01009
746.354	2.01872	746.354	1.99066	746.354	1.88892	746.354	1.90048	746.354	1.99376	746.354	1.96567	746.354	1.95992	746.354	1.97657	746.354	1.81586	746.354	1.98791	746.354	1.99462
748.283	2.00878	748.283	1.9399	748.283	1.88628	748.283	1.8848	748.283	1.98941	748.283	1.96868	748.283	1.95996	748.283	1.9799	748.283	1.8253	748.283	2.01949	748.283	1.91714
750.212	1.92503	750.212	1.8495	750.212	1.84795	750.212	1.83341	750.212	1.94366	750.212	1.93148	750.212	1.91837	750.212	1.94979	750.212	1.80801	750.212	2.02111	750.212	1.79486
752.14	1.78475	752.14	1.74128	752.14	1.77329	752.14	1.75884	752.14	1.87269	752.14	1.86423	752.14	1.84561	752.14	1.8911	752.14	1.7688	752.14	1.99055	752.14	1.65349
754.069	1.61461	754.069	1.632	754.069	1.67948	754.069	1.67591	754.069	1.78082	754.069	1.76982	754.069	1.74982	754.069	1.81177	754.069	1.72121	754.069	1.93432	754.069	1.51963
755.997	1.45271	755.997	1.52481	755.997	1.59417	755.997	1.59564	755.997	1.67843	755.997	1.65829	755.997	1.65677	755.997	1.72995	755.997	1.67554	755.997	1.86853	755.997	1.41158
757.926	1.34067	757.926	1.43581	757.926	1.54411	757.926	1.54203	757.926	1.59972	757.926	1.56024	757.926	1.61035	757.926	1.67318	757.926	1.64733	757.926	1.82481	757.926	1.34374
759.854	1.2783	759.854	1.38869	759.854	1.54017	759.854	1.53904	759.854	1.58545	759.854	1.51833	759.854	1.63171	759.854	1.66082	759.854	1.659	759.854	1.83045	759.854	1.32272
761.783	1.25324	761.783	1.38948	761.783	1.57483	761.783	1.58691	761.783	1.64635	761.783	1.54831	761.783	1.70202	761.783	1.70754	761.783	1.71109	761.783	1.89201	761.783	1.33297
763.712	1.26369	763.712	1.42291	763.712	1.63901	763.712	1.67224	763.712	1.75665	763.712	1.61409	763.712	1.78628	763.712	1.81095	763.712	1.78316	763.712	1.97883	763.712	1.34947
765.64	1.29415	765.64	1.47576	765.64	1.71621	765.64	1.77832	765.64	1.87803	765.64	1.68469	765.64	1.85424	765.64	1.93653	765.64	1.85727	765.64	2.0643	765.64	1.36138
767.569	1.33424	767.569	1.53713	767.569	1.78234	767.569	1.88245	767.569	1.9837	767.569	1.74965	767.569	1.89421	767.569	2.04911	767.569	1.91875	767.569	2.12537	767.569	1.37208
769.497	1.37699	769.497	1.59934	769.497	1.82661	769.497	1.9646	769.497	2.06368	769.497	1.80921	769.497	1.90767	769.497	2.12354	769.497	1.95599	769.497	2.15268	769.497	1.38417
771.426	1.4132	771.426	1.6553	771.426	1.85275	771.426	2.01449	771.426	2.11556	771.426	1.85829	771.426	1.89935	771.426	2.14971	771.426	1.96334	771.426	2.14752	771.426	1.39348
773.354	1.43764	773.354	1.69696	773.354	1.86584	773.354	2.02902	773.354	2.13403	773.354	1.88605	773.354	1.87473	773.354	2.13118	773.354	1.94126	773.354	2.10898	773.354	1.39844
[truncated: 1,674 more rows]

## Sheet: Fig4c
Figure 4c
C6H6@MIL-125-defect		MIL-125-defect		difference		solid benzene
[truncated: 863 more rows]

## Sheet: Fig4d
Figure 4d
MIL-125-Zn		C6H6@MIL-125-Zn		difference		solid benzene
[truncated: 913 more rows]

## Sheet: Fig5a-b
Figure 5a and b
[truncated: 7 more rows]

## Sheet: Fig5c-d
Figure 5c and d
[truncated: 7 more rows]
